# Supplementary material for: Spatial proteomics identifies JAKi as treatment for a lethal skin disease
Source: Nature. 2024 Oct 16;635(8040):1001–9. doi: 10.1038/s41586-024-08061-0 (PMC11602713; doi:10.1038/s41586-024-08061-0)
Supplement: Supplementary file 3 — Supplementary Tables 1–14 [file 41586_2024_8061_MOESM3_ESM.zip]

Archive with 15 entries (15 files):
- 2023-09-16426F-s3/2023-09-16426F-Supplementary Information Guide.docx
- 2023-09-16426F-s3/Supplemental_Table_1.xlsx
- 2023-09-16426F-s3/Supplemental_Table_10.xlsx
- 2023-09-16426F-s3/Supplemental_Table_11.xlsx
- 2023-09-16426F-s3/Supplemental_Table_12.xlsx
- 2023-09-16426F-s3/Supplemental_Table_13.xlsx
- 2023-09-16426F-s3/Supplemental_Table_14.xlsx
- 2023-09-16426F-s3/Supplemental_Table_2.xlsx
- 2023-09-16426F-s3/Supplemental_Table_3.xlsx
- 2023-09-16426F-s3/Supplemental_Table_4.xlsx
- 2023-09-16426F-s3/Supplemental_Table_6.xlsx
- 2023-09-16426F-s3/Supplemental_Table_7.xlsx
- 2023-09-16426F-s3/Supplemental_Table_8.xlsx
- 2023-09-16426F-s3/Supplemental_Table_9.xlsx
- 2023-09-16426F-s3/Supplemental_Table_5.xlsx
