# Supplementary material for: Spatial proteomics identifies JAKi as treatment for a lethal skin disease
Source: Nature. 2024 Oct 16;635(8040):1001–9. doi: 10.1038/s41586-024-08061-0 (PMC11602713; doi:10.1038/s41586-024-08061-0)
Supplement: Supplementary file 3 — Supplementary Tables 1–14 [file 41586_2024_8061_MOESM3_ESM.zip › 2023-09-16426F-s3/Supplemental_Table_1.xlsx]

## Sheet: Supplementary Table 1
Supplementary Table 1 | Baseline characteristics DVP cohort
	Healthy	MPR	DRESS	TEN	Total	p-value
N
	5	5	5	6	21
Sex
M	0 (0%)	2 (40.0%)	2 (40.0%)	1 (16.7%)	5 (23.8%)	0.365
F	5 (100%)	3 (60.0%)	3 (60.0%)	5 (83.3%)	16 (76.2%)
Age (years)
Mean (SD)	35.8 (13.1)	48.2 (17.9)	47.4 (19.2)	49.3 (26.7)	45.4 (19.5)	0.69
Median [Min, Max]	43.0 [21.0, 47.0]	38.0 [30.0, 68.0]	47.0 [19.0, 65.0]	52.5 [19.0, 85.0]	43.0 [19.0, 85.0]
Affected Body Surface Area (%)
Mean (SD)		32.0 (8.37)	66.0 (16.7)	38.3 (11.7)	45.0 (19.0)
Median [Min, Max]		30.0 [20.0, 40.0]	70.0 [40.0, 80.0]	35.0 [30.0, 60.0]	40.0 [20.0, 80.0]
Scorten
Mean (SD)				2.50 (1.29)
Median [Min, Max]				2.50 [1.00, 4.00]
Regiscore
Mean (SD)			6.60 (0.548)
Median [Min, Max]			7.00 [6.00, 7.00]
