# Supplementary material for: Spatial proteomics identifies JAKi as treatment for a lethal skin disease
Source: Nature. 2024 Oct 16;635(8040):1001–9. doi: 10.1038/s41586-024-08061-0 (PMC11602713; doi:10.1038/s41586-024-08061-0)
Supplement: Supplementary file 3 — Supplementary Tables 1–14 [file 41586_2024_8061_MOESM3_ESM.zip › 2023-09-16426F-s3/Supplemental_Table_10.xlsx]

## Sheet: Supplemental_Table_10
protein	Name	Intensity	cell	condition	patient	scene	sample
O00418	20240301_OA1_ThNo_SA_N756_mDIAscar_W40_F-40_Evo12_8Th16ms_Ref10_lmd7wellC11_P42_scene1_detached_evotipwellC1_keratinocytes_target8		keratinocyte	detached	P42	scene1	keratinocyte_detached_P42_scene1
O00418	20240301_OA1_ThNo_SA_N756_mDIAscar_W40_F-40_Evo12_8Th16ms_Ref10_lmd7wellC13_P22_scene1_healthy_evotipwellC7_keratinocytes_target8		keratinocyte	healthy	P22	scene1	keratinocyte_healthy_P22_scene1
O00418	20240301_OA1_ThNo_SA_N756_mDIAscar_W40_F-40_Evo12_8Th16ms_Ref10_lmd7wellC15_P21_scene2_healthy_evotipwellC2_keratinocytes_target8	11.6631	keratinocyte	healthy	P21	scene2	keratinocyte_healthy_P21_scene2
O00418	20240301_OA1_ThNo_SA_N756_mDIAscar_W40_F-40_Evo12_8Th16ms_Ref10_lmd7wellC5_P31_scene1_detached_evotipwellA7_keratinocytes_target8		keratinocyte	detached	P31	scene1	keratinocyte_detached_P31_scene1
O00418	20240301_OA1_ThNo_SA_N756_mDIAscar_W40_F-40_Evo12_8Th16ms_Ref10_lmd7wellC7_P35_scene1_detached_evotipwellB1_keratinocytes_target8	11.9186	keratinocyte	detached	P35	scene1	keratinocyte_detached_P35_scene1
O00418	20240301_OA1_ThNo_SA_N756_mDIAscar_W40_F-40_Evo12_8Th16ms_Ref10_lmd7wellC9_P39_scene2_detached_evotipwellB7_keratinocytes_target8	10.806	keratinocyte	detached	P39	scene2	keratinocyte_detached_P39_scene2
O00418	20240301_OA1_ThNo_SA_N756_mDIAscar_W40_F-40_Evo12_8Th16ms_Ref10_lmd7wellE13_P50_scene1_healthy_evotipwellC8_keratinocytes_target8		keratinocyte	healthy	P50	scene1	keratinocyte_healthy_P50_scene1
O00418	20240301_OA1_ThNo_SA_N756_mDIAscar_W40_F-40_Evo12_8Th16ms_Ref10_lmd7wellE15_P25_scene1_healthy_evotipwellC3_keratinocytes_target8	9.69551	keratinocyte	healthy	P25	scene1	keratinocyte_healthy_P25_scene1
O00418	20240301_OA1_ThNo_SA_N756_mDIAscar_W40_F-40_Evo12_8Th16ms_Ref10_lmd7wellE5_P32_scene3_attached_evotipwellA8_keratinocytes_target8	12.264	keratinocyte	attached	P32	scene3	keratinocyte_attached_P32_scene3
O00418	20240301_OA1_ThNo_SA_N756_mDIAscar_W40_F-40_Evo12_8Th16ms_Ref10_lmd7wellE9_P40_scene2_detached_evotipwellB8_keratinocytes_target8		keratinocyte	detached	P40	scene2	keratinocyte_detached_P40_scene2
O00418	20240301_OA1_ThNo_SA_N756_mDIAscar_W40_F-40_Evo12_8Th16ms_Ref10_lmd7wellG13_P24_scene1_healthy_evotipwellC9_keratinocytes_target8		keratinocyte	healthy	P24	scene1	keratinocyte_healthy_P24_scene1
O00418	20240301_OA1_ThNo_SA_N756_mDIAscar_W40_F-40_Evo12_8Th16ms_Ref10_lmd7wellG15_P25_scene2_healthy_evotipwellC4_keratinocytes_target8	12.891	keratinocyte	healthy	P25	scene2	keratinocyte_healthy_P25_scene2
O00418	20240301_OA1_ThNo_SA_N756_mDIAscar_W40_F-40_Evo12_8Th16ms_Ref10_lmd7wellG3_P09_scene3_detached_evotipwellA3_keratinocytes_target8	10.8663	keratinocyte	detached	P09	scene3	keratinocyte_detached_P09_scene3
O00418	20240301_OA1_ThNo_SA_N756_mDIAscar_W40_F-40_Evo12_8Th16ms_Ref10_lmd7wellG5_P32_scene4_detached_evotipwellA9_keratinocytes_target8	9.82238	keratinocyte	detached	P32	scene4	keratinocyte_detached_P32_scene4
O00418	20240301_OA1_ThNo_SA_N756_mDIAscar_W40_F-40_Evo12_8Th16ms_Ref10_lmd7wellG7_P37_scene1_attached_evotipwellB3_keratinocytes_target8		keratinocyte	attached	P37	scene1	keratinocyte_attached_P37_scene1
O00418	20240301_OA1_ThNo_SA_N756_mDIAscar_W40_F-40_Evo12_8Th16ms_Ref10_lmd7wellG9_P40_scene2_attached_evotipwellB9_keratinocytes_target8		keratinocyte	attached	P40	scene2	keratinocyte_attached_P40_scene2
O00418	20240301_OA1_ThNo_SA_N756_mDIAscar_W40_F-40_Evo12_8Th16ms_Ref10_lmd7wellI13_P24_scene2_healthy_evotipwellC10_keratinocytes_target8	10.5614	keratinocyte	healthy	P24	scene2	keratinocyte_healthy_P24_scene2
O00418	20240301_OA1_ThNo_SA_N756_mDIAscar_W40_F-40_Evo12_8Th16ms_Ref10_lmd7wellI15_P51_scene1_healthy_evotipwellC5_keratinocytes_target8		keratinocyte	healthy	P51	scene1	keratinocyte_healthy_P51_scene1
O00418	20240301_OA1_ThNo_SA_N756_mDIAscar_W40_F-40_Evo12_8Th16ms_Ref10_lmd7wellI3_P09_scene4_attached_evotipwellA4_keratinocytes_target8		keratinocyte	attached	P09	scene4	keratinocyte_attached_P09_scene4
O00418	20240301_OA1_ThNo_SA_N756_mDIAscar_W40_F-40_Evo12_8Th16ms_Ref10_lmd7wellI7_P37_scene1_detached_evotipwellB4_keratinocytes_target8		keratinocyte	detached	P37	scene1	keratinocyte_detached_P37_scene1
O00418	20240301_OA1_ThNo_SA_N756_mDIAscar_W40_F-40_Evo12_8Th16ms_Ref10_lmd7wellI9_P41_scene1_detached_evotipwellB10_keratinocytes_target8		keratinocyte	detached	P41	scene1	keratinocyte_detached_P41_scene1
O00418	20240301_OA1_ThNo_SA_N756_mDIAscar_W40_F-40_Evo12_8Th16ms_Ref10_lmd7wellK15_P52_scene1_healthy_evotipwellC6_keratinocytes_target8		keratinocyte	healthy	P52	scene1	keratinocyte_healthy_P52_scene1
O00418	20240301_OA1_ThNo_SA_N756_mDIAscar_W40_F-40_Evo12_8Th16ms_Ref10_lmd7wellK3_P08_scene4_detached_evotipwellA5_keratinocytes_target8	13.5349	keratinocyte	detached	P08	scene4	keratinocyte_detached_P08_scene4
O00418	20240301_OA1_ThNo_SA_N756_mDIAscar_W40_F-40_Evo12_8Th16ms_Ref10_lmd7wellK5_P33_scene1_detached_evotipwellA11_keratinocytes_target8	11.0148	keratinocyte	detached	P33	scene1	keratinocyte_detached_P33_scene1
O00418	20240301_OA1_ThNo_SA_N756_mDIAscar_W40_F-40_Evo12_8Th16ms_Ref10_lmd7wellK7_P38_scene2_attached_evotipwellB5_keratinocytes_target8		keratinocyte	attached	P38	scene2	keratinocyte_attached_P38_scene2
O00418	20240301_OA1_ThNo_SA_N756_mDIAscar_W40_F-40_Evo12_8Th16ms_Ref10_lmd7wellK9_P41_scene1_attached_evotipwellB11_keratinocytes_target8		keratinocyte	attached	P41	scene1	keratinocyte_attached_P41_scene1
O00418	20240301_OA1_ThNo_SA_N756_mDIAscar_W40_F-40_Evo12_8Th16ms_Ref10_lmd7wellM13_P21_scene1_healthy_evotipwellC12_keratinocytes_target8		keratinocyte	healthy	P21	scene1	keratinocyte_healthy_P21_scene1
O00418	20240301_OA1_ThNo_SA_N756_mDIAscar_W40_F-40_Evo12_8Th16ms_Ref10_lmd7wellM3_P31_scene1_attached_evotipwellA6_keratinocytes_target8	9.18243	keratinocyte	attached	P31	scene1	keratinocyte_attached_P31_scene1
O00418	20240301_OA1_ThNo_SA_N756_mDIAscar_W40_F-40_Evo12_8Th16ms_Ref10_lmd7wellM5_P34_scene2_detached_evotipwellA12_keratinocytes_target8		keratinocyte	detached	P34	scene2	keratinocyte_detached_P34_scene2
O00418	20240301_OA1_ThNo_SA_N756_mDIAscar_W40_F-40_Evo12_8Th16ms_Ref10_lmd7wellM7_P38_scene2and1_detached_evotipwellB6_keratinocytes_target8	8.95113	keratinocyte	detached	P38	scene2	keratinocyte_detached_P38_scene2
O43304	20240301_OA1_ThNo_SA_N756_mDIAscar_W40_F-40_Evo12_8Th16ms_Ref10_lmd7wellC11_P42_scene1_detached_evotipwellC1_keratinocytes_target8		keratinocyte	detached	P42	scene1	keratinocyte_detached_P42_scene1
O43304	20240301_OA1_ThNo_SA_N756_mDIAscar_W40_F-40_Evo12_8Th16ms_Ref10_lmd7wellC13_P22_scene1_healthy_evotipwellC7_keratinocytes_target8		keratinocyte	healthy	P22	scene1	keratinocyte_healthy_P22_scene1
O43304	20240301_OA1_ThNo_SA_N756_mDIAscar_W40_F-40_Evo12_8Th16ms_Ref10_lmd7wellC15_P21_scene2_healthy_evotipwellC2_keratinocytes_target8		keratinocyte	healthy	P21	scene2	keratinocyte_healthy_P21_scene2
O43304	20240301_OA1_ThNo_SA_N756_mDIAscar_W40_F-40_Evo12_8Th16ms_Ref10_lmd7wellC5_P31_scene1_detached_evotipwellA7_keratinocytes_target8	15.4512	keratinocyte	detached	P31	scene1	keratinocyte_detached_P31_scene1
O43304	20240301_OA1_ThNo_SA_N756_mDIAscar_W40_F-40_Evo12_8Th16ms_Ref10_lmd7wellC7_P35_scene1_detached_evotipwellB1_keratinocytes_target8		keratinocyte	detached	P35	scene1	keratinocyte_detached_P35_scene1
O43304	20240301_OA1_ThNo_SA_N756_mDIAscar_W40_F-40_Evo12_8Th16ms_Ref10_lmd7wellC9_P39_scene2_detached_evotipwellB7_keratinocytes_target8		keratinocyte	detached	P39	scene2	keratinocyte_detached_P39_scene2
O43304	20240301_OA1_ThNo_SA_N756_mDIAscar_W40_F-40_Evo12_8Th16ms_Ref10_lmd7wellE13_P50_scene1_healthy_evotipwellC8_keratinocytes_target8	13.2803	keratinocyte	healthy	P50	scene1	keratinocyte_healthy_P50_scene1
O43304	20240301_OA1_ThNo_SA_N756_mDIAscar_W40_F-40_Evo12_8Th16ms_Ref10_lmd7wellE15_P25_scene1_healthy_evotipwellC3_keratinocytes_target8		keratinocyte	healthy	P25	scene1	keratinocyte_healthy_P25_scene1
O43304	20240301_OA1_ThNo_SA_N756_mDIAscar_W40_F-40_Evo12_8Th16ms_Ref10_lmd7wellE5_P32_scene3_attached_evotipwellA8_keratinocytes_target8		keratinocyte	attached	P32	scene3	keratinocyte_attached_P32_scene3
O43304	20240301_OA1_ThNo_SA_N756_mDIAscar_W40_F-40_Evo12_8Th16ms_Ref10_lmd7wellE9_P40_scene2_detached_evotipwellB8_keratinocytes_target8		keratinocyte	detached	P40	scene2	keratinocyte_detached_P40_scene2
O43304	20240301_OA1_ThNo_SA_N756_mDIAscar_W40_F-40_Evo12_8Th16ms_Ref10_lmd7wellG13_P24_scene1_healthy_evotipwellC9_keratinocytes_target8		keratinocyte	healthy	P24	scene1	keratinocyte_healthy_P24_scene1
O43304	20240301_OA1_ThNo_SA_N756_mDIAscar_W40_F-40_Evo12_8Th16ms_Ref10_lmd7wellG15_P25_scene2_healthy_evotipwellC4_keratinocytes_target8		keratinocyte	healthy	P25	scene2	keratinocyte_healthy_P25_scene2
O43304	20240301_OA1_ThNo_SA_N756_mDIAscar_W40_F-40_Evo12_8Th16ms_Ref10_lmd7wellG3_P09_scene3_detached_evotipwellA3_keratinocytes_target8		keratinocyte	detached	P09	scene3	keratinocyte_detached_P09_scene3
O43304	20240301_OA1_ThNo_SA_N756_mDIAscar_W40_F-40_Evo12_8Th16ms_Ref10_lmd7wellG5_P32_scene4_detached_evotipwellA9_keratinocytes_target8	16.43	keratinocyte	detached	P32	scene4	keratinocyte_detached_P32_scene4
O43304	20240301_OA1_ThNo_SA_N756_mDIAscar_W40_F-40_Evo12_8Th16ms_Ref10_lmd7wellG7_P37_scene1_attached_evotipwellB3_keratinocytes_target8	16.0757	keratinocyte	attached	P37	scene1	keratinocyte_attached_P37_scene1
O43304	20240301_OA1_ThNo_SA_N756_mDIAscar_W40_F-40_Evo12_8Th16ms_Ref10_lmd7wellG9_P40_scene2_attached_evotipwellB9_keratinocytes_target8		keratinocyte	attached	P40	scene2	keratinocyte_attached_P40_scene2
O43304	20240301_OA1_ThNo_SA_N756_mDIAscar_W40_F-40_Evo12_8Th16ms_Ref10_lmd7wellI13_P24_scene2_healthy_evotipwellC10_keratinocytes_target8		keratinocyte	healthy	P24	scene2	keratinocyte_healthy_P24_scene2
O43304	20240301_OA1_ThNo_SA_N756_mDIAscar_W40_F-40_Evo12_8Th16ms_Ref10_lmd7wellI15_P51_scene1_healthy_evotipwellC5_keratinocytes_target8		keratinocyte	healthy	P51	scene1	keratinocyte_healthy_P51_scene1
O43304	20240301_OA1_ThNo_SA_N756_mDIAscar_W40_F-40_Evo12_8Th16ms_Ref10_lmd7wellI3_P09_scene4_attached_evotipwellA4_keratinocytes_target8		keratinocyte	attached	P09	scene4	keratinocyte_attached_P09_scene4
O43304	20240301_OA1_ThNo_SA_N756_mDIAscar_W40_F-40_Evo12_8Th16ms_Ref10_lmd7wellI7_P37_scene1_detached_evotipwellB4_keratinocytes_target8		keratinocyte	detached	P37	scene1	keratinocyte_detached_P37_scene1
O43304	20240301_OA1_ThNo_SA_N756_mDIAscar_W40_F-40_Evo12_8Th16ms_Ref10_lmd7wellI9_P41_scene1_detached_evotipwellB10_keratinocytes_target8		keratinocyte	detached	P41	scene1	keratinocyte_detached_P41_scene1
O43304	20240301_OA1_ThNo_SA_N756_mDIAscar_W40_F-40_Evo12_8Th16ms_Ref10_lmd7wellK15_P52_scene1_healthy_evotipwellC6_keratinocytes_target8		keratinocyte	healthy	P52	scene1	keratinocyte_healthy_P52_scene1
O43304	20240301_OA1_ThNo_SA_N756_mDIAscar_W40_F-40_Evo12_8Th16ms_Ref10_lmd7wellK3_P08_scene4_detached_evotipwellA5_keratinocytes_target8		keratinocyte	detached	P08	scene4	keratinocyte_detached_P08_scene4
O43304	20240301_OA1_ThNo_SA_N756_mDIAscar_W40_F-40_Evo12_8Th16ms_Ref10_lmd7wellK5_P33_scene1_detached_evotipwellA11_keratinocytes_target8		keratinocyte	detached	P33	scene1	keratinocyte_detached_P33_scene1
O43304	20240301_OA1_ThNo_SA_N756_mDIAscar_W40_F-40_Evo12_8Th16ms_Ref10_lmd7wellK7_P38_scene2_attached_evotipwellB5_keratinocytes_target8		keratinocyte	attached	P38	scene2	keratinocyte_attached_P38_scene2
O43304	20240301_OA1_ThNo_SA_N756_mDIAscar_W40_F-40_Evo12_8Th16ms_Ref10_lmd7wellK9_P41_scene1_attached_evotipwellB11_keratinocytes_target8		keratinocyte	attached	P41	scene1	keratinocyte_attached_P41_scene1
O43304	20240301_OA1_ThNo_SA_N756_mDIAscar_W40_F-40_Evo12_8Th16ms_Ref10_lmd7wellM13_P21_scene1_healthy_evotipwellC12_keratinocytes_target8	13.7762	keratinocyte	healthy	P21	scene1	keratinocyte_healthy_P21_scene1
O43304	20240301_OA1_ThNo_SA_N756_mDIAscar_W40_F-40_Evo12_8Th16ms_Ref10_lmd7wellM3_P31_scene1_attached_evotipwellA6_keratinocytes_target8		keratinocyte	attached	P31	scene1	keratinocyte_attached_P31_scene1
O43304	20240301_OA1_ThNo_SA_N756_mDIAscar_W40_F-40_Evo12_8Th16ms_Ref10_lmd7wellM5_P34_scene2_detached_evotipwellA12_keratinocytes_target8		keratinocyte	detached	P34	scene2	keratinocyte_detached_P34_scene2
O43304	20240301_OA1_ThNo_SA_N756_mDIAscar_W40_F-40_Evo12_8Th16ms_Ref10_lmd7wellM7_P38_scene2and1_detached_evotipwellB6_keratinocytes_target8		keratinocyte	detached	P38	scene2	keratinocyte_detached_P38_scene2
O43815	20240301_OA1_ThNo_SA_N756_mDIAscar_W40_F-40_Evo12_8Th16ms_Ref10_lmd7wellC11_P42_scene1_detached_evotipwellC1_keratinocytes_target8	11.4982	keratinocyte	detached	P42	scene1	keratinocyte_detached_P42_scene1
O43815	20240301_OA1_ThNo_SA_N756_mDIAscar_W40_F-40_Evo12_8Th16ms_Ref10_lmd7wellC13_P22_scene1_healthy_evotipwellC7_keratinocytes_target8	13.0007	keratinocyte	healthy	P22	scene1	keratinocyte_healthy_P22_scene1
O43815	20240301_OA1_ThNo_SA_N756_mDIAscar_W40_F-40_Evo12_8Th16ms_Ref10_lmd7wellC15_P21_scene2_healthy_evotipwellC2_keratinocytes_target8		keratinocyte	healthy	P21	scene2	keratinocyte_healthy_P21_scene2
O43815	20240301_OA1_ThNo_SA_N756_mDIAscar_W40_F-40_Evo12_8Th16ms_Ref10_lmd7wellC5_P31_scene1_detached_evotipwellA7_keratinocytes_target8	11.905	keratinocyte	detached	P31	scene1	keratinocyte_detached_P31_scene1
O43815	20240301_OA1_ThNo_SA_N756_mDIAscar_W40_F-40_Evo12_8Th16ms_Ref10_lmd7wellC7_P35_scene1_detached_evotipwellB1_keratinocytes_target8	12.884	keratinocyte	detached	P35	scene1	keratinocyte_detached_P35_scene1
O43815	20240301_OA1_ThNo_SA_N756_mDIAscar_W40_F-40_Evo12_8Th16ms_Ref10_lmd7wellC9_P39_scene2_detached_evotipwellB7_keratinocytes_target8	11.813	keratinocyte	detached	P39	scene2	keratinocyte_detached_P39_scene2
O43815	20240301_OA1_ThNo_SA_N756_mDIAscar_W40_F-40_Evo12_8Th16ms_Ref10_lmd7wellE13_P50_scene1_healthy_evotipwellC8_keratinocytes_target8	13.4878	keratinocyte	healthy	P50	scene1	keratinocyte_healthy_P50_scene1
O43815	20240301_OA1_ThNo_SA_N756_mDIAscar_W40_F-40_Evo12_8Th16ms_Ref10_lmd7wellE15_P25_scene1_healthy_evotipwellC3_keratinocytes_target8	12.6789	keratinocyte	healthy	P25	scene1	keratinocyte_healthy_P25_scene1
O43815	20240301_OA1_ThNo_SA_N756_mDIAscar_W40_F-40_Evo12_8Th16ms_Ref10_lmd7wellE5_P32_scene3_attached_evotipwellA8_keratinocytes_target8	13.0412	keratinocyte	attached	P32	scene3	keratinocyte_attached_P32_scene3
O43815	20240301_OA1_ThNo_SA_N756_mDIAscar_W40_F-40_Evo12_8Th16ms_Ref10_lmd7wellE9_P40_scene2_detached_evotipwellB8_keratinocytes_target8	13.3267	keratinocyte	detached	P40	scene2	keratinocyte_detached_P40_scene2
O43815	20240301_OA1_ThNo_SA_N756_mDIAscar_W40_F-40_Evo12_8Th16ms_Ref10_lmd7wellG13_P24_scene1_healthy_evotipwellC9_keratinocytes_target8	12.4431	keratinocyte	healthy	P24	scene1	keratinocyte_healthy_P24_scene1
O43815	20240301_OA1_ThNo_SA_N756_mDIAscar_W40_F-40_Evo12_8Th16ms_Ref10_lmd7wellG15_P25_scene2_healthy_evotipwellC4_keratinocytes_target8	12.5792	keratinocyte	healthy	P25	scene2	keratinocyte_healthy_P25_scene2
O43815	20240301_OA1_ThNo_SA_N756_mDIAscar_W40_F-40_Evo12_8Th16ms_Ref10_lmd7wellG3_P09_scene3_detached_evotipwellA3_keratinocytes_target8	12.6298	keratinocyte	detached	P09	scene3	keratinocyte_detached_P09_scene3
O43815	20240301_OA1_ThNo_SA_N756_mDIAscar_W40_F-40_Evo12_8Th16ms_Ref10_lmd7wellG5_P32_scene4_detached_evotipwellA9_keratinocytes_target8	12.4715	keratinocyte	detached	P32	scene4	keratinocyte_detached_P32_scene4
O43815	20240301_OA1_ThNo_SA_N756_mDIAscar_W40_F-40_Evo12_8Th16ms_Ref10_lmd7wellG7_P37_scene1_attached_evotipwellB3_keratinocytes_target8	13.1675	keratinocyte	attached	P37	scene1	keratinocyte_attached_P37_scene1
O43815	20240301_OA1_ThNo_SA_N756_mDIAscar_W40_F-40_Evo12_8Th16ms_Ref10_lmd7wellG9_P40_scene2_attached_evotipwellB9_keratinocytes_target8	13.0345	keratinocyte	attached	P40	scene2	keratinocyte_attached_P40_scene2
O43815	20240301_OA1_ThNo_SA_N756_mDIAscar_W40_F-40_Evo12_8Th16ms_Ref10_lmd7wellI13_P24_scene2_healthy_evotipwellC10_keratinocytes_target8	12.3783	keratinocyte	healthy	P24	scene2	keratinocyte_healthy_P24_scene2
O43815	20240301_OA1_ThNo_SA_N756_mDIAscar_W40_F-40_Evo12_8Th16ms_Ref10_lmd7wellI15_P51_scene1_healthy_evotipwellC5_keratinocytes_target8		keratinocyte	healthy	P51	scene1	keratinocyte_healthy_P51_scene1
O43815	20240301_OA1_ThNo_SA_N756_mDIAscar_W40_F-40_Evo12_8Th16ms_Ref10_lmd7wellI3_P09_scene4_attached_evotipwellA4_keratinocytes_target8	12.6962	keratinocyte	attached	P09	scene4	keratinocyte_attached_P09_scene4
O43815	20240301_OA1_ThNo_SA_N756_mDIAscar_W40_F-40_Evo12_8Th16ms_Ref10_lmd7wellI7_P37_scene1_detached_evotipwellB4_keratinocytes_target8	13.6076	keratinocyte	detached	P37	scene1	keratinocyte_detached_P37_scene1
O43815	20240301_OA1_ThNo_SA_N756_mDIAscar_W40_F-40_Evo12_8Th16ms_Ref10_lmd7wellI9_P41_scene1_detached_evotipwellB10_keratinocytes_target8	12.9604	keratinocyte	detached	P41	scene1	keratinocyte_detached_P41_scene1
O43815	20240301_OA1_ThNo_SA_N756_mDIAscar_W40_F-40_Evo12_8Th16ms_Ref10_lmd7wellK15_P52_scene1_healthy_evotipwellC6_keratinocytes_target8	12.6146	keratinocyte	healthy	P52	scene1	keratinocyte_healthy_P52_scene1
O43815	20240301_OA1_ThNo_SA_N756_mDIAscar_W40_F-40_Evo12_8Th16ms_Ref10_lmd7wellK3_P08_scene4_detached_evotipwellA5_keratinocytes_target8	13.2213	keratinocyte	detached	P08	scene4	keratinocyte_detached_P08_scene4
O43815	20240301_OA1_ThNo_SA_N756_mDIAscar_W40_F-40_Evo12_8Th16ms_Ref10_lmd7wellK5_P33_scene1_detached_evotipwellA11_keratinocytes_target8	12.5379	keratinocyte	detached	P33	scene1	keratinocyte_detached_P33_scene1
O43815	20240301_OA1_ThNo_SA_N756_mDIAscar_W40_F-40_Evo12_8Th16ms_Ref10_lmd7wellK7_P38_scene2_attached_evotipwellB5_keratinocytes_target8		keratinocyte	attached	P38	scene2	keratinocyte_attached_P38_scene2
O43815	20240301_OA1_ThNo_SA_N756_mDIAscar_W40_F-40_Evo12_8Th16ms_Ref10_lmd7wellK9_P41_scene1_attached_evotipwellB11_keratinocytes_target8	12.3307	keratinocyte	attached	P41	scene1	keratinocyte_attached_P41_scene1
O43815	20240301_OA1_ThNo_SA_N756_mDIAscar_W40_F-40_Evo12_8Th16ms_Ref10_lmd7wellM13_P21_scene1_healthy_evotipwellC12_keratinocytes_target8		keratinocyte	healthy	P21	scene1	keratinocyte_healthy_P21_scene1
O43815	20240301_OA1_ThNo_SA_N756_mDIAscar_W40_F-40_Evo12_8Th16ms_Ref10_lmd7wellM3_P31_scene1_attached_evotipwellA6_keratinocytes_target8		keratinocyte	attached	P31	scene1	keratinocyte_attached_P31_scene1
O43815	20240301_OA1_ThNo_SA_N756_mDIAscar_W40_F-40_Evo12_8Th16ms_Ref10_lmd7wellM5_P34_scene2_detached_evotipwellA12_keratinocytes_target8	10.4587	keratinocyte	detached	P34	scene2	keratinocyte_detached_P34_scene2
O43815	20240301_OA1_ThNo_SA_N756_mDIAscar_W40_F-40_Evo12_8Th16ms_Ref10_lmd7wellM7_P38_scene2and1_detached_evotipwellB6_keratinocytes_target8	12.6733	keratinocyte	detached	P38	scene2	keratinocyte_detached_P38_scene2
O43847	20240301_OA1_ThNo_SA_N756_mDIAscar_W40_F-40_Evo12_8Th16ms_Ref10_lmd7wellC11_P42_scene1_detached_evotipwellC1_keratinocytes_target8		keratinocyte	detached	P42	scene1	keratinocyte_detached_P42_scene1
O43847	20240301_OA1_ThNo_SA_N756_mDIAscar_W40_F-40_Evo12_8Th16ms_Ref10_lmd7wellC13_P22_scene1_healthy_evotipwellC7_keratinocytes_target8	12.6352	keratinocyte	healthy	P22	scene1	keratinocyte_healthy_P22_scene1
O43847	20240301_OA1_ThNo_SA_N756_mDIAscar_W40_F-40_Evo12_8Th16ms_Ref10_lmd7wellC15_P21_scene2_healthy_evotipwellC2_keratinocytes_target8	12.5747	keratinocyte	healthy	P21	scene2	keratinocyte_healthy_P21_scene2
O43847	20240301_OA1_ThNo_SA_N756_mDIAscar_W40_F-40_Evo12_8Th16ms_Ref10_lmd7wellC5_P31_scene1_detached_evotipwellA7_keratinocytes_target8	11.8073	keratinocyte	detached	P31	scene1	keratinocyte_detached_P31_scene1
O43847	20240301_OA1_ThNo_SA_N756_mDIAscar_W40_F-40_Evo12_8Th16ms_Ref10_lmd7wellC7_P35_scene1_detached_evotipwellB1_keratinocytes_target8	11.5223	keratinocyte	detached	P35	scene1	keratinocyte_detached_P35_scene1
O43847	20240301_OA1_ThNo_SA_N756_mDIAscar_W40_F-40_Evo12_8Th16ms_Ref10_lmd7wellC9_P39_scene2_detached_evotipwellB7_keratinocytes_target8		keratinocyte	detached	P39	scene2	keratinocyte_detached_P39_scene2
O43847	20240301_OA1_ThNo_SA_N756_mDIAscar_W40_F-40_Evo12_8Th16ms_Ref10_lmd7wellE13_P50_scene1_healthy_evotipwellC8_keratinocytes_target8	13.1448	keratinocyte	healthy	P50	scene1	keratinocyte_healthy_P50_scene1
O43847	20240301_OA1_ThNo_SA_N756_mDIAscar_W40_F-40_Evo12_8Th16ms_Ref10_lmd7wellE15_P25_scene1_healthy_evotipwellC3_keratinocytes_target8	11.2937	keratinocyte	healthy	P25	scene1	keratinocyte_healthy_P25_scene1
O43847	20240301_OA1_ThNo_SA_N756_mDIAscar_W40_F-40_Evo12_8Th16ms_Ref10_lmd7wellE5_P32_scene3_attached_evotipwellA8_keratinocytes_target8	12.1469	keratinocyte	attached	P32	scene3	keratinocyte_attached_P32_scene3
O43847	20240301_OA1_ThNo_SA_N756_mDIAscar_W40_F-40_Evo12_8Th16ms_Ref10_lmd7wellE9_P40_scene2_detached_evotipwellB8_keratinocytes_target8	11.7046	keratinocyte	detached	P40	scene2	keratinocyte_detached_P40_scene2
O43847	20240301_OA1_ThNo_SA_N756_mDIAscar_W40_F-40_Evo12_8Th16ms_Ref10_lmd7wellG13_P24_scene1_healthy_evotipwellC9_keratinocytes_target8	11.921	keratinocyte	healthy	P24	scene1	keratinocyte_healthy_P24_scene1
O43847	20240301_OA1_ThNo_SA_N756_mDIAscar_W40_F-40_Evo12_8Th16ms_Ref10_lmd7wellG15_P25_scene2_healthy_evotipwellC4_keratinocytes_target8	10.9846	keratinocyte	healthy	P25	scene2	keratinocyte_healthy_P25_scene2
O43847	20240301_OA1_ThNo_SA_N756_mDIAscar_W40_F-40_Evo12_8Th16ms_Ref10_lmd7wellG3_P09_scene3_detached_evotipwellA3_keratinocytes_target8	13.2953	keratinocyte	detached	P09	scene3	keratinocyte_detached_P09_scene3
O43847	20240301_OA1_ThNo_SA_N756_mDIAscar_W40_F-40_Evo12_8Th16ms_Ref10_lmd7wellG5_P32_scene4_detached_evotipwellA9_keratinocytes_target8	11.3709	keratinocyte	detached	P32	scene4	keratinocyte_detached_P32_scene4
O43847	20240301_OA1_ThNo_SA_N756_mDIAscar_W40_F-40_Evo12_8Th16ms_Ref10_lmd7wellG7_P37_scene1_attached_evotipwellB3_keratinocytes_target8	11.6892	keratinocyte	attached	P37	scene1	keratinocyte_attached_P37_scene1
O43847	20240301_OA1_ThNo_SA_N756_mDIAscar_W40_F-40_Evo12_8Th16ms_Ref10_lmd7wellG9_P40_scene2_attached_evotipwellB9_keratinocytes_target8	13.2292	keratinocyte	attached	P40	scene2	keratinocyte_attached_P40_scene2
O43847	20240301_OA1_ThNo_SA_N756_mDIAscar_W40_F-40_Evo12_8Th16ms_Ref10_lmd7wellI13_P24_scene2_healthy_evotipwellC10_keratinocytes_target8	12.0698	keratinocyte	healthy	P24	scene2	keratinocyte_healthy_P24_scene2
O43847	20240301_OA1_ThNo_SA_N756_mDIAscar_W40_F-40_Evo12_8Th16ms_Ref10_lmd7wellI15_P51_scene1_healthy_evotipwellC5_keratinocytes_target8	11.0442	keratinocyte	healthy	P51	scene1	keratinocyte_healthy_P51_scene1
O43847	20240301_OA1_ThNo_SA_N756_mDIAscar_W40_F-40_Evo12_8Th16ms_Ref10_lmd7wellI3_P09_scene4_attached_evotipwellA4_keratinocytes_target8	10.9116	keratinocyte	attached	P09	scene4	keratinocyte_attached_P09_scene4
O43847	20240301_OA1_ThNo_SA_N756_mDIAscar_W40_F-40_Evo12_8Th16ms_Ref10_lmd7wellI7_P37_scene1_detached_evotipwellB4_keratinocytes_target8	12.6052	keratinocyte	detached	P37	scene1	keratinocyte_detached_P37_scene1
O43847	20240301_OA1_ThNo_SA_N756_mDIAscar_W40_F-40_Evo12_8Th16ms_Ref10_lmd7wellI9_P41_scene1_detached_evotipwellB10_keratinocytes_target8	10.865	keratinocyte	detached	P41	scene1	keratinocyte_detached_P41_scene1
O43847	20240301_OA1_ThNo_SA_N756_mDIAscar_W40_F-40_Evo12_8Th16ms_Ref10_lmd7wellK15_P52_scene1_healthy_evotipwellC6_keratinocytes_target8	11.3554	keratinocyte	healthy	P52	scene1	keratinocyte_healthy_P52_scene1
O43847	20240301_OA1_ThNo_SA_N756_mDIAscar_W40_F-40_Evo12_8Th16ms_Ref10_lmd7wellK3_P08_scene4_detached_evotipwellA5_keratinocytes_target8	12.0649	keratinocyte	detached	P08	scene4	keratinocyte_detached_P08_scene4
O43847	20240301_OA1_ThNo_SA_N756_mDIAscar_W40_F-40_Evo12_8Th16ms_Ref10_lmd7wellK5_P33_scene1_detached_evotipwellA11_keratinocytes_target8	11.2579	keratinocyte	detached	P33	scene1	keratinocyte_detached_P33_scene1
O43847	20240301_OA1_ThNo_SA_N756_mDIAscar_W40_F-40_Evo12_8Th16ms_Ref10_lmd7wellK7_P38_scene2_attached_evotipwellB5_keratinocytes_target8	12.0612	keratinocyte	attached	P38	scene2	keratinocyte_attached_P38_scene2
O43847	20240301_OA1_ThNo_SA_N756_mDIAscar_W40_F-40_Evo12_8Th16ms_Ref10_lmd7wellK9_P41_scene1_attached_evotipwellB11_keratinocytes_target8	11.944	keratinocyte	attached	P41	scene1	keratinocyte_attached_P41_scene1
O43847	20240301_OA1_ThNo_SA_N756_mDIAscar_W40_F-40_Evo12_8Th16ms_Ref10_lmd7wellM13_P21_scene1_healthy_evotipwellC12_keratinocytes_target8	12.2425	keratinocyte	healthy	P21	scene1	keratinocyte_healthy_P21_scene1
O43847	20240301_OA1_ThNo_SA_N756_mDIAscar_W40_F-40_Evo12_8Th16ms_Ref10_lmd7wellM3_P31_scene1_attached_evotipwellA6_keratinocytes_target8	11.2336	keratinocyte	attached	P31	scene1	keratinocyte_attached_P31_scene1
O43847	20240301_OA1_ThNo_SA_N756_mDIAscar_W40_F-40_Evo12_8Th16ms_Ref10_lmd7wellM5_P34_scene2_detached_evotipwellA12_keratinocytes_target8	11.9915	keratinocyte	detached	P34	scene2	keratinocyte_detached_P34_scene2
O43847	20240301_OA1_ThNo_SA_N756_mDIAscar_W40_F-40_Evo12_8Th16ms_Ref10_lmd7wellM7_P38_scene2and1_detached_evotipwellB6_keratinocytes_target8	12.0595	keratinocyte	detached	P38	scene2	keratinocyte_detached_P38_scene2
P20839	20240301_OA1_ThNo_SA_N756_mDIAscar_W40_F-40_Evo12_8Th16ms_Ref10_lmd7wellC11_P42_scene1_detached_evotipwellC1_keratinocytes_target8	10.7508	keratinocyte	detached	P42	scene1	keratinocyte_detached_P42_scene1
P20839	20240301_OA1_ThNo_SA_N756_mDIAscar_W40_F-40_Evo12_8Th16ms_Ref10_lmd7wellC13_P22_scene1_healthy_evotipwellC7_keratinocytes_target8		keratinocyte	healthy	P22	scene1	keratinocyte_healthy_P22_scene1
P20839	20240301_OA1_ThNo_SA_N756_mDIAscar_W40_F-40_Evo12_8Th16ms_Ref10_lmd7wellC15_P21_scene2_healthy_evotipwellC2_keratinocytes_target8	11.7811	keratinocyte	healthy	P21	scene2	keratinocyte_healthy_P21_scene2
P20839	20240301_OA1_ThNo_SA_N756_mDIAscar_W40_F-40_Evo12_8Th16ms_Ref10_lmd7wellC5_P31_scene1_detached_evotipwellA7_keratinocytes_target8		keratinocyte	detached	P31	scene1	keratinocyte_detached_P31_scene1
P20839	20240301_OA1_ThNo_SA_N756_mDIAscar_W40_F-40_Evo12_8Th16ms_Ref10_lmd7wellC7_P35_scene1_detached_evotipwellB1_keratinocytes_target8		keratinocyte	detached	P35	scene1	keratinocyte_detached_P35_scene1
P20839	20240301_OA1_ThNo_SA_N756_mDIAscar_W40_F-40_Evo12_8Th16ms_Ref10_lmd7wellC9_P39_scene2_detached_evotipwellB7_keratinocytes_target8	11.0413	keratinocyte	detached	P39	scene2	keratinocyte_detached_P39_scene2
P20839	20240301_OA1_ThNo_SA_N756_mDIAscar_W40_F-40_Evo12_8Th16ms_Ref10_lmd7wellE13_P50_scene1_healthy_evotipwellC8_keratinocytes_target8	10.552	keratinocyte	healthy	P50	scene1	keratinocyte_healthy_P50_scene1
P20839	20240301_OA1_ThNo_SA_N756_mDIAscar_W40_F-40_Evo12_8Th16ms_Ref10_lmd7wellE15_P25_scene1_healthy_evotipwellC3_keratinocytes_target8		keratinocyte	healthy	P25	scene1	keratinocyte_healthy_P25_scene1
P20839	20240301_OA1_ThNo_SA_N756_mDIAscar_W40_F-40_Evo12_8Th16ms_Ref10_lmd7wellE5_P32_scene3_attached_evotipwellA8_keratinocytes_target8		keratinocyte	attached	P32	scene3	keratinocyte_attached_P32_scene3
P20839	20240301_OA1_ThNo_SA_N756_mDIAscar_W40_F-40_Evo12_8Th16ms_Ref10_lmd7wellE9_P40_scene2_detached_evotipwellB8_keratinocytes_target8		keratinocyte	detached	P40	scene2	keratinocyte_detached_P40_scene2
P20839	20240301_OA1_ThNo_SA_N756_mDIAscar_W40_F-40_Evo12_8Th16ms_Ref10_lmd7wellG13_P24_scene1_healthy_evotipwellC9_keratinocytes_target8		keratinocyte	healthy	P24	scene1	keratinocyte_healthy_P24_scene1
P20839	20240301_OA1_ThNo_SA_N756_mDIAscar_W40_F-40_Evo12_8Th16ms_Ref10_lmd7wellG15_P25_scene2_healthy_evotipwellC4_keratinocytes_target8	10.2793	keratinocyte	healthy	P25	scene2	keratinocyte_healthy_P25_scene2
P20839	20240301_OA1_ThNo_SA_N756_mDIAscar_W40_F-40_Evo12_8Th16ms_Ref10_lmd7wellG3_P09_scene3_detached_evotipwellA3_keratinocytes_target8		keratinocyte	detached	P09	scene3	keratinocyte_detached_P09_scene3
P20839	20240301_OA1_ThNo_SA_N756_mDIAscar_W40_F-40_Evo12_8Th16ms_Ref10_lmd7wellG5_P32_scene4_detached_evotipwellA9_keratinocytes_target8	10.9194	keratinocyte	detached	P32	scene4	keratinocyte_detached_P32_scene4
P20839	20240301_OA1_ThNo_SA_N756_mDIAscar_W40_F-40_Evo12_8Th16ms_Ref10_lmd7wellG7_P37_scene1_attached_evotipwellB3_keratinocytes_target8	10.9242	keratinocyte	attached	P37	scene1	keratinocyte_attached_P37_scene1
P20839	20240301_OA1_ThNo_SA_N756_mDIAscar_W40_F-40_Evo12_8Th16ms_Ref10_lmd7wellG9_P40_scene2_attached_evotipwellB9_keratinocytes_target8	10.985	keratinocyte	attached	P40	scene2	keratinocyte_attached_P40_scene2
P20839	20240301_OA1_ThNo_SA_N756_mDIAscar_W40_F-40_Evo12_8Th16ms_Ref10_lmd7wellI13_P24_scene2_healthy_evotipwellC10_keratinocytes_target8	10.8662	keratinocyte	healthy	P24	scene2	keratinocyte_healthy_P24_scene2
P20839	20240301_OA1_ThNo_SA_N756_mDIAscar_W40_F-40_Evo12_8Th16ms_Ref10_lmd7wellI15_P51_scene1_healthy_evotipwellC5_keratinocytes_target8		keratinocyte	healthy	P51	scene1	keratinocyte_healthy_P51_scene1
P20839	20240301_OA1_ThNo_SA_N756_mDIAscar_W40_F-40_Evo12_8Th16ms_Ref10_lmd7wellI3_P09_scene4_attached_evotipwellA4_keratinocytes_target8	11.9722	keratinocyte	attached	P09	scene4	keratinocyte_attached_P09_scene4
P20839	20240301_OA1_ThNo_SA_N756_mDIAscar_W40_F-40_Evo12_8Th16ms_Ref10_lmd7wellI7_P37_scene1_detached_evotipwellB4_keratinocytes_target8	10.069	keratinocyte	detached	P37	scene1	keratinocyte_detached_P37_scene1
P20839	20240301_OA1_ThNo_SA_N756_mDIAscar_W40_F-40_Evo12_8Th16ms_Ref10_lmd7wellI9_P41_scene1_detached_evotipwellB10_keratinocytes_target8	11.668	keratinocyte	detached	P41	scene1	keratinocyte_detached_P41_scene1
P20839	20240301_OA1_ThNo_SA_N756_mDIAscar_W40_F-40_Evo12_8Th16ms_Ref10_lmd7wellK15_P52_scene1_healthy_evotipwellC6_keratinocytes_target8	9.58329	keratinocyte	healthy	P52	scene1	keratinocyte_healthy_P52_scene1
P20839	20240301_OA1_ThNo_SA_N756_mDIAscar_W40_F-40_Evo12_8Th16ms_Ref10_lmd7wellK3_P08_scene4_detached_evotipwellA5_keratinocytes_target8	11.4306	keratinocyte	detached	P08	scene4	keratinocyte_detached_P08_scene4
P20839	20240301_OA1_ThNo_SA_N756_mDIAscar_W40_F-40_Evo12_8Th16ms_Ref10_lmd7wellK5_P33_scene1_detached_evotipwellA11_keratinocytes_target8		keratinocyte	detached	P33	scene1	keratinocyte_detached_P33_scene1
P20839	20240301_OA1_ThNo_SA_N756_mDIAscar_W40_F-40_Evo12_8Th16ms_Ref10_lmd7wellK7_P38_scene2_attached_evotipwellB5_keratinocytes_target8	13.3772	keratinocyte	attached	P38	scene2	keratinocyte_attached_P38_scene2
P20839	20240301_OA1_ThNo_SA_N756_mDIAscar_W40_F-40_Evo12_8Th16ms_Ref10_lmd7wellK9_P41_scene1_attached_evotipwellB11_keratinocytes_target8	10.8857	keratinocyte	attached	P41	scene1	keratinocyte_attached_P41_scene1
P20839	20240301_OA1_ThNo_SA_N756_mDIAscar_W40_F-40_Evo12_8Th16ms_Ref10_lmd7wellM13_P21_scene1_healthy_evotipwellC12_keratinocytes_target8		keratinocyte	healthy	P21	scene1	keratinocyte_healthy_P21_scene1
P20839	20240301_OA1_ThNo_SA_N756_mDIAscar_W40_F-40_Evo12_8Th16ms_Ref10_lmd7wellM3_P31_scene1_attached_evotipwellA6_keratinocytes_target8		keratinocyte	attached	P31	scene1	keratinocyte_attached_P31_scene1
P20839	20240301_OA1_ThNo_SA_N756_mDIAscar_W40_F-40_Evo12_8Th16ms_Ref10_lmd7wellM5_P34_scene2_detached_evotipwellA12_keratinocytes_target8	12.8204	keratinocyte	detached	P34	scene2	keratinocyte_detached_P34_scene2
P20839	20240301_OA1_ThNo_SA_N756_mDIAscar_W40_F-40_Evo12_8Th16ms_Ref10_lmd7wellM7_P38_scene2and1_detached_evotipwellB6_keratinocytes_target8	11.4603	keratinocyte	detached	P38	scene2	keratinocyte_detached_P38_scene2
P30101	20240301_OA1_ThNo_SA_N756_mDIAscar_W40_F-40_Evo12_8Th16ms_Ref10_lmd7wellC11_P42_scene1_detached_evotipwellC1_keratinocytes_target8	12.9634	keratinocyte	detached	P42	scene1	keratinocyte_detached_P42_scene1
P30101	20240301_OA1_ThNo_SA_N756_mDIAscar_W40_F-40_Evo12_8Th16ms_Ref10_lmd7wellC13_P22_scene1_healthy_evotipwellC7_keratinocytes_target8	13.9425	keratinocyte	healthy	P22	scene1	keratinocyte_healthy_P22_scene1
P30101	20240301_OA1_ThNo_SA_N756_mDIAscar_W40_F-40_Evo12_8Th16ms_Ref10_lmd7wellC15_P21_scene2_healthy_evotipwellC2_keratinocytes_target8	11.8134	keratinocyte	healthy	P21	scene2	keratinocyte_healthy_P21_scene2
P30101	20240301_OA1_ThNo_SA_N756_mDIAscar_W40_F-40_Evo12_8Th16ms_Ref10_lmd7wellC5_P31_scene1_detached_evotipwellA7_keratinocytes_target8	12.987	keratinocyte	detached	P31	scene1	keratinocyte_detached_P31_scene1
P30101	20240301_OA1_ThNo_SA_N756_mDIAscar_W40_F-40_Evo12_8Th16ms_Ref10_lmd7wellC7_P35_scene1_detached_evotipwellB1_keratinocytes_target8	14.7997	keratinocyte	detached	P35	scene1	keratinocyte_detached_P35_scene1
P30101	20240301_OA1_ThNo_SA_N756_mDIAscar_W40_F-40_Evo12_8Th16ms_Ref10_lmd7wellC9_P39_scene2_detached_evotipwellB7_keratinocytes_target8	13.4974	keratinocyte	detached	P39	scene2	keratinocyte_detached_P39_scene2
P30101	20240301_OA1_ThNo_SA_N756_mDIAscar_W40_F-40_Evo12_8Th16ms_Ref10_lmd7wellE13_P50_scene1_healthy_evotipwellC8_keratinocytes_target8	13.9654	keratinocyte	healthy	P50	scene1	keratinocyte_healthy_P50_scene1
P30101	20240301_OA1_ThNo_SA_N756_mDIAscar_W40_F-40_Evo12_8Th16ms_Ref10_lmd7wellE15_P25_scene1_healthy_evotipwellC3_keratinocytes_target8	13.8561	keratinocyte	healthy	P25	scene1	keratinocyte_healthy_P25_scene1
P30101	20240301_OA1_ThNo_SA_N756_mDIAscar_W40_F-40_Evo12_8Th16ms_Ref10_lmd7wellE5_P32_scene3_attached_evotipwellA8_keratinocytes_target8	14.4792	keratinocyte	attached	P32	scene3	keratinocyte_attached_P32_scene3
P30101	20240301_OA1_ThNo_SA_N756_mDIAscar_W40_F-40_Evo12_8Th16ms_Ref10_lmd7wellE9_P40_scene2_detached_evotipwellB8_keratinocytes_target8	14.0041	keratinocyte	detached	P40	scene2	keratinocyte_detached_P40_scene2
P30101	20240301_OA1_ThNo_SA_N756_mDIAscar_W40_F-40_Evo12_8Th16ms_Ref10_lmd7wellG13_P24_scene1_healthy_evotipwellC9_keratinocytes_target8	13.7882	keratinocyte	healthy	P24	scene1	keratinocyte_healthy_P24_scene1
P30101	20240301_OA1_ThNo_SA_N756_mDIAscar_W40_F-40_Evo12_8Th16ms_Ref10_lmd7wellG15_P25_scene2_healthy_evotipwellC4_keratinocytes_target8	14.0066	keratinocyte	healthy	P25	scene2	keratinocyte_healthy_P25_scene2
P30101	20240301_OA1_ThNo_SA_N756_mDIAscar_W40_F-40_Evo12_8Th16ms_Ref10_lmd7wellG3_P09_scene3_detached_evotipwellA3_keratinocytes_target8	14.7833	keratinocyte	detached	P09	scene3	keratinocyte_detached_P09_scene3
P30101	20240301_OA1_ThNo_SA_N756_mDIAscar_W40_F-40_Evo12_8Th16ms_Ref10_lmd7wellG5_P32_scene4_detached_evotipwellA9_keratinocytes_target8	13.7615	keratinocyte	detached	P32	scene4	keratinocyte_detached_P32_scene4
P30101	20240301_OA1_ThNo_SA_N756_mDIAscar_W40_F-40_Evo12_8Th16ms_Ref10_lmd7wellG7_P37_scene1_attached_evotipwellB3_keratinocytes_target8	14.9618	keratinocyte	attached	P37	scene1	keratinocyte_attached_P37_scene1
P30101	20240301_OA1_ThNo_SA_N756_mDIAscar_W40_F-40_Evo12_8Th16ms_Ref10_lmd7wellG9_P40_scene2_attached_evotipwellB9_keratinocytes_target8	15.8717	keratinocyte	attached	P40	scene2	keratinocyte_attached_P40_scene2
P30101	20240301_OA1_ThNo_SA_N756_mDIAscar_W40_F-40_Evo12_8Th16ms_Ref10_lmd7wellI13_P24_scene2_healthy_evotipwellC10_keratinocytes_target8	14.591	keratinocyte	healthy	P24	scene2	keratinocyte_healthy_P24_scene2
P30101	20240301_OA1_ThNo_SA_N756_mDIAscar_W40_F-40_Evo12_8Th16ms_Ref10_lmd7wellI15_P51_scene1_healthy_evotipwellC5_keratinocytes_target8	11.9301	keratinocyte	healthy	P51	scene1	keratinocyte_healthy_P51_scene1
P30101	20240301_OA1_ThNo_SA_N756_mDIAscar_W40_F-40_Evo12_8Th16ms_Ref10_lmd7wellI3_P09_scene4_attached_evotipwellA4_keratinocytes_target8	14.4611	keratinocyte	attached	P09	scene4	keratinocyte_attached_P09_scene4
P30101	20240301_OA1_ThNo_SA_N756_mDIAscar_W40_F-40_Evo12_8Th16ms_Ref10_lmd7wellI7_P37_scene1_detached_evotipwellB4_keratinocytes_target8	14.8825	keratinocyte	detached	P37	scene1	keratinocyte_detached_P37_scene1
P30101	20240301_OA1_ThNo_SA_N756_mDIAscar_W40_F-40_Evo12_8Th16ms_Ref10_lmd7wellI9_P41_scene1_detached_evotipwellB10_keratinocytes_target8	13.1516	keratinocyte	detached	P41	scene1	keratinocyte_detached_P41_scene1
P30101	20240301_OA1_ThNo_SA_N756_mDIAscar_W40_F-40_Evo12_8Th16ms_Ref10_lmd7wellK15_P52_scene1_healthy_evotipwellC6_keratinocytes_target8	13.7048	keratinocyte	healthy	P52	scene1	keratinocyte_healthy_P52_scene1
P30101	20240301_OA1_ThNo_SA_N756_mDIAscar_W40_F-40_Evo12_8Th16ms_Ref10_lmd7wellK3_P08_scene4_detached_evotipwellA5_keratinocytes_target8	15.0526	keratinocyte	detached	P08	scene4	keratinocyte_detached_P08_scene4
P30101	20240301_OA1_ThNo_SA_N756_mDIAscar_W40_F-40_Evo12_8Th16ms_Ref10_lmd7wellK5_P33_scene1_detached_evotipwellA11_keratinocytes_target8	14.2214	keratinocyte	detached	P33	scene1	keratinocyte_detached_P33_scene1
P30101	20240301_OA1_ThNo_SA_N756_mDIAscar_W40_F-40_Evo12_8Th16ms_Ref10_lmd7wellK7_P38_scene2_attached_evotipwellB5_keratinocytes_target8	15.0229	keratinocyte	attached	P38	scene2	keratinocyte_attached_P38_scene2
P30101	20240301_OA1_ThNo_SA_N756_mDIAscar_W40_F-40_Evo12_8Th16ms_Ref10_lmd7wellK9_P41_scene1_attached_evotipwellB11_keratinocytes_target8	14.4574	keratinocyte	attached	P41	scene1	keratinocyte_attached_P41_scene1
P30101	20240301_OA1_ThNo_SA_N756_mDIAscar_W40_F-40_Evo12_8Th16ms_Ref10_lmd7wellM13_P21_scene1_healthy_evotipwellC12_keratinocytes_target8	12.3255	keratinocyte	healthy	P21	scene1	keratinocyte_healthy_P21_scene1
P30101	20240301_OA1_ThNo_SA_N756_mDIAscar_W40_F-40_Evo12_8Th16ms_Ref10_lmd7wellM3_P31_scene1_attached_evotipwellA6_keratinocytes_target8	12.3235	keratinocyte	attached	P31	scene1	keratinocyte_attached_P31_scene1
P30101	20240301_OA1_ThNo_SA_N756_mDIAscar_W40_F-40_Evo12_8Th16ms_Ref10_lmd7wellM5_P34_scene2_detached_evotipwellA12_keratinocytes_target8	14.9779	keratinocyte	detached	P34	scene2	keratinocyte_detached_P34_scene2
P30101	20240301_OA1_ThNo_SA_N756_mDIAscar_W40_F-40_Evo12_8Th16ms_Ref10_lmd7wellM7_P38_scene2and1_detached_evotipwellB6_keratinocytes_target8	15.0141	keratinocyte	detached	P38	scene2	keratinocyte_detached_P38_scene2
P31949	20240301_OA1_ThNo_SA_N756_mDIAscar_W40_F-40_Evo12_8Th16ms_Ref10_lmd7wellC11_P42_scene1_detached_evotipwellC1_keratinocytes_target8	15.8505	keratinocyte	detached	P42	scene1	keratinocyte_detached_P42_scene1
P31949	20240301_OA1_ThNo_SA_N756_mDIAscar_W40_F-40_Evo12_8Th16ms_Ref10_lmd7wellC13_P22_scene1_healthy_evotipwellC7_keratinocytes_target8	14.7145	keratinocyte	healthy	P22	scene1	keratinocyte_healthy_P22_scene1
P31949	20240301_OA1_ThNo_SA_N756_mDIAscar_W40_F-40_Evo12_8Th16ms_Ref10_lmd7wellC15_P21_scene2_healthy_evotipwellC2_keratinocytes_target8	12.7878	keratinocyte	healthy	P21	scene2	keratinocyte_healthy_P21_scene2
P31949	20240301_OA1_ThNo_SA_N756_mDIAscar_W40_F-40_Evo12_8Th16ms_Ref10_lmd7wellC5_P31_scene1_detached_evotipwellA7_keratinocytes_target8	15.154	keratinocyte	detached	P31	scene1	keratinocyte_detached_P31_scene1
P31949	20240301_OA1_ThNo_SA_N756_mDIAscar_W40_F-40_Evo12_8Th16ms_Ref10_lmd7wellC7_P35_scene1_detached_evotipwellB1_keratinocytes_target8	16.1632	keratinocyte	detached	P35	scene1	keratinocyte_detached_P35_scene1
P31949	20240301_OA1_ThNo_SA_N756_mDIAscar_W40_F-40_Evo12_8Th16ms_Ref10_lmd7wellC9_P39_scene2_detached_evotipwellB7_keratinocytes_target8	14.7006	keratinocyte	detached	P39	scene2	keratinocyte_detached_P39_scene2
P31949	20240301_OA1_ThNo_SA_N756_mDIAscar_W40_F-40_Evo12_8Th16ms_Ref10_lmd7wellE13_P50_scene1_healthy_evotipwellC8_keratinocytes_target8	15.2853	keratinocyte	healthy	P50	scene1	keratinocyte_healthy_P50_scene1
P31949	20240301_OA1_ThNo_SA_N756_mDIAscar_W40_F-40_Evo12_8Th16ms_Ref10_lmd7wellE15_P25_scene1_healthy_evotipwellC3_keratinocytes_target8	14.5686	keratinocyte	healthy	P25	scene1	keratinocyte_healthy_P25_scene1
P31949	20240301_OA1_ThNo_SA_N756_mDIAscar_W40_F-40_Evo12_8Th16ms_Ref10_lmd7wellE5_P32_scene3_attached_evotipwellA8_keratinocytes_target8	14.0929	keratinocyte	attached	P32	scene3	keratinocyte_attached_P32_scene3
P31949	20240301_OA1_ThNo_SA_N756_mDIAscar_W40_F-40_Evo12_8Th16ms_Ref10_lmd7wellE9_P40_scene2_detached_evotipwellB8_keratinocytes_target8	14.8569	keratinocyte	detached	P40	scene2	keratinocyte_detached_P40_scene2
P31949	20240301_OA1_ThNo_SA_N756_mDIAscar_W40_F-40_Evo12_8Th16ms_Ref10_lmd7wellG13_P24_scene1_healthy_evotipwellC9_keratinocytes_target8	14.1829	keratinocyte	healthy	P24	scene1	keratinocyte_healthy_P24_scene1
P31949	20240301_OA1_ThNo_SA_N756_mDIAscar_W40_F-40_Evo12_8Th16ms_Ref10_lmd7wellG15_P25_scene2_healthy_evotipwellC4_keratinocytes_target8	13.2622	keratinocyte	healthy	P25	scene2	keratinocyte_healthy_P25_scene2
P31949	20240301_OA1_ThNo_SA_N756_mDIAscar_W40_F-40_Evo12_8Th16ms_Ref10_lmd7wellG3_P09_scene3_detached_evotipwellA3_keratinocytes_target8	14.6964	keratinocyte	detached	P09	scene3	keratinocyte_detached_P09_scene3
P31949	20240301_OA1_ThNo_SA_N756_mDIAscar_W40_F-40_Evo12_8Th16ms_Ref10_lmd7wellG5_P32_scene4_detached_evotipwellA9_keratinocytes_target8	15.4055	keratinocyte	detached	P32	scene4	keratinocyte_detached_P32_scene4
P31949	20240301_OA1_ThNo_SA_N756_mDIAscar_W40_F-40_Evo12_8Th16ms_Ref10_lmd7wellG7_P37_scene1_attached_evotipwellB3_keratinocytes_target8	14.9302	keratinocyte	attached	P37	scene1	keratinocyte_attached_P37_scene1
P31949	20240301_OA1_ThNo_SA_N756_mDIAscar_W40_F-40_Evo12_8Th16ms_Ref10_lmd7wellG9_P40_scene2_attached_evotipwellB9_keratinocytes_target8	16.5389	keratinocyte	attached	P40	scene2	keratinocyte_attached_P40_scene2
P31949	20240301_OA1_ThNo_SA_N756_mDIAscar_W40_F-40_Evo12_8Th16ms_Ref10_lmd7wellI13_P24_scene2_healthy_evotipwellC10_keratinocytes_target8	14.4972	keratinocyte	healthy	P24	scene2	keratinocyte_healthy_P24_scene2
P31949	20240301_OA1_ThNo_SA_N756_mDIAscar_W40_F-40_Evo12_8Th16ms_Ref10_lmd7wellI15_P51_scene1_healthy_evotipwellC5_keratinocytes_target8	12.2138	keratinocyte	healthy	P51	scene1	keratinocyte_healthy_P51_scene1
P31949	20240301_OA1_ThNo_SA_N756_mDIAscar_W40_F-40_Evo12_8Th16ms_Ref10_lmd7wellI3_P09_scene4_attached_evotipwellA4_keratinocytes_target8	14.8807	keratinocyte	attached	P09	scene4	keratinocyte_attached_P09_scene4
P31949	20240301_OA1_ThNo_SA_N756_mDIAscar_W40_F-40_Evo12_8Th16ms_Ref10_lmd7wellI7_P37_scene1_detached_evotipwellB4_keratinocytes_target8	16.4381	keratinocyte	detached	P37	scene1	keratinocyte_detached_P37_scene1
P31949	20240301_OA1_ThNo_SA_N756_mDIAscar_W40_F-40_Evo12_8Th16ms_Ref10_lmd7wellI9_P41_scene1_detached_evotipwellB10_keratinocytes_target8	15.4852	keratinocyte	detached	P41	scene1	keratinocyte_detached_P41_scene1
P31949	20240301_OA1_ThNo_SA_N756_mDIAscar_W40_F-40_Evo12_8Th16ms_Ref10_lmd7wellK15_P52_scene1_healthy_evotipwellC6_keratinocytes_target8	13.4593	keratinocyte	healthy	P52	scene1	keratinocyte_healthy_P52_scene1
P31949	20240301_OA1_ThNo_SA_N756_mDIAscar_W40_F-40_Evo12_8Th16ms_Ref10_lmd7wellK3_P08_scene4_detached_evotipwellA5_keratinocytes_target8	15.7898	keratinocyte	detached	P08	scene4	keratinocyte_detached_P08_scene4
P31949	20240301_OA1_ThNo_SA_N756_mDIAscar_W40_F-40_Evo12_8Th16ms_Ref10_lmd7wellK5_P33_scene1_detached_evotipwellA11_keratinocytes_target8	15.1125	keratinocyte	detached	P33	scene1	keratinocyte_detached_P33_scene1
P31949	20240301_OA1_ThNo_SA_N756_mDIAscar_W40_F-40_Evo12_8Th16ms_Ref10_lmd7wellK7_P38_scene2_attached_evotipwellB5_keratinocytes_target8	14.7173	keratinocyte	attached	P38	scene2	keratinocyte_attached_P38_scene2
P31949	20240301_OA1_ThNo_SA_N756_mDIAscar_W40_F-40_Evo12_8Th16ms_Ref10_lmd7wellK9_P41_scene1_attached_evotipwellB11_keratinocytes_target8	14.831	keratinocyte	attached	P41	scene1	keratinocyte_attached_P41_scene1
P31949	20240301_OA1_ThNo_SA_N756_mDIAscar_W40_F-40_Evo12_8Th16ms_Ref10_lmd7wellM13_P21_scene1_healthy_evotipwellC12_keratinocytes_target8	11.9416	keratinocyte	healthy	P21	scene1	keratinocyte_healthy_P21_scene1
P31949	20240301_OA1_ThNo_SA_N756_mDIAscar_W40_F-40_Evo12_8Th16ms_Ref10_lmd7wellM3_P31_scene1_attached_evotipwellA6_keratinocytes_target8	12.9517	keratinocyte	attached	P31	scene1	keratinocyte_attached_P31_scene1
P31949	20240301_OA1_ThNo_SA_N756_mDIAscar_W40_F-40_Evo12_8Th16ms_Ref10_lmd7wellM5_P34_scene2_detached_evotipwellA12_keratinocytes_target8	16.1402	keratinocyte	detached	P34	scene2	keratinocyte_detached_P34_scene2
P31949	20240301_OA1_ThNo_SA_N756_mDIAscar_W40_F-40_Evo12_8Th16ms_Ref10_lmd7wellM7_P38_scene2and1_detached_evotipwellB6_keratinocytes_target8	15.6393	keratinocyte	detached	P38	scene2	keratinocyte_detached_P38_scene2
P49720	20240301_OA1_ThNo_SA_N756_mDIAscar_W40_F-40_Evo12_8Th16ms_Ref10_lmd7wellC11_P42_scene1_detached_evotipwellC1_keratinocytes_target8	12.8408	keratinocyte	detached	P42	scene1	keratinocyte_detached_P42_scene1
P49720	20240301_OA1_ThNo_SA_N756_mDIAscar_W40_F-40_Evo12_8Th16ms_Ref10_lmd7wellC13_P22_scene1_healthy_evotipwellC7_keratinocytes_target8	14.1677	keratinocyte	healthy	P22	scene1	keratinocyte_healthy_P22_scene1
P49720	20240301_OA1_ThNo_SA_N756_mDIAscar_W40_F-40_Evo12_8Th16ms_Ref10_lmd7wellC15_P21_scene2_healthy_evotipwellC2_keratinocytes_target8	13.8725	keratinocyte	healthy	P21	scene2	keratinocyte_healthy_P21_scene2
P49720	20240301_OA1_ThNo_SA_N756_mDIAscar_W40_F-40_Evo12_8Th16ms_Ref10_lmd7wellC5_P31_scene1_detached_evotipwellA7_keratinocytes_target8	14.1759	keratinocyte	detached	P31	scene1	keratinocyte_detached_P31_scene1
P49720	20240301_OA1_ThNo_SA_N756_mDIAscar_W40_F-40_Evo12_8Th16ms_Ref10_lmd7wellC7_P35_scene1_detached_evotipwellB1_keratinocytes_target8	14.7539	keratinocyte	detached	P35	scene1	keratinocyte_detached_P35_scene1
P49720	20240301_OA1_ThNo_SA_N756_mDIAscar_W40_F-40_Evo12_8Th16ms_Ref10_lmd7wellC9_P39_scene2_detached_evotipwellB7_keratinocytes_target8	14.709	keratinocyte	detached	P39	scene2	keratinocyte_detached_P39_scene2
P49720	20240301_OA1_ThNo_SA_N756_mDIAscar_W40_F-40_Evo12_8Th16ms_Ref10_lmd7wellE13_P50_scene1_healthy_evotipwellC8_keratinocytes_target8	13.8483	keratinocyte	healthy	P50	scene1	keratinocyte_healthy_P50_scene1
P49720	20240301_OA1_ThNo_SA_N756_mDIAscar_W40_F-40_Evo12_8Th16ms_Ref10_lmd7wellE15_P25_scene1_healthy_evotipwellC3_keratinocytes_target8	14.309	keratinocyte	healthy	P25	scene1	keratinocyte_healthy_P25_scene1
P49720	20240301_OA1_ThNo_SA_N756_mDIAscar_W40_F-40_Evo12_8Th16ms_Ref10_lmd7wellE5_P32_scene3_attached_evotipwellA8_keratinocytes_target8	14.533	keratinocyte	attached	P32	scene3	keratinocyte_attached_P32_scene3
P49720	20240301_OA1_ThNo_SA_N756_mDIAscar_W40_F-40_Evo12_8Th16ms_Ref10_lmd7wellE9_P40_scene2_detached_evotipwellB8_keratinocytes_target8	14.4061	keratinocyte	detached	P40	scene2	keratinocyte_detached_P40_scene2
P49720	20240301_OA1_ThNo_SA_N756_mDIAscar_W40_F-40_Evo12_8Th16ms_Ref10_lmd7wellG13_P24_scene1_healthy_evotipwellC9_keratinocytes_target8	14.4212	keratinocyte	healthy	P24	scene1	keratinocyte_healthy_P24_scene1
P49720	20240301_OA1_ThNo_SA_N756_mDIAscar_W40_F-40_Evo12_8Th16ms_Ref10_lmd7wellG15_P25_scene2_healthy_evotipwellC4_keratinocytes_target8	14.2619	keratinocyte	healthy	P25	scene2	keratinocyte_healthy_P25_scene2
P49720	20240301_OA1_ThNo_SA_N756_mDIAscar_W40_F-40_Evo12_8Th16ms_Ref10_lmd7wellG3_P09_scene3_detached_evotipwellA3_keratinocytes_target8	15.3266	keratinocyte	detached	P09	scene3	keratinocyte_detached_P09_scene3
P49720	20240301_OA1_ThNo_SA_N756_mDIAscar_W40_F-40_Evo12_8Th16ms_Ref10_lmd7wellG5_P32_scene4_detached_evotipwellA9_keratinocytes_target8	14.4333	keratinocyte	detached	P32	scene4	keratinocyte_detached_P32_scene4
P49720	20240301_OA1_ThNo_SA_N756_mDIAscar_W40_F-40_Evo12_8Th16ms_Ref10_lmd7wellG7_P37_scene1_attached_evotipwellB3_keratinocytes_target8	14.9647	keratinocyte	attached	P37	scene1	keratinocyte_attached_P37_scene1
P49720	20240301_OA1_ThNo_SA_N756_mDIAscar_W40_F-40_Evo12_8Th16ms_Ref10_lmd7wellG9_P40_scene2_attached_evotipwellB9_keratinocytes_target8	15.0238	keratinocyte	attached	P40	scene2	keratinocyte_attached_P40_scene2
P49720	20240301_OA1_ThNo_SA_N756_mDIAscar_W40_F-40_Evo12_8Th16ms_Ref10_lmd7wellI13_P24_scene2_healthy_evotipwellC10_keratinocytes_target8	15.3086	keratinocyte	healthy	P24	scene2	keratinocyte_healthy_P24_scene2
P49720	20240301_OA1_ThNo_SA_N756_mDIAscar_W40_F-40_Evo12_8Th16ms_Ref10_lmd7wellI15_P51_scene1_healthy_evotipwellC5_keratinocytes_target8	13.3792	keratinocyte	healthy	P51	scene1	keratinocyte_healthy_P51_scene1
P49720	20240301_OA1_ThNo_SA_N756_mDIAscar_W40_F-40_Evo12_8Th16ms_Ref10_lmd7wellI3_P09_scene4_attached_evotipwellA4_keratinocytes_target8	15.0541	keratinocyte	attached	P09	scene4	keratinocyte_attached_P09_scene4
P49720	20240301_OA1_ThNo_SA_N756_mDIAscar_W40_F-40_Evo12_8Th16ms_Ref10_lmd7wellI7_P37_scene1_detached_evotipwellB4_keratinocytes_target8	15.0166	keratinocyte	detached	P37	scene1	keratinocyte_detached_P37_scene1
P49720	20240301_OA1_ThNo_SA_N756_mDIAscar_W40_F-40_Evo12_8Th16ms_Ref10_lmd7wellI9_P41_scene1_detached_evotipwellB10_keratinocytes_target8	13.292	keratinocyte	detached	P41	scene1	keratinocyte_detached_P41_scene1
P49720	20240301_OA1_ThNo_SA_N756_mDIAscar_W40_F-40_Evo12_8Th16ms_Ref10_lmd7wellK15_P52_scene1_healthy_evotipwellC6_keratinocytes_target8	13.6203	keratinocyte	healthy	P52	scene1	keratinocyte_healthy_P52_scene1
P49720	20240301_OA1_ThNo_SA_N756_mDIAscar_W40_F-40_Evo12_8Th16ms_Ref10_lmd7wellK3_P08_scene4_detached_evotipwellA5_keratinocytes_target8	14.8241	keratinocyte	detached	P08	scene4	keratinocyte_detached_P08_scene4
P49720	20240301_OA1_ThNo_SA_N756_mDIAscar_W40_F-40_Evo12_8Th16ms_Ref10_lmd7wellK5_P33_scene1_detached_evotipwellA11_keratinocytes_target8	14.9783	keratinocyte	detached	P33	scene1	keratinocyte_detached_P33_scene1
P49720	20240301_OA1_ThNo_SA_N756_mDIAscar_W40_F-40_Evo12_8Th16ms_Ref10_lmd7wellK7_P38_scene2_attached_evotipwellB5_keratinocytes_target8	14.9954	keratinocyte	attached	P38	scene2	keratinocyte_attached_P38_scene2
P49720	20240301_OA1_ThNo_SA_N756_mDIAscar_W40_F-40_Evo12_8Th16ms_Ref10_lmd7wellK9_P41_scene1_attached_evotipwellB11_keratinocytes_target8	14.6375	keratinocyte	attached	P41	scene1	keratinocyte_attached_P41_scene1
P49720	20240301_OA1_ThNo_SA_N756_mDIAscar_W40_F-40_Evo12_8Th16ms_Ref10_lmd7wellM13_P21_scene1_healthy_evotipwellC12_keratinocytes_target8	11.7393	keratinocyte	healthy	P21	scene1	keratinocyte_healthy_P21_scene1
P49720	20240301_OA1_ThNo_SA_N756_mDIAscar_W40_F-40_Evo12_8Th16ms_Ref10_lmd7wellM3_P31_scene1_attached_evotipwellA6_keratinocytes_target8	13.0433	keratinocyte	attached	P31	scene1	keratinocyte_attached_P31_scene1
P49720	20240301_OA1_ThNo_SA_N756_mDIAscar_W40_F-40_Evo12_8Th16ms_Ref10_lmd7wellM5_P34_scene2_detached_evotipwellA12_keratinocytes_target8	14.5379	keratinocyte	detached	P34	scene2	keratinocyte_detached_P34_scene2
P49720	20240301_OA1_ThNo_SA_N756_mDIAscar_W40_F-40_Evo12_8Th16ms_Ref10_lmd7wellM7_P38_scene2and1_detached_evotipwellB6_keratinocytes_target8	13.9419	keratinocyte	detached	P38	scene2	keratinocyte_detached_P38_scene2
P61086	20240301_OA1_ThNo_SA_N756_mDIAscar_W40_F-40_Evo12_8Th16ms_Ref10_lmd7wellC11_P42_scene1_detached_evotipwellC1_keratinocytes_target8	10.1396	keratinocyte	detached	P42	scene1	keratinocyte_detached_P42_scene1
P61086	20240301_OA1_ThNo_SA_N756_mDIAscar_W40_F-40_Evo12_8Th16ms_Ref10_lmd7wellC13_P22_scene1_healthy_evotipwellC7_keratinocytes_target8	12.9134	keratinocyte	healthy	P22	scene1	keratinocyte_healthy_P22_scene1
P61086	20240301_OA1_ThNo_SA_N756_mDIAscar_W40_F-40_Evo12_8Th16ms_Ref10_lmd7wellC15_P21_scene2_healthy_evotipwellC2_keratinocytes_target8	11.3709	keratinocyte	healthy	P21	scene2	keratinocyte_healthy_P21_scene2
P61086	20240301_OA1_ThNo_SA_N756_mDIAscar_W40_F-40_Evo12_8Th16ms_Ref10_lmd7wellC5_P31_scene1_detached_evotipwellA7_keratinocytes_target8		keratinocyte	detached	P31	scene1	keratinocyte_detached_P31_scene1
P61086	20240301_OA1_ThNo_SA_N756_mDIAscar_W40_F-40_Evo12_8Th16ms_Ref10_lmd7wellC7_P35_scene1_detached_evotipwellB1_keratinocytes_target8	12.6084	keratinocyte	detached	P35	scene1	keratinocyte_detached_P35_scene1
P61086	20240301_OA1_ThNo_SA_N756_mDIAscar_W40_F-40_Evo12_8Th16ms_Ref10_lmd7wellC9_P39_scene2_detached_evotipwellB7_keratinocytes_target8	13.1305	keratinocyte	detached	P39	scene2	keratinocyte_detached_P39_scene2
P61086	20240301_OA1_ThNo_SA_N756_mDIAscar_W40_F-40_Evo12_8Th16ms_Ref10_lmd7wellE13_P50_scene1_healthy_evotipwellC8_keratinocytes_target8	11.794	keratinocyte	healthy	P50	scene1	keratinocyte_healthy_P50_scene1
P61086	20240301_OA1_ThNo_SA_N756_mDIAscar_W40_F-40_Evo12_8Th16ms_Ref10_lmd7wellE15_P25_scene1_healthy_evotipwellC3_keratinocytes_target8	12.5787	keratinocyte	healthy	P25	scene1	keratinocyte_healthy_P25_scene1
P61086	20240301_OA1_ThNo_SA_N756_mDIAscar_W40_F-40_Evo12_8Th16ms_Ref10_lmd7wellE5_P32_scene3_attached_evotipwellA8_keratinocytes_target8	12.505	keratinocyte	attached	P32	scene3	keratinocyte_attached_P32_scene3
P61086	20240301_OA1_ThNo_SA_N756_mDIAscar_W40_F-40_Evo12_8Th16ms_Ref10_lmd7wellE9_P40_scene2_detached_evotipwellB8_keratinocytes_target8	12.0568	keratinocyte	detached	P40	scene2	keratinocyte_detached_P40_scene2
P61086	20240301_OA1_ThNo_SA_N756_mDIAscar_W40_F-40_Evo12_8Th16ms_Ref10_lmd7wellG13_P24_scene1_healthy_evotipwellC9_keratinocytes_target8	11.444	keratinocyte	healthy	P24	scene1	keratinocyte_healthy_P24_scene1
P61086	20240301_OA1_ThNo_SA_N756_mDIAscar_W40_F-40_Evo12_8Th16ms_Ref10_lmd7wellG15_P25_scene2_healthy_evotipwellC4_keratinocytes_target8	12.5509	keratinocyte	healthy	P25	scene2	keratinocyte_healthy_P25_scene2
P61086	20240301_OA1_ThNo_SA_N756_mDIAscar_W40_F-40_Evo12_8Th16ms_Ref10_lmd7wellG3_P09_scene3_detached_evotipwellA3_keratinocytes_target8	12.5506	keratinocyte	detached	P09	scene3	keratinocyte_detached_P09_scene3
P61086	20240301_OA1_ThNo_SA_N756_mDIAscar_W40_F-40_Evo12_8Th16ms_Ref10_lmd7wellG5_P32_scene4_detached_evotipwellA9_keratinocytes_target8	11.7716	keratinocyte	detached	P32	scene4	keratinocyte_detached_P32_scene4
P61086	20240301_OA1_ThNo_SA_N756_mDIAscar_W40_F-40_Evo12_8Th16ms_Ref10_lmd7wellG7_P37_scene1_attached_evotipwellB3_keratinocytes_target8	11.9466	keratinocyte	attached	P37	scene1	keratinocyte_attached_P37_scene1
P61086	20240301_OA1_ThNo_SA_N756_mDIAscar_W40_F-40_Evo12_8Th16ms_Ref10_lmd7wellG9_P40_scene2_attached_evotipwellB9_keratinocytes_target8	13.0296	keratinocyte	attached	P40	scene2	keratinocyte_attached_P40_scene2
P61086	20240301_OA1_ThNo_SA_N756_mDIAscar_W40_F-40_Evo12_8Th16ms_Ref10_lmd7wellI13_P24_scene2_healthy_evotipwellC10_keratinocytes_target8	12.5104	keratinocyte	healthy	P24	scene2	keratinocyte_healthy_P24_scene2
P61086	20240301_OA1_ThNo_SA_N756_mDIAscar_W40_F-40_Evo12_8Th16ms_Ref10_lmd7wellI15_P51_scene1_healthy_evotipwellC5_keratinocytes_target8		keratinocyte	healthy	P51	scene1	keratinocyte_healthy_P51_scene1
P61086	20240301_OA1_ThNo_SA_N756_mDIAscar_W40_F-40_Evo12_8Th16ms_Ref10_lmd7wellI3_P09_scene4_attached_evotipwellA4_keratinocytes_target8	14.3575	keratinocyte	attached	P09	scene4	keratinocyte_attached_P09_scene4
P61086	20240301_OA1_ThNo_SA_N756_mDIAscar_W40_F-40_Evo12_8Th16ms_Ref10_lmd7wellI7_P37_scene1_detached_evotipwellB4_keratinocytes_target8	11.9789	keratinocyte	detached	P37	scene1	keratinocyte_detached_P37_scene1
P61086	20240301_OA1_ThNo_SA_N756_mDIAscar_W40_F-40_Evo12_8Th16ms_Ref10_lmd7wellI9_P41_scene1_detached_evotipwellB10_keratinocytes_target8	11.1727	keratinocyte	detached	P41	scene1	keratinocyte_detached_P41_scene1
P61086	20240301_OA1_ThNo_SA_N756_mDIAscar_W40_F-40_Evo12_8Th16ms_Ref10_lmd7wellK15_P52_scene1_healthy_evotipwellC6_keratinocytes_target8	11.7915	keratinocyte	healthy	P52	scene1	keratinocyte_healthy_P52_scene1
P61086	20240301_OA1_ThNo_SA_N756_mDIAscar_W40_F-40_Evo12_8Th16ms_Ref10_lmd7wellK3_P08_scene4_detached_evotipwellA5_keratinocytes_target8	12.485	keratinocyte	detached	P08	scene4	keratinocyte_detached_P08_scene4
P61086	20240301_OA1_ThNo_SA_N756_mDIAscar_W40_F-40_Evo12_8Th16ms_Ref10_lmd7wellK5_P33_scene1_detached_evotipwellA11_keratinocytes_target8	11.852	keratinocyte	detached	P33	scene1	keratinocyte_detached_P33_scene1
P61086	20240301_OA1_ThNo_SA_N756_mDIAscar_W40_F-40_Evo12_8Th16ms_Ref10_lmd7wellK7_P38_scene2_attached_evotipwellB5_keratinocytes_target8	14.3656	keratinocyte	attached	P38	scene2	keratinocyte_attached_P38_scene2
P61086	20240301_OA1_ThNo_SA_N756_mDIAscar_W40_F-40_Evo12_8Th16ms_Ref10_lmd7wellK9_P41_scene1_attached_evotipwellB11_keratinocytes_target8	12.1375	keratinocyte	attached	P41	scene1	keratinocyte_attached_P41_scene1
P61086	20240301_OA1_ThNo_SA_N756_mDIAscar_W40_F-40_Evo12_8Th16ms_Ref10_lmd7wellM13_P21_scene1_healthy_evotipwellC12_keratinocytes_target8		keratinocyte	healthy	P21	scene1	keratinocyte_healthy_P21_scene1
P61086	20240301_OA1_ThNo_SA_N756_mDIAscar_W40_F-40_Evo12_8Th16ms_Ref10_lmd7wellM3_P31_scene1_attached_evotipwellA6_keratinocytes_target8		keratinocyte	attached	P31	scene1	keratinocyte_attached_P31_scene1
P61086	20240301_OA1_ThNo_SA_N756_mDIAscar_W40_F-40_Evo12_8Th16ms_Ref10_lmd7wellM5_P34_scene2_detached_evotipwellA12_keratinocytes_target8	13.2719	keratinocyte	detached	P34	scene2	keratinocyte_detached_P34_scene2
P61086	20240301_OA1_ThNo_SA_N756_mDIAscar_W40_F-40_Evo12_8Th16ms_Ref10_lmd7wellM7_P38_scene2and1_detached_evotipwellB6_keratinocytes_target8	12.402	keratinocyte	detached	P38	scene2	keratinocyte_detached_P38_scene2
Q00839	20240301_OA1_ThNo_SA_N756_mDIAscar_W40_F-40_Evo12_8Th16ms_Ref10_lmd7wellC11_P42_scene1_detached_evotipwellC1_keratinocytes_target8	13.4831	keratinocyte	detached	P42	scene1	keratinocyte_detached_P42_scene1
Q00839	20240301_OA1_ThNo_SA_N756_mDIAscar_W40_F-40_Evo12_8Th16ms_Ref10_lmd7wellC13_P22_scene1_healthy_evotipwellC7_keratinocytes_target8	15.3023	keratinocyte	healthy	P22	scene1	keratinocyte_healthy_P22_scene1
Q00839	20240301_OA1_ThNo_SA_N756_mDIAscar_W40_F-40_Evo12_8Th16ms_Ref10_lmd7wellC15_P21_scene2_healthy_evotipwellC2_keratinocytes_target8	11.9308	keratinocyte	healthy	P21	scene2	keratinocyte_healthy_P21_scene2
Q00839	20240301_OA1_ThNo_SA_N756_mDIAscar_W40_F-40_Evo12_8Th16ms_Ref10_lmd7wellC5_P31_scene1_detached_evotipwellA7_keratinocytes_target8	14.3071	keratinocyte	detached	P31	scene1	keratinocyte_detached_P31_scene1
Q00839	20240301_OA1_ThNo_SA_N756_mDIAscar_W40_F-40_Evo12_8Th16ms_Ref10_lmd7wellC7_P35_scene1_detached_evotipwellB1_keratinocytes_target8	15.4862	keratinocyte	detached	P35	scene1	keratinocyte_detached_P35_scene1
Q00839	20240301_OA1_ThNo_SA_N756_mDIAscar_W40_F-40_Evo12_8Th16ms_Ref10_lmd7wellC9_P39_scene2_detached_evotipwellB7_keratinocytes_target8	15.9741	keratinocyte	detached	P39	scene2	keratinocyte_detached_P39_scene2
Q00839	20240301_OA1_ThNo_SA_N756_mDIAscar_W40_F-40_Evo12_8Th16ms_Ref10_lmd7wellE13_P50_scene1_healthy_evotipwellC8_keratinocytes_target8	15.2645	keratinocyte	healthy	P50	scene1	keratinocyte_healthy_P50_scene1
Q00839	20240301_OA1_ThNo_SA_N756_mDIAscar_W40_F-40_Evo12_8Th16ms_Ref10_lmd7wellE15_P25_scene1_healthy_evotipwellC3_keratinocytes_target8	15.4273	keratinocyte	healthy	P25	scene1	keratinocyte_healthy_P25_scene1
Q00839	20240301_OA1_ThNo_SA_N756_mDIAscar_W40_F-40_Evo12_8Th16ms_Ref10_lmd7wellE5_P32_scene3_attached_evotipwellA8_keratinocytes_target8	16.0121	keratinocyte	attached	P32	scene3	keratinocyte_attached_P32_scene3
Q00839	20240301_OA1_ThNo_SA_N756_mDIAscar_W40_F-40_Evo12_8Th16ms_Ref10_lmd7wellE9_P40_scene2_detached_evotipwellB8_keratinocytes_target8	16.1599	keratinocyte	detached	P40	scene2	keratinocyte_detached_P40_scene2
Q00839	20240301_OA1_ThNo_SA_N756_mDIAscar_W40_F-40_Evo12_8Th16ms_Ref10_lmd7wellG13_P24_scene1_healthy_evotipwellC9_keratinocytes_target8	15.7765	keratinocyte	healthy	P24	scene1	keratinocyte_healthy_P24_scene1
Q00839	20240301_OA1_ThNo_SA_N756_mDIAscar_W40_F-40_Evo12_8Th16ms_Ref10_lmd7wellG15_P25_scene2_healthy_evotipwellC4_keratinocytes_target8	15.739	keratinocyte	healthy	P25	scene2	keratinocyte_healthy_P25_scene2
Q00839	20240301_OA1_ThNo_SA_N756_mDIAscar_W40_F-40_Evo12_8Th16ms_Ref10_lmd7wellG3_P09_scene3_detached_evotipwellA3_keratinocytes_target8	15.8742	keratinocyte	detached	P09	scene3	keratinocyte_detached_P09_scene3
Q00839	20240301_OA1_ThNo_SA_N756_mDIAscar_W40_F-40_Evo12_8Th16ms_Ref10_lmd7wellG5_P32_scene4_detached_evotipwellA9_keratinocytes_target8	14.5333	keratinocyte	detached	P32	scene4	keratinocyte_detached_P32_scene4
Q00839	20240301_OA1_ThNo_SA_N756_mDIAscar_W40_F-40_Evo12_8Th16ms_Ref10_lmd7wellG7_P37_scene1_attached_evotipwellB3_keratinocytes_target8	16.6629	keratinocyte	attached	P37	scene1	keratinocyte_attached_P37_scene1
Q00839	20240301_OA1_ThNo_SA_N756_mDIAscar_W40_F-40_Evo12_8Th16ms_Ref10_lmd7wellG9_P40_scene2_attached_evotipwellB9_keratinocytes_target8	16.3084	keratinocyte	attached	P40	scene2	keratinocyte_attached_P40_scene2
Q00839	20240301_OA1_ThNo_SA_N756_mDIAscar_W40_F-40_Evo12_8Th16ms_Ref10_lmd7wellI13_P24_scene2_healthy_evotipwellC10_keratinocytes_target8	15.9552	keratinocyte	healthy	P24	scene2	keratinocyte_healthy_P24_scene2
Q00839	20240301_OA1_ThNo_SA_N756_mDIAscar_W40_F-40_Evo12_8Th16ms_Ref10_lmd7wellI15_P51_scene1_healthy_evotipwellC5_keratinocytes_target8	11.8998	keratinocyte	healthy	P51	scene1	keratinocyte_healthy_P51_scene1
Q00839	20240301_OA1_ThNo_SA_N756_mDIAscar_W40_F-40_Evo12_8Th16ms_Ref10_lmd7wellI3_P09_scene4_attached_evotipwellA4_keratinocytes_target8	15.775	keratinocyte	attached	P09	scene4	keratinocyte_attached_P09_scene4
Q00839	20240301_OA1_ThNo_SA_N756_mDIAscar_W40_F-40_Evo12_8Th16ms_Ref10_lmd7wellI7_P37_scene1_detached_evotipwellB4_keratinocytes_target8	16.0268	keratinocyte	detached	P37	scene1	keratinocyte_detached_P37_scene1
Q00839	20240301_OA1_ThNo_SA_N756_mDIAscar_W40_F-40_Evo12_8Th16ms_Ref10_lmd7wellI9_P41_scene1_detached_evotipwellB10_keratinocytes_target8	13.6715	keratinocyte	detached	P41	scene1	keratinocyte_detached_P41_scene1
Q00839	20240301_OA1_ThNo_SA_N756_mDIAscar_W40_F-40_Evo12_8Th16ms_Ref10_lmd7wellK15_P52_scene1_healthy_evotipwellC6_keratinocytes_target8	15.2172	keratinocyte	healthy	P52	scene1	keratinocyte_healthy_P52_scene1
Q00839	20240301_OA1_ThNo_SA_N756_mDIAscar_W40_F-40_Evo12_8Th16ms_Ref10_lmd7wellK3_P08_scene4_detached_evotipwellA5_keratinocytes_target8	15.8023	keratinocyte	detached	P08	scene4	keratinocyte_detached_P08_scene4
Q00839	20240301_OA1_ThNo_SA_N756_mDIAscar_W40_F-40_Evo12_8Th16ms_Ref10_lmd7wellK5_P33_scene1_detached_evotipwellA11_keratinocytes_target8	15.1976	keratinocyte	detached	P33	scene1	keratinocyte_detached_P33_scene1
Q00839	20240301_OA1_ThNo_SA_N756_mDIAscar_W40_F-40_Evo12_8Th16ms_Ref10_lmd7wellK7_P38_scene2_attached_evotipwellB5_keratinocytes_target8	15.5472	keratinocyte	attached	P38	scene2	keratinocyte_attached_P38_scene2
Q00839	20240301_OA1_ThNo_SA_N756_mDIAscar_W40_F-40_Evo12_8Th16ms_Ref10_lmd7wellK9_P41_scene1_attached_evotipwellB11_keratinocytes_target8	15.7767	keratinocyte	attached	P41	scene1	keratinocyte_attached_P41_scene1
Q00839	20240301_OA1_ThNo_SA_N756_mDIAscar_W40_F-40_Evo12_8Th16ms_Ref10_lmd7wellM13_P21_scene1_healthy_evotipwellC12_keratinocytes_target8	10.2605	keratinocyte	healthy	P21	scene1	keratinocyte_healthy_P21_scene1
Q00839	20240301_OA1_ThNo_SA_N756_mDIAscar_W40_F-40_Evo12_8Th16ms_Ref10_lmd7wellM3_P31_scene1_attached_evotipwellA6_keratinocytes_target8	13.3978	keratinocyte	attached	P31	scene1	keratinocyte_attached_P31_scene1
Q00839	20240301_OA1_ThNo_SA_N756_mDIAscar_W40_F-40_Evo12_8Th16ms_Ref10_lmd7wellM5_P34_scene2_detached_evotipwellA12_keratinocytes_target8	15.8558	keratinocyte	detached	P34	scene2	keratinocyte_detached_P34_scene2
Q00839	20240301_OA1_ThNo_SA_N756_mDIAscar_W40_F-40_Evo12_8Th16ms_Ref10_lmd7wellM7_P38_scene2and1_detached_evotipwellB6_keratinocytes_target8	15.5858	keratinocyte	detached	P38	scene2	keratinocyte_detached_P38_scene2
Q05639	20240301_OA1_ThNo_SA_N756_mDIAscar_W40_F-40_Evo12_8Th16ms_Ref10_lmd7wellC11_P42_scene1_detached_evotipwellC1_keratinocytes_target8	13.0645	keratinocyte	detached	P42	scene1	keratinocyte_detached_P42_scene1
Q05639	20240301_OA1_ThNo_SA_N756_mDIAscar_W40_F-40_Evo12_8Th16ms_Ref10_lmd7wellC13_P22_scene1_healthy_evotipwellC7_keratinocytes_target8	12.9812	keratinocyte	healthy	P22	scene1	keratinocyte_healthy_P22_scene1
Q05639	20240301_OA1_ThNo_SA_N756_mDIAscar_W40_F-40_Evo12_8Th16ms_Ref10_lmd7wellC15_P21_scene2_healthy_evotipwellC2_keratinocytes_target8		keratinocyte	healthy	P21	scene2	keratinocyte_healthy_P21_scene2
Q05639	20240301_OA1_ThNo_SA_N756_mDIAscar_W40_F-40_Evo12_8Th16ms_Ref10_lmd7wellC5_P31_scene1_detached_evotipwellA7_keratinocytes_target8	12.4655	keratinocyte	detached	P31	scene1	keratinocyte_detached_P31_scene1
Q05639	20240301_OA1_ThNo_SA_N756_mDIAscar_W40_F-40_Evo12_8Th16ms_Ref10_lmd7wellC7_P35_scene1_detached_evotipwellB1_keratinocytes_target8	14.5732	keratinocyte	detached	P35	scene1	keratinocyte_detached_P35_scene1
Q05639	20240301_OA1_ThNo_SA_N756_mDIAscar_W40_F-40_Evo12_8Th16ms_Ref10_lmd7wellC9_P39_scene2_detached_evotipwellB7_keratinocytes_target8	13.5822	keratinocyte	detached	P39	scene2	keratinocyte_detached_P39_scene2
Q05639	20240301_OA1_ThNo_SA_N756_mDIAscar_W40_F-40_Evo12_8Th16ms_Ref10_lmd7wellE13_P50_scene1_healthy_evotipwellC8_keratinocytes_target8	12.7118	keratinocyte	healthy	P50	scene1	keratinocyte_healthy_P50_scene1
Q05639	20240301_OA1_ThNo_SA_N756_mDIAscar_W40_F-40_Evo12_8Th16ms_Ref10_lmd7wellE15_P25_scene1_healthy_evotipwellC3_keratinocytes_target8	12.8178	keratinocyte	healthy	P25	scene1	keratinocyte_healthy_P25_scene1
Q05639	20240301_OA1_ThNo_SA_N756_mDIAscar_W40_F-40_Evo12_8Th16ms_Ref10_lmd7wellE5_P32_scene3_attached_evotipwellA8_keratinocytes_target8	13.1541	keratinocyte	attached	P32	scene3	keratinocyte_attached_P32_scene3
Q05639	20240301_OA1_ThNo_SA_N756_mDIAscar_W40_F-40_Evo12_8Th16ms_Ref10_lmd7wellE9_P40_scene2_detached_evotipwellB8_keratinocytes_target8	12.7325	keratinocyte	detached	P40	scene2	keratinocyte_detached_P40_scene2
Q05639	20240301_OA1_ThNo_SA_N756_mDIAscar_W40_F-40_Evo12_8Th16ms_Ref10_lmd7wellG13_P24_scene1_healthy_evotipwellC9_keratinocytes_target8	12.4638	keratinocyte	healthy	P24	scene1	keratinocyte_healthy_P24_scene1
Q05639	20240301_OA1_ThNo_SA_N756_mDIAscar_W40_F-40_Evo12_8Th16ms_Ref10_lmd7wellG15_P25_scene2_healthy_evotipwellC4_keratinocytes_target8	12.847	keratinocyte	healthy	P25	scene2	keratinocyte_healthy_P25_scene2
Q05639	20240301_OA1_ThNo_SA_N756_mDIAscar_W40_F-40_Evo12_8Th16ms_Ref10_lmd7wellG3_P09_scene3_detached_evotipwellA3_keratinocytes_target8	13.7283	keratinocyte	detached	P09	scene3	keratinocyte_detached_P09_scene3
Q05639	20240301_OA1_ThNo_SA_N756_mDIAscar_W40_F-40_Evo12_8Th16ms_Ref10_lmd7wellG5_P32_scene4_detached_evotipwellA9_keratinocytes_target8	11.4795	keratinocyte	detached	P32	scene4	keratinocyte_detached_P32_scene4
Q05639	20240301_OA1_ThNo_SA_N756_mDIAscar_W40_F-40_Evo12_8Th16ms_Ref10_lmd7wellG7_P37_scene1_attached_evotipwellB3_keratinocytes_target8	12.8796	keratinocyte	attached	P37	scene1	keratinocyte_attached_P37_scene1
Q05639	20240301_OA1_ThNo_SA_N756_mDIAscar_W40_F-40_Evo12_8Th16ms_Ref10_lmd7wellG9_P40_scene2_attached_evotipwellB9_keratinocytes_target8	13.6458	keratinocyte	attached	P40	scene2	keratinocyte_attached_P40_scene2
Q05639	20240301_OA1_ThNo_SA_N756_mDIAscar_W40_F-40_Evo12_8Th16ms_Ref10_lmd7wellI13_P24_scene2_healthy_evotipwellC10_keratinocytes_target8	12.8297	keratinocyte	healthy	P24	scene2	keratinocyte_healthy_P24_scene2
Q05639	20240301_OA1_ThNo_SA_N756_mDIAscar_W40_F-40_Evo12_8Th16ms_Ref10_lmd7wellI15_P51_scene1_healthy_evotipwellC5_keratinocytes_target8	10.5773	keratinocyte	healthy	P51	scene1	keratinocyte_healthy_P51_scene1
Q05639	20240301_OA1_ThNo_SA_N756_mDIAscar_W40_F-40_Evo12_8Th16ms_Ref10_lmd7wellI3_P09_scene4_attached_evotipwellA4_keratinocytes_target8	13.5774	keratinocyte	attached	P09	scene4	keratinocyte_attached_P09_scene4
Q05639	20240301_OA1_ThNo_SA_N756_mDIAscar_W40_F-40_Evo12_8Th16ms_Ref10_lmd7wellI7_P37_scene1_detached_evotipwellB4_keratinocytes_target8	13.2911	keratinocyte	detached	P37	scene1	keratinocyte_detached_P37_scene1
Q05639	20240301_OA1_ThNo_SA_N756_mDIAscar_W40_F-40_Evo12_8Th16ms_Ref10_lmd7wellI9_P41_scene1_detached_evotipwellB10_keratinocytes_target8	12.863	keratinocyte	detached	P41	scene1	keratinocyte_detached_P41_scene1
Q05639	20240301_OA1_ThNo_SA_N756_mDIAscar_W40_F-40_Evo12_8Th16ms_Ref10_lmd7wellK15_P52_scene1_healthy_evotipwellC6_keratinocytes_target8	12.2788	keratinocyte	healthy	P52	scene1	keratinocyte_healthy_P52_scene1
Q05639	20240301_OA1_ThNo_SA_N756_mDIAscar_W40_F-40_Evo12_8Th16ms_Ref10_lmd7wellK3_P08_scene4_detached_evotipwellA5_keratinocytes_target8	14.1614	keratinocyte	detached	P08	scene4	keratinocyte_detached_P08_scene4
Q05639	20240301_OA1_ThNo_SA_N756_mDIAscar_W40_F-40_Evo12_8Th16ms_Ref10_lmd7wellK5_P33_scene1_detached_evotipwellA11_keratinocytes_target8	13.5345	keratinocyte	detached	P33	scene1	keratinocyte_detached_P33_scene1
Q05639	20240301_OA1_ThNo_SA_N756_mDIAscar_W40_F-40_Evo12_8Th16ms_Ref10_lmd7wellK7_P38_scene2_attached_evotipwellB5_keratinocytes_target8	13.5573	keratinocyte	attached	P38	scene2	keratinocyte_attached_P38_scene2
Q05639	20240301_OA1_ThNo_SA_N756_mDIAscar_W40_F-40_Evo12_8Th16ms_Ref10_lmd7wellK9_P41_scene1_attached_evotipwellB11_keratinocytes_target8	13.1467	keratinocyte	attached	P41	scene1	keratinocyte_attached_P41_scene1
Q05639	20240301_OA1_ThNo_SA_N756_mDIAscar_W40_F-40_Evo12_8Th16ms_Ref10_lmd7wellM13_P21_scene1_healthy_evotipwellC12_keratinocytes_target8	10.2376	keratinocyte	healthy	P21	scene1	keratinocyte_healthy_P21_scene1
Q05639	20240301_OA1_ThNo_SA_N756_mDIAscar_W40_F-40_Evo12_8Th16ms_Ref10_lmd7wellM3_P31_scene1_attached_evotipwellA6_keratinocytes_target8	11.1235	keratinocyte	attached	P31	scene1	keratinocyte_attached_P31_scene1
Q05639	20240301_OA1_ThNo_SA_N756_mDIAscar_W40_F-40_Evo12_8Th16ms_Ref10_lmd7wellM5_P34_scene2_detached_evotipwellA12_keratinocytes_target8	12.4561	keratinocyte	detached	P34	scene2	keratinocyte_detached_P34_scene2
Q05639	20240301_OA1_ThNo_SA_N756_mDIAscar_W40_F-40_Evo12_8Th16ms_Ref10_lmd7wellM7_P38_scene2and1_detached_evotipwellB6_keratinocytes_target8	13.5421	keratinocyte	detached	P38	scene2	keratinocyte_detached_P38_scene2
Q06210	20240301_OA1_ThNo_SA_N756_mDIAscar_W40_F-40_Evo12_8Th16ms_Ref10_lmd7wellC11_P42_scene1_detached_evotipwellC1_keratinocytes_target8	10.4617	keratinocyte	detached	P42	scene1	keratinocyte_detached_P42_scene1
Q06210	20240301_OA1_ThNo_SA_N756_mDIAscar_W40_F-40_Evo12_8Th16ms_Ref10_lmd7wellC13_P22_scene1_healthy_evotipwellC7_keratinocytes_target8	11.0892	keratinocyte	healthy	P22	scene1	keratinocyte_healthy_P22_scene1
Q06210	20240301_OA1_ThNo_SA_N756_mDIAscar_W40_F-40_Evo12_8Th16ms_Ref10_lmd7wellC15_P21_scene2_healthy_evotipwellC2_keratinocytes_target8	11.8024	keratinocyte	healthy	P21	scene2	keratinocyte_healthy_P21_scene2
Q06210	20240301_OA1_ThNo_SA_N756_mDIAscar_W40_F-40_Evo12_8Th16ms_Ref10_lmd7wellC5_P31_scene1_detached_evotipwellA7_keratinocytes_target8	11.617	keratinocyte	detached	P31	scene1	keratinocyte_detached_P31_scene1
Q06210	20240301_OA1_ThNo_SA_N756_mDIAscar_W40_F-40_Evo12_8Th16ms_Ref10_lmd7wellC7_P35_scene1_detached_evotipwellB1_keratinocytes_target8	11.6219	keratinocyte	detached	P35	scene1	keratinocyte_detached_P35_scene1
Q06210	20240301_OA1_ThNo_SA_N756_mDIAscar_W40_F-40_Evo12_8Th16ms_Ref10_lmd7wellC9_P39_scene2_detached_evotipwellB7_keratinocytes_target8	11.324	keratinocyte	detached	P39	scene2	keratinocyte_detached_P39_scene2
Q06210	20240301_OA1_ThNo_SA_N756_mDIAscar_W40_F-40_Evo12_8Th16ms_Ref10_lmd7wellE13_P50_scene1_healthy_evotipwellC8_keratinocytes_target8	11.1057	keratinocyte	healthy	P50	scene1	keratinocyte_healthy_P50_scene1
Q06210	20240301_OA1_ThNo_SA_N756_mDIAscar_W40_F-40_Evo12_8Th16ms_Ref10_lmd7wellE15_P25_scene1_healthy_evotipwellC3_keratinocytes_target8	10.4106	keratinocyte	healthy	P25	scene1	keratinocyte_healthy_P25_scene1
Q06210	20240301_OA1_ThNo_SA_N756_mDIAscar_W40_F-40_Evo12_8Th16ms_Ref10_lmd7wellE5_P32_scene3_attached_evotipwellA8_keratinocytes_target8	12.857	keratinocyte	attached	P32	scene3	keratinocyte_attached_P32_scene3
Q06210	20240301_OA1_ThNo_SA_N756_mDIAscar_W40_F-40_Evo12_8Th16ms_Ref10_lmd7wellE9_P40_scene2_detached_evotipwellB8_keratinocytes_target8	11.4966	keratinocyte	detached	P40	scene2	keratinocyte_detached_P40_scene2
Q06210	20240301_OA1_ThNo_SA_N756_mDIAscar_W40_F-40_Evo12_8Th16ms_Ref10_lmd7wellG13_P24_scene1_healthy_evotipwellC9_keratinocytes_target8	11.1563	keratinocyte	healthy	P24	scene1	keratinocyte_healthy_P24_scene1
Q06210	20240301_OA1_ThNo_SA_N756_mDIAscar_W40_F-40_Evo12_8Th16ms_Ref10_lmd7wellG15_P25_scene2_healthy_evotipwellC4_keratinocytes_target8	11.4032	keratinocyte	healthy	P25	scene2	keratinocyte_healthy_P25_scene2
Q06210	20240301_OA1_ThNo_SA_N756_mDIAscar_W40_F-40_Evo12_8Th16ms_Ref10_lmd7wellG3_P09_scene3_detached_evotipwellA3_keratinocytes_target8		keratinocyte	detached	P09	scene3	keratinocyte_detached_P09_scene3
Q06210	20240301_OA1_ThNo_SA_N756_mDIAscar_W40_F-40_Evo12_8Th16ms_Ref10_lmd7wellG5_P32_scene4_detached_evotipwellA9_keratinocytes_target8	11.1958	keratinocyte	detached	P32	scene4	keratinocyte_detached_P32_scene4
Q06210	20240301_OA1_ThNo_SA_N756_mDIAscar_W40_F-40_Evo12_8Th16ms_Ref10_lmd7wellG7_P37_scene1_attached_evotipwellB3_keratinocytes_target8	11.0826	keratinocyte	attached	P37	scene1	keratinocyte_attached_P37_scene1
Q06210	20240301_OA1_ThNo_SA_N756_mDIAscar_W40_F-40_Evo12_8Th16ms_Ref10_lmd7wellG9_P40_scene2_attached_evotipwellB9_keratinocytes_target8	12.1057	keratinocyte	attached	P40	scene2	keratinocyte_attached_P40_scene2
Q06210	20240301_OA1_ThNo_SA_N756_mDIAscar_W40_F-40_Evo12_8Th16ms_Ref10_lmd7wellI13_P24_scene2_healthy_evotipwellC10_keratinocytes_target8	11.2321	keratinocyte	healthy	P24	scene2	keratinocyte_healthy_P24_scene2
Q06210	20240301_OA1_ThNo_SA_N756_mDIAscar_W40_F-40_Evo12_8Th16ms_Ref10_lmd7wellI15_P51_scene1_healthy_evotipwellC5_keratinocytes_target8		keratinocyte	healthy	P51	scene1	keratinocyte_healthy_P51_scene1
Q06210	20240301_OA1_ThNo_SA_N756_mDIAscar_W40_F-40_Evo12_8Th16ms_Ref10_lmd7wellI3_P09_scene4_attached_evotipwellA4_keratinocytes_target8	10.5393	keratinocyte	attached	P09	scene4	keratinocyte_attached_P09_scene4
Q06210	20240301_OA1_ThNo_SA_N756_mDIAscar_W40_F-40_Evo12_8Th16ms_Ref10_lmd7wellI7_P37_scene1_detached_evotipwellB4_keratinocytes_target8	11.8739	keratinocyte	detached	P37	scene1	keratinocyte_detached_P37_scene1
Q06210	20240301_OA1_ThNo_SA_N756_mDIAscar_W40_F-40_Evo12_8Th16ms_Ref10_lmd7wellI9_P41_scene1_detached_evotipwellB10_keratinocytes_target8	11.8021	keratinocyte	detached	P41	scene1	keratinocyte_detached_P41_scene1
Q06210	20240301_OA1_ThNo_SA_N756_mDIAscar_W40_F-40_Evo12_8Th16ms_Ref10_lmd7wellK15_P52_scene1_healthy_evotipwellC6_keratinocytes_target8	10.9446	keratinocyte	healthy	P52	scene1	keratinocyte_healthy_P52_scene1
Q06210	20240301_OA1_ThNo_SA_N756_mDIAscar_W40_F-40_Evo12_8Th16ms_Ref10_lmd7wellK3_P08_scene4_detached_evotipwellA5_keratinocytes_target8	10.6522	keratinocyte	detached	P08	scene4	keratinocyte_detached_P08_scene4
Q06210	20240301_OA1_ThNo_SA_N756_mDIAscar_W40_F-40_Evo12_8Th16ms_Ref10_lmd7wellK5_P33_scene1_detached_evotipwellA11_keratinocytes_target8	11.824	keratinocyte	detached	P33	scene1	keratinocyte_detached_P33_scene1
Q06210	20240301_OA1_ThNo_SA_N756_mDIAscar_W40_F-40_Evo12_8Th16ms_Ref10_lmd7wellK7_P38_scene2_attached_evotipwellB5_keratinocytes_target8	12.4347	keratinocyte	attached	P38	scene2	keratinocyte_attached_P38_scene2
Q06210	20240301_OA1_ThNo_SA_N756_mDIAscar_W40_F-40_Evo12_8Th16ms_Ref10_lmd7wellK9_P41_scene1_attached_evotipwellB11_keratinocytes_target8	10.6165	keratinocyte	attached	P41	scene1	keratinocyte_attached_P41_scene1
Q06210	20240301_OA1_ThNo_SA_N756_mDIAscar_W40_F-40_Evo12_8Th16ms_Ref10_lmd7wellM13_P21_scene1_healthy_evotipwellC12_keratinocytes_target8		keratinocyte	healthy	P21	scene1	keratinocyte_healthy_P21_scene1
Q06210	20240301_OA1_ThNo_SA_N756_mDIAscar_W40_F-40_Evo12_8Th16ms_Ref10_lmd7wellM3_P31_scene1_attached_evotipwellA6_keratinocytes_target8	11.8465	keratinocyte	attached	P31	scene1	keratinocyte_attached_P31_scene1
Q06210	20240301_OA1_ThNo_SA_N756_mDIAscar_W40_F-40_Evo12_8Th16ms_Ref10_lmd7wellM5_P34_scene2_detached_evotipwellA12_keratinocytes_target8	11.6599	keratinocyte	detached	P34	scene2	keratinocyte_detached_P34_scene2
Q06210	20240301_OA1_ThNo_SA_N756_mDIAscar_W40_F-40_Evo12_8Th16ms_Ref10_lmd7wellM7_P38_scene2and1_detached_evotipwellB6_keratinocytes_target8	12.2123	keratinocyte	detached	P38	scene2	keratinocyte_detached_P38_scene2
Q12931	20240301_OA1_ThNo_SA_N756_mDIAscar_W40_F-40_Evo12_8Th16ms_Ref10_lmd7wellC11_P42_scene1_detached_evotipwellC1_keratinocytes_target8	12.9456	keratinocyte	detached	P42	scene1	keratinocyte_detached_P42_scene1
Q12931	20240301_OA1_ThNo_SA_N756_mDIAscar_W40_F-40_Evo12_8Th16ms_Ref10_lmd7wellC13_P22_scene1_healthy_evotipwellC7_keratinocytes_target8	13.7604	keratinocyte	healthy	P22	scene1	keratinocyte_healthy_P22_scene1
Q12931	20240301_OA1_ThNo_SA_N756_mDIAscar_W40_F-40_Evo12_8Th16ms_Ref10_lmd7wellC15_P21_scene2_healthy_evotipwellC2_keratinocytes_target8	10.6255	keratinocyte	healthy	P21	scene2	keratinocyte_healthy_P21_scene2
Q12931	20240301_OA1_ThNo_SA_N756_mDIAscar_W40_F-40_Evo12_8Th16ms_Ref10_lmd7wellC5_P31_scene1_detached_evotipwellA7_keratinocytes_target8	13.666	keratinocyte	detached	P31	scene1	keratinocyte_detached_P31_scene1
Q12931	20240301_OA1_ThNo_SA_N756_mDIAscar_W40_F-40_Evo12_8Th16ms_Ref10_lmd7wellC7_P35_scene1_detached_evotipwellB1_keratinocytes_target8	14.7012	keratinocyte	detached	P35	scene1	keratinocyte_detached_P35_scene1
Q12931	20240301_OA1_ThNo_SA_N756_mDIAscar_W40_F-40_Evo12_8Th16ms_Ref10_lmd7wellC9_P39_scene2_detached_evotipwellB7_keratinocytes_target8	14.7739	keratinocyte	detached	P39	scene2	keratinocyte_detached_P39_scene2
Q12931	20240301_OA1_ThNo_SA_N756_mDIAscar_W40_F-40_Evo12_8Th16ms_Ref10_lmd7wellE13_P50_scene1_healthy_evotipwellC8_keratinocytes_target8	13.3656	keratinocyte	healthy	P50	scene1	keratinocyte_healthy_P50_scene1
Q12931	20240301_OA1_ThNo_SA_N756_mDIAscar_W40_F-40_Evo12_8Th16ms_Ref10_lmd7wellE15_P25_scene1_healthy_evotipwellC3_keratinocytes_target8	13.5535	keratinocyte	healthy	P25	scene1	keratinocyte_healthy_P25_scene1
Q12931	20240301_OA1_ThNo_SA_N756_mDIAscar_W40_F-40_Evo12_8Th16ms_Ref10_lmd7wellE5_P32_scene3_attached_evotipwellA8_keratinocytes_target8	15.2457	keratinocyte	attached	P32	scene3	keratinocyte_attached_P32_scene3
Q12931	20240301_OA1_ThNo_SA_N756_mDIAscar_W40_F-40_Evo12_8Th16ms_Ref10_lmd7wellE9_P40_scene2_detached_evotipwellB8_keratinocytes_target8	14.5838	keratinocyte	detached	P40	scene2	keratinocyte_detached_P40_scene2
Q12931	20240301_OA1_ThNo_SA_N756_mDIAscar_W40_F-40_Evo12_8Th16ms_Ref10_lmd7wellG13_P24_scene1_healthy_evotipwellC9_keratinocytes_target8	13.489	keratinocyte	healthy	P24	scene1	keratinocyte_healthy_P24_scene1
Q12931	20240301_OA1_ThNo_SA_N756_mDIAscar_W40_F-40_Evo12_8Th16ms_Ref10_lmd7wellG15_P25_scene2_healthy_evotipwellC4_keratinocytes_target8	13.5442	keratinocyte	healthy	P25	scene2	keratinocyte_healthy_P25_scene2
Q12931	20240301_OA1_ThNo_SA_N756_mDIAscar_W40_F-40_Evo12_8Th16ms_Ref10_lmd7wellG3_P09_scene3_detached_evotipwellA3_keratinocytes_target8	14.1568	keratinocyte	detached	P09	scene3	keratinocyte_detached_P09_scene3
Q12931	20240301_OA1_ThNo_SA_N756_mDIAscar_W40_F-40_Evo12_8Th16ms_Ref10_lmd7wellG5_P32_scene4_detached_evotipwellA9_keratinocytes_target8	13.4693	keratinocyte	detached	P32	scene4	keratinocyte_detached_P32_scene4
Q12931	20240301_OA1_ThNo_SA_N756_mDIAscar_W40_F-40_Evo12_8Th16ms_Ref10_lmd7wellG7_P37_scene1_attached_evotipwellB3_keratinocytes_target8	14.0517	keratinocyte	attached	P37	scene1	keratinocyte_attached_P37_scene1
Q12931	20240301_OA1_ThNo_SA_N756_mDIAscar_W40_F-40_Evo12_8Th16ms_Ref10_lmd7wellG9_P40_scene2_attached_evotipwellB9_keratinocytes_target8	15.0848	keratinocyte	attached	P40	scene2	keratinocyte_attached_P40_scene2
Q12931	20240301_OA1_ThNo_SA_N756_mDIAscar_W40_F-40_Evo12_8Th16ms_Ref10_lmd7wellI13_P24_scene2_healthy_evotipwellC10_keratinocytes_target8	13.7564	keratinocyte	healthy	P24	scene2	keratinocyte_healthy_P24_scene2
Q12931	20240301_OA1_ThNo_SA_N756_mDIAscar_W40_F-40_Evo12_8Th16ms_Ref10_lmd7wellI15_P51_scene1_healthy_evotipwellC5_keratinocytes_target8	10.3569	keratinocyte	healthy	P51	scene1	keratinocyte_healthy_P51_scene1
Q12931	20240301_OA1_ThNo_SA_N756_mDIAscar_W40_F-40_Evo12_8Th16ms_Ref10_lmd7wellI3_P09_scene4_attached_evotipwellA4_keratinocytes_target8	14.23	keratinocyte	attached	P09	scene4	keratinocyte_attached_P09_scene4
Q12931	20240301_OA1_ThNo_SA_N756_mDIAscar_W40_F-40_Evo12_8Th16ms_Ref10_lmd7wellI7_P37_scene1_detached_evotipwellB4_keratinocytes_target8	14.163	keratinocyte	detached	P37	scene1	keratinocyte_detached_P37_scene1
Q12931	20240301_OA1_ThNo_SA_N756_mDIAscar_W40_F-40_Evo12_8Th16ms_Ref10_lmd7wellI9_P41_scene1_detached_evotipwellB10_keratinocytes_target8	12.7641	keratinocyte	detached	P41	scene1	keratinocyte_detached_P41_scene1
Q12931	20240301_OA1_ThNo_SA_N756_mDIAscar_W40_F-40_Evo12_8Th16ms_Ref10_lmd7wellK15_P52_scene1_healthy_evotipwellC6_keratinocytes_target8	13.0563	keratinocyte	healthy	P52	scene1	keratinocyte_healthy_P52_scene1
Q12931	20240301_OA1_ThNo_SA_N756_mDIAscar_W40_F-40_Evo12_8Th16ms_Ref10_lmd7wellK3_P08_scene4_detached_evotipwellA5_keratinocytes_target8	14.9939	keratinocyte	detached	P08	scene4	keratinocyte_detached_P08_scene4
Q12931	20240301_OA1_ThNo_SA_N756_mDIAscar_W40_F-40_Evo12_8Th16ms_Ref10_lmd7wellK5_P33_scene1_detached_evotipwellA11_keratinocytes_target8	14.3964	keratinocyte	detached	P33	scene1	keratinocyte_detached_P33_scene1
Q12931	20240301_OA1_ThNo_SA_N756_mDIAscar_W40_F-40_Evo12_8Th16ms_Ref10_lmd7wellK7_P38_scene2_attached_evotipwellB5_keratinocytes_target8	14.1922	keratinocyte	attached	P38	scene2	keratinocyte_attached_P38_scene2
Q12931	20240301_OA1_ThNo_SA_N756_mDIAscar_W40_F-40_Evo12_8Th16ms_Ref10_lmd7wellK9_P41_scene1_attached_evotipwellB11_keratinocytes_target8	13.7685	keratinocyte	attached	P41	scene1	keratinocyte_attached_P41_scene1
Q12931	20240301_OA1_ThNo_SA_N756_mDIAscar_W40_F-40_Evo12_8Th16ms_Ref10_lmd7wellM13_P21_scene1_healthy_evotipwellC12_keratinocytes_target8	10.37	keratinocyte	healthy	P21	scene1	keratinocyte_healthy_P21_scene1
Q12931	20240301_OA1_ThNo_SA_N756_mDIAscar_W40_F-40_Evo12_8Th16ms_Ref10_lmd7wellM3_P31_scene1_attached_evotipwellA6_keratinocytes_target8	13.7345	keratinocyte	attached	P31	scene1	keratinocyte_attached_P31_scene1
Q12931	20240301_OA1_ThNo_SA_N756_mDIAscar_W40_F-40_Evo12_8Th16ms_Ref10_lmd7wellM5_P34_scene2_detached_evotipwellA12_keratinocytes_target8	14.7474	keratinocyte	detached	P34	scene2	keratinocyte_detached_P34_scene2
Q12931	20240301_OA1_ThNo_SA_N756_mDIAscar_W40_F-40_Evo12_8Th16ms_Ref10_lmd7wellM7_P38_scene2and1_detached_evotipwellB6_keratinocytes_target8	13.4662	keratinocyte	detached	P38	scene2	keratinocyte_detached_P38_scene2
Q13618	20240301_OA1_ThNo_SA_N756_mDIAscar_W40_F-40_Evo12_8Th16ms_Ref10_lmd7wellC11_P42_scene1_detached_evotipwellC1_keratinocytes_target8	10.9222	keratinocyte	detached	P42	scene1	keratinocyte_detached_P42_scene1
Q13618	20240301_OA1_ThNo_SA_N756_mDIAscar_W40_F-40_Evo12_8Th16ms_Ref10_lmd7wellC13_P22_scene1_healthy_evotipwellC7_keratinocytes_target8	10.8745	keratinocyte	healthy	P22	scene1	keratinocyte_healthy_P22_scene1
Q13618	20240301_OA1_ThNo_SA_N756_mDIAscar_W40_F-40_Evo12_8Th16ms_Ref10_lmd7wellC15_P21_scene2_healthy_evotipwellC2_keratinocytes_target8		keratinocyte	healthy	P21	scene2	keratinocyte_healthy_P21_scene2
Q13618	20240301_OA1_ThNo_SA_N756_mDIAscar_W40_F-40_Evo12_8Th16ms_Ref10_lmd7wellC5_P31_scene1_detached_evotipwellA7_keratinocytes_target8		keratinocyte	detached	P31	scene1	keratinocyte_detached_P31_scene1
Q13618	20240301_OA1_ThNo_SA_N756_mDIAscar_W40_F-40_Evo12_8Th16ms_Ref10_lmd7wellC7_P35_scene1_detached_evotipwellB1_keratinocytes_target8	11.3505	keratinocyte	detached	P35	scene1	keratinocyte_detached_P35_scene1
Q13618	20240301_OA1_ThNo_SA_N756_mDIAscar_W40_F-40_Evo12_8Th16ms_Ref10_lmd7wellC9_P39_scene2_detached_evotipwellB7_keratinocytes_target8	13.7948	keratinocyte	detached	P39	scene2	keratinocyte_detached_P39_scene2
Q13618	20240301_OA1_ThNo_SA_N756_mDIAscar_W40_F-40_Evo12_8Th16ms_Ref10_lmd7wellE13_P50_scene1_healthy_evotipwellC8_keratinocytes_target8	12.2353	keratinocyte	healthy	P50	scene1	keratinocyte_healthy_P50_scene1
Q13618	20240301_OA1_ThNo_SA_N756_mDIAscar_W40_F-40_Evo12_8Th16ms_Ref10_lmd7wellE15_P25_scene1_healthy_evotipwellC3_keratinocytes_target8	11.2306	keratinocyte	healthy	P25	scene1	keratinocyte_healthy_P25_scene1
Q13618	20240301_OA1_ThNo_SA_N756_mDIAscar_W40_F-40_Evo12_8Th16ms_Ref10_lmd7wellE5_P32_scene3_attached_evotipwellA8_keratinocytes_target8	10.8092	keratinocyte	attached	P32	scene3	keratinocyte_attached_P32_scene3
Q13618	20240301_OA1_ThNo_SA_N756_mDIAscar_W40_F-40_Evo12_8Th16ms_Ref10_lmd7wellE9_P40_scene2_detached_evotipwellB8_keratinocytes_target8	12.0089	keratinocyte	detached	P40	scene2	keratinocyte_detached_P40_scene2
Q13618	20240301_OA1_ThNo_SA_N756_mDIAscar_W40_F-40_Evo12_8Th16ms_Ref10_lmd7wellG13_P24_scene1_healthy_evotipwellC9_keratinocytes_target8	12.5093	keratinocyte	healthy	P24	scene1	keratinocyte_healthy_P24_scene1
Q13618	20240301_OA1_ThNo_SA_N756_mDIAscar_W40_F-40_Evo12_8Th16ms_Ref10_lmd7wellG15_P25_scene2_healthy_evotipwellC4_keratinocytes_target8	11.9625	keratinocyte	healthy	P25	scene2	keratinocyte_healthy_P25_scene2
Q13618	20240301_OA1_ThNo_SA_N756_mDIAscar_W40_F-40_Evo12_8Th16ms_Ref10_lmd7wellG3_P09_scene3_detached_evotipwellA3_keratinocytes_target8		keratinocyte	detached	P09	scene3	keratinocyte_detached_P09_scene3
Q13618	20240301_OA1_ThNo_SA_N756_mDIAscar_W40_F-40_Evo12_8Th16ms_Ref10_lmd7wellG5_P32_scene4_detached_evotipwellA9_keratinocytes_target8	11.9889	keratinocyte	detached	P32	scene4	keratinocyte_detached_P32_scene4
Q13618	20240301_OA1_ThNo_SA_N756_mDIAscar_W40_F-40_Evo12_8Th16ms_Ref10_lmd7wellG7_P37_scene1_attached_evotipwellB3_keratinocytes_target8	12.0228	keratinocyte	attached	P37	scene1	keratinocyte_attached_P37_scene1
Q13618	20240301_OA1_ThNo_SA_N756_mDIAscar_W40_F-40_Evo12_8Th16ms_Ref10_lmd7wellG9_P40_scene2_attached_evotipwellB9_keratinocytes_target8	12.2971	keratinocyte	attached	P40	scene2	keratinocyte_attached_P40_scene2
Q13618	20240301_OA1_ThNo_SA_N756_mDIAscar_W40_F-40_Evo12_8Th16ms_Ref10_lmd7wellI13_P24_scene2_healthy_evotipwellC10_keratinocytes_target8	12.5347	keratinocyte	healthy	P24	scene2	keratinocyte_healthy_P24_scene2
Q13618	20240301_OA1_ThNo_SA_N756_mDIAscar_W40_F-40_Evo12_8Th16ms_Ref10_lmd7wellI15_P51_scene1_healthy_evotipwellC5_keratinocytes_target8		keratinocyte	healthy	P51	scene1	keratinocyte_healthy_P51_scene1
Q13618	20240301_OA1_ThNo_SA_N756_mDIAscar_W40_F-40_Evo12_8Th16ms_Ref10_lmd7wellI3_P09_scene4_attached_evotipwellA4_keratinocytes_target8		keratinocyte	attached	P09	scene4	keratinocyte_attached_P09_scene4
Q13618	20240301_OA1_ThNo_SA_N756_mDIAscar_W40_F-40_Evo12_8Th16ms_Ref10_lmd7wellI7_P37_scene1_detached_evotipwellB4_keratinocytes_target8	8.96811	keratinocyte	detached	P37	scene1	keratinocyte_detached_P37_scene1
Q13618	20240301_OA1_ThNo_SA_N756_mDIAscar_W40_F-40_Evo12_8Th16ms_Ref10_lmd7wellI9_P41_scene1_detached_evotipwellB10_keratinocytes_target8	11.4246	keratinocyte	detached	P41	scene1	keratinocyte_detached_P41_scene1
Q13618	20240301_OA1_ThNo_SA_N756_mDIAscar_W40_F-40_Evo12_8Th16ms_Ref10_lmd7wellK15_P52_scene1_healthy_evotipwellC6_keratinocytes_target8	12.0179	keratinocyte	healthy	P52	scene1	keratinocyte_healthy_P52_scene1
Q13618	20240301_OA1_ThNo_SA_N756_mDIAscar_W40_F-40_Evo12_8Th16ms_Ref10_lmd7wellK3_P08_scene4_detached_evotipwellA5_keratinocytes_target8	12.0376	keratinocyte	detached	P08	scene4	keratinocyte_detached_P08_scene4
Q13618	20240301_OA1_ThNo_SA_N756_mDIAscar_W40_F-40_Evo12_8Th16ms_Ref10_lmd7wellK5_P33_scene1_detached_evotipwellA11_keratinocytes_target8		keratinocyte	detached	P33	scene1	keratinocyte_detached_P33_scene1
Q13618	20240301_OA1_ThNo_SA_N756_mDIAscar_W40_F-40_Evo12_8Th16ms_Ref10_lmd7wellK7_P38_scene2_attached_evotipwellB5_keratinocytes_target8	12.7169	keratinocyte	attached	P38	scene2	keratinocyte_attached_P38_scene2
Q13618	20240301_OA1_ThNo_SA_N756_mDIAscar_W40_F-40_Evo12_8Th16ms_Ref10_lmd7wellK9_P41_scene1_attached_evotipwellB11_keratinocytes_target8		keratinocyte	attached	P41	scene1	keratinocyte_attached_P41_scene1
Q13618	20240301_OA1_ThNo_SA_N756_mDIAscar_W40_F-40_Evo12_8Th16ms_Ref10_lmd7wellM13_P21_scene1_healthy_evotipwellC12_keratinocytes_target8		keratinocyte	healthy	P21	scene1	keratinocyte_healthy_P21_scene1
Q13618	20240301_OA1_ThNo_SA_N756_mDIAscar_W40_F-40_Evo12_8Th16ms_Ref10_lmd7wellM3_P31_scene1_attached_evotipwellA6_keratinocytes_target8		keratinocyte	attached	P31	scene1	keratinocyte_attached_P31_scene1
Q13618	20240301_OA1_ThNo_SA_N756_mDIAscar_W40_F-40_Evo12_8Th16ms_Ref10_lmd7wellM5_P34_scene2_detached_evotipwellA12_keratinocytes_target8		keratinocyte	detached	P34	scene2	keratinocyte_detached_P34_scene2
Q13618	20240301_OA1_ThNo_SA_N756_mDIAscar_W40_F-40_Evo12_8Th16ms_Ref10_lmd7wellM7_P38_scene2and1_detached_evotipwellB6_keratinocytes_target8	12.2815	keratinocyte	detached	P38	scene2	keratinocyte_detached_P38_scene2
Q8IZW8	20240301_OA1_ThNo_SA_N756_mDIAscar_W40_F-40_Evo12_8Th16ms_Ref10_lmd7wellC11_P42_scene1_detached_evotipwellC1_keratinocytes_target8	12.6014	keratinocyte	detached	P42	scene1	keratinocyte_detached_P42_scene1
Q8IZW8	20240301_OA1_ThNo_SA_N756_mDIAscar_W40_F-40_Evo12_8Th16ms_Ref10_lmd7wellC13_P22_scene1_healthy_evotipwellC7_keratinocytes_target8		keratinocyte	healthy	P22	scene1	keratinocyte_healthy_P22_scene1
Q8IZW8	20240301_OA1_ThNo_SA_N756_mDIAscar_W40_F-40_Evo12_8Th16ms_Ref10_lmd7wellC15_P21_scene2_healthy_evotipwellC2_keratinocytes_target8		keratinocyte	healthy	P21	scene2	keratinocyte_healthy_P21_scene2
Q8IZW8	20240301_OA1_ThNo_SA_N756_mDIAscar_W40_F-40_Evo12_8Th16ms_Ref10_lmd7wellC5_P31_scene1_detached_evotipwellA7_keratinocytes_target8		keratinocyte	detached	P31	scene1	keratinocyte_detached_P31_scene1
Q8IZW8	20240301_OA1_ThNo_SA_N756_mDIAscar_W40_F-40_Evo12_8Th16ms_Ref10_lmd7wellC7_P35_scene1_detached_evotipwellB1_keratinocytes_target8	12.0663	keratinocyte	detached	P35	scene1	keratinocyte_detached_P35_scene1
Q8IZW8	20240301_OA1_ThNo_SA_N756_mDIAscar_W40_F-40_Evo12_8Th16ms_Ref10_lmd7wellC9_P39_scene2_detached_evotipwellB7_keratinocytes_target8	12.1477	keratinocyte	detached	P39	scene2	keratinocyte_detached_P39_scene2
Q8IZW8	20240301_OA1_ThNo_SA_N756_mDIAscar_W40_F-40_Evo12_8Th16ms_Ref10_lmd7wellE13_P50_scene1_healthy_evotipwellC8_keratinocytes_target8	12.0804	keratinocyte	healthy	P50	scene1	keratinocyte_healthy_P50_scene1
Q8IZW8	20240301_OA1_ThNo_SA_N756_mDIAscar_W40_F-40_Evo12_8Th16ms_Ref10_lmd7wellE15_P25_scene1_healthy_evotipwellC3_keratinocytes_target8	11.5781	keratinocyte	healthy	P25	scene1	keratinocyte_healthy_P25_scene1
Q8IZW8	20240301_OA1_ThNo_SA_N756_mDIAscar_W40_F-40_Evo12_8Th16ms_Ref10_lmd7wellE5_P32_scene3_attached_evotipwellA8_keratinocytes_target8	12.2502	keratinocyte	attached	P32	scene3	keratinocyte_attached_P32_scene3
Q8IZW8	20240301_OA1_ThNo_SA_N756_mDIAscar_W40_F-40_Evo12_8Th16ms_Ref10_lmd7wellE9_P40_scene2_detached_evotipwellB8_keratinocytes_target8	12.7419	keratinocyte	detached	P40	scene2	keratinocyte_detached_P40_scene2
Q8IZW8	20240301_OA1_ThNo_SA_N756_mDIAscar_W40_F-40_Evo12_8Th16ms_Ref10_lmd7wellG13_P24_scene1_healthy_evotipwellC9_keratinocytes_target8		keratinocyte	healthy	P24	scene1	keratinocyte_healthy_P24_scene1
Q8IZW8	20240301_OA1_ThNo_SA_N756_mDIAscar_W40_F-40_Evo12_8Th16ms_Ref10_lmd7wellG15_P25_scene2_healthy_evotipwellC4_keratinocytes_target8		keratinocyte	healthy	P25	scene2	keratinocyte_healthy_P25_scene2
Q8IZW8	20240301_OA1_ThNo_SA_N756_mDIAscar_W40_F-40_Evo12_8Th16ms_Ref10_lmd7wellG3_P09_scene3_detached_evotipwellA3_keratinocytes_target8		keratinocyte	detached	P09	scene3	keratinocyte_detached_P09_scene3
Q8IZW8	20240301_OA1_ThNo_SA_N756_mDIAscar_W40_F-40_Evo12_8Th16ms_Ref10_lmd7wellG5_P32_scene4_detached_evotipwellA9_keratinocytes_target8		keratinocyte	detached	P32	scene4	keratinocyte_detached_P32_scene4
Q8IZW8	20240301_OA1_ThNo_SA_N756_mDIAscar_W40_F-40_Evo12_8Th16ms_Ref10_lmd7wellG7_P37_scene1_attached_evotipwellB3_keratinocytes_target8		keratinocyte	attached	P37	scene1	keratinocyte_attached_P37_scene1
Q8IZW8	20240301_OA1_ThNo_SA_N756_mDIAscar_W40_F-40_Evo12_8Th16ms_Ref10_lmd7wellG9_P40_scene2_attached_evotipwellB9_keratinocytes_target8		keratinocyte	attached	P40	scene2	keratinocyte_attached_P40_scene2
Q8IZW8	20240301_OA1_ThNo_SA_N756_mDIAscar_W40_F-40_Evo12_8Th16ms_Ref10_lmd7wellI13_P24_scene2_healthy_evotipwellC10_keratinocytes_target8	12.3613	keratinocyte	healthy	P24	scene2	keratinocyte_healthy_P24_scene2
Q8IZW8	20240301_OA1_ThNo_SA_N756_mDIAscar_W40_F-40_Evo12_8Th16ms_Ref10_lmd7wellI15_P51_scene1_healthy_evotipwellC5_keratinocytes_target8		keratinocyte	healthy	P51	scene1	keratinocyte_healthy_P51_scene1
Q8IZW8	20240301_OA1_ThNo_SA_N756_mDIAscar_W40_F-40_Evo12_8Th16ms_Ref10_lmd7wellI3_P09_scene4_attached_evotipwellA4_keratinocytes_target8	11.4784	keratinocyte	attached	P09	scene4	keratinocyte_attached_P09_scene4
Q8IZW8	20240301_OA1_ThNo_SA_N756_mDIAscar_W40_F-40_Evo12_8Th16ms_Ref10_lmd7wellI7_P37_scene1_detached_evotipwellB4_keratinocytes_target8		keratinocyte	detached	P37	scene1	keratinocyte_detached_P37_scene1
Q8IZW8	20240301_OA1_ThNo_SA_N756_mDIAscar_W40_F-40_Evo12_8Th16ms_Ref10_lmd7wellI9_P41_scene1_detached_evotipwellB10_keratinocytes_target8		keratinocyte	detached	P41	scene1	keratinocyte_detached_P41_scene1
Q8IZW8	20240301_OA1_ThNo_SA_N756_mDIAscar_W40_F-40_Evo12_8Th16ms_Ref10_lmd7wellK15_P52_scene1_healthy_evotipwellC6_keratinocytes_target8		keratinocyte	healthy	P52	scene1	keratinocyte_healthy_P52_scene1
Q8IZW8	20240301_OA1_ThNo_SA_N756_mDIAscar_W40_F-40_Evo12_8Th16ms_Ref10_lmd7wellK3_P08_scene4_detached_evotipwellA5_keratinocytes_target8		keratinocyte	detached	P08	scene4	keratinocyte_detached_P08_scene4
Q8IZW8	20240301_OA1_ThNo_SA_N756_mDIAscar_W40_F-40_Evo12_8Th16ms_Ref10_lmd7wellK5_P33_scene1_detached_evotipwellA11_keratinocytes_target8		keratinocyte	detached	P33	scene1	keratinocyte_detached_P33_scene1
Q8IZW8	20240301_OA1_ThNo_SA_N756_mDIAscar_W40_F-40_Evo12_8Th16ms_Ref10_lmd7wellK7_P38_scene2_attached_evotipwellB5_keratinocytes_target8		keratinocyte	attached	P38	scene2	keratinocyte_attached_P38_scene2
Q8IZW8	20240301_OA1_ThNo_SA_N756_mDIAscar_W40_F-40_Evo12_8Th16ms_Ref10_lmd7wellK9_P41_scene1_attached_evotipwellB11_keratinocytes_target8	10.7043	keratinocyte	attached	P41	scene1	keratinocyte_attached_P41_scene1
Q8IZW8	20240301_OA1_ThNo_SA_N756_mDIAscar_W40_F-40_Evo12_8Th16ms_Ref10_lmd7wellM13_P21_scene1_healthy_evotipwellC12_keratinocytes_target8		keratinocyte	healthy	P21	scene1	keratinocyte_healthy_P21_scene1
Q8IZW8	20240301_OA1_ThNo_SA_N756_mDIAscar_W40_F-40_Evo12_8Th16ms_Ref10_lmd7wellM3_P31_scene1_attached_evotipwellA6_keratinocytes_target8	11.5344	keratinocyte	attached	P31	scene1	keratinocyte_attached_P31_scene1
Q8IZW8	20240301_OA1_ThNo_SA_N756_mDIAscar_W40_F-40_Evo12_8Th16ms_Ref10_lmd7wellM5_P34_scene2_detached_evotipwellA12_keratinocytes_target8		keratinocyte	detached	P34	scene2	keratinocyte_detached_P34_scene2
Q8IZW8	20240301_OA1_ThNo_SA_N756_mDIAscar_W40_F-40_Evo12_8Th16ms_Ref10_lmd7wellM7_P38_scene2and1_detached_evotipwellB6_keratinocytes_target8	12.0976	keratinocyte	detached	P38	scene2	keratinocyte_detached_P38_scene2
Q8TB37	20240301_OA1_ThNo_SA_N756_mDIAscar_W40_F-40_Evo12_8Th16ms_Ref10_lmd7wellC11_P42_scene1_detached_evotipwellC1_keratinocytes_target8		keratinocyte	detached	P42	scene1	keratinocyte_detached_P42_scene1
Q8TB37	20240301_OA1_ThNo_SA_N756_mDIAscar_W40_F-40_Evo12_8Th16ms_Ref10_lmd7wellC13_P22_scene1_healthy_evotipwellC7_keratinocytes_target8		keratinocyte	healthy	P22	scene1	keratinocyte_healthy_P22_scene1
Q8TB37	20240301_OA1_ThNo_SA_N756_mDIAscar_W40_F-40_Evo12_8Th16ms_Ref10_lmd7wellC15_P21_scene2_healthy_evotipwellC2_keratinocytes_target8		keratinocyte	healthy	P21	scene2	keratinocyte_healthy_P21_scene2
Q8TB37	20240301_OA1_ThNo_SA_N756_mDIAscar_W40_F-40_Evo12_8Th16ms_Ref10_lmd7wellC5_P31_scene1_detached_evotipwellA7_keratinocytes_target8		keratinocyte	detached	P31	scene1	keratinocyte_detached_P31_scene1
Q8TB37	20240301_OA1_ThNo_SA_N756_mDIAscar_W40_F-40_Evo12_8Th16ms_Ref10_lmd7wellC7_P35_scene1_detached_evotipwellB1_keratinocytes_target8	11.3316	keratinocyte	detached	P35	scene1	keratinocyte_detached_P35_scene1
Q8TB37	20240301_OA1_ThNo_SA_N756_mDIAscar_W40_F-40_Evo12_8Th16ms_Ref10_lmd7wellC9_P39_scene2_detached_evotipwellB7_keratinocytes_target8	10.7962	keratinocyte	detached	P39	scene2	keratinocyte_detached_P39_scene2
Q8TB37	20240301_OA1_ThNo_SA_N756_mDIAscar_W40_F-40_Evo12_8Th16ms_Ref10_lmd7wellE13_P50_scene1_healthy_evotipwellC8_keratinocytes_target8	13.5743	keratinocyte	healthy	P50	scene1	keratinocyte_healthy_P50_scene1
Q8TB37	20240301_OA1_ThNo_SA_N756_mDIAscar_W40_F-40_Evo12_8Th16ms_Ref10_lmd7wellE15_P25_scene1_healthy_evotipwellC3_keratinocytes_target8	11.1365	keratinocyte	healthy	P25	scene1	keratinocyte_healthy_P25_scene1
Q8TB37	20240301_OA1_ThNo_SA_N756_mDIAscar_W40_F-40_Evo12_8Th16ms_Ref10_lmd7wellE5_P32_scene3_attached_evotipwellA8_keratinocytes_target8		keratinocyte	attached	P32	scene3	keratinocyte_attached_P32_scene3
Q8TB37	20240301_OA1_ThNo_SA_N756_mDIAscar_W40_F-40_Evo12_8Th16ms_Ref10_lmd7wellE9_P40_scene2_detached_evotipwellB8_keratinocytes_target8		keratinocyte	detached	P40	scene2	keratinocyte_detached_P40_scene2
Q8TB37	20240301_OA1_ThNo_SA_N756_mDIAscar_W40_F-40_Evo12_8Th16ms_Ref10_lmd7wellG13_P24_scene1_healthy_evotipwellC9_keratinocytes_target8		keratinocyte	healthy	P24	scene1	keratinocyte_healthy_P24_scene1
Q8TB37	20240301_OA1_ThNo_SA_N756_mDIAscar_W40_F-40_Evo12_8Th16ms_Ref10_lmd7wellG15_P25_scene2_healthy_evotipwellC4_keratinocytes_target8		keratinocyte	healthy	P25	scene2	keratinocyte_healthy_P25_scene2
Q8TB37	20240301_OA1_ThNo_SA_N756_mDIAscar_W40_F-40_Evo12_8Th16ms_Ref10_lmd7wellG3_P09_scene3_detached_evotipwellA3_keratinocytes_target8	12.5167	keratinocyte	detached	P09	scene3	keratinocyte_detached_P09_scene3
Q8TB37	20240301_OA1_ThNo_SA_N756_mDIAscar_W40_F-40_Evo12_8Th16ms_Ref10_lmd7wellG5_P32_scene4_detached_evotipwellA9_keratinocytes_target8		keratinocyte	detached	P32	scene4	keratinocyte_detached_P32_scene4
Q8TB37	20240301_OA1_ThNo_SA_N756_mDIAscar_W40_F-40_Evo12_8Th16ms_Ref10_lmd7wellG7_P37_scene1_attached_evotipwellB3_keratinocytes_target8		keratinocyte	attached	P37	scene1	keratinocyte_attached_P37_scene1
Q8TB37	20240301_OA1_ThNo_SA_N756_mDIAscar_W40_F-40_Evo12_8Th16ms_Ref10_lmd7wellG9_P40_scene2_attached_evotipwellB9_keratinocytes_target8		keratinocyte	attached	P40	scene2	keratinocyte_attached_P40_scene2
Q8TB37	20240301_OA1_ThNo_SA_N756_mDIAscar_W40_F-40_Evo12_8Th16ms_Ref10_lmd7wellI13_P24_scene2_healthy_evotipwellC10_keratinocytes_target8	10.8821	keratinocyte	healthy	P24	scene2	keratinocyte_healthy_P24_scene2
Q8TB37	20240301_OA1_ThNo_SA_N756_mDIAscar_W40_F-40_Evo12_8Th16ms_Ref10_lmd7wellI15_P51_scene1_healthy_evotipwellC5_keratinocytes_target8		keratinocyte	healthy	P51	scene1	keratinocyte_healthy_P51_scene1
Q8TB37	20240301_OA1_ThNo_SA_N756_mDIAscar_W40_F-40_Evo12_8Th16ms_Ref10_lmd7wellI3_P09_scene4_attached_evotipwellA4_keratinocytes_target8		keratinocyte	attached	P09	scene4	keratinocyte_attached_P09_scene4
Q8TB37	20240301_OA1_ThNo_SA_N756_mDIAscar_W40_F-40_Evo12_8Th16ms_Ref10_lmd7wellI7_P37_scene1_detached_evotipwellB4_keratinocytes_target8		keratinocyte	detached	P37	scene1	keratinocyte_detached_P37_scene1
Q8TB37	20240301_OA1_ThNo_SA_N756_mDIAscar_W40_F-40_Evo12_8Th16ms_Ref10_lmd7wellI9_P41_scene1_detached_evotipwellB10_keratinocytes_target8		keratinocyte	detached	P41	scene1	keratinocyte_detached_P41_scene1
Q8TB37	20240301_OA1_ThNo_SA_N756_mDIAscar_W40_F-40_Evo12_8Th16ms_Ref10_lmd7wellK15_P52_scene1_healthy_evotipwellC6_keratinocytes_target8		keratinocyte	healthy	P52	scene1	keratinocyte_healthy_P52_scene1
Q8TB37	20240301_OA1_ThNo_SA_N756_mDIAscar_W40_F-40_Evo12_8Th16ms_Ref10_lmd7wellK3_P08_scene4_detached_evotipwellA5_keratinocytes_target8	11.7876	keratinocyte	detached	P08	scene4	keratinocyte_detached_P08_scene4
Q8TB37	20240301_OA1_ThNo_SA_N756_mDIAscar_W40_F-40_Evo12_8Th16ms_Ref10_lmd7wellK5_P33_scene1_detached_evotipwellA11_keratinocytes_target8		keratinocyte	detached	P33	scene1	keratinocyte_detached_P33_scene1
Q8TB37	20240301_OA1_ThNo_SA_N756_mDIAscar_W40_F-40_Evo12_8Th16ms_Ref10_lmd7wellK7_P38_scene2_attached_evotipwellB5_keratinocytes_target8		keratinocyte	attached	P38	scene2	keratinocyte_attached_P38_scene2
Q8TB37	20240301_OA1_ThNo_SA_N756_mDIAscar_W40_F-40_Evo12_8Th16ms_Ref10_lmd7wellK9_P41_scene1_attached_evotipwellB11_keratinocytes_target8		keratinocyte	attached	P41	scene1	keratinocyte_attached_P41_scene1
Q8TB37	20240301_OA1_ThNo_SA_N756_mDIAscar_W40_F-40_Evo12_8Th16ms_Ref10_lmd7wellM13_P21_scene1_healthy_evotipwellC12_keratinocytes_target8	12.1142	keratinocyte	healthy	P21	scene1	keratinocyte_healthy_P21_scene1
Q8TB37	20240301_OA1_ThNo_SA_N756_mDIAscar_W40_F-40_Evo12_8Th16ms_Ref10_lmd7wellM3_P31_scene1_attached_evotipwellA6_keratinocytes_target8		keratinocyte	attached	P31	scene1	keratinocyte_attached_P31_scene1
Q8TB37	20240301_OA1_ThNo_SA_N756_mDIAscar_W40_F-40_Evo12_8Th16ms_Ref10_lmd7wellM5_P34_scene2_detached_evotipwellA12_keratinocytes_target8		keratinocyte	detached	P34	scene2	keratinocyte_detached_P34_scene2
Q8TB37	20240301_OA1_ThNo_SA_N756_mDIAscar_W40_F-40_Evo12_8Th16ms_Ref10_lmd7wellM7_P38_scene2and1_detached_evotipwellB6_keratinocytes_target8		keratinocyte	detached	P38	scene2	keratinocyte_detached_P38_scene2
Q96FV2	20240301_OA1_ThNo_SA_N756_mDIAscar_W40_F-40_Evo12_8Th16ms_Ref10_lmd7wellC11_P42_scene1_detached_evotipwellC1_keratinocytes_target8	9.92902	keratinocyte	detached	P42	scene1	keratinocyte_detached_P42_scene1
Q96FV2	20240301_OA1_ThNo_SA_N756_mDIAscar_W40_F-40_Evo12_8Th16ms_Ref10_lmd7wellC13_P22_scene1_healthy_evotipwellC7_keratinocytes_target8		keratinocyte	healthy	P22	scene1	keratinocyte_healthy_P22_scene1
Q96FV2	20240301_OA1_ThNo_SA_N756_mDIAscar_W40_F-40_Evo12_8Th16ms_Ref10_lmd7wellC15_P21_scene2_healthy_evotipwellC2_keratinocytes_target8	11.0221	keratinocyte	healthy	P21	scene2	keratinocyte_healthy_P21_scene2
Q96FV2	20240301_OA1_ThNo_SA_N756_mDIAscar_W40_F-40_Evo12_8Th16ms_Ref10_lmd7wellC5_P31_scene1_detached_evotipwellA7_keratinocytes_target8		keratinocyte	detached	P31	scene1	keratinocyte_detached_P31_scene1
Q96FV2	20240301_OA1_ThNo_SA_N756_mDIAscar_W40_F-40_Evo12_8Th16ms_Ref10_lmd7wellC7_P35_scene1_detached_evotipwellB1_keratinocytes_target8		keratinocyte	detached	P35	scene1	keratinocyte_detached_P35_scene1
Q96FV2	20240301_OA1_ThNo_SA_N756_mDIAscar_W40_F-40_Evo12_8Th16ms_Ref10_lmd7wellC9_P39_scene2_detached_evotipwellB7_keratinocytes_target8		keratinocyte	detached	P39	scene2	keratinocyte_detached_P39_scene2
Q96FV2	20240301_OA1_ThNo_SA_N756_mDIAscar_W40_F-40_Evo12_8Th16ms_Ref10_lmd7wellE13_P50_scene1_healthy_evotipwellC8_keratinocytes_target8	11.5741	keratinocyte	healthy	P50	scene1	keratinocyte_healthy_P50_scene1
Q96FV2	20240301_OA1_ThNo_SA_N756_mDIAscar_W40_F-40_Evo12_8Th16ms_Ref10_lmd7wellE15_P25_scene1_healthy_evotipwellC3_keratinocytes_target8	11.0235	keratinocyte	healthy	P25	scene1	keratinocyte_healthy_P25_scene1
Q96FV2	20240301_OA1_ThNo_SA_N756_mDIAscar_W40_F-40_Evo12_8Th16ms_Ref10_lmd7wellE5_P32_scene3_attached_evotipwellA8_keratinocytes_target8		keratinocyte	attached	P32	scene3	keratinocyte_attached_P32_scene3
Q96FV2	20240301_OA1_ThNo_SA_N756_mDIAscar_W40_F-40_Evo12_8Th16ms_Ref10_lmd7wellE9_P40_scene2_detached_evotipwellB8_keratinocytes_target8		keratinocyte	detached	P40	scene2	keratinocyte_detached_P40_scene2
Q96FV2	20240301_OA1_ThNo_SA_N756_mDIAscar_W40_F-40_Evo12_8Th16ms_Ref10_lmd7wellG13_P24_scene1_healthy_evotipwellC9_keratinocytes_target8	11.4857	keratinocyte	healthy	P24	scene1	keratinocyte_healthy_P24_scene1
Q96FV2	20240301_OA1_ThNo_SA_N756_mDIAscar_W40_F-40_Evo12_8Th16ms_Ref10_lmd7wellG15_P25_scene2_healthy_evotipwellC4_keratinocytes_target8	12.1455	keratinocyte	healthy	P25	scene2	keratinocyte_healthy_P25_scene2
Q96FV2	20240301_OA1_ThNo_SA_N756_mDIAscar_W40_F-40_Evo12_8Th16ms_Ref10_lmd7wellG3_P09_scene3_detached_evotipwellA3_keratinocytes_target8	11.8427	keratinocyte	detached	P09	scene3	keratinocyte_detached_P09_scene3
Q96FV2	20240301_OA1_ThNo_SA_N756_mDIAscar_W40_F-40_Evo12_8Th16ms_Ref10_lmd7wellG5_P32_scene4_detached_evotipwellA9_keratinocytes_target8	11.3268	keratinocyte	detached	P32	scene4	keratinocyte_detached_P32_scene4
Q96FV2	20240301_OA1_ThNo_SA_N756_mDIAscar_W40_F-40_Evo12_8Th16ms_Ref10_lmd7wellG7_P37_scene1_attached_evotipwellB3_keratinocytes_target8	12.2015	keratinocyte	attached	P37	scene1	keratinocyte_attached_P37_scene1
Q96FV2	20240301_OA1_ThNo_SA_N756_mDIAscar_W40_F-40_Evo12_8Th16ms_Ref10_lmd7wellG9_P40_scene2_attached_evotipwellB9_keratinocytes_target8	11.3552	keratinocyte	attached	P40	scene2	keratinocyte_attached_P40_scene2
Q96FV2	20240301_OA1_ThNo_SA_N756_mDIAscar_W40_F-40_Evo12_8Th16ms_Ref10_lmd7wellI13_P24_scene2_healthy_evotipwellC10_keratinocytes_target8	10.9799	keratinocyte	healthy	P24	scene2	keratinocyte_healthy_P24_scene2
Q96FV2	20240301_OA1_ThNo_SA_N756_mDIAscar_W40_F-40_Evo12_8Th16ms_Ref10_lmd7wellI15_P51_scene1_healthy_evotipwellC5_keratinocytes_target8		keratinocyte	healthy	P51	scene1	keratinocyte_healthy_P51_scene1
Q96FV2	20240301_OA1_ThNo_SA_N756_mDIAscar_W40_F-40_Evo12_8Th16ms_Ref10_lmd7wellI3_P09_scene4_attached_evotipwellA4_keratinocytes_target8	10.9285	keratinocyte	attached	P09	scene4	keratinocyte_attached_P09_scene4
Q96FV2	20240301_OA1_ThNo_SA_N756_mDIAscar_W40_F-40_Evo12_8Th16ms_Ref10_lmd7wellI7_P37_scene1_detached_evotipwellB4_keratinocytes_target8	11.4866	keratinocyte	detached	P37	scene1	keratinocyte_detached_P37_scene1
Q96FV2	20240301_OA1_ThNo_SA_N756_mDIAscar_W40_F-40_Evo12_8Th16ms_Ref10_lmd7wellI9_P41_scene1_detached_evotipwellB10_keratinocytes_target8	10.68	keratinocyte	detached	P41	scene1	keratinocyte_detached_P41_scene1
Q96FV2	20240301_OA1_ThNo_SA_N756_mDIAscar_W40_F-40_Evo12_8Th16ms_Ref10_lmd7wellK15_P52_scene1_healthy_evotipwellC6_keratinocytes_target8	11.0714	keratinocyte	healthy	P52	scene1	keratinocyte_healthy_P52_scene1
Q96FV2	20240301_OA1_ThNo_SA_N756_mDIAscar_W40_F-40_Evo12_8Th16ms_Ref10_lmd7wellK3_P08_scene4_detached_evotipwellA5_keratinocytes_target8		keratinocyte	detached	P08	scene4	keratinocyte_detached_P08_scene4
Q96FV2	20240301_OA1_ThNo_SA_N756_mDIAscar_W40_F-40_Evo12_8Th16ms_Ref10_lmd7wellK5_P33_scene1_detached_evotipwellA11_keratinocytes_target8	10.0801	keratinocyte	detached	P33	scene1	keratinocyte_detached_P33_scene1
Q96FV2	20240301_OA1_ThNo_SA_N756_mDIAscar_W40_F-40_Evo12_8Th16ms_Ref10_lmd7wellK7_P38_scene2_attached_evotipwellB5_keratinocytes_target8		keratinocyte	attached	P38	scene2	keratinocyte_attached_P38_scene2
Q96FV2	20240301_OA1_ThNo_SA_N756_mDIAscar_W40_F-40_Evo12_8Th16ms_Ref10_lmd7wellK9_P41_scene1_attached_evotipwellB11_keratinocytes_target8	13.0991	keratinocyte	attached	P41	scene1	keratinocyte_attached_P41_scene1
Q96FV2	20240301_OA1_ThNo_SA_N756_mDIAscar_W40_F-40_Evo12_8Th16ms_Ref10_lmd7wellM13_P21_scene1_healthy_evotipwellC12_keratinocytes_target8		keratinocyte	healthy	P21	scene1	keratinocyte_healthy_P21_scene1
Q96FV2	20240301_OA1_ThNo_SA_N756_mDIAscar_W40_F-40_Evo12_8Th16ms_Ref10_lmd7wellM3_P31_scene1_attached_evotipwellA6_keratinocytes_target8		keratinocyte	attached	P31	scene1	keratinocyte_attached_P31_scene1
Q96FV2	20240301_OA1_ThNo_SA_N756_mDIAscar_W40_F-40_Evo12_8Th16ms_Ref10_lmd7wellM5_P34_scene2_detached_evotipwellA12_keratinocytes_target8	11.7765	keratinocyte	detached	P34	scene2	keratinocyte_detached_P34_scene2
Q96FV2	20240301_OA1_ThNo_SA_N756_mDIAscar_W40_F-40_Evo12_8Th16ms_Ref10_lmd7wellM7_P38_scene2and1_detached_evotipwellB6_keratinocytes_target8		keratinocyte	detached	P38	scene2	keratinocyte_detached_P38_scene2
Q9BXJ9	20240301_OA1_ThNo_SA_N756_mDIAscar_W40_F-40_Evo12_8Th16ms_Ref10_lmd7wellC11_P42_scene1_detached_evotipwellC1_keratinocytes_target8	10.2394	keratinocyte	detached	P42	scene1	keratinocyte_detached_P42_scene1
Q9BXJ9	20240301_OA1_ThNo_SA_N756_mDIAscar_W40_F-40_Evo12_8Th16ms_Ref10_lmd7wellC13_P22_scene1_healthy_evotipwellC7_keratinocytes_target8	12.5379	keratinocyte	healthy	P22	scene1	keratinocyte_healthy_P22_scene1
Q9BXJ9	20240301_OA1_ThNo_SA_N756_mDIAscar_W40_F-40_Evo12_8Th16ms_Ref10_lmd7wellC15_P21_scene2_healthy_evotipwellC2_keratinocytes_target8	9.71259	keratinocyte	healthy	P21	scene2	keratinocyte_healthy_P21_scene2
Q9BXJ9	20240301_OA1_ThNo_SA_N756_mDIAscar_W40_F-40_Evo12_8Th16ms_Ref10_lmd7wellC5_P31_scene1_detached_evotipwellA7_keratinocytes_target8	11.1505	keratinocyte	detached	P31	scene1	keratinocyte_detached_P31_scene1
Q9BXJ9	20240301_OA1_ThNo_SA_N756_mDIAscar_W40_F-40_Evo12_8Th16ms_Ref10_lmd7wellC7_P35_scene1_detached_evotipwellB1_keratinocytes_target8	12.1581	keratinocyte	detached	P35	scene1	keratinocyte_detached_P35_scene1
Q9BXJ9	20240301_OA1_ThNo_SA_N756_mDIAscar_W40_F-40_Evo12_8Th16ms_Ref10_lmd7wellC9_P39_scene2_detached_evotipwellB7_keratinocytes_target8	12.0645	keratinocyte	detached	P39	scene2	keratinocyte_detached_P39_scene2
Q9BXJ9	20240301_OA1_ThNo_SA_N756_mDIAscar_W40_F-40_Evo12_8Th16ms_Ref10_lmd7wellE13_P50_scene1_healthy_evotipwellC8_keratinocytes_target8	11.4414	keratinocyte	healthy	P50	scene1	keratinocyte_healthy_P50_scene1
Q9BXJ9	20240301_OA1_ThNo_SA_N756_mDIAscar_W40_F-40_Evo12_8Th16ms_Ref10_lmd7wellE15_P25_scene1_healthy_evotipwellC3_keratinocytes_target8	10.4812	keratinocyte	healthy	P25	scene1	keratinocyte_healthy_P25_scene1
Q9BXJ9	20240301_OA1_ThNo_SA_N756_mDIAscar_W40_F-40_Evo12_8Th16ms_Ref10_lmd7wellE5_P32_scene3_attached_evotipwellA8_keratinocytes_target8	11.9824	keratinocyte	attached	P32	scene3	keratinocyte_attached_P32_scene3
Q9BXJ9	20240301_OA1_ThNo_SA_N756_mDIAscar_W40_F-40_Evo12_8Th16ms_Ref10_lmd7wellE9_P40_scene2_detached_evotipwellB8_keratinocytes_target8	12.7522	keratinocyte	detached	P40	scene2	keratinocyte_detached_P40_scene2
Q9BXJ9	20240301_OA1_ThNo_SA_N756_mDIAscar_W40_F-40_Evo12_8Th16ms_Ref10_lmd7wellG13_P24_scene1_healthy_evotipwellC9_keratinocytes_target8	10.8734	keratinocyte	healthy	P24	scene1	keratinocyte_healthy_P24_scene1
Q9BXJ9	20240301_OA1_ThNo_SA_N756_mDIAscar_W40_F-40_Evo12_8Th16ms_Ref10_lmd7wellG15_P25_scene2_healthy_evotipwellC4_keratinocytes_target8	10.8525	keratinocyte	healthy	P25	scene2	keratinocyte_healthy_P25_scene2
Q9BXJ9	20240301_OA1_ThNo_SA_N756_mDIAscar_W40_F-40_Evo12_8Th16ms_Ref10_lmd7wellG3_P09_scene3_detached_evotipwellA3_keratinocytes_target8	11.6571	keratinocyte	detached	P09	scene3	keratinocyte_detached_P09_scene3
Q9BXJ9	20240301_OA1_ThNo_SA_N756_mDIAscar_W40_F-40_Evo12_8Th16ms_Ref10_lmd7wellG5_P32_scene4_detached_evotipwellA9_keratinocytes_target8	11.7818	keratinocyte	detached	P32	scene4	keratinocyte_detached_P32_scene4
Q9BXJ9	20240301_OA1_ThNo_SA_N756_mDIAscar_W40_F-40_Evo12_8Th16ms_Ref10_lmd7wellG7_P37_scene1_attached_evotipwellB3_keratinocytes_target8	11.1207	keratinocyte	attached	P37	scene1	keratinocyte_attached_P37_scene1
Q9BXJ9	20240301_OA1_ThNo_SA_N756_mDIAscar_W40_F-40_Evo12_8Th16ms_Ref10_lmd7wellG9_P40_scene2_attached_evotipwellB9_keratinocytes_target8	13.6946	keratinocyte	attached	P40	scene2	keratinocyte_attached_P40_scene2
Q9BXJ9	20240301_OA1_ThNo_SA_N756_mDIAscar_W40_F-40_Evo12_8Th16ms_Ref10_lmd7wellI13_P24_scene2_healthy_evotipwellC10_keratinocytes_target8	12.051	keratinocyte	healthy	P24	scene2	keratinocyte_healthy_P24_scene2
Q9BXJ9	20240301_OA1_ThNo_SA_N756_mDIAscar_W40_F-40_Evo12_8Th16ms_Ref10_lmd7wellI15_P51_scene1_healthy_evotipwellC5_keratinocytes_target8	11.5967	keratinocyte	healthy	P51	scene1	keratinocyte_healthy_P51_scene1
Q9BXJ9	20240301_OA1_ThNo_SA_N756_mDIAscar_W40_F-40_Evo12_8Th16ms_Ref10_lmd7wellI3_P09_scene4_attached_evotipwellA4_keratinocytes_target8	11.8091	keratinocyte	attached	P09	scene4	keratinocyte_attached_P09_scene4
Q9BXJ9	20240301_OA1_ThNo_SA_N756_mDIAscar_W40_F-40_Evo12_8Th16ms_Ref10_lmd7wellI7_P37_scene1_detached_evotipwellB4_keratinocytes_target8	11.2925	keratinocyte	detached	P37	scene1	keratinocyte_detached_P37_scene1
Q9BXJ9	20240301_OA1_ThNo_SA_N756_mDIAscar_W40_F-40_Evo12_8Th16ms_Ref10_lmd7wellI9_P41_scene1_detached_evotipwellB10_keratinocytes_target8	10.376	keratinocyte	detached	P41	scene1	keratinocyte_detached_P41_scene1
Q9BXJ9	20240301_OA1_ThNo_SA_N756_mDIAscar_W40_F-40_Evo12_8Th16ms_Ref10_lmd7wellK15_P52_scene1_healthy_evotipwellC6_keratinocytes_target8	10.2678	keratinocyte	healthy	P52	scene1	keratinocyte_healthy_P52_scene1
Q9BXJ9	20240301_OA1_ThNo_SA_N756_mDIAscar_W40_F-40_Evo12_8Th16ms_Ref10_lmd7wellK3_P08_scene4_detached_evotipwellA5_keratinocytes_target8	12.0932	keratinocyte	detached	P08	scene4	keratinocyte_detached_P08_scene4
Q9BXJ9	20240301_OA1_ThNo_SA_N756_mDIAscar_W40_F-40_Evo12_8Th16ms_Ref10_lmd7wellK5_P33_scene1_detached_evotipwellA11_keratinocytes_target8	11.2098	keratinocyte	detached	P33	scene1	keratinocyte_detached_P33_scene1
Q9BXJ9	20240301_OA1_ThNo_SA_N756_mDIAscar_W40_F-40_Evo12_8Th16ms_Ref10_lmd7wellK7_P38_scene2_attached_evotipwellB5_keratinocytes_target8	11.3713	keratinocyte	attached	P38	scene2	keratinocyte_attached_P38_scene2
Q9BXJ9	20240301_OA1_ThNo_SA_N756_mDIAscar_W40_F-40_Evo12_8Th16ms_Ref10_lmd7wellK9_P41_scene1_attached_evotipwellB11_keratinocytes_target8	11.6917	keratinocyte	attached	P41	scene1	keratinocyte_attached_P41_scene1
Q9BXJ9	20240301_OA1_ThNo_SA_N756_mDIAscar_W40_F-40_Evo12_8Th16ms_Ref10_lmd7wellM13_P21_scene1_healthy_evotipwellC12_keratinocytes_target8	11.1447	keratinocyte	healthy	P21	scene1	keratinocyte_healthy_P21_scene1
Q9BXJ9	20240301_OA1_ThNo_SA_N756_mDIAscar_W40_F-40_Evo12_8Th16ms_Ref10_lmd7wellM3_P31_scene1_attached_evotipwellA6_keratinocytes_target8	9.97312	keratinocyte	attached	P31	scene1	keratinocyte_attached_P31_scene1
Q9BXJ9	20240301_OA1_ThNo_SA_N756_mDIAscar_W40_F-40_Evo12_8Th16ms_Ref10_lmd7wellM5_P34_scene2_detached_evotipwellA12_keratinocytes_target8	11.5583	keratinocyte	detached	P34	scene2	keratinocyte_detached_P34_scene2
Q9BXJ9	20240301_OA1_ThNo_SA_N756_mDIAscar_W40_F-40_Evo12_8Th16ms_Ref10_lmd7wellM7_P38_scene2and1_detached_evotipwellB6_keratinocytes_target8	12.082	keratinocyte	detached	P38	scene2	keratinocyte_detached_P38_scene2
Q9UPU5	20240301_OA1_ThNo_SA_N756_mDIAscar_W40_F-40_Evo12_8Th16ms_Ref10_lmd7wellC11_P42_scene1_detached_evotipwellC1_keratinocytes_target8		keratinocyte	detached	P42	scene1	keratinocyte_detached_P42_scene1
Q9UPU5	20240301_OA1_ThNo_SA_N756_mDIAscar_W40_F-40_Evo12_8Th16ms_Ref10_lmd7wellC13_P22_scene1_healthy_evotipwellC7_keratinocytes_target8	12.6705	keratinocyte	healthy	P22	scene1	keratinocyte_healthy_P22_scene1
Q9UPU5	20240301_OA1_ThNo_SA_N756_mDIAscar_W40_F-40_Evo12_8Th16ms_Ref10_lmd7wellC15_P21_scene2_healthy_evotipwellC2_keratinocytes_target8		keratinocyte	healthy	P21	scene2	keratinocyte_healthy_P21_scene2
Q9UPU5	20240301_OA1_ThNo_SA_N756_mDIAscar_W40_F-40_Evo12_8Th16ms_Ref10_lmd7wellC5_P31_scene1_detached_evotipwellA7_keratinocytes_target8	10.729	keratinocyte	detached	P31	scene1	keratinocyte_detached_P31_scene1
Q9UPU5	20240301_OA1_ThNo_SA_N756_mDIAscar_W40_F-40_Evo12_8Th16ms_Ref10_lmd7wellC7_P35_scene1_detached_evotipwellB1_keratinocytes_target8	12.1154	keratinocyte	detached	P35	scene1	keratinocyte_detached_P35_scene1
Q9UPU5	20240301_OA1_ThNo_SA_N756_mDIAscar_W40_F-40_Evo12_8Th16ms_Ref10_lmd7wellC9_P39_scene2_detached_evotipwellB7_keratinocytes_target8	12.4509	keratinocyte	detached	P39	scene2	keratinocyte_detached_P39_scene2
Q9UPU5	20240301_OA1_ThNo_SA_N756_mDIAscar_W40_F-40_Evo12_8Th16ms_Ref10_lmd7wellE13_P50_scene1_healthy_evotipwellC8_keratinocytes_target8	10.519	keratinocyte	healthy	P50	scene1	keratinocyte_healthy_P50_scene1
Q9UPU5	20240301_OA1_ThNo_SA_N756_mDIAscar_W40_F-40_Evo12_8Th16ms_Ref10_lmd7wellE15_P25_scene1_healthy_evotipwellC3_keratinocytes_target8	12.7474	keratinocyte	healthy	P25	scene1	keratinocyte_healthy_P25_scene1
Q9UPU5	20240301_OA1_ThNo_SA_N756_mDIAscar_W40_F-40_Evo12_8Th16ms_Ref10_lmd7wellE5_P32_scene3_attached_evotipwellA8_keratinocytes_target8	10.4558	keratinocyte	attached	P32	scene3	keratinocyte_attached_P32_scene3
Q9UPU5	20240301_OA1_ThNo_SA_N756_mDIAscar_W40_F-40_Evo12_8Th16ms_Ref10_lmd7wellE9_P40_scene2_detached_evotipwellB8_keratinocytes_target8		keratinocyte	detached	P40	scene2	keratinocyte_detached_P40_scene2
Q9UPU5	20240301_OA1_ThNo_SA_N756_mDIAscar_W40_F-40_Evo12_8Th16ms_Ref10_lmd7wellG13_P24_scene1_healthy_evotipwellC9_keratinocytes_target8	10.4345	keratinocyte	healthy	P24	scene1	keratinocyte_healthy_P24_scene1
Q9UPU5	20240301_OA1_ThNo_SA_N756_mDIAscar_W40_F-40_Evo12_8Th16ms_Ref10_lmd7wellG15_P25_scene2_healthy_evotipwellC4_keratinocytes_target8	11.5085	keratinocyte	healthy	P25	scene2	keratinocyte_healthy_P25_scene2
Q9UPU5	20240301_OA1_ThNo_SA_N756_mDIAscar_W40_F-40_Evo12_8Th16ms_Ref10_lmd7wellG3_P09_scene3_detached_evotipwellA3_keratinocytes_target8	12.6441	keratinocyte	detached	P09	scene3	keratinocyte_detached_P09_scene3
Q9UPU5	20240301_OA1_ThNo_SA_N756_mDIAscar_W40_F-40_Evo12_8Th16ms_Ref10_lmd7wellG5_P32_scene4_detached_evotipwellA9_keratinocytes_target8	9.86911	keratinocyte	detached	P32	scene4	keratinocyte_detached_P32_scene4
Q9UPU5	20240301_OA1_ThNo_SA_N756_mDIAscar_W40_F-40_Evo12_8Th16ms_Ref10_lmd7wellG7_P37_scene1_attached_evotipwellB3_keratinocytes_target8	11.9963	keratinocyte	attached	P37	scene1	keratinocyte_attached_P37_scene1
Q9UPU5	20240301_OA1_ThNo_SA_N756_mDIAscar_W40_F-40_Evo12_8Th16ms_Ref10_lmd7wellG9_P40_scene2_attached_evotipwellB9_keratinocytes_target8	10.7384	keratinocyte	attached	P40	scene2	keratinocyte_attached_P40_scene2
Q9UPU5	20240301_OA1_ThNo_SA_N756_mDIAscar_W40_F-40_Evo12_8Th16ms_Ref10_lmd7wellI13_P24_scene2_healthy_evotipwellC10_keratinocytes_target8		keratinocyte	healthy	P24	scene2	keratinocyte_healthy_P24_scene2
Q9UPU5	20240301_OA1_ThNo_SA_N756_mDIAscar_W40_F-40_Evo12_8Th16ms_Ref10_lmd7wellI15_P51_scene1_healthy_evotipwellC5_keratinocytes_target8		keratinocyte	healthy	P51	scene1	keratinocyte_healthy_P51_scene1
Q9UPU5	20240301_OA1_ThNo_SA_N756_mDIAscar_W40_F-40_Evo12_8Th16ms_Ref10_lmd7wellI3_P09_scene4_attached_evotipwellA4_keratinocytes_target8	11.5609	keratinocyte	attached	P09	scene4	keratinocyte_attached_P09_scene4
Q9UPU5	20240301_OA1_ThNo_SA_N756_mDIAscar_W40_F-40_Evo12_8Th16ms_Ref10_lmd7wellI7_P37_scene1_detached_evotipwellB4_keratinocytes_target8	11.6698	keratinocyte	detached	P37	scene1	keratinocyte_detached_P37_scene1
Q9UPU5	20240301_OA1_ThNo_SA_N756_mDIAscar_W40_F-40_Evo12_8Th16ms_Ref10_lmd7wellI9_P41_scene1_detached_evotipwellB10_keratinocytes_target8	13.4547	keratinocyte	detached	P41	scene1	keratinocyte_detached_P41_scene1
Q9UPU5	20240301_OA1_ThNo_SA_N756_mDIAscar_W40_F-40_Evo12_8Th16ms_Ref10_lmd7wellK15_P52_scene1_healthy_evotipwellC6_keratinocytes_target8		keratinocyte	healthy	P52	scene1	keratinocyte_healthy_P52_scene1
Q9UPU5	20240301_OA1_ThNo_SA_N756_mDIAscar_W40_F-40_Evo12_8Th16ms_Ref10_lmd7wellK3_P08_scene4_detached_evotipwellA5_keratinocytes_target8		keratinocyte	detached	P08	scene4	keratinocyte_detached_P08_scene4
Q9UPU5	20240301_OA1_ThNo_SA_N756_mDIAscar_W40_F-40_Evo12_8Th16ms_Ref10_lmd7wellK5_P33_scene1_detached_evotipwellA11_keratinocytes_target8		keratinocyte	detached	P33	scene1	keratinocyte_detached_P33_scene1
Q9UPU5	20240301_OA1_ThNo_SA_N756_mDIAscar_W40_F-40_Evo12_8Th16ms_Ref10_lmd7wellK7_P38_scene2_attached_evotipwellB5_keratinocytes_target8		keratinocyte	attached	P38	scene2	keratinocyte_attached_P38_scene2
Q9UPU5	20240301_OA1_ThNo_SA_N756_mDIAscar_W40_F-40_Evo12_8Th16ms_Ref10_lmd7wellK9_P41_scene1_attached_evotipwellB11_keratinocytes_target8	11.5117	keratinocyte	attached	P41	scene1	keratinocyte_attached_P41_scene1
Q9UPU5	20240301_OA1_ThNo_SA_N756_mDIAscar_W40_F-40_Evo12_8Th16ms_Ref10_lmd7wellM13_P21_scene1_healthy_evotipwellC12_keratinocytes_target8		keratinocyte	healthy	P21	scene1	keratinocyte_healthy_P21_scene1
Q9UPU5	20240301_OA1_ThNo_SA_N756_mDIAscar_W40_F-40_Evo12_8Th16ms_Ref10_lmd7wellM3_P31_scene1_attached_evotipwellA6_keratinocytes_target8	10.1976	keratinocyte	attached	P31	scene1	keratinocyte_attached_P31_scene1
Q9UPU5	20240301_OA1_ThNo_SA_N756_mDIAscar_W40_F-40_Evo12_8Th16ms_Ref10_lmd7wellM5_P34_scene2_detached_evotipwellA12_keratinocytes_target8	10.1061	keratinocyte	detached	P34	scene2	keratinocyte_detached_P34_scene2
Q9UPU5	20240301_OA1_ThNo_SA_N756_mDIAscar_W40_F-40_Evo12_8Th16ms_Ref10_lmd7wellM7_P38_scene2and1_detached_evotipwellB6_keratinocytes_target8	11.5616	keratinocyte	detached	P38	scene2	keratinocyte_detached_P38_scene2
A0A075B6P5	20240301_OA1_ThNo_SA_N756_mDIAscar_W40_F-40_Evo12_8Th16ms_Ref10_lmd7wellC11_P42_scene1_detached_evotipwellC1_keratinocytes_target8	16.1186	keratinocyte	detached	P42	scene1	keratinocyte_detached_P42_scene1
A0A075B6P5	20240301_OA1_ThNo_SA_N756_mDIAscar_W40_F-40_Evo12_8Th16ms_Ref10_lmd7wellC13_P22_scene1_healthy_evotipwellC7_keratinocytes_target8	13.8086	keratinocyte	healthy	P22	scene1	keratinocyte_healthy_P22_scene1
A0A075B6P5	20240301_OA1_ThNo_SA_N756_mDIAscar_W40_F-40_Evo12_8Th16ms_Ref10_lmd7wellC15_P21_scene2_healthy_evotipwellC2_keratinocytes_target8		keratinocyte	healthy	P21	scene2	keratinocyte_healthy_P21_scene2
A0A075B6P5	20240301_OA1_ThNo_SA_N756_mDIAscar_W40_F-40_Evo12_8Th16ms_Ref10_lmd7wellC5_P31_scene1_detached_evotipwellA7_keratinocytes_target8	14.5929	keratinocyte	detached	P31	scene1	keratinocyte_detached_P31_scene1
A0A075B6P5	20240301_OA1_ThNo_SA_N756_mDIAscar_W40_F-40_Evo12_8Th16ms_Ref10_lmd7wellC7_P35_scene1_detached_evotipwellB1_keratinocytes_target8	14.4574	keratinocyte	detached	P35	scene1	keratinocyte_detached_P35_scene1
A0A075B6P5	20240301_OA1_ThNo_SA_N756_mDIAscar_W40_F-40_Evo12_8Th16ms_Ref10_lmd7wellC9_P39_scene2_detached_evotipwellB7_keratinocytes_target8	14.1247	keratinocyte	detached	P39	scene2	keratinocyte_detached_P39_scene2
A0A075B6P5	20240301_OA1_ThNo_SA_N756_mDIAscar_W40_F-40_Evo12_8Th16ms_Ref10_lmd7wellE13_P50_scene1_healthy_evotipwellC8_keratinocytes_target8		keratinocyte	healthy	P50	scene1	keratinocyte_healthy_P50_scene1
A0A075B6P5	20240301_OA1_ThNo_SA_N756_mDIAscar_W40_F-40_Evo12_8Th16ms_Ref10_lmd7wellE15_P25_scene1_healthy_evotipwellC3_keratinocytes_target8	12.6771	keratinocyte	healthy	P25	scene1	keratinocyte_healthy_P25_scene1
A0A075B6P5	20240301_OA1_ThNo_SA_N756_mDIAscar_W40_F-40_Evo12_8Th16ms_Ref10_lmd7wellE5_P32_scene3_attached_evotipwellA8_keratinocytes_target8	15.3205	keratinocyte	attached	P32	scene3	keratinocyte_attached_P32_scene3
A0A075B6P5	20240301_OA1_ThNo_SA_N756_mDIAscar_W40_F-40_Evo12_8Th16ms_Ref10_lmd7wellE9_P40_scene2_detached_evotipwellB8_keratinocytes_target8	15.3637	keratinocyte	detached	P40	scene2	keratinocyte_detached_P40_scene2
A0A075B6P5	20240301_OA1_ThNo_SA_N756_mDIAscar_W40_F-40_Evo12_8Th16ms_Ref10_lmd7wellG13_P24_scene1_healthy_evotipwellC9_keratinocytes_target8		keratinocyte	healthy	P24	scene1	keratinocyte_healthy_P24_scene1
A0A075B6P5	20240301_OA1_ThNo_SA_N756_mDIAscar_W40_F-40_Evo12_8Th16ms_Ref10_lmd7wellG15_P25_scene2_healthy_evotipwellC4_keratinocytes_target8		keratinocyte	healthy	P25	scene2	keratinocyte_healthy_P25_scene2
A0A075B6P5	20240301_OA1_ThNo_SA_N756_mDIAscar_W40_F-40_Evo12_8Th16ms_Ref10_lmd7wellG3_P09_scene3_detached_evotipwellA3_keratinocytes_target8	15.0633	keratinocyte	detached	P09	scene3	keratinocyte_detached_P09_scene3
A0A075B6P5	20240301_OA1_ThNo_SA_N756_mDIAscar_W40_F-40_Evo12_8Th16ms_Ref10_lmd7wellG5_P32_scene4_detached_evotipwellA9_keratinocytes_target8	14.2468	keratinocyte	detached	P32	scene4	keratinocyte_detached_P32_scene4
A0A075B6P5	20240301_OA1_ThNo_SA_N756_mDIAscar_W40_F-40_Evo12_8Th16ms_Ref10_lmd7wellG7_P37_scene1_attached_evotipwellB3_keratinocytes_target8	13.8784	keratinocyte	attached	P37	scene1	keratinocyte_attached_P37_scene1
A0A075B6P5	20240301_OA1_ThNo_SA_N756_mDIAscar_W40_F-40_Evo12_8Th16ms_Ref10_lmd7wellG9_P40_scene2_attached_evotipwellB9_keratinocytes_target8	15.6174	keratinocyte	attached	P40	scene2	keratinocyte_attached_P40_scene2
A0A075B6P5	20240301_OA1_ThNo_SA_N756_mDIAscar_W40_F-40_Evo12_8Th16ms_Ref10_lmd7wellI13_P24_scene2_healthy_evotipwellC10_keratinocytes_target8		keratinocyte	healthy	P24	scene2	keratinocyte_healthy_P24_scene2
A0A075B6P5	20240301_OA1_ThNo_SA_N756_mDIAscar_W40_F-40_Evo12_8Th16ms_Ref10_lmd7wellI15_P51_scene1_healthy_evotipwellC5_keratinocytes_target8		keratinocyte	healthy	P51	scene1	keratinocyte_healthy_P51_scene1
A0A075B6P5	20240301_OA1_ThNo_SA_N756_mDIAscar_W40_F-40_Evo12_8Th16ms_Ref10_lmd7wellI3_P09_scene4_attached_evotipwellA4_keratinocytes_target8	14.3968	keratinocyte	attached	P09	scene4	keratinocyte_attached_P09_scene4
A0A075B6P5	20240301_OA1_ThNo_SA_N756_mDIAscar_W40_F-40_Evo12_8Th16ms_Ref10_lmd7wellI7_P37_scene1_detached_evotipwellB4_keratinocytes_target8	13.5773	keratinocyte	detached	P37	scene1	keratinocyte_detached_P37_scene1
A0A075B6P5	20240301_OA1_ThNo_SA_N756_mDIAscar_W40_F-40_Evo12_8Th16ms_Ref10_lmd7wellI9_P41_scene1_detached_evotipwellB10_keratinocytes_target8	16.1775	keratinocyte	detached	P41	scene1	keratinocyte_detached_P41_scene1
A0A075B6P5	20240301_OA1_ThNo_SA_N756_mDIAscar_W40_F-40_Evo12_8Th16ms_Ref10_lmd7wellK15_P52_scene1_healthy_evotipwellC6_keratinocytes_target8		keratinocyte	healthy	P52	scene1	keratinocyte_healthy_P52_scene1
A0A075B6P5	20240301_OA1_ThNo_SA_N756_mDIAscar_W40_F-40_Evo12_8Th16ms_Ref10_lmd7wellK3_P08_scene4_detached_evotipwellA5_keratinocytes_target8	16.3394	keratinocyte	detached	P08	scene4	keratinocyte_detached_P08_scene4
A0A075B6P5	20240301_OA1_ThNo_SA_N756_mDIAscar_W40_F-40_Evo12_8Th16ms_Ref10_lmd7wellK5_P33_scene1_detached_evotipwellA11_keratinocytes_target8	15.1086	keratinocyte	detached	P33	scene1	keratinocyte_detached_P33_scene1
A0A075B6P5	20240301_OA1_ThNo_SA_N756_mDIAscar_W40_F-40_Evo12_8Th16ms_Ref10_lmd7wellK7_P38_scene2_attached_evotipwellB5_keratinocytes_target8	15.4371	keratinocyte	attached	P38	scene2	keratinocyte_attached_P38_scene2
A0A075B6P5	20240301_OA1_ThNo_SA_N756_mDIAscar_W40_F-40_Evo12_8Th16ms_Ref10_lmd7wellK9_P41_scene1_attached_evotipwellB11_keratinocytes_target8	14.5659	keratinocyte	attached	P41	scene1	keratinocyte_attached_P41_scene1
A0A075B6P5	20240301_OA1_ThNo_SA_N756_mDIAscar_W40_F-40_Evo12_8Th16ms_Ref10_lmd7wellM13_P21_scene1_healthy_evotipwellC12_keratinocytes_target8		keratinocyte	healthy	P21	scene1	keratinocyte_healthy_P21_scene1
A0A075B6P5	20240301_OA1_ThNo_SA_N756_mDIAscar_W40_F-40_Evo12_8Th16ms_Ref10_lmd7wellM3_P31_scene1_attached_evotipwellA6_keratinocytes_target8	13.1774	keratinocyte	attached	P31	scene1	keratinocyte_attached_P31_scene1
A0A075B6P5	20240301_OA1_ThNo_SA_N756_mDIAscar_W40_F-40_Evo12_8Th16ms_Ref10_lmd7wellM5_P34_scene2_detached_evotipwellA12_keratinocytes_target8	17.6587	keratinocyte	detached	P34	scene2	keratinocyte_detached_P34_scene2
A0A075B6P5	20240301_OA1_ThNo_SA_N756_mDIAscar_W40_F-40_Evo12_8Th16ms_Ref10_lmd7wellM7_P38_scene2and1_detached_evotipwellB6_keratinocytes_target8	18.4476	keratinocyte	detached	P38	scene2	keratinocyte_detached_P38_scene2
A0A0B4J2D5	20240301_OA1_ThNo_SA_N756_mDIAscar_W40_F-40_Evo12_8Th16ms_Ref10_lmd7wellC11_P42_scene1_detached_evotipwellC1_keratinocytes_target8	9.56299	keratinocyte	detached	P42	scene1	keratinocyte_detached_P42_scene1
A0A0B4J2D5	20240301_OA1_ThNo_SA_N756_mDIAscar_W40_F-40_Evo12_8Th16ms_Ref10_lmd7wellC13_P22_scene1_healthy_evotipwellC7_keratinocytes_target8	11.0599	keratinocyte	healthy	P22	scene1	keratinocyte_healthy_P22_scene1
A0A0B4J2D5	20240301_OA1_ThNo_SA_N756_mDIAscar_W40_F-40_Evo12_8Th16ms_Ref10_lmd7wellC15_P21_scene2_healthy_evotipwellC2_keratinocytes_target8	10.3232	keratinocyte	healthy	P21	scene2	keratinocyte_healthy_P21_scene2
A0A0B4J2D5	20240301_OA1_ThNo_SA_N756_mDIAscar_W40_F-40_Evo12_8Th16ms_Ref10_lmd7wellC5_P31_scene1_detached_evotipwellA7_keratinocytes_target8		keratinocyte	detached	P31	scene1	keratinocyte_detached_P31_scene1
A0A0B4J2D5	20240301_OA1_ThNo_SA_N756_mDIAscar_W40_F-40_Evo12_8Th16ms_Ref10_lmd7wellC7_P35_scene1_detached_evotipwellB1_keratinocytes_target8	10.6798	keratinocyte	detached	P35	scene1	keratinocyte_detached_P35_scene1
A0A0B4J2D5	20240301_OA1_ThNo_SA_N756_mDIAscar_W40_F-40_Evo12_8Th16ms_Ref10_lmd7wellC9_P39_scene2_detached_evotipwellB7_keratinocytes_target8	11.0725	keratinocyte	detached	P39	scene2	keratinocyte_detached_P39_scene2
A0A0B4J2D5	20240301_OA1_ThNo_SA_N756_mDIAscar_W40_F-40_Evo12_8Th16ms_Ref10_lmd7wellE13_P50_scene1_healthy_evotipwellC8_keratinocytes_target8	12.0217	keratinocyte	healthy	P50	scene1	keratinocyte_healthy_P50_scene1
A0A0B4J2D5	20240301_OA1_ThNo_SA_N756_mDIAscar_W40_F-40_Evo12_8Th16ms_Ref10_lmd7wellE15_P25_scene1_healthy_evotipwellC3_keratinocytes_target8	10.8201	keratinocyte	healthy	P25	scene1	keratinocyte_healthy_P25_scene1
A0A0B4J2D5	20240301_OA1_ThNo_SA_N756_mDIAscar_W40_F-40_Evo12_8Th16ms_Ref10_lmd7wellE5_P32_scene3_attached_evotipwellA8_keratinocytes_target8	11.236	keratinocyte	attached	P32	scene3	keratinocyte_attached_P32_scene3
A0A0B4J2D5	20240301_OA1_ThNo_SA_N756_mDIAscar_W40_F-40_Evo12_8Th16ms_Ref10_lmd7wellE9_P40_scene2_detached_evotipwellB8_keratinocytes_target8	11.8535	keratinocyte	detached	P40	scene2	keratinocyte_detached_P40_scene2
A0A0B4J2D5	20240301_OA1_ThNo_SA_N756_mDIAscar_W40_F-40_Evo12_8Th16ms_Ref10_lmd7wellG13_P24_scene1_healthy_evotipwellC9_keratinocytes_target8	11.9002	keratinocyte	healthy	P24	scene1	keratinocyte_healthy_P24_scene1
A0A0B4J2D5	20240301_OA1_ThNo_SA_N756_mDIAscar_W40_F-40_Evo12_8Th16ms_Ref10_lmd7wellG15_P25_scene2_healthy_evotipwellC4_keratinocytes_target8	11.145	keratinocyte	healthy	P25	scene2	keratinocyte_healthy_P25_scene2
A0A0B4J2D5	20240301_OA1_ThNo_SA_N756_mDIAscar_W40_F-40_Evo12_8Th16ms_Ref10_lmd7wellG3_P09_scene3_detached_evotipwellA3_keratinocytes_target8	11.9123	keratinocyte	detached	P09	scene3	keratinocyte_detached_P09_scene3
A0A0B4J2D5	20240301_OA1_ThNo_SA_N756_mDIAscar_W40_F-40_Evo12_8Th16ms_Ref10_lmd7wellG5_P32_scene4_detached_evotipwellA9_keratinocytes_target8	10.6773	keratinocyte	detached	P32	scene4	keratinocyte_detached_P32_scene4
A0A0B4J2D5	20240301_OA1_ThNo_SA_N756_mDIAscar_W40_F-40_Evo12_8Th16ms_Ref10_lmd7wellG7_P37_scene1_attached_evotipwellB3_keratinocytes_target8	11.2736	keratinocyte	attached	P37	scene1	keratinocyte_attached_P37_scene1
A0A0B4J2D5	20240301_OA1_ThNo_SA_N756_mDIAscar_W40_F-40_Evo12_8Th16ms_Ref10_lmd7wellG9_P40_scene2_attached_evotipwellB9_keratinocytes_target8	11.67	keratinocyte	attached	P40	scene2	keratinocyte_attached_P40_scene2
A0A0B4J2D5	20240301_OA1_ThNo_SA_N756_mDIAscar_W40_F-40_Evo12_8Th16ms_Ref10_lmd7wellI13_P24_scene2_healthy_evotipwellC10_keratinocytes_target8	11.1157	keratinocyte	healthy	P24	scene2	keratinocyte_healthy_P24_scene2
A0A0B4J2D5	20240301_OA1_ThNo_SA_N756_mDIAscar_W40_F-40_Evo12_8Th16ms_Ref10_lmd7wellI15_P51_scene1_healthy_evotipwellC5_keratinocytes_target8		keratinocyte	healthy	P51	scene1	keratinocyte_healthy_P51_scene1
A0A0B4J2D5	20240301_OA1_ThNo_SA_N756_mDIAscar_W40_F-40_Evo12_8Th16ms_Ref10_lmd7wellI3_P09_scene4_attached_evotipwellA4_keratinocytes_target8	10.6753	keratinocyte	attached	P09	scene4	keratinocyte_attached_P09_scene4
A0A0B4J2D5	20240301_OA1_ThNo_SA_N756_mDIAscar_W40_F-40_Evo12_8Th16ms_Ref10_lmd7wellI7_P37_scene1_detached_evotipwellB4_keratinocytes_target8	12.0826	keratinocyte	detached	P37	scene1	keratinocyte_detached_P37_scene1
A0A0B4J2D5	20240301_OA1_ThNo_SA_N756_mDIAscar_W40_F-40_Evo12_8Th16ms_Ref10_lmd7wellI9_P41_scene1_detached_evotipwellB10_keratinocytes_target8		keratinocyte	detached	P41	scene1	keratinocyte_detached_P41_scene1
A0A0B4J2D5	20240301_OA1_ThNo_SA_N756_mDIAscar_W40_F-40_Evo12_8Th16ms_Ref10_lmd7wellK15_P52_scene1_healthy_evotipwellC6_keratinocytes_target8	10.3188	keratinocyte	healthy	P52	scene1	keratinocyte_healthy_P52_scene1
A0A0B4J2D5	20240301_OA1_ThNo_SA_N756_mDIAscar_W40_F-40_Evo12_8Th16ms_Ref10_lmd7wellK3_P08_scene4_detached_evotipwellA5_keratinocytes_target8	10.8479	keratinocyte	detached	P08	scene4	keratinocyte_detached_P08_scene4
A0A0B4J2D5	20240301_OA1_ThNo_SA_N756_mDIAscar_W40_F-40_Evo12_8Th16ms_Ref10_lmd7wellK5_P33_scene1_detached_evotipwellA11_keratinocytes_target8	11.5924	keratinocyte	detached	P33	scene1	keratinocyte_detached_P33_scene1
A0A0B4J2D5	20240301_OA1_ThNo_SA_N756_mDIAscar_W40_F-40_Evo12_8Th16ms_Ref10_lmd7wellK7_P38_scene2_attached_evotipwellB5_keratinocytes_target8	11.3164	keratinocyte	attached	P38	scene2	keratinocyte_attached_P38_scene2
A0A0B4J2D5	20240301_OA1_ThNo_SA_N756_mDIAscar_W40_F-40_Evo12_8Th16ms_Ref10_lmd7wellK9_P41_scene1_attached_evotipwellB11_keratinocytes_target8	9.27917	keratinocyte	attached	P41	scene1	keratinocyte_attached_P41_scene1
A0A0B4J2D5	20240301_OA1_ThNo_SA_N756_mDIAscar_W40_F-40_Evo12_8Th16ms_Ref10_lmd7wellM13_P21_scene1_healthy_evotipwellC12_keratinocytes_target8	10.6498	keratinocyte	healthy	P21	scene1	keratinocyte_healthy_P21_scene1
A0A0B4J2D5	20240301_OA1_ThNo_SA_N756_mDIAscar_W40_F-40_Evo12_8Th16ms_Ref10_lmd7wellM3_P31_scene1_attached_evotipwellA6_keratinocytes_target8		keratinocyte	attached	P31	scene1	keratinocyte_attached_P31_scene1
A0A0B4J2D5	20240301_OA1_ThNo_SA_N756_mDIAscar_W40_F-40_Evo12_8Th16ms_Ref10_lmd7wellM5_P34_scene2_detached_evotipwellA12_keratinocytes_target8	10.576	keratinocyte	detached	P34	scene2	keratinocyte_detached_P34_scene2
A0A0B4J2D5	20240301_OA1_ThNo_SA_N756_mDIAscar_W40_F-40_Evo12_8Th16ms_Ref10_lmd7wellM7_P38_scene2and1_detached_evotipwellB6_keratinocytes_target8	10.3924	keratinocyte	detached	P38	scene2	keratinocyte_detached_P38_scene2
A0AV96	20240301_OA1_ThNo_SA_N756_mDIAscar_W40_F-40_Evo12_8Th16ms_Ref10_lmd7wellC11_P42_scene1_detached_evotipwellC1_keratinocytes_target8		keratinocyte	detached	P42	scene1	keratinocyte_detached_P42_scene1
A0AV96	20240301_OA1_ThNo_SA_N756_mDIAscar_W40_F-40_Evo12_8Th16ms_Ref10_lmd7wellC13_P22_scene1_healthy_evotipwellC7_keratinocytes_target8	9.9404	keratinocyte	healthy	P22	scene1	keratinocyte_healthy_P22_scene1
A0AV96	20240301_OA1_ThNo_SA_N756_mDIAscar_W40_F-40_Evo12_8Th16ms_Ref10_lmd7wellC15_P21_scene2_healthy_evotipwellC2_keratinocytes_target8		keratinocyte	healthy	P21	scene2	keratinocyte_healthy_P21_scene2
A0AV96	20240301_OA1_ThNo_SA_N756_mDIAscar_W40_F-40_Evo12_8Th16ms_Ref10_lmd7wellC5_P31_scene1_detached_evotipwellA7_keratinocytes_target8	13.0352	keratinocyte	detached	P31	scene1	keratinocyte_detached_P31_scene1
A0AV96	20240301_OA1_ThNo_SA_N756_mDIAscar_W40_F-40_Evo12_8Th16ms_Ref10_lmd7wellC7_P35_scene1_detached_evotipwellB1_keratinocytes_target8	12.4774	keratinocyte	detached	P35	scene1	keratinocyte_detached_P35_scene1
A0AV96	20240301_OA1_ThNo_SA_N756_mDIAscar_W40_F-40_Evo12_8Th16ms_Ref10_lmd7wellC9_P39_scene2_detached_evotipwellB7_keratinocytes_target8	10.9247	keratinocyte	detached	P39	scene2	keratinocyte_detached_P39_scene2
A0AV96	20240301_OA1_ThNo_SA_N756_mDIAscar_W40_F-40_Evo12_8Th16ms_Ref10_lmd7wellE13_P50_scene1_healthy_evotipwellC8_keratinocytes_target8		keratinocyte	healthy	P50	scene1	keratinocyte_healthy_P50_scene1
A0AV96	20240301_OA1_ThNo_SA_N756_mDIAscar_W40_F-40_Evo12_8Th16ms_Ref10_lmd7wellE15_P25_scene1_healthy_evotipwellC3_keratinocytes_target8	9.62752	keratinocyte	healthy	P25	scene1	keratinocyte_healthy_P25_scene1
A0AV96	20240301_OA1_ThNo_SA_N756_mDIAscar_W40_F-40_Evo12_8Th16ms_Ref10_lmd7wellE5_P32_scene3_attached_evotipwellA8_keratinocytes_target8		keratinocyte	attached	P32	scene3	keratinocyte_attached_P32_scene3
A0AV96	20240301_OA1_ThNo_SA_N756_mDIAscar_W40_F-40_Evo12_8Th16ms_Ref10_lmd7wellE9_P40_scene2_detached_evotipwellB8_keratinocytes_target8	12.4036	keratinocyte	detached	P40	scene2	keratinocyte_detached_P40_scene2
A0AV96	20240301_OA1_ThNo_SA_N756_mDIAscar_W40_F-40_Evo12_8Th16ms_Ref10_lmd7wellG13_P24_scene1_healthy_evotipwellC9_keratinocytes_target8		keratinocyte	healthy	P24	scene1	keratinocyte_healthy_P24_scene1
A0AV96	20240301_OA1_ThNo_SA_N756_mDIAscar_W40_F-40_Evo12_8Th16ms_Ref10_lmd7wellG15_P25_scene2_healthy_evotipwellC4_keratinocytes_target8		keratinocyte	healthy	P25	scene2	keratinocyte_healthy_P25_scene2
A0AV96	20240301_OA1_ThNo_SA_N756_mDIAscar_W40_F-40_Evo12_8Th16ms_Ref10_lmd7wellG3_P09_scene3_detached_evotipwellA3_keratinocytes_target8		keratinocyte	detached	P09	scene3	keratinocyte_detached_P09_scene3
A0AV96	20240301_OA1_ThNo_SA_N756_mDIAscar_W40_F-40_Evo12_8Th16ms_Ref10_lmd7wellG5_P32_scene4_detached_evotipwellA9_keratinocytes_target8	8.48933	keratinocyte	detached	P32	scene4	keratinocyte_detached_P32_scene4
A0AV96	20240301_OA1_ThNo_SA_N756_mDIAscar_W40_F-40_Evo12_8Th16ms_Ref10_lmd7wellG7_P37_scene1_attached_evotipwellB3_keratinocytes_target8		keratinocyte	attached	P37	scene1	keratinocyte_attached_P37_scene1
A0AV96	20240301_OA1_ThNo_SA_N756_mDIAscar_W40_F-40_Evo12_8Th16ms_Ref10_lmd7wellG9_P40_scene2_attached_evotipwellB9_keratinocytes_target8	10.9192	keratinocyte	attached	P40	scene2	keratinocyte_attached_P40_scene2
A0AV96	20240301_OA1_ThNo_SA_N756_mDIAscar_W40_F-40_Evo12_8Th16ms_Ref10_lmd7wellI13_P24_scene2_healthy_evotipwellC10_keratinocytes_target8		keratinocyte	healthy	P24	scene2	keratinocyte_healthy_P24_scene2
A0AV96	20240301_OA1_ThNo_SA_N756_mDIAscar_W40_F-40_Evo12_8Th16ms_Ref10_lmd7wellI15_P51_scene1_healthy_evotipwellC5_keratinocytes_target8		keratinocyte	healthy	P51	scene1	keratinocyte_healthy_P51_scene1
A0AV96	20240301_OA1_ThNo_SA_N756_mDIAscar_W40_F-40_Evo12_8Th16ms_Ref10_lmd7wellI3_P09_scene4_attached_evotipwellA4_keratinocytes_target8	12.8577	keratinocyte	attached	P09	scene4	keratinocyte_attached_P09_scene4
A0AV96	20240301_OA1_ThNo_SA_N756_mDIAscar_W40_F-40_Evo12_8Th16ms_Ref10_lmd7wellI7_P37_scene1_detached_evotipwellB4_keratinocytes_target8	11.5727	keratinocyte	detached	P37	scene1	keratinocyte_detached_P37_scene1
A0AV96	20240301_OA1_ThNo_SA_N756_mDIAscar_W40_F-40_Evo12_8Th16ms_Ref10_lmd7wellI9_P41_scene1_detached_evotipwellB10_keratinocytes_target8		keratinocyte	detached	P41	scene1	keratinocyte_detached_P41_scene1
A0AV96	20240301_OA1_ThNo_SA_N756_mDIAscar_W40_F-40_Evo12_8Th16ms_Ref10_lmd7wellK15_P52_scene1_healthy_evotipwellC6_keratinocytes_target8		keratinocyte	healthy	P52	scene1	keratinocyte_healthy_P52_scene1
A0AV96	20240301_OA1_ThNo_SA_N756_mDIAscar_W40_F-40_Evo12_8Th16ms_Ref10_lmd7wellK3_P08_scene4_detached_evotipwellA5_keratinocytes_target8	11.4786	keratinocyte	detached	P08	scene4	keratinocyte_detached_P08_scene4
A0AV96	20240301_OA1_ThNo_SA_N756_mDIAscar_W40_F-40_Evo12_8Th16ms_Ref10_lmd7wellK5_P33_scene1_detached_evotipwellA11_keratinocytes_target8	12.0656	keratinocyte	detached	P33	scene1	keratinocyte_detached_P33_scene1
A0AV96	20240301_OA1_ThNo_SA_N756_mDIAscar_W40_F-40_Evo12_8Th16ms_Ref10_lmd7wellK7_P38_scene2_attached_evotipwellB5_keratinocytes_target8	10.5166	keratinocyte	attached	P38	scene2	keratinocyte_attached_P38_scene2
A0AV96	20240301_OA1_ThNo_SA_N756_mDIAscar_W40_F-40_Evo12_8Th16ms_Ref10_lmd7wellK9_P41_scene1_attached_evotipwellB11_keratinocytes_target8	12.183	keratinocyte	attached	P41	scene1	keratinocyte_attached_P41_scene1
A0AV96	20240301_OA1_ThNo_SA_N756_mDIAscar_W40_F-40_Evo12_8Th16ms_Ref10_lmd7wellM13_P21_scene1_healthy_evotipwellC12_keratinocytes_target8		keratinocyte	healthy	P21	scene1	keratinocyte_healthy_P21_scene1
A0AV96	20240301_OA1_ThNo_SA_N756_mDIAscar_W40_F-40_Evo12_8Th16ms_Ref10_lmd7wellM3_P31_scene1_attached_evotipwellA6_keratinocytes_target8		keratinocyte	attached	P31	scene1	keratinocyte_attached_P31_scene1
A0AV96	20240301_OA1_ThNo_SA_N756_mDIAscar_W40_F-40_Evo12_8Th16ms_Ref10_lmd7wellM5_P34_scene2_detached_evotipwellA12_keratinocytes_target8	12.7476	keratinocyte	detached	P34	scene2	keratinocyte_detached_P34_scene2
A0AV96	20240301_OA1_ThNo_SA_N756_mDIAscar_W40_F-40_Evo12_8Th16ms_Ref10_lmd7wellM7_P38_scene2and1_detached_evotipwellB6_keratinocytes_target8	12.6438	keratinocyte	detached	P38	scene2	keratinocyte_detached_P38_scene2
A0AVT1	20240301_OA1_ThNo_SA_N756_mDIAscar_W40_F-40_Evo12_8Th16ms_Ref10_lmd7wellC11_P42_scene1_detached_evotipwellC1_keratinocytes_target8	10.1834	keratinocyte	detached	P42	scene1	keratinocyte_detached_P42_scene1
A0AVT1	20240301_OA1_ThNo_SA_N756_mDIAscar_W40_F-40_Evo12_8Th16ms_Ref10_lmd7wellC13_P22_scene1_healthy_evotipwellC7_keratinocytes_target8	11.2171	keratinocyte	healthy	P22	scene1	keratinocyte_healthy_P22_scene1
A0AVT1	20240301_OA1_ThNo_SA_N756_mDIAscar_W40_F-40_Evo12_8Th16ms_Ref10_lmd7wellC15_P21_scene2_healthy_evotipwellC2_keratinocytes_target8	9.79005	keratinocyte	healthy	P21	scene2	keratinocyte_healthy_P21_scene2
A0AVT1	20240301_OA1_ThNo_SA_N756_mDIAscar_W40_F-40_Evo12_8Th16ms_Ref10_lmd7wellC5_P31_scene1_detached_evotipwellA7_keratinocytes_target8	10.0131	keratinocyte	detached	P31	scene1	keratinocyte_detached_P31_scene1
A0AVT1	20240301_OA1_ThNo_SA_N756_mDIAscar_W40_F-40_Evo12_8Th16ms_Ref10_lmd7wellC7_P35_scene1_detached_evotipwellB1_keratinocytes_target8	11.3881	keratinocyte	detached	P35	scene1	keratinocyte_detached_P35_scene1
A0AVT1	20240301_OA1_ThNo_SA_N756_mDIAscar_W40_F-40_Evo12_8Th16ms_Ref10_lmd7wellC9_P39_scene2_detached_evotipwellB7_keratinocytes_target8	10.9132	keratinocyte	detached	P39	scene2	keratinocyte_detached_P39_scene2
A0AVT1	20240301_OA1_ThNo_SA_N756_mDIAscar_W40_F-40_Evo12_8Th16ms_Ref10_lmd7wellE13_P50_scene1_healthy_evotipwellC8_keratinocytes_target8	10.9383	keratinocyte	healthy	P50	scene1	keratinocyte_healthy_P50_scene1
A0AVT1	20240301_OA1_ThNo_SA_N756_mDIAscar_W40_F-40_Evo12_8Th16ms_Ref10_lmd7wellE15_P25_scene1_healthy_evotipwellC3_keratinocytes_target8	10.6125	keratinocyte	healthy	P25	scene1	keratinocyte_healthy_P25_scene1
A0AVT1	20240301_OA1_ThNo_SA_N756_mDIAscar_W40_F-40_Evo12_8Th16ms_Ref10_lmd7wellE5_P32_scene3_attached_evotipwellA8_keratinocytes_target8	10.3881	keratinocyte	attached	P32	scene3	keratinocyte_attached_P32_scene3
A0AVT1	20240301_OA1_ThNo_SA_N756_mDIAscar_W40_F-40_Evo12_8Th16ms_Ref10_lmd7wellE9_P40_scene2_detached_evotipwellB8_keratinocytes_target8	12.1573	keratinocyte	detached	P40	scene2	keratinocyte_detached_P40_scene2
A0AVT1	20240301_OA1_ThNo_SA_N756_mDIAscar_W40_F-40_Evo12_8Th16ms_Ref10_lmd7wellG13_P24_scene1_healthy_evotipwellC9_keratinocytes_target8	11.4394	keratinocyte	healthy	P24	scene1	keratinocyte_healthy_P24_scene1
A0AVT1	20240301_OA1_ThNo_SA_N756_mDIAscar_W40_F-40_Evo12_8Th16ms_Ref10_lmd7wellG15_P25_scene2_healthy_evotipwellC4_keratinocytes_target8	11.0156	keratinocyte	healthy	P25	scene2	keratinocyte_healthy_P25_scene2
A0AVT1	20240301_OA1_ThNo_SA_N756_mDIAscar_W40_F-40_Evo12_8Th16ms_Ref10_lmd7wellG3_P09_scene3_detached_evotipwellA3_keratinocytes_target8	12.6468	keratinocyte	detached	P09	scene3	keratinocyte_detached_P09_scene3
A0AVT1	20240301_OA1_ThNo_SA_N756_mDIAscar_W40_F-40_Evo12_8Th16ms_Ref10_lmd7wellG5_P32_scene4_detached_evotipwellA9_keratinocytes_target8	11.0083	keratinocyte	detached	P32	scene4	keratinocyte_detached_P32_scene4
A0AVT1	20240301_OA1_ThNo_SA_N756_mDIAscar_W40_F-40_Evo12_8Th16ms_Ref10_lmd7wellG7_P37_scene1_attached_evotipwellB3_keratinocytes_target8	11.4343	keratinocyte	attached	P37	scene1	keratinocyte_attached_P37_scene1
A0AVT1	20240301_OA1_ThNo_SA_N756_mDIAscar_W40_F-40_Evo12_8Th16ms_Ref10_lmd7wellG9_P40_scene2_attached_evotipwellB9_keratinocytes_target8	11.2083	keratinocyte	attached	P40	scene2	keratinocyte_attached_P40_scene2
A0AVT1	20240301_OA1_ThNo_SA_N756_mDIAscar_W40_F-40_Evo12_8Th16ms_Ref10_lmd7wellI13_P24_scene2_healthy_evotipwellC10_keratinocytes_target8	11.8606	keratinocyte	healthy	P24	scene2	keratinocyte_healthy_P24_scene2
A0AVT1	20240301_OA1_ThNo_SA_N756_mDIAscar_W40_F-40_Evo12_8Th16ms_Ref10_lmd7wellI15_P51_scene1_healthy_evotipwellC5_keratinocytes_target8		keratinocyte	healthy	P51	scene1	keratinocyte_healthy_P51_scene1
A0AVT1	20240301_OA1_ThNo_SA_N756_mDIAscar_W40_F-40_Evo12_8Th16ms_Ref10_lmd7wellI3_P09_scene4_attached_evotipwellA4_keratinocytes_target8	10.9379	keratinocyte	attached	P09	scene4	keratinocyte_attached_P09_scene4
A0AVT1	20240301_OA1_ThNo_SA_N756_mDIAscar_W40_F-40_Evo12_8Th16ms_Ref10_lmd7wellI7_P37_scene1_detached_evotipwellB4_keratinocytes_target8	11.8626	keratinocyte	detached	P37	scene1	keratinocyte_detached_P37_scene1
A0AVT1	20240301_OA1_ThNo_SA_N756_mDIAscar_W40_F-40_Evo12_8Th16ms_Ref10_lmd7wellI9_P41_scene1_detached_evotipwellB10_keratinocytes_target8	11.374	keratinocyte	detached	P41	scene1	keratinocyte_detached_P41_scene1
A0AVT1	20240301_OA1_ThNo_SA_N756_mDIAscar_W40_F-40_Evo12_8Th16ms_Ref10_lmd7wellK15_P52_scene1_healthy_evotipwellC6_keratinocytes_target8	10.8015	keratinocyte	healthy	P52	scene1	keratinocyte_healthy_P52_scene1
A0AVT1	20240301_OA1_ThNo_SA_N756_mDIAscar_W40_F-40_Evo12_8Th16ms_Ref10_lmd7wellK3_P08_scene4_detached_evotipwellA5_keratinocytes_target8	11.5246	keratinocyte	detached	P08	scene4	keratinocyte_detached_P08_scene4
A0AVT1	20240301_OA1_ThNo_SA_N756_mDIAscar_W40_F-40_Evo12_8Th16ms_Ref10_lmd7wellK5_P33_scene1_detached_evotipwellA11_keratinocytes_target8	12.1148	keratinocyte	detached	P33	scene1	keratinocyte_detached_P33_scene1
A0AVT1	20240301_OA1_ThNo_SA_N756_mDIAscar_W40_F-40_Evo12_8Th16ms_Ref10_lmd7wellK7_P38_scene2_attached_evotipwellB5_keratinocytes_target8	11.1498	keratinocyte	attached	P38	scene2	keratinocyte_attached_P38_scene2
A0AVT1	20240301_OA1_ThNo_SA_N756_mDIAscar_W40_F-40_Evo12_8Th16ms_Ref10_lmd7wellK9_P41_scene1_attached_evotipwellB11_keratinocytes_target8	11.0369	keratinocyte	attached	P41	scene1	keratinocyte_attached_P41_scene1
A0AVT1	20240301_OA1_ThNo_SA_N756_mDIAscar_W40_F-40_Evo12_8Th16ms_Ref10_lmd7wellM13_P21_scene1_healthy_evotipwellC12_keratinocytes_target8	11.2388	keratinocyte	healthy	P21	scene1	keratinocyte_healthy_P21_scene1
A0AVT1	20240301_OA1_ThNo_SA_N756_mDIAscar_W40_F-40_Evo12_8Th16ms_Ref10_lmd7wellM3_P31_scene1_attached_evotipwellA6_keratinocytes_target8		keratinocyte	attached	P31	scene1	keratinocyte_attached_P31_scene1
A0AVT1	20240301_OA1_ThNo_SA_N756_mDIAscar_W40_F-40_Evo12_8Th16ms_Ref10_lmd7wellM5_P34_scene2_detached_evotipwellA12_keratinocytes_target8	11.7919	keratinocyte	detached	P34	scene2	keratinocyte_detached_P34_scene2
A0AVT1	20240301_OA1_ThNo_SA_N756_mDIAscar_W40_F-40_Evo12_8Th16ms_Ref10_lmd7wellM7_P38_scene2and1_detached_evotipwellB6_keratinocytes_target8	10.7515	keratinocyte	detached	P38	scene2	keratinocyte_detached_P38_scene2
A0FGR8	20240301_OA1_ThNo_SA_N756_mDIAscar_W40_F-40_Evo12_8Th16ms_Ref10_lmd7wellC11_P42_scene1_detached_evotipwellC1_keratinocytes_target8	9.6589	keratinocyte	detached	P42	scene1	keratinocyte_detached_P42_scene1
A0FGR8	20240301_OA1_ThNo_SA_N756_mDIAscar_W40_F-40_Evo12_8Th16ms_Ref10_lmd7wellC13_P22_scene1_healthy_evotipwellC7_keratinocytes_target8	10.8788	keratinocyte	healthy	P22	scene1	keratinocyte_healthy_P22_scene1
A0FGR8	20240301_OA1_ThNo_SA_N756_mDIAscar_W40_F-40_Evo12_8Th16ms_Ref10_lmd7wellC15_P21_scene2_healthy_evotipwellC2_keratinocytes_target8		keratinocyte	healthy	P21	scene2	keratinocyte_healthy_P21_scene2
A0FGR8	20240301_OA1_ThNo_SA_N756_mDIAscar_W40_F-40_Evo12_8Th16ms_Ref10_lmd7wellC5_P31_scene1_detached_evotipwellA7_keratinocytes_target8		keratinocyte	detached	P31	scene1	keratinocyte_detached_P31_scene1
A0FGR8	20240301_OA1_ThNo_SA_N756_mDIAscar_W40_F-40_Evo12_8Th16ms_Ref10_lmd7wellC7_P35_scene1_detached_evotipwellB1_keratinocytes_target8	11.1045	keratinocyte	detached	P35	scene1	keratinocyte_detached_P35_scene1
A0FGR8	20240301_OA1_ThNo_SA_N756_mDIAscar_W40_F-40_Evo12_8Th16ms_Ref10_lmd7wellC9_P39_scene2_detached_evotipwellB7_keratinocytes_target8	10.9343	keratinocyte	detached	P39	scene2	keratinocyte_detached_P39_scene2
A0FGR8	20240301_OA1_ThNo_SA_N756_mDIAscar_W40_F-40_Evo12_8Th16ms_Ref10_lmd7wellE13_P50_scene1_healthy_evotipwellC8_keratinocytes_target8	10.4179	keratinocyte	healthy	P50	scene1	keratinocyte_healthy_P50_scene1
A0FGR8	20240301_OA1_ThNo_SA_N756_mDIAscar_W40_F-40_Evo12_8Th16ms_Ref10_lmd7wellE15_P25_scene1_healthy_evotipwellC3_keratinocytes_target8		keratinocyte	healthy	P25	scene1	keratinocyte_healthy_P25_scene1
A0FGR8	20240301_OA1_ThNo_SA_N756_mDIAscar_W40_F-40_Evo12_8Th16ms_Ref10_lmd7wellE5_P32_scene3_attached_evotipwellA8_keratinocytes_target8	8.55765	keratinocyte	attached	P32	scene3	keratinocyte_attached_P32_scene3
A0FGR8	20240301_OA1_ThNo_SA_N756_mDIAscar_W40_F-40_Evo12_8Th16ms_Ref10_lmd7wellE9_P40_scene2_detached_evotipwellB8_keratinocytes_target8	10.1591	keratinocyte	detached	P40	scene2	keratinocyte_detached_P40_scene2
A0FGR8	20240301_OA1_ThNo_SA_N756_mDIAscar_W40_F-40_Evo12_8Th16ms_Ref10_lmd7wellG13_P24_scene1_healthy_evotipwellC9_keratinocytes_target8	9.03097	keratinocyte	healthy	P24	scene1	keratinocyte_healthy_P24_scene1
A0FGR8	20240301_OA1_ThNo_SA_N756_mDIAscar_W40_F-40_Evo12_8Th16ms_Ref10_lmd7wellG15_P25_scene2_healthy_evotipwellC4_keratinocytes_target8	9.13672	keratinocyte	healthy	P25	scene2	keratinocyte_healthy_P25_scene2
A0FGR8	20240301_OA1_ThNo_SA_N756_mDIAscar_W40_F-40_Evo12_8Th16ms_Ref10_lmd7wellG3_P09_scene3_detached_evotipwellA3_keratinocytes_target8	11.2241	keratinocyte	detached	P09	scene3	keratinocyte_detached_P09_scene3
A0FGR8	20240301_OA1_ThNo_SA_N756_mDIAscar_W40_F-40_Evo12_8Th16ms_Ref10_lmd7wellG5_P32_scene4_detached_evotipwellA9_keratinocytes_target8	9.89582	keratinocyte	detached	P32	scene4	keratinocyte_detached_P32_scene4
A0FGR8	20240301_OA1_ThNo_SA_N756_mDIAscar_W40_F-40_Evo12_8Th16ms_Ref10_lmd7wellG7_P37_scene1_attached_evotipwellB3_keratinocytes_target8	9.89217	keratinocyte	attached	P37	scene1	keratinocyte_attached_P37_scene1
A0FGR8	20240301_OA1_ThNo_SA_N756_mDIAscar_W40_F-40_Evo12_8Th16ms_Ref10_lmd7wellG9_P40_scene2_attached_evotipwellB9_keratinocytes_target8	11.3575	keratinocyte	attached	P40	scene2	keratinocyte_attached_P40_scene2
A0FGR8	20240301_OA1_ThNo_SA_N756_mDIAscar_W40_F-40_Evo12_8Th16ms_Ref10_lmd7wellI13_P24_scene2_healthy_evotipwellC10_keratinocytes_target8	10.5855	keratinocyte	healthy	P24	scene2	keratinocyte_healthy_P24_scene2
A0FGR8	20240301_OA1_ThNo_SA_N756_mDIAscar_W40_F-40_Evo12_8Th16ms_Ref10_lmd7wellI15_P51_scene1_healthy_evotipwellC5_keratinocytes_target8	10.4944	keratinocyte	healthy	P51	scene1	keratinocyte_healthy_P51_scene1
A0FGR8	20240301_OA1_ThNo_SA_N756_mDIAscar_W40_F-40_Evo12_8Th16ms_Ref10_lmd7wellI3_P09_scene4_attached_evotipwellA4_keratinocytes_target8	11.2719	keratinocyte	attached	P09	scene4	keratinocyte_attached_P09_scene4
A0FGR8	20240301_OA1_ThNo_SA_N756_mDIAscar_W40_F-40_Evo12_8Th16ms_Ref10_lmd7wellI7_P37_scene1_detached_evotipwellB4_keratinocytes_target8	10.4001	keratinocyte	detached	P37	scene1	keratinocyte_detached_P37_scene1
A0FGR8	20240301_OA1_ThNo_SA_N756_mDIAscar_W40_F-40_Evo12_8Th16ms_Ref10_lmd7wellI9_P41_scene1_detached_evotipwellB10_keratinocytes_target8	11.0169	keratinocyte	detached	P41	scene1	keratinocyte_detached_P41_scene1
A0FGR8	20240301_OA1_ThNo_SA_N756_mDIAscar_W40_F-40_Evo12_8Th16ms_Ref10_lmd7wellK15_P52_scene1_healthy_evotipwellC6_keratinocytes_target8	11.268	keratinocyte	healthy	P52	scene1	keratinocyte_healthy_P52_scene1
A0FGR8	20240301_OA1_ThNo_SA_N756_mDIAscar_W40_F-40_Evo12_8Th16ms_Ref10_lmd7wellK3_P08_scene4_detached_evotipwellA5_keratinocytes_target8	11.5295	keratinocyte	detached	P08	scene4	keratinocyte_detached_P08_scene4
A0FGR8	20240301_OA1_ThNo_SA_N756_mDIAscar_W40_F-40_Evo12_8Th16ms_Ref10_lmd7wellK5_P33_scene1_detached_evotipwellA11_keratinocytes_target8	9.64835	keratinocyte	detached	P33	scene1	keratinocyte_detached_P33_scene1
A0FGR8	20240301_OA1_ThNo_SA_N756_mDIAscar_W40_F-40_Evo12_8Th16ms_Ref10_lmd7wellK7_P38_scene2_attached_evotipwellB5_keratinocytes_target8	11.6475	keratinocyte	attached	P38	scene2	keratinocyte_attached_P38_scene2
A0FGR8	20240301_OA1_ThNo_SA_N756_mDIAscar_W40_F-40_Evo12_8Th16ms_Ref10_lmd7wellK9_P41_scene1_attached_evotipwellB11_keratinocytes_target8	10.2406	keratinocyte	attached	P41	scene1	keratinocyte_attached_P41_scene1
A0FGR8	20240301_OA1_ThNo_SA_N756_mDIAscar_W40_F-40_Evo12_8Th16ms_Ref10_lmd7wellM13_P21_scene1_healthy_evotipwellC12_keratinocytes_target8		keratinocyte	healthy	P21	scene1	keratinocyte_healthy_P21_scene1
A0FGR8	20240301_OA1_ThNo_SA_N756_mDIAscar_W40_F-40_Evo12_8Th16ms_Ref10_lmd7wellM3_P31_scene1_attached_evotipwellA6_keratinocytes_target8		keratinocyte	attached	P31	scene1	keratinocyte_attached_P31_scene1
A0FGR8	20240301_OA1_ThNo_SA_N756_mDIAscar_W40_F-40_Evo12_8Th16ms_Ref10_lmd7wellM5_P34_scene2_detached_evotipwellA12_keratinocytes_target8	13.202	keratinocyte	detached	P34	scene2	keratinocyte_detached_P34_scene2
A0FGR8	20240301_OA1_ThNo_SA_N756_mDIAscar_W40_F-40_Evo12_8Th16ms_Ref10_lmd7wellM7_P38_scene2and1_detached_evotipwellB6_keratinocytes_target8	11.619	keratinocyte	detached	P38	scene2	keratinocyte_detached_P38_scene2
A0MZ66	20240301_OA1_ThNo_SA_N756_mDIAscar_W40_F-40_Evo12_8Th16ms_Ref10_lmd7wellC11_P42_scene1_detached_evotipwellC1_keratinocytes_target8	9.74139	keratinocyte	detached	P42	scene1	keratinocyte_detached_P42_scene1
A0MZ66	20240301_OA1_ThNo_SA_N756_mDIAscar_W40_F-40_Evo12_8Th16ms_Ref10_lmd7wellC13_P22_scene1_healthy_evotipwellC7_keratinocytes_target8	11.7777	keratinocyte	healthy	P22	scene1	keratinocyte_healthy_P22_scene1
A0MZ66	20240301_OA1_ThNo_SA_N756_mDIAscar_W40_F-40_Evo12_8Th16ms_Ref10_lmd7wellC15_P21_scene2_healthy_evotipwellC2_keratinocytes_target8		keratinocyte	healthy	P21	scene2	keratinocyte_healthy_P21_scene2
A0MZ66	20240301_OA1_ThNo_SA_N756_mDIAscar_W40_F-40_Evo12_8Th16ms_Ref10_lmd7wellC5_P31_scene1_detached_evotipwellA7_keratinocytes_target8	11.2213	keratinocyte	detached	P31	scene1	keratinocyte_detached_P31_scene1
A0MZ66	20240301_OA1_ThNo_SA_N756_mDIAscar_W40_F-40_Evo12_8Th16ms_Ref10_lmd7wellC7_P35_scene1_detached_evotipwellB1_keratinocytes_target8	11.4201	keratinocyte	detached	P35	scene1	keratinocyte_detached_P35_scene1
A0MZ66	20240301_OA1_ThNo_SA_N756_mDIAscar_W40_F-40_Evo12_8Th16ms_Ref10_lmd7wellC9_P39_scene2_detached_evotipwellB7_keratinocytes_target8		keratinocyte	detached	P39	scene2	keratinocyte_detached_P39_scene2
A0MZ66	20240301_OA1_ThNo_SA_N756_mDIAscar_W40_F-40_Evo12_8Th16ms_Ref10_lmd7wellE13_P50_scene1_healthy_evotipwellC8_keratinocytes_target8	10.6133	keratinocyte	healthy	P50	scene1	keratinocyte_healthy_P50_scene1
A0MZ66	20240301_OA1_ThNo_SA_N756_mDIAscar_W40_F-40_Evo12_8Th16ms_Ref10_lmd7wellE15_P25_scene1_healthy_evotipwellC3_keratinocytes_target8	10.8786	keratinocyte	healthy	P25	scene1	keratinocyte_healthy_P25_scene1
A0MZ66	20240301_OA1_ThNo_SA_N756_mDIAscar_W40_F-40_Evo12_8Th16ms_Ref10_lmd7wellE5_P32_scene3_attached_evotipwellA8_keratinocytes_target8		keratinocyte	attached	P32	scene3	keratinocyte_attached_P32_scene3
A0MZ66	20240301_OA1_ThNo_SA_N756_mDIAscar_W40_F-40_Evo12_8Th16ms_Ref10_lmd7wellE9_P40_scene2_detached_evotipwellB8_keratinocytes_target8	11.5158	keratinocyte	detached	P40	scene2	keratinocyte_detached_P40_scene2
A0MZ66	20240301_OA1_ThNo_SA_N756_mDIAscar_W40_F-40_Evo12_8Th16ms_Ref10_lmd7wellG13_P24_scene1_healthy_evotipwellC9_keratinocytes_target8	10.7931	keratinocyte	healthy	P24	scene1	keratinocyte_healthy_P24_scene1
A0MZ66	20240301_OA1_ThNo_SA_N756_mDIAscar_W40_F-40_Evo12_8Th16ms_Ref10_lmd7wellG15_P25_scene2_healthy_evotipwellC4_keratinocytes_target8	11.9529	keratinocyte	healthy	P25	scene2	keratinocyte_healthy_P25_scene2
A0MZ66	20240301_OA1_ThNo_SA_N756_mDIAscar_W40_F-40_Evo12_8Th16ms_Ref10_lmd7wellG3_P09_scene3_detached_evotipwellA3_keratinocytes_target8	12.6535	keratinocyte	detached	P09	scene3	keratinocyte_detached_P09_scene3
A0MZ66	20240301_OA1_ThNo_SA_N756_mDIAscar_W40_F-40_Evo12_8Th16ms_Ref10_lmd7wellG5_P32_scene4_detached_evotipwellA9_keratinocytes_target8	9.70682	keratinocyte	detached	P32	scene4	keratinocyte_detached_P32_scene4
A0MZ66	20240301_OA1_ThNo_SA_N756_mDIAscar_W40_F-40_Evo12_8Th16ms_Ref10_lmd7wellG7_P37_scene1_attached_evotipwellB3_keratinocytes_target8	11.4772	keratinocyte	attached	P37	scene1	keratinocyte_attached_P37_scene1
A0MZ66	20240301_OA1_ThNo_SA_N756_mDIAscar_W40_F-40_Evo12_8Th16ms_Ref10_lmd7wellG9_P40_scene2_attached_evotipwellB9_keratinocytes_target8		keratinocyte	attached	P40	scene2	keratinocyte_attached_P40_scene2
A0MZ66	20240301_OA1_ThNo_SA_N756_mDIAscar_W40_F-40_Evo12_8Th16ms_Ref10_lmd7wellI13_P24_scene2_healthy_evotipwellC10_keratinocytes_target8	12.4276	keratinocyte	healthy	P24	scene2	keratinocyte_healthy_P24_scene2
A0MZ66	20240301_OA1_ThNo_SA_N756_mDIAscar_W40_F-40_Evo12_8Th16ms_Ref10_lmd7wellI15_P51_scene1_healthy_evotipwellC5_keratinocytes_target8		keratinocyte	healthy	P51	scene1	keratinocyte_healthy_P51_scene1
A0MZ66	20240301_OA1_ThNo_SA_N756_mDIAscar_W40_F-40_Evo12_8Th16ms_Ref10_lmd7wellI3_P09_scene4_attached_evotipwellA4_keratinocytes_target8	11.1603	keratinocyte	attached	P09	scene4	keratinocyte_attached_P09_scene4
A0MZ66	20240301_OA1_ThNo_SA_N756_mDIAscar_W40_F-40_Evo12_8Th16ms_Ref10_lmd7wellI7_P37_scene1_detached_evotipwellB4_keratinocytes_target8	10.6808	keratinocyte	detached	P37	scene1	keratinocyte_detached_P37_scene1
A0MZ66	20240301_OA1_ThNo_SA_N756_mDIAscar_W40_F-40_Evo12_8Th16ms_Ref10_lmd7wellI9_P41_scene1_detached_evotipwellB10_keratinocytes_target8		keratinocyte	detached	P41	scene1	keratinocyte_detached_P41_scene1
A0MZ66	20240301_OA1_ThNo_SA_N756_mDIAscar_W40_F-40_Evo12_8Th16ms_Ref10_lmd7wellK15_P52_scene1_healthy_evotipwellC6_keratinocytes_target8	10.5782	keratinocyte	healthy	P52	scene1	keratinocyte_healthy_P52_scene1
A0MZ66	20240301_OA1_ThNo_SA_N756_mDIAscar_W40_F-40_Evo12_8Th16ms_Ref10_lmd7wellK3_P08_scene4_detached_evotipwellA5_keratinocytes_target8	13.6687	keratinocyte	detached	P08	scene4	keratinocyte_detached_P08_scene4
A0MZ66	20240301_OA1_ThNo_SA_N756_mDIAscar_W40_F-40_Evo12_8Th16ms_Ref10_lmd7wellK5_P33_scene1_detached_evotipwellA11_keratinocytes_target8	11.123	keratinocyte	detached	P33	scene1	keratinocyte_detached_P33_scene1
A0MZ66	20240301_OA1_ThNo_SA_N756_mDIAscar_W40_F-40_Evo12_8Th16ms_Ref10_lmd7wellK7_P38_scene2_attached_evotipwellB5_keratinocytes_target8		keratinocyte	attached	P38	scene2	keratinocyte_attached_P38_scene2
A0MZ66	20240301_OA1_ThNo_SA_N756_mDIAscar_W40_F-40_Evo12_8Th16ms_Ref10_lmd7wellK9_P41_scene1_attached_evotipwellB11_keratinocytes_target8	11.1568	keratinocyte	attached	P41	scene1	keratinocyte_attached_P41_scene1
A0MZ66	20240301_OA1_ThNo_SA_N756_mDIAscar_W40_F-40_Evo12_8Th16ms_Ref10_lmd7wellM13_P21_scene1_healthy_evotipwellC12_keratinocytes_target8		keratinocyte	healthy	P21	scene1	keratinocyte_healthy_P21_scene1
A0MZ66	20240301_OA1_ThNo_SA_N756_mDIAscar_W40_F-40_Evo12_8Th16ms_Ref10_lmd7wellM3_P31_scene1_attached_evotipwellA6_keratinocytes_target8		keratinocyte	attached	P31	scene1	keratinocyte_attached_P31_scene1
A0MZ66	20240301_OA1_ThNo_SA_N756_mDIAscar_W40_F-40_Evo12_8Th16ms_Ref10_lmd7wellM5_P34_scene2_detached_evotipwellA12_keratinocytes_target8		keratinocyte	detached	P34	scene2	keratinocyte_detached_P34_scene2
A0MZ66	20240301_OA1_ThNo_SA_N756_mDIAscar_W40_F-40_Evo12_8Th16ms_Ref10_lmd7wellM7_P38_scene2and1_detached_evotipwellB6_keratinocytes_target8		keratinocyte	detached	P38	scene2	keratinocyte_detached_P38_scene2
A1A4S6	20240301_OA1_ThNo_SA_N756_mDIAscar_W40_F-40_Evo12_8Th16ms_Ref10_lmd7wellC11_P42_scene1_detached_evotipwellC1_keratinocytes_target8		keratinocyte	detached	P42	scene1	keratinocyte_detached_P42_scene1
A1A4S6	20240301_OA1_ThNo_SA_N756_mDIAscar_W40_F-40_Evo12_8Th16ms_Ref10_lmd7wellC13_P22_scene1_healthy_evotipwellC7_keratinocytes_target8		keratinocyte	healthy	P22	scene1	keratinocyte_healthy_P22_scene1
A1A4S6	20240301_OA1_ThNo_SA_N756_mDIAscar_W40_F-40_Evo12_8Th16ms_Ref10_lmd7wellC15_P21_scene2_healthy_evotipwellC2_keratinocytes_target8		keratinocyte	healthy	P21	scene2	keratinocyte_healthy_P21_scene2
A1A4S6	20240301_OA1_ThNo_SA_N756_mDIAscar_W40_F-40_Evo12_8Th16ms_Ref10_lmd7wellC5_P31_scene1_detached_evotipwellA7_keratinocytes_target8		keratinocyte	detached	P31	scene1	keratinocyte_detached_P31_scene1
A1A4S6	20240301_OA1_ThNo_SA_N756_mDIAscar_W40_F-40_Evo12_8Th16ms_Ref10_lmd7wellC7_P35_scene1_detached_evotipwellB1_keratinocytes_target8		keratinocyte	detached	P35	scene1	keratinocyte_detached_P35_scene1
A1A4S6	20240301_OA1_ThNo_SA_N756_mDIAscar_W40_F-40_Evo12_8Th16ms_Ref10_lmd7wellC9_P39_scene2_detached_evotipwellB7_keratinocytes_target8		keratinocyte	detached	P39	scene2	keratinocyte_detached_P39_scene2
A1A4S6	20240301_OA1_ThNo_SA_N756_mDIAscar_W40_F-40_Evo12_8Th16ms_Ref10_lmd7wellE13_P50_scene1_healthy_evotipwellC8_keratinocytes_target8	8.48921	keratinocyte	healthy	P50	scene1	keratinocyte_healthy_P50_scene1
A1A4S6	20240301_OA1_ThNo_SA_N756_mDIAscar_W40_F-40_Evo12_8Th16ms_Ref10_lmd7wellE15_P25_scene1_healthy_evotipwellC3_keratinocytes_target8		keratinocyte	healthy	P25	scene1	keratinocyte_healthy_P25_scene1
A1A4S6	20240301_OA1_ThNo_SA_N756_mDIAscar_W40_F-40_Evo12_8Th16ms_Ref10_lmd7wellE5_P32_scene3_attached_evotipwellA8_keratinocytes_target8		keratinocyte	attached	P32	scene3	keratinocyte_attached_P32_scene3
A1A4S6	20240301_OA1_ThNo_SA_N756_mDIAscar_W40_F-40_Evo12_8Th16ms_Ref10_lmd7wellE9_P40_scene2_detached_evotipwellB8_keratinocytes_target8		keratinocyte	detached	P40	scene2	keratinocyte_detached_P40_scene2
A1A4S6	20240301_OA1_ThNo_SA_N756_mDIAscar_W40_F-40_Evo12_8Th16ms_Ref10_lmd7wellG13_P24_scene1_healthy_evotipwellC9_keratinocytes_target8	9.30985	keratinocyte	healthy	P24	scene1	keratinocyte_healthy_P24_scene1
A1A4S6	20240301_OA1_ThNo_SA_N756_mDIAscar_W40_F-40_Evo12_8Th16ms_Ref10_lmd7wellG15_P25_scene2_healthy_evotipwellC4_keratinocytes_target8		keratinocyte	healthy	P25	scene2	keratinocyte_healthy_P25_scene2
A1A4S6	20240301_OA1_ThNo_SA_N756_mDIAscar_W40_F-40_Evo12_8Th16ms_Ref10_lmd7wellG3_P09_scene3_detached_evotipwellA3_keratinocytes_target8		keratinocyte	detached	P09	scene3	keratinocyte_detached_P09_scene3
A1A4S6	20240301_OA1_ThNo_SA_N756_mDIAscar_W40_F-40_Evo12_8Th16ms_Ref10_lmd7wellG5_P32_scene4_detached_evotipwellA9_keratinocytes_target8		keratinocyte	detached	P32	scene4	keratinocyte_detached_P32_scene4
A1A4S6	20240301_OA1_ThNo_SA_N756_mDIAscar_W40_F-40_Evo12_8Th16ms_Ref10_lmd7wellG7_P37_scene1_attached_evotipwellB3_keratinocytes_target8		keratinocyte	attached	P37	scene1	keratinocyte_attached_P37_scene1
A1A4S6	20240301_OA1_ThNo_SA_N756_mDIAscar_W40_F-40_Evo12_8Th16ms_Ref10_lmd7wellG9_P40_scene2_attached_evotipwellB9_keratinocytes_target8		keratinocyte	attached	P40	scene2	keratinocyte_attached_P40_scene2
A1A4S6	20240301_OA1_ThNo_SA_N756_mDIAscar_W40_F-40_Evo12_8Th16ms_Ref10_lmd7wellI13_P24_scene2_healthy_evotipwellC10_keratinocytes_target8	10.1394	keratinocyte	healthy	P24	scene2	keratinocyte_healthy_P24_scene2
A1A4S6	20240301_OA1_ThNo_SA_N756_mDIAscar_W40_F-40_Evo12_8Th16ms_Ref10_lmd7wellI15_P51_scene1_healthy_evotipwellC5_keratinocytes_target8		keratinocyte	healthy	P51	scene1	keratinocyte_healthy_P51_scene1
A1A4S6	20240301_OA1_ThNo_SA_N756_mDIAscar_W40_F-40_Evo12_8Th16ms_Ref10_lmd7wellI3_P09_scene4_attached_evotipwellA4_keratinocytes_target8		keratinocyte	attached	P09	scene4	keratinocyte_attached_P09_scene4
A1A4S6	20240301_OA1_ThNo_SA_N756_mDIAscar_W40_F-40_Evo12_8Th16ms_Ref10_lmd7wellI7_P37_scene1_detached_evotipwellB4_keratinocytes_target8		keratinocyte	detached	P37	scene1	keratinocyte_detached_P37_scene1
A1A4S6	20240301_OA1_ThNo_SA_N756_mDIAscar_W40_F-40_Evo12_8Th16ms_Ref10_lmd7wellI9_P41_scene1_detached_evotipwellB10_keratinocytes_target8		keratinocyte	detached	P41	scene1	keratinocyte_detached_P41_scene1
A1A4S6	20240301_OA1_ThNo_SA_N756_mDIAscar_W40_F-40_Evo12_8Th16ms_Ref10_lmd7wellK15_P52_scene1_healthy_evotipwellC6_keratinocytes_target8		keratinocyte	healthy	P52	scene1	keratinocyte_healthy_P52_scene1
A1A4S6	20240301_OA1_ThNo_SA_N756_mDIAscar_W40_F-40_Evo12_8Th16ms_Ref10_lmd7wellK3_P08_scene4_detached_evotipwellA5_keratinocytes_target8		keratinocyte	detached	P08	scene4	keratinocyte_detached_P08_scene4
A1A4S6	20240301_OA1_ThNo_SA_N756_mDIAscar_W40_F-40_Evo12_8Th16ms_Ref10_lmd7wellK5_P33_scene1_detached_evotipwellA11_keratinocytes_target8		keratinocyte	detached	P33	scene1	keratinocyte_detached_P33_scene1
A1A4S6	20240301_OA1_ThNo_SA_N756_mDIAscar_W40_F-40_Evo12_8Th16ms_Ref10_lmd7wellK7_P38_scene2_attached_evotipwellB5_keratinocytes_target8	9.44021	keratinocyte	attached	P38	scene2	keratinocyte_attached_P38_scene2
A1A4S6	20240301_OA1_ThNo_SA_N756_mDIAscar_W40_F-40_Evo12_8Th16ms_Ref10_lmd7wellK9_P41_scene1_attached_evotipwellB11_keratinocytes_target8		keratinocyte	attached	P41	scene1	keratinocyte_attached_P41_scene1
A1A4S6	20240301_OA1_ThNo_SA_N756_mDIAscar_W40_F-40_Evo12_8Th16ms_Ref10_lmd7wellM13_P21_scene1_healthy_evotipwellC12_keratinocytes_target8		keratinocyte	healthy	P21	scene1	keratinocyte_healthy_P21_scene1
A1A4S6	20240301_OA1_ThNo_SA_N756_mDIAscar_W40_F-40_Evo12_8Th16ms_Ref10_lmd7wellM3_P31_scene1_attached_evotipwellA6_keratinocytes_target8		keratinocyte	attached	P31	scene1	keratinocyte_attached_P31_scene1
A1A4S6	20240301_OA1_ThNo_SA_N756_mDIAscar_W40_F-40_Evo12_8Th16ms_Ref10_lmd7wellM5_P34_scene2_detached_evotipwellA12_keratinocytes_target8		keratinocyte	detached	P34	scene2	keratinocyte_detached_P34_scene2
A1A4S6	20240301_OA1_ThNo_SA_N756_mDIAscar_W40_F-40_Evo12_8Th16ms_Ref10_lmd7wellM7_P38_scene2and1_detached_evotipwellB6_keratinocytes_target8		keratinocyte	detached	P38	scene2	keratinocyte_detached_P38_scene2
A4D1P6	20240301_OA1_ThNo_SA_N756_mDIAscar_W40_F-40_Evo12_8Th16ms_Ref10_lmd7wellC11_P42_scene1_detached_evotipwellC1_keratinocytes_target8		keratinocyte	detached	P42	scene1	keratinocyte_detached_P42_scene1
A4D1P6	20240301_OA1_ThNo_SA_N756_mDIAscar_W40_F-40_Evo12_8Th16ms_Ref10_lmd7wellC13_P22_scene1_healthy_evotipwellC7_keratinocytes_target8	11.5335	keratinocyte	healthy	P22	scene1	keratinocyte_healthy_P22_scene1
A4D1P6	20240301_OA1_ThNo_SA_N756_mDIAscar_W40_F-40_Evo12_8Th16ms_Ref10_lmd7wellC15_P21_scene2_healthy_evotipwellC2_keratinocytes_target8		keratinocyte	healthy	P21	scene2	keratinocyte_healthy_P21_scene2
A4D1P6	20240301_OA1_ThNo_SA_N756_mDIAscar_W40_F-40_Evo12_8Th16ms_Ref10_lmd7wellC5_P31_scene1_detached_evotipwellA7_keratinocytes_target8		keratinocyte	detached	P31	scene1	keratinocyte_detached_P31_scene1
A4D1P6	20240301_OA1_ThNo_SA_N756_mDIAscar_W40_F-40_Evo12_8Th16ms_Ref10_lmd7wellC7_P35_scene1_detached_evotipwellB1_keratinocytes_target8		keratinocyte	detached	P35	scene1	keratinocyte_detached_P35_scene1
A4D1P6	20240301_OA1_ThNo_SA_N756_mDIAscar_W40_F-40_Evo12_8Th16ms_Ref10_lmd7wellC9_P39_scene2_detached_evotipwellB7_keratinocytes_target8		keratinocyte	detached	P39	scene2	keratinocyte_detached_P39_scene2
A4D1P6	20240301_OA1_ThNo_SA_N756_mDIAscar_W40_F-40_Evo12_8Th16ms_Ref10_lmd7wellE13_P50_scene1_healthy_evotipwellC8_keratinocytes_target8		keratinocyte	healthy	P50	scene1	keratinocyte_healthy_P50_scene1
A4D1P6	20240301_OA1_ThNo_SA_N756_mDIAscar_W40_F-40_Evo12_8Th16ms_Ref10_lmd7wellE15_P25_scene1_healthy_evotipwellC3_keratinocytes_target8	9.45862	keratinocyte	healthy	P25	scene1	keratinocyte_healthy_P25_scene1
A4D1P6	20240301_OA1_ThNo_SA_N756_mDIAscar_W40_F-40_Evo12_8Th16ms_Ref10_lmd7wellE5_P32_scene3_attached_evotipwellA8_keratinocytes_target8		keratinocyte	attached	P32	scene3	keratinocyte_attached_P32_scene3
A4D1P6	20240301_OA1_ThNo_SA_N756_mDIAscar_W40_F-40_Evo12_8Th16ms_Ref10_lmd7wellE9_P40_scene2_detached_evotipwellB8_keratinocytes_target8		keratinocyte	detached	P40	scene2	keratinocyte_detached_P40_scene2
A4D1P6	20240301_OA1_ThNo_SA_N756_mDIAscar_W40_F-40_Evo12_8Th16ms_Ref10_lmd7wellG13_P24_scene1_healthy_evotipwellC9_keratinocytes_target8		keratinocyte	healthy	P24	scene1	keratinocyte_healthy_P24_scene1
A4D1P6	20240301_OA1_ThNo_SA_N756_mDIAscar_W40_F-40_Evo12_8Th16ms_Ref10_lmd7wellG15_P25_scene2_healthy_evotipwellC4_keratinocytes_target8	9.94069	keratinocyte	healthy	P25	scene2	keratinocyte_healthy_P25_scene2
A4D1P6	20240301_OA1_ThNo_SA_N756_mDIAscar_W40_F-40_Evo12_8Th16ms_Ref10_lmd7wellG3_P09_scene3_detached_evotipwellA3_keratinocytes_target8		keratinocyte	detached	P09	scene3	keratinocyte_detached_P09_scene3
A4D1P6	20240301_OA1_ThNo_SA_N756_mDIAscar_W40_F-40_Evo12_8Th16ms_Ref10_lmd7wellG5_P32_scene4_detached_evotipwellA9_keratinocytes_target8		keratinocyte	detached	P32	scene4	keratinocyte_detached_P32_scene4
A4D1P6	20240301_OA1_ThNo_SA_N756_mDIAscar_W40_F-40_Evo12_8Th16ms_Ref10_lmd7wellG7_P37_scene1_attached_evotipwellB3_keratinocytes_target8		keratinocyte	attached	P37	scene1	keratinocyte_attached_P37_scene1
A4D1P6	20240301_OA1_ThNo_SA_N756_mDIAscar_W40_F-40_Evo12_8Th16ms_Ref10_lmd7wellG9_P40_scene2_attached_evotipwellB9_keratinocytes_target8	10.6912	keratinocyte	attached	P40	scene2	keratinocyte_attached_P40_scene2
A4D1P6	20240301_OA1_ThNo_SA_N756_mDIAscar_W40_F-40_Evo12_8Th16ms_Ref10_lmd7wellI13_P24_scene2_healthy_evotipwellC10_keratinocytes_target8		keratinocyte	healthy	P24	scene2	keratinocyte_healthy_P24_scene2
A4D1P6	20240301_OA1_ThNo_SA_N756_mDIAscar_W40_F-40_Evo12_8Th16ms_Ref10_lmd7wellI15_P51_scene1_healthy_evotipwellC5_keratinocytes_target8		keratinocyte	healthy	P51	scene1	keratinocyte_healthy_P51_scene1
A4D1P6	20240301_OA1_ThNo_SA_N756_mDIAscar_W40_F-40_Evo12_8Th16ms_Ref10_lmd7wellI3_P09_scene4_attached_evotipwellA4_keratinocytes_target8	11.0106	keratinocyte	attached	P09	scene4	keratinocyte_attached_P09_scene4
A4D1P6	20240301_OA1_ThNo_SA_N756_mDIAscar_W40_F-40_Evo12_8Th16ms_Ref10_lmd7wellI7_P37_scene1_detached_evotipwellB4_keratinocytes_target8	11.9249	keratinocyte	detached	P37	scene1	keratinocyte_detached_P37_scene1
A4D1P6	20240301_OA1_ThNo_SA_N756_mDIAscar_W40_F-40_Evo12_8Th16ms_Ref10_lmd7wellI9_P41_scene1_detached_evotipwellB10_keratinocytes_target8		keratinocyte	detached	P41	scene1	keratinocyte_detached_P41_scene1
A4D1P6	20240301_OA1_ThNo_SA_N756_mDIAscar_W40_F-40_Evo12_8Th16ms_Ref10_lmd7wellK15_P52_scene1_healthy_evotipwellC6_keratinocytes_target8		keratinocyte	healthy	P52	scene1	keratinocyte_healthy_P52_scene1
A4D1P6	20240301_OA1_ThNo_SA_N756_mDIAscar_W40_F-40_Evo12_8Th16ms_Ref10_lmd7wellK3_P08_scene4_detached_evotipwellA5_keratinocytes_target8	9.43933	keratinocyte	detached	P08	scene4	keratinocyte_detached_P08_scene4
A4D1P6	20240301_OA1_ThNo_SA_N756_mDIAscar_W40_F-40_Evo12_8Th16ms_Ref10_lmd7wellK5_P33_scene1_detached_evotipwellA11_keratinocytes_target8	6.70827	keratinocyte	detached	P33	scene1	keratinocyte_detached_P33_scene1
A4D1P6	20240301_OA1_ThNo_SA_N756_mDIAscar_W40_F-40_Evo12_8Th16ms_Ref10_lmd7wellK7_P38_scene2_attached_evotipwellB5_keratinocytes_target8		keratinocyte	attached	P38	scene2	keratinocyte_attached_P38_scene2
A4D1P6	20240301_OA1_ThNo_SA_N756_mDIAscar_W40_F-40_Evo12_8Th16ms_Ref10_lmd7wellK9_P41_scene1_attached_evotipwellB11_keratinocytes_target8		keratinocyte	attached	P41	scene1	keratinocyte_attached_P41_scene1
A4D1P6	20240301_OA1_ThNo_SA_N756_mDIAscar_W40_F-40_Evo12_8Th16ms_Ref10_lmd7wellM13_P21_scene1_healthy_evotipwellC12_keratinocytes_target8		keratinocyte	healthy	P21	scene1	keratinocyte_healthy_P21_scene1
A4D1P6	20240301_OA1_ThNo_SA_N756_mDIAscar_W40_F-40_Evo12_8Th16ms_Ref10_lmd7wellM3_P31_scene1_attached_evotipwellA6_keratinocytes_target8		keratinocyte	attached	P31	scene1	keratinocyte_attached_P31_scene1
A4D1P6	20240301_OA1_ThNo_SA_N756_mDIAscar_W40_F-40_Evo12_8Th16ms_Ref10_lmd7wellM5_P34_scene2_detached_evotipwellA12_keratinocytes_target8		keratinocyte	detached	P34	scene2	keratinocyte_detached_P34_scene2
A4D1P6	20240301_OA1_ThNo_SA_N756_mDIAscar_W40_F-40_Evo12_8Th16ms_Ref10_lmd7wellM7_P38_scene2and1_detached_evotipwellB6_keratinocytes_target8		keratinocyte	detached	P38	scene2	keratinocyte_detached_P38_scene2
A5YKK6	20240301_OA1_ThNo_SA_N756_mDIAscar_W40_F-40_Evo12_8Th16ms_Ref10_lmd7wellC11_P42_scene1_detached_evotipwellC1_keratinocytes_target8	10.298	keratinocyte	detached	P42	scene1	keratinocyte_detached_P42_scene1
A5YKK6	20240301_OA1_ThNo_SA_N756_mDIAscar_W40_F-40_Evo12_8Th16ms_Ref10_lmd7wellC13_P22_scene1_healthy_evotipwellC7_keratinocytes_target8	10.6122	keratinocyte	healthy	P22	scene1	keratinocyte_healthy_P22_scene1
A5YKK6	20240301_OA1_ThNo_SA_N756_mDIAscar_W40_F-40_Evo12_8Th16ms_Ref10_lmd7wellC15_P21_scene2_healthy_evotipwellC2_keratinocytes_target8		keratinocyte	healthy	P21	scene2	keratinocyte_healthy_P21_scene2
A5YKK6	20240301_OA1_ThNo_SA_N756_mDIAscar_W40_F-40_Evo12_8Th16ms_Ref10_lmd7wellC5_P31_scene1_detached_evotipwellA7_keratinocytes_target8	10.8781	keratinocyte	detached	P31	scene1	keratinocyte_detached_P31_scene1
A5YKK6	20240301_OA1_ThNo_SA_N756_mDIAscar_W40_F-40_Evo12_8Th16ms_Ref10_lmd7wellC7_P35_scene1_detached_evotipwellB1_keratinocytes_target8	10.1972	keratinocyte	detached	P35	scene1	keratinocyte_detached_P35_scene1
A5YKK6	20240301_OA1_ThNo_SA_N756_mDIAscar_W40_F-40_Evo12_8Th16ms_Ref10_lmd7wellC9_P39_scene2_detached_evotipwellB7_keratinocytes_target8	10.7239	keratinocyte	detached	P39	scene2	keratinocyte_detached_P39_scene2
A5YKK6	20240301_OA1_ThNo_SA_N756_mDIAscar_W40_F-40_Evo12_8Th16ms_Ref10_lmd7wellE13_P50_scene1_healthy_evotipwellC8_keratinocytes_target8	10.3915	keratinocyte	healthy	P50	scene1	keratinocyte_healthy_P50_scene1
A5YKK6	20240301_OA1_ThNo_SA_N756_mDIAscar_W40_F-40_Evo12_8Th16ms_Ref10_lmd7wellE15_P25_scene1_healthy_evotipwellC3_keratinocytes_target8	10.5804	keratinocyte	healthy	P25	scene1	keratinocyte_healthy_P25_scene1
A5YKK6	20240301_OA1_ThNo_SA_N756_mDIAscar_W40_F-40_Evo12_8Th16ms_Ref10_lmd7wellE5_P32_scene3_attached_evotipwellA8_keratinocytes_target8	12.2622	keratinocyte	attached	P32	scene3	keratinocyte_attached_P32_scene3
A5YKK6	20240301_OA1_ThNo_SA_N756_mDIAscar_W40_F-40_Evo12_8Th16ms_Ref10_lmd7wellE9_P40_scene2_detached_evotipwellB8_keratinocytes_target8	10.1944	keratinocyte	detached	P40	scene2	keratinocyte_detached_P40_scene2
A5YKK6	20240301_OA1_ThNo_SA_N756_mDIAscar_W40_F-40_Evo12_8Th16ms_Ref10_lmd7wellG13_P24_scene1_healthy_evotipwellC9_keratinocytes_target8	10.1705	keratinocyte	healthy	P24	scene1	keratinocyte_healthy_P24_scene1
A5YKK6	20240301_OA1_ThNo_SA_N756_mDIAscar_W40_F-40_Evo12_8Th16ms_Ref10_lmd7wellG15_P25_scene2_healthy_evotipwellC4_keratinocytes_target8	10.9154	keratinocyte	healthy	P25	scene2	keratinocyte_healthy_P25_scene2
A5YKK6	20240301_OA1_ThNo_SA_N756_mDIAscar_W40_F-40_Evo12_8Th16ms_Ref10_lmd7wellG3_P09_scene3_detached_evotipwellA3_keratinocytes_target8		keratinocyte	detached	P09	scene3	keratinocyte_detached_P09_scene3
A5YKK6	20240301_OA1_ThNo_SA_N756_mDIAscar_W40_F-40_Evo12_8Th16ms_Ref10_lmd7wellG5_P32_scene4_detached_evotipwellA9_keratinocytes_target8	10.15	keratinocyte	detached	P32	scene4	keratinocyte_detached_P32_scene4
A5YKK6	20240301_OA1_ThNo_SA_N756_mDIAscar_W40_F-40_Evo12_8Th16ms_Ref10_lmd7wellG7_P37_scene1_attached_evotipwellB3_keratinocytes_target8	9.97908	keratinocyte	attached	P37	scene1	keratinocyte_attached_P37_scene1
A5YKK6	20240301_OA1_ThNo_SA_N756_mDIAscar_W40_F-40_Evo12_8Th16ms_Ref10_lmd7wellG9_P40_scene2_attached_evotipwellB9_keratinocytes_target8	11.7202	keratinocyte	attached	P40	scene2	keratinocyte_attached_P40_scene2
A5YKK6	20240301_OA1_ThNo_SA_N756_mDIAscar_W40_F-40_Evo12_8Th16ms_Ref10_lmd7wellI13_P24_scene2_healthy_evotipwellC10_keratinocytes_target8	11.2989	keratinocyte	healthy	P24	scene2	keratinocyte_healthy_P24_scene2
A5YKK6	20240301_OA1_ThNo_SA_N756_mDIAscar_W40_F-40_Evo12_8Th16ms_Ref10_lmd7wellI15_P51_scene1_healthy_evotipwellC5_keratinocytes_target8	10.1514	keratinocyte	healthy	P51	scene1	keratinocyte_healthy_P51_scene1
A5YKK6	20240301_OA1_ThNo_SA_N756_mDIAscar_W40_F-40_Evo12_8Th16ms_Ref10_lmd7wellI3_P09_scene4_attached_evotipwellA4_keratinocytes_target8	10.6302	keratinocyte	attached	P09	scene4	keratinocyte_attached_P09_scene4
A5YKK6	20240301_OA1_ThNo_SA_N756_mDIAscar_W40_F-40_Evo12_8Th16ms_Ref10_lmd7wellI7_P37_scene1_detached_evotipwellB4_keratinocytes_target8	11.1101	keratinocyte	detached	P37	scene1	keratinocyte_detached_P37_scene1
A5YKK6	20240301_OA1_ThNo_SA_N756_mDIAscar_W40_F-40_Evo12_8Th16ms_Ref10_lmd7wellI9_P41_scene1_detached_evotipwellB10_keratinocytes_target8	10.7335	keratinocyte	detached	P41	scene1	keratinocyte_detached_P41_scene1
A5YKK6	20240301_OA1_ThNo_SA_N756_mDIAscar_W40_F-40_Evo12_8Th16ms_Ref10_lmd7wellK15_P52_scene1_healthy_evotipwellC6_keratinocytes_target8	10.461	keratinocyte	healthy	P52	scene1	keratinocyte_healthy_P52_scene1
A5YKK6	20240301_OA1_ThNo_SA_N756_mDIAscar_W40_F-40_Evo12_8Th16ms_Ref10_lmd7wellK3_P08_scene4_detached_evotipwellA5_keratinocytes_target8	11.4069	keratinocyte	detached	P08	scene4	keratinocyte_detached_P08_scene4
A5YKK6	20240301_OA1_ThNo_SA_N756_mDIAscar_W40_F-40_Evo12_8Th16ms_Ref10_lmd7wellK5_P33_scene1_detached_evotipwellA11_keratinocytes_target8	10.279	keratinocyte	detached	P33	scene1	keratinocyte_detached_P33_scene1
A5YKK6	20240301_OA1_ThNo_SA_N756_mDIAscar_W40_F-40_Evo12_8Th16ms_Ref10_lmd7wellK7_P38_scene2_attached_evotipwellB5_keratinocytes_target8	12.124	keratinocyte	attached	P38	scene2	keratinocyte_attached_P38_scene2
A5YKK6	20240301_OA1_ThNo_SA_N756_mDIAscar_W40_F-40_Evo12_8Th16ms_Ref10_lmd7wellK9_P41_scene1_attached_evotipwellB11_keratinocytes_target8	9.95704	keratinocyte	attached	P41	scene1	keratinocyte_attached_P41_scene1
A5YKK6	20240301_OA1_ThNo_SA_N756_mDIAscar_W40_F-40_Evo12_8Th16ms_Ref10_lmd7wellM13_P21_scene1_healthy_evotipwellC12_keratinocytes_target8		keratinocyte	healthy	P21	scene1	keratinocyte_healthy_P21_scene1
A5YKK6	20240301_OA1_ThNo_SA_N756_mDIAscar_W40_F-40_Evo12_8Th16ms_Ref10_lmd7wellM3_P31_scene1_attached_evotipwellA6_keratinocytes_target8	13.45	keratinocyte	attached	P31	scene1	keratinocyte_attached_P31_scene1
A5YKK6	20240301_OA1_ThNo_SA_N756_mDIAscar_W40_F-40_Evo12_8Th16ms_Ref10_lmd7wellM5_P34_scene2_detached_evotipwellA12_keratinocytes_target8	10.9242	keratinocyte	detached	P34	scene2	keratinocyte_detached_P34_scene2
A5YKK6	20240301_OA1_ThNo_SA_N756_mDIAscar_W40_F-40_Evo12_8Th16ms_Ref10_lmd7wellM7_P38_scene2and1_detached_evotipwellB6_keratinocytes_target8	10.7602	keratinocyte	detached	P38	scene2	keratinocyte_detached_P38_scene2
A6NC98	20240301_OA1_ThNo_SA_N756_mDIAscar_W40_F-40_Evo12_8Th16ms_Ref10_lmd7wellC11_P42_scene1_detached_evotipwellC1_keratinocytes_target8		keratinocyte	detached	P42	scene1	keratinocyte_detached_P42_scene1
A6NC98	20240301_OA1_ThNo_SA_N756_mDIAscar_W40_F-40_Evo12_8Th16ms_Ref10_lmd7wellC13_P22_scene1_healthy_evotipwellC7_keratinocytes_target8		keratinocyte	healthy	P22	scene1	keratinocyte_healthy_P22_scene1
A6NC98	20240301_OA1_ThNo_SA_N756_mDIAscar_W40_F-40_Evo12_8Th16ms_Ref10_lmd7wellC15_P21_scene2_healthy_evotipwellC2_keratinocytes_target8		keratinocyte	healthy	P21	scene2	keratinocyte_healthy_P21_scene2
A6NC98	20240301_OA1_ThNo_SA_N756_mDIAscar_W40_F-40_Evo12_8Th16ms_Ref10_lmd7wellC5_P31_scene1_detached_evotipwellA7_keratinocytes_target8		keratinocyte	detached	P31	scene1	keratinocyte_detached_P31_scene1
A6NC98	20240301_OA1_ThNo_SA_N756_mDIAscar_W40_F-40_Evo12_8Th16ms_Ref10_lmd7wellC7_P35_scene1_detached_evotipwellB1_keratinocytes_target8		keratinocyte	detached	P35	scene1	keratinocyte_detached_P35_scene1
A6NC98	20240301_OA1_ThNo_SA_N756_mDIAscar_W40_F-40_Evo12_8Th16ms_Ref10_lmd7wellC9_P39_scene2_detached_evotipwellB7_keratinocytes_target8		keratinocyte	detached	P39	scene2	keratinocyte_detached_P39_scene2
A6NC98	20240301_OA1_ThNo_SA_N756_mDIAscar_W40_F-40_Evo12_8Th16ms_Ref10_lmd7wellE13_P50_scene1_healthy_evotipwellC8_keratinocytes_target8		keratinocyte	healthy	P50	scene1	keratinocyte_healthy_P50_scene1
A6NC98	20240301_OA1_ThNo_SA_N756_mDIAscar_W40_F-40_Evo12_8Th16ms_Ref10_lmd7wellE15_P25_scene1_healthy_evotipwellC3_keratinocytes_target8		keratinocyte	healthy	P25	scene1	keratinocyte_healthy_P25_scene1
A6NC98	20240301_OA1_ThNo_SA_N756_mDIAscar_W40_F-40_Evo12_8Th16ms_Ref10_lmd7wellE5_P32_scene3_attached_evotipwellA8_keratinocytes_target8		keratinocyte	attached	P32	scene3	keratinocyte_attached_P32_scene3
A6NC98	20240301_OA1_ThNo_SA_N756_mDIAscar_W40_F-40_Evo12_8Th16ms_Ref10_lmd7wellE9_P40_scene2_detached_evotipwellB8_keratinocytes_target8		keratinocyte	detached	P40	scene2	keratinocyte_detached_P40_scene2
A6NC98	20240301_OA1_ThNo_SA_N756_mDIAscar_W40_F-40_Evo12_8Th16ms_Ref10_lmd7wellG13_P24_scene1_healthy_evotipwellC9_keratinocytes_target8	10.47	keratinocyte	healthy	P24	scene1	keratinocyte_healthy_P24_scene1
A6NC98	20240301_OA1_ThNo_SA_N756_mDIAscar_W40_F-40_Evo12_8Th16ms_Ref10_lmd7wellG15_P25_scene2_healthy_evotipwellC4_keratinocytes_target8	10.9068	keratinocyte	healthy	P25	scene2	keratinocyte_healthy_P25_scene2
A6NC98	20240301_OA1_ThNo_SA_N756_mDIAscar_W40_F-40_Evo12_8Th16ms_Ref10_lmd7wellG3_P09_scene3_detached_evotipwellA3_keratinocytes_target8		keratinocyte	detached	P09	scene3	keratinocyte_detached_P09_scene3
A6NC98	20240301_OA1_ThNo_SA_N756_mDIAscar_W40_F-40_Evo12_8Th16ms_Ref10_lmd7wellG5_P32_scene4_detached_evotipwellA9_keratinocytes_target8	10.7368	keratinocyte	detached	P32	scene4	keratinocyte_detached_P32_scene4
A6NC98	20240301_OA1_ThNo_SA_N756_mDIAscar_W40_F-40_Evo12_8Th16ms_Ref10_lmd7wellG7_P37_scene1_attached_evotipwellB3_keratinocytes_target8	10.3453	keratinocyte	attached	P37	scene1	keratinocyte_attached_P37_scene1
A6NC98	20240301_OA1_ThNo_SA_N756_mDIAscar_W40_F-40_Evo12_8Th16ms_Ref10_lmd7wellG9_P40_scene2_attached_evotipwellB9_keratinocytes_target8		keratinocyte	attached	P40	scene2	keratinocyte_attached_P40_scene2
A6NC98	20240301_OA1_ThNo_SA_N756_mDIAscar_W40_F-40_Evo12_8Th16ms_Ref10_lmd7wellI13_P24_scene2_healthy_evotipwellC10_keratinocytes_target8		keratinocyte	healthy	P24	scene2	keratinocyte_healthy_P24_scene2
A6NC98	20240301_OA1_ThNo_SA_N756_mDIAscar_W40_F-40_Evo12_8Th16ms_Ref10_lmd7wellI15_P51_scene1_healthy_evotipwellC5_keratinocytes_target8		keratinocyte	healthy	P51	scene1	keratinocyte_healthy_P51_scene1
A6NC98	20240301_OA1_ThNo_SA_N756_mDIAscar_W40_F-40_Evo12_8Th16ms_Ref10_lmd7wellI3_P09_scene4_attached_evotipwellA4_keratinocytes_target8		keratinocyte	attached	P09	scene4	keratinocyte_attached_P09_scene4
A6NC98	20240301_OA1_ThNo_SA_N756_mDIAscar_W40_F-40_Evo12_8Th16ms_Ref10_lmd7wellI7_P37_scene1_detached_evotipwellB4_keratinocytes_target8	11.9489	keratinocyte	detached	P37	scene1	keratinocyte_detached_P37_scene1
A6NC98	20240301_OA1_ThNo_SA_N756_mDIAscar_W40_F-40_Evo12_8Th16ms_Ref10_lmd7wellI9_P41_scene1_detached_evotipwellB10_keratinocytes_target8		keratinocyte	detached	P41	scene1	keratinocyte_detached_P41_scene1
A6NC98	20240301_OA1_ThNo_SA_N756_mDIAscar_W40_F-40_Evo12_8Th16ms_Ref10_lmd7wellK15_P52_scene1_healthy_evotipwellC6_keratinocytes_target8		keratinocyte	healthy	P52	scene1	keratinocyte_healthy_P52_scene1
A6NC98	20240301_OA1_ThNo_SA_N756_mDIAscar_W40_F-40_Evo12_8Th16ms_Ref10_lmd7wellK3_P08_scene4_detached_evotipwellA5_keratinocytes_target8		keratinocyte	detached	P08	scene4	keratinocyte_detached_P08_scene4
A6NC98	20240301_OA1_ThNo_SA_N756_mDIAscar_W40_F-40_Evo12_8Th16ms_Ref10_lmd7wellK5_P33_scene1_detached_evotipwellA11_keratinocytes_target8		keratinocyte	detached	P33	scene1	keratinocyte_detached_P33_scene1
A6NC98	20240301_OA1_ThNo_SA_N756_mDIAscar_W40_F-40_Evo12_8Th16ms_Ref10_lmd7wellK7_P38_scene2_attached_evotipwellB5_keratinocytes_target8	13.4052	keratinocyte	attached	P38	scene2	keratinocyte_attached_P38_scene2
A6NC98	20240301_OA1_ThNo_SA_N756_mDIAscar_W40_F-40_Evo12_8Th16ms_Ref10_lmd7wellK9_P41_scene1_attached_evotipwellB11_keratinocytes_target8		keratinocyte	attached	P41	scene1	keratinocyte_attached_P41_scene1
A6NC98	20240301_OA1_ThNo_SA_N756_mDIAscar_W40_F-40_Evo12_8Th16ms_Ref10_lmd7wellM13_P21_scene1_healthy_evotipwellC12_keratinocytes_target8		keratinocyte	healthy	P21	scene1	keratinocyte_healthy_P21_scene1
A6NC98	20240301_OA1_ThNo_SA_N756_mDIAscar_W40_F-40_Evo12_8Th16ms_Ref10_lmd7wellM3_P31_scene1_attached_evotipwellA6_keratinocytes_target8		keratinocyte	attached	P31	scene1	keratinocyte_attached_P31_scene1
A6NC98	20240301_OA1_ThNo_SA_N756_mDIAscar_W40_F-40_Evo12_8Th16ms_Ref10_lmd7wellM5_P34_scene2_detached_evotipwellA12_keratinocytes_target8		keratinocyte	detached	P34	scene2	keratinocyte_detached_P34_scene2
A6NC98	20240301_OA1_ThNo_SA_N756_mDIAscar_W40_F-40_Evo12_8Th16ms_Ref10_lmd7wellM7_P38_scene2and1_detached_evotipwellB6_keratinocytes_target8		keratinocyte	detached	P38	scene2	keratinocyte_detached_P38_scene2
A6NDG6	20240301_OA1_ThNo_SA_N756_mDIAscar_W40_F-40_Evo12_8Th16ms_Ref10_lmd7wellC11_P42_scene1_detached_evotipwellC1_keratinocytes_target8	8.06575	keratinocyte	detached	P42	scene1	keratinocyte_detached_P42_scene1
A6NDG6	20240301_OA1_ThNo_SA_N756_mDIAscar_W40_F-40_Evo12_8Th16ms_Ref10_lmd7wellC13_P22_scene1_healthy_evotipwellC7_keratinocytes_target8		keratinocyte	healthy	P22	scene1	keratinocyte_healthy_P22_scene1
A6NDG6	20240301_OA1_ThNo_SA_N756_mDIAscar_W40_F-40_Evo12_8Th16ms_Ref10_lmd7wellC15_P21_scene2_healthy_evotipwellC2_keratinocytes_target8		keratinocyte	healthy	P21	scene2	keratinocyte_healthy_P21_scene2
A6NDG6	20240301_OA1_ThNo_SA_N756_mDIAscar_W40_F-40_Evo12_8Th16ms_Ref10_lmd7wellC5_P31_scene1_detached_evotipwellA7_keratinocytes_target8		keratinocyte	detached	P31	scene1	keratinocyte_detached_P31_scene1
A6NDG6	20240301_OA1_ThNo_SA_N756_mDIAscar_W40_F-40_Evo12_8Th16ms_Ref10_lmd7wellC7_P35_scene1_detached_evotipwellB1_keratinocytes_target8		keratinocyte	detached	P35	scene1	keratinocyte_detached_P35_scene1
A6NDG6	20240301_OA1_ThNo_SA_N756_mDIAscar_W40_F-40_Evo12_8Th16ms_Ref10_lmd7wellC9_P39_scene2_detached_evotipwellB7_keratinocytes_target8	9.87383	keratinocyte	detached	P39	scene2	keratinocyte_detached_P39_scene2
A6NDG6	20240301_OA1_ThNo_SA_N756_mDIAscar_W40_F-40_Evo12_8Th16ms_Ref10_lmd7wellE13_P50_scene1_healthy_evotipwellC8_keratinocytes_target8		keratinocyte	healthy	P50	scene1	keratinocyte_healthy_P50_scene1
A6NDG6	20240301_OA1_ThNo_SA_N756_mDIAscar_W40_F-40_Evo12_8Th16ms_Ref10_lmd7wellE15_P25_scene1_healthy_evotipwellC3_keratinocytes_target8		keratinocyte	healthy	P25	scene1	keratinocyte_healthy_P25_scene1
A6NDG6	20240301_OA1_ThNo_SA_N756_mDIAscar_W40_F-40_Evo12_8Th16ms_Ref10_lmd7wellE5_P32_scene3_attached_evotipwellA8_keratinocytes_target8		keratinocyte	attached	P32	scene3	keratinocyte_attached_P32_scene3
A6NDG6	20240301_OA1_ThNo_SA_N756_mDIAscar_W40_F-40_Evo12_8Th16ms_Ref10_lmd7wellE9_P40_scene2_detached_evotipwellB8_keratinocytes_target8	9.56286	keratinocyte	detached	P40	scene2	keratinocyte_detached_P40_scene2
A6NDG6	20240301_OA1_ThNo_SA_N756_mDIAscar_W40_F-40_Evo12_8Th16ms_Ref10_lmd7wellG13_P24_scene1_healthy_evotipwellC9_keratinocytes_target8		keratinocyte	healthy	P24	scene1	keratinocyte_healthy_P24_scene1
A6NDG6	20240301_OA1_ThNo_SA_N756_mDIAscar_W40_F-40_Evo12_8Th16ms_Ref10_lmd7wellG15_P25_scene2_healthy_evotipwellC4_keratinocytes_target8		keratinocyte	healthy	P25	scene2	keratinocyte_healthy_P25_scene2
A6NDG6	20240301_OA1_ThNo_SA_N756_mDIAscar_W40_F-40_Evo12_8Th16ms_Ref10_lmd7wellG3_P09_scene3_detached_evotipwellA3_keratinocytes_target8		keratinocyte	detached	P09	scene3	keratinocyte_detached_P09_scene3
A6NDG6	20240301_OA1_ThNo_SA_N756_mDIAscar_W40_F-40_Evo12_8Th16ms_Ref10_lmd7wellG5_P32_scene4_detached_evotipwellA9_keratinocytes_target8		keratinocyte	detached	P32	scene4	keratinocyte_detached_P32_scene4
A6NDG6	20240301_OA1_ThNo_SA_N756_mDIAscar_W40_F-40_Evo12_8Th16ms_Ref10_lmd7wellG7_P37_scene1_attached_evotipwellB3_keratinocytes_target8		keratinocyte	attached	P37	scene1	keratinocyte_attached_P37_scene1
A6NDG6	20240301_OA1_ThNo_SA_N756_mDIAscar_W40_F-40_Evo12_8Th16ms_Ref10_lmd7wellG9_P40_scene2_attached_evotipwellB9_keratinocytes_target8		keratinocyte	attached	P40	scene2	keratinocyte_attached_P40_scene2
A6NDG6	20240301_OA1_ThNo_SA_N756_mDIAscar_W40_F-40_Evo12_8Th16ms_Ref10_lmd7wellI13_P24_scene2_healthy_evotipwellC10_keratinocytes_target8	10.7645	keratinocyte	healthy	P24	scene2	keratinocyte_healthy_P24_scene2
A6NDG6	20240301_OA1_ThNo_SA_N756_mDIAscar_W40_F-40_Evo12_8Th16ms_Ref10_lmd7wellI15_P51_scene1_healthy_evotipwellC5_keratinocytes_target8	8.48147	keratinocyte	healthy	P51	scene1	keratinocyte_healthy_P51_scene1
A6NDG6	20240301_OA1_ThNo_SA_N756_mDIAscar_W40_F-40_Evo12_8Th16ms_Ref10_lmd7wellI3_P09_scene4_attached_evotipwellA4_keratinocytes_target8		keratinocyte	attached	P09	scene4	keratinocyte_attached_P09_scene4
A6NDG6	20240301_OA1_ThNo_SA_N756_mDIAscar_W40_F-40_Evo12_8Th16ms_Ref10_lmd7wellI7_P37_scene1_detached_evotipwellB4_keratinocytes_target8	9.26811	keratinocyte	detached	P37	scene1	keratinocyte_detached_P37_scene1
A6NDG6	20240301_OA1_ThNo_SA_N756_mDIAscar_W40_F-40_Evo12_8Th16ms_Ref10_lmd7wellI9_P41_scene1_detached_evotipwellB10_keratinocytes_target8	8.67862	keratinocyte	detached	P41	scene1	keratinocyte_detached_P41_scene1
A6NDG6	20240301_OA1_ThNo_SA_N756_mDIAscar_W40_F-40_Evo12_8Th16ms_Ref10_lmd7wellK15_P52_scene1_healthy_evotipwellC6_keratinocytes_target8	9.70578	keratinocyte	healthy	P52	scene1	keratinocyte_healthy_P52_scene1
A6NDG6	20240301_OA1_ThNo_SA_N756_mDIAscar_W40_F-40_Evo12_8Th16ms_Ref10_lmd7wellK3_P08_scene4_detached_evotipwellA5_keratinocytes_target8	10.8242	keratinocyte	detached	P08	scene4	keratinocyte_detached_P08_scene4
A6NDG6	20240301_OA1_ThNo_SA_N756_mDIAscar_W40_F-40_Evo12_8Th16ms_Ref10_lmd7wellK5_P33_scene1_detached_evotipwellA11_keratinocytes_target8	7.16173	keratinocyte	detached	P33	scene1	keratinocyte_detached_P33_scene1
A6NDG6	20240301_OA1_ThNo_SA_N756_mDIAscar_W40_F-40_Evo12_8Th16ms_Ref10_lmd7wellK7_P38_scene2_attached_evotipwellB5_keratinocytes_target8		keratinocyte	attached	P38	scene2	keratinocyte_attached_P38_scene2
A6NDG6	20240301_OA1_ThNo_SA_N756_mDIAscar_W40_F-40_Evo12_8Th16ms_Ref10_lmd7wellK9_P41_scene1_attached_evotipwellB11_keratinocytes_target8	9.8309	keratinocyte	attached	P41	scene1	keratinocyte_attached_P41_scene1
A6NDG6	20240301_OA1_ThNo_SA_N756_mDIAscar_W40_F-40_Evo12_8Th16ms_Ref10_lmd7wellM13_P21_scene1_healthy_evotipwellC12_keratinocytes_target8		keratinocyte	healthy	P21	scene1	keratinocyte_healthy_P21_scene1
A6NDG6	20240301_OA1_ThNo_SA_N756_mDIAscar_W40_F-40_Evo12_8Th16ms_Ref10_lmd7wellM3_P31_scene1_attached_evotipwellA6_keratinocytes_target8		keratinocyte	attached	P31	scene1	keratinocyte_attached_P31_scene1
A6NDG6	20240301_OA1_ThNo_SA_N756_mDIAscar_W40_F-40_Evo12_8Th16ms_Ref10_lmd7wellM5_P34_scene2_detached_evotipwellA12_keratinocytes_target8		keratinocyte	detached	P34	scene2	keratinocyte_detached_P34_scene2
A6NDG6	20240301_OA1_ThNo_SA_N756_mDIAscar_W40_F-40_Evo12_8Th16ms_Ref10_lmd7wellM7_P38_scene2and1_detached_evotipwellB6_keratinocytes_target8	7.89736	keratinocyte	detached	P38	scene2	keratinocyte_detached_P38_scene2
A6NHR9	20240301_OA1_ThNo_SA_N756_mDIAscar_W40_F-40_Evo12_8Th16ms_Ref10_lmd7wellC11_P42_scene1_detached_evotipwellC1_keratinocytes_target8	12.8228	keratinocyte	detached	P42	scene1	keratinocyte_detached_P42_scene1
A6NHR9	20240301_OA1_ThNo_SA_N756_mDIAscar_W40_F-40_Evo12_8Th16ms_Ref10_lmd7wellC13_P22_scene1_healthy_evotipwellC7_keratinocytes_target8	10.4098	keratinocyte	healthy	P22	scene1	keratinocyte_healthy_P22_scene1
A6NHR9	20240301_OA1_ThNo_SA_N756_mDIAscar_W40_F-40_Evo12_8Th16ms_Ref10_lmd7wellC15_P21_scene2_healthy_evotipwellC2_keratinocytes_target8		keratinocyte	healthy	P21	scene2	keratinocyte_healthy_P21_scene2
A6NHR9	20240301_OA1_ThNo_SA_N756_mDIAscar_W40_F-40_Evo12_8Th16ms_Ref10_lmd7wellC5_P31_scene1_detached_evotipwellA7_keratinocytes_target8		keratinocyte	detached	P31	scene1	keratinocyte_detached_P31_scene1
A6NHR9	20240301_OA1_ThNo_SA_N756_mDIAscar_W40_F-40_Evo12_8Th16ms_Ref10_lmd7wellC7_P35_scene1_detached_evotipwellB1_keratinocytes_target8	11.8576	keratinocyte	detached	P35	scene1	keratinocyte_detached_P35_scene1
A6NHR9	20240301_OA1_ThNo_SA_N756_mDIAscar_W40_F-40_Evo12_8Th16ms_Ref10_lmd7wellC9_P39_scene2_detached_evotipwellB7_keratinocytes_target8	11.2465	keratinocyte	detached	P39	scene2	keratinocyte_detached_P39_scene2
A6NHR9	20240301_OA1_ThNo_SA_N756_mDIAscar_W40_F-40_Evo12_8Th16ms_Ref10_lmd7wellE13_P50_scene1_healthy_evotipwellC8_keratinocytes_target8	11.4859	keratinocyte	healthy	P50	scene1	keratinocyte_healthy_P50_scene1
A6NHR9	20240301_OA1_ThNo_SA_N756_mDIAscar_W40_F-40_Evo12_8Th16ms_Ref10_lmd7wellE15_P25_scene1_healthy_evotipwellC3_keratinocytes_target8	12.2448	keratinocyte	healthy	P25	scene1	keratinocyte_healthy_P25_scene1
A6NHR9	20240301_OA1_ThNo_SA_N756_mDIAscar_W40_F-40_Evo12_8Th16ms_Ref10_lmd7wellE5_P32_scene3_attached_evotipwellA8_keratinocytes_target8		keratinocyte	attached	P32	scene3	keratinocyte_attached_P32_scene3
A6NHR9	20240301_OA1_ThNo_SA_N756_mDIAscar_W40_F-40_Evo12_8Th16ms_Ref10_lmd7wellE9_P40_scene2_detached_evotipwellB8_keratinocytes_target8		keratinocyte	detached	P40	scene2	keratinocyte_detached_P40_scene2
A6NHR9	20240301_OA1_ThNo_SA_N756_mDIAscar_W40_F-40_Evo12_8Th16ms_Ref10_lmd7wellG13_P24_scene1_healthy_evotipwellC9_keratinocytes_target8	12.3049	keratinocyte	healthy	P24	scene1	keratinocyte_healthy_P24_scene1
A6NHR9	20240301_OA1_ThNo_SA_N756_mDIAscar_W40_F-40_Evo12_8Th16ms_Ref10_lmd7wellG15_P25_scene2_healthy_evotipwellC4_keratinocytes_target8	11.5228	keratinocyte	healthy	P25	scene2	keratinocyte_healthy_P25_scene2
A6NHR9	20240301_OA1_ThNo_SA_N756_mDIAscar_W40_F-40_Evo12_8Th16ms_Ref10_lmd7wellG3_P09_scene3_detached_evotipwellA3_keratinocytes_target8	13.0706	keratinocyte	detached	P09	scene3	keratinocyte_detached_P09_scene3
A6NHR9	20240301_OA1_ThNo_SA_N756_mDIAscar_W40_F-40_Evo12_8Th16ms_Ref10_lmd7wellG5_P32_scene4_detached_evotipwellA9_keratinocytes_target8	11.2334	keratinocyte	detached	P32	scene4	keratinocyte_detached_P32_scene4
A6NHR9	20240301_OA1_ThNo_SA_N756_mDIAscar_W40_F-40_Evo12_8Th16ms_Ref10_lmd7wellG7_P37_scene1_attached_evotipwellB3_keratinocytes_target8	12.8855	keratinocyte	attached	P37	scene1	keratinocyte_attached_P37_scene1
A6NHR9	20240301_OA1_ThNo_SA_N756_mDIAscar_W40_F-40_Evo12_8Th16ms_Ref10_lmd7wellG9_P40_scene2_attached_evotipwellB9_keratinocytes_target8		keratinocyte	attached	P40	scene2	keratinocyte_attached_P40_scene2
A6NHR9	20240301_OA1_ThNo_SA_N756_mDIAscar_W40_F-40_Evo12_8Th16ms_Ref10_lmd7wellI13_P24_scene2_healthy_evotipwellC10_keratinocytes_target8	12.1807	keratinocyte	healthy	P24	scene2	keratinocyte_healthy_P24_scene2
A6NHR9	20240301_OA1_ThNo_SA_N756_mDIAscar_W40_F-40_Evo12_8Th16ms_Ref10_lmd7wellI15_P51_scene1_healthy_evotipwellC5_keratinocytes_target8		keratinocyte	healthy	P51	scene1	keratinocyte_healthy_P51_scene1
A6NHR9	20240301_OA1_ThNo_SA_N756_mDIAscar_W40_F-40_Evo12_8Th16ms_Ref10_lmd7wellI3_P09_scene4_attached_evotipwellA4_keratinocytes_target8	12.3183	keratinocyte	attached	P09	scene4	keratinocyte_attached_P09_scene4
A6NHR9	20240301_OA1_ThNo_SA_N756_mDIAscar_W40_F-40_Evo12_8Th16ms_Ref10_lmd7wellI7_P37_scene1_detached_evotipwellB4_keratinocytes_target8	12.8155	keratinocyte	detached	P37	scene1	keratinocyte_detached_P37_scene1
A6NHR9	20240301_OA1_ThNo_SA_N756_mDIAscar_W40_F-40_Evo12_8Th16ms_Ref10_lmd7wellI9_P41_scene1_detached_evotipwellB10_keratinocytes_target8	12.0611	keratinocyte	detached	P41	scene1	keratinocyte_detached_P41_scene1
A6NHR9	20240301_OA1_ThNo_SA_N756_mDIAscar_W40_F-40_Evo12_8Th16ms_Ref10_lmd7wellK15_P52_scene1_healthy_evotipwellC6_keratinocytes_target8	11.9368	keratinocyte	healthy	P52	scene1	keratinocyte_healthy_P52_scene1
A6NHR9	20240301_OA1_ThNo_SA_N756_mDIAscar_W40_F-40_Evo12_8Th16ms_Ref10_lmd7wellK3_P08_scene4_detached_evotipwellA5_keratinocytes_target8	11.4318	keratinocyte	detached	P08	scene4	keratinocyte_detached_P08_scene4
A6NHR9	20240301_OA1_ThNo_SA_N756_mDIAscar_W40_F-40_Evo12_8Th16ms_Ref10_lmd7wellK5_P33_scene1_detached_evotipwellA11_keratinocytes_target8	12.8791	keratinocyte	detached	P33	scene1	keratinocyte_detached_P33_scene1
A6NHR9	20240301_OA1_ThNo_SA_N756_mDIAscar_W40_F-40_Evo12_8Th16ms_Ref10_lmd7wellK7_P38_scene2_attached_evotipwellB5_keratinocytes_target8		keratinocyte	attached	P38	scene2	keratinocyte_attached_P38_scene2
A6NHR9	20240301_OA1_ThNo_SA_N756_mDIAscar_W40_F-40_Evo12_8Th16ms_Ref10_lmd7wellK9_P41_scene1_attached_evotipwellB11_keratinocytes_target8	12.1795	keratinocyte	attached	P41	scene1	keratinocyte_attached_P41_scene1
A6NHR9	20240301_OA1_ThNo_SA_N756_mDIAscar_W40_F-40_Evo12_8Th16ms_Ref10_lmd7wellM13_P21_scene1_healthy_evotipwellC12_keratinocytes_target8		keratinocyte	healthy	P21	scene1	keratinocyte_healthy_P21_scene1
A6NHR9	20240301_OA1_ThNo_SA_N756_mDIAscar_W40_F-40_Evo12_8Th16ms_Ref10_lmd7wellM3_P31_scene1_attached_evotipwellA6_keratinocytes_target8		keratinocyte	attached	P31	scene1	keratinocyte_attached_P31_scene1
A6NHR9	20240301_OA1_ThNo_SA_N756_mDIAscar_W40_F-40_Evo12_8Th16ms_Ref10_lmd7wellM5_P34_scene2_detached_evotipwellA12_keratinocytes_target8	12.7206	keratinocyte	detached	P34	scene2	keratinocyte_detached_P34_scene2
A6NHR9	20240301_OA1_ThNo_SA_N756_mDIAscar_W40_F-40_Evo12_8Th16ms_Ref10_lmd7wellM7_P38_scene2and1_detached_evotipwellB6_keratinocytes_target8	9.29953	keratinocyte	detached	P38	scene2	keratinocyte_detached_P38_scene2
A6NI72	20240301_OA1_ThNo_SA_N756_mDIAscar_W40_F-40_Evo12_8Th16ms_Ref10_lmd7wellC11_P42_scene1_detached_evotipwellC1_keratinocytes_target8	11.4675	keratinocyte	detached	P42	scene1	keratinocyte_detached_P42_scene1
A6NI72	20240301_OA1_ThNo_SA_N756_mDIAscar_W40_F-40_Evo12_8Th16ms_Ref10_lmd7wellC13_P22_scene1_healthy_evotipwellC7_keratinocytes_target8		keratinocyte	healthy	P22	scene1	keratinocyte_healthy_P22_scene1
A6NI72	20240301_OA1_ThNo_SA_N756_mDIAscar_W40_F-40_Evo12_8Th16ms_Ref10_lmd7wellC15_P21_scene2_healthy_evotipwellC2_keratinocytes_target8		keratinocyte	healthy	P21	scene2	keratinocyte_healthy_P21_scene2
A6NI72	20240301_OA1_ThNo_SA_N756_mDIAscar_W40_F-40_Evo12_8Th16ms_Ref10_lmd7wellC5_P31_scene1_detached_evotipwellA7_keratinocytes_target8		keratinocyte	detached	P31	scene1	keratinocyte_detached_P31_scene1
A6NI72	20240301_OA1_ThNo_SA_N756_mDIAscar_W40_F-40_Evo12_8Th16ms_Ref10_lmd7wellC7_P35_scene1_detached_evotipwellB1_keratinocytes_target8	10.983	keratinocyte	detached	P35	scene1	keratinocyte_detached_P35_scene1
A6NI72	20240301_OA1_ThNo_SA_N756_mDIAscar_W40_F-40_Evo12_8Th16ms_Ref10_lmd7wellC9_P39_scene2_detached_evotipwellB7_keratinocytes_target8		keratinocyte	detached	P39	scene2	keratinocyte_detached_P39_scene2
A6NI72	20240301_OA1_ThNo_SA_N756_mDIAscar_W40_F-40_Evo12_8Th16ms_Ref10_lmd7wellE13_P50_scene1_healthy_evotipwellC8_keratinocytes_target8	12.4852	keratinocyte	healthy	P50	scene1	keratinocyte_healthy_P50_scene1
A6NI72	20240301_OA1_ThNo_SA_N756_mDIAscar_W40_F-40_Evo12_8Th16ms_Ref10_lmd7wellE15_P25_scene1_healthy_evotipwellC3_keratinocytes_target8	11.3917	keratinocyte	healthy	P25	scene1	keratinocyte_healthy_P25_scene1
A6NI72	20240301_OA1_ThNo_SA_N756_mDIAscar_W40_F-40_Evo12_8Th16ms_Ref10_lmd7wellE5_P32_scene3_attached_evotipwellA8_keratinocytes_target8		keratinocyte	attached	P32	scene3	keratinocyte_attached_P32_scene3
A6NI72	20240301_OA1_ThNo_SA_N756_mDIAscar_W40_F-40_Evo12_8Th16ms_Ref10_lmd7wellE9_P40_scene2_detached_evotipwellB8_keratinocytes_target8		keratinocyte	detached	P40	scene2	keratinocyte_detached_P40_scene2
A6NI72	20240301_OA1_ThNo_SA_N756_mDIAscar_W40_F-40_Evo12_8Th16ms_Ref10_lmd7wellG13_P24_scene1_healthy_evotipwellC9_keratinocytes_target8		keratinocyte	healthy	P24	scene1	keratinocyte_healthy_P24_scene1
A6NI72	20240301_OA1_ThNo_SA_N756_mDIAscar_W40_F-40_Evo12_8Th16ms_Ref10_lmd7wellG15_P25_scene2_healthy_evotipwellC4_keratinocytes_target8	11.9349	keratinocyte	healthy	P25	scene2	keratinocyte_healthy_P25_scene2
A6NI72	20240301_OA1_ThNo_SA_N756_mDIAscar_W40_F-40_Evo12_8Th16ms_Ref10_lmd7wellG3_P09_scene3_detached_evotipwellA3_keratinocytes_target8		keratinocyte	detached	P09	scene3	keratinocyte_detached_P09_scene3
A6NI72	20240301_OA1_ThNo_SA_N756_mDIAscar_W40_F-40_Evo12_8Th16ms_Ref10_lmd7wellG5_P32_scene4_detached_evotipwellA9_keratinocytes_target8	12.5606	keratinocyte	detached	P32	scene4	keratinocyte_detached_P32_scene4
A6NI72	20240301_OA1_ThNo_SA_N756_mDIAscar_W40_F-40_Evo12_8Th16ms_Ref10_lmd7wellG7_P37_scene1_attached_evotipwellB3_keratinocytes_target8	10.2692	keratinocyte	attached	P37	scene1	keratinocyte_attached_P37_scene1
A6NI72	20240301_OA1_ThNo_SA_N756_mDIAscar_W40_F-40_Evo12_8Th16ms_Ref10_lmd7wellG9_P40_scene2_attached_evotipwellB9_keratinocytes_target8		keratinocyte	attached	P40	scene2	keratinocyte_attached_P40_scene2
A6NI72	20240301_OA1_ThNo_SA_N756_mDIAscar_W40_F-40_Evo12_8Th16ms_Ref10_lmd7wellI13_P24_scene2_healthy_evotipwellC10_keratinocytes_target8		keratinocyte	healthy	P24	scene2	keratinocyte_healthy_P24_scene2
A6NI72	20240301_OA1_ThNo_SA_N756_mDIAscar_W40_F-40_Evo12_8Th16ms_Ref10_lmd7wellI15_P51_scene1_healthy_evotipwellC5_keratinocytes_target8		keratinocyte	healthy	P51	scene1	keratinocyte_healthy_P51_scene1
A6NI72	20240301_OA1_ThNo_SA_N756_mDIAscar_W40_F-40_Evo12_8Th16ms_Ref10_lmd7wellI3_P09_scene4_attached_evotipwellA4_keratinocytes_target8	11.6125	keratinocyte	attached	P09	scene4	keratinocyte_attached_P09_scene4
A6NI72	20240301_OA1_ThNo_SA_N756_mDIAscar_W40_F-40_Evo12_8Th16ms_Ref10_lmd7wellI7_P37_scene1_detached_evotipwellB4_keratinocytes_target8	12.3397	keratinocyte	detached	P37	scene1	keratinocyte_detached_P37_scene1
A6NI72	20240301_OA1_ThNo_SA_N756_mDIAscar_W40_F-40_Evo12_8Th16ms_Ref10_lmd7wellI9_P41_scene1_detached_evotipwellB10_keratinocytes_target8	11.4203	keratinocyte	detached	P41	scene1	keratinocyte_detached_P41_scene1
A6NI72	20240301_OA1_ThNo_SA_N756_mDIAscar_W40_F-40_Evo12_8Th16ms_Ref10_lmd7wellK15_P52_scene1_healthy_evotipwellC6_keratinocytes_target8	10.8704	keratinocyte	healthy	P52	scene1	keratinocyte_healthy_P52_scene1
A6NI72	20240301_OA1_ThNo_SA_N756_mDIAscar_W40_F-40_Evo12_8Th16ms_Ref10_lmd7wellK3_P08_scene4_detached_evotipwellA5_keratinocytes_target8		keratinocyte	detached	P08	scene4	keratinocyte_detached_P08_scene4
A6NI72	20240301_OA1_ThNo_SA_N756_mDIAscar_W40_F-40_Evo12_8Th16ms_Ref10_lmd7wellK5_P33_scene1_detached_evotipwellA11_keratinocytes_target8		keratinocyte	detached	P33	scene1	keratinocyte_detached_P33_scene1
A6NI72	20240301_OA1_ThNo_SA_N756_mDIAscar_W40_F-40_Evo12_8Th16ms_Ref10_lmd7wellK7_P38_scene2_attached_evotipwellB5_keratinocytes_target8		keratinocyte	attached	P38	scene2	keratinocyte_attached_P38_scene2
A6NI72	20240301_OA1_ThNo_SA_N756_mDIAscar_W40_F-40_Evo12_8Th16ms_Ref10_lmd7wellK9_P41_scene1_attached_evotipwellB11_keratinocytes_target8		keratinocyte	attached	P41	scene1	keratinocyte_attached_P41_scene1
A6NI72	20240301_OA1_ThNo_SA_N756_mDIAscar_W40_F-40_Evo12_8Th16ms_Ref10_lmd7wellM13_P21_scene1_healthy_evotipwellC12_keratinocytes_target8		keratinocyte	healthy	P21	scene1	keratinocyte_healthy_P21_scene1
A6NI72	20240301_OA1_ThNo_SA_N756_mDIAscar_W40_F-40_Evo12_8Th16ms_Ref10_lmd7wellM3_P31_scene1_attached_evotipwellA6_keratinocytes_target8		keratinocyte	attached	P31	scene1	keratinocyte_attached_P31_scene1
A6NI72	20240301_OA1_ThNo_SA_N756_mDIAscar_W40_F-40_Evo12_8Th16ms_Ref10_lmd7wellM5_P34_scene2_detached_evotipwellA12_keratinocytes_target8	12.9651	keratinocyte	detached	P34	scene2	keratinocyte_detached_P34_scene2
A6NI72	20240301_OA1_ThNo_SA_N756_mDIAscar_W40_F-40_Evo12_8Th16ms_Ref10_lmd7wellM7_P38_scene2and1_detached_evotipwellB6_keratinocytes_target8	12.8957	keratinocyte	detached	P38	scene2	keratinocyte_detached_P38_scene2
A8K2U0	20240301_OA1_ThNo_SA_N756_mDIAscar_W40_F-40_Evo12_8Th16ms_Ref10_lmd7wellC11_P42_scene1_detached_evotipwellC1_keratinocytes_target8	11.2607	keratinocyte	detached	P42	scene1	keratinocyte_detached_P42_scene1
A8K2U0	20240301_OA1_ThNo_SA_N756_mDIAscar_W40_F-40_Evo12_8Th16ms_Ref10_lmd7wellC13_P22_scene1_healthy_evotipwellC7_keratinocytes_target8	14.2328	keratinocyte	healthy	P22	scene1	keratinocyte_healthy_P22_scene1
A8K2U0	20240301_OA1_ThNo_SA_N756_mDIAscar_W40_F-40_Evo12_8Th16ms_Ref10_lmd7wellC15_P21_scene2_healthy_evotipwellC2_keratinocytes_target8	12.4095	keratinocyte	healthy	P21	scene2	keratinocyte_healthy_P21_scene2
A8K2U0	20240301_OA1_ThNo_SA_N756_mDIAscar_W40_F-40_Evo12_8Th16ms_Ref10_lmd7wellC5_P31_scene1_detached_evotipwellA7_keratinocytes_target8	12.2687	keratinocyte	detached	P31	scene1	keratinocyte_detached_P31_scene1
A8K2U0	20240301_OA1_ThNo_SA_N756_mDIAscar_W40_F-40_Evo12_8Th16ms_Ref10_lmd7wellC7_P35_scene1_detached_evotipwellB1_keratinocytes_target8	13.1666	keratinocyte	detached	P35	scene1	keratinocyte_detached_P35_scene1
A8K2U0	20240301_OA1_ThNo_SA_N756_mDIAscar_W40_F-40_Evo12_8Th16ms_Ref10_lmd7wellC9_P39_scene2_detached_evotipwellB7_keratinocytes_target8	11.9102	keratinocyte	detached	P39	scene2	keratinocyte_detached_P39_scene2
A8K2U0	20240301_OA1_ThNo_SA_N756_mDIAscar_W40_F-40_Evo12_8Th16ms_Ref10_lmd7wellE13_P50_scene1_healthy_evotipwellC8_keratinocytes_target8	12.7837	keratinocyte	healthy	P50	scene1	keratinocyte_healthy_P50_scene1
A8K2U0	20240301_OA1_ThNo_SA_N756_mDIAscar_W40_F-40_Evo12_8Th16ms_Ref10_lmd7wellE15_P25_scene1_healthy_evotipwellC3_keratinocytes_target8	12.0784	keratinocyte	healthy	P25	scene1	keratinocyte_healthy_P25_scene1
A8K2U0	20240301_OA1_ThNo_SA_N756_mDIAscar_W40_F-40_Evo12_8Th16ms_Ref10_lmd7wellE5_P32_scene3_attached_evotipwellA8_keratinocytes_target8	11.8495	keratinocyte	attached	P32	scene3	keratinocyte_attached_P32_scene3
A8K2U0	20240301_OA1_ThNo_SA_N756_mDIAscar_W40_F-40_Evo12_8Th16ms_Ref10_lmd7wellE9_P40_scene2_detached_evotipwellB8_keratinocytes_target8	12.8741	keratinocyte	detached	P40	scene2	keratinocyte_detached_P40_scene2
A8K2U0	20240301_OA1_ThNo_SA_N756_mDIAscar_W40_F-40_Evo12_8Th16ms_Ref10_lmd7wellG13_P24_scene1_healthy_evotipwellC9_keratinocytes_target8	13.3964	keratinocyte	healthy	P24	scene1	keratinocyte_healthy_P24_scene1
A8K2U0	20240301_OA1_ThNo_SA_N756_mDIAscar_W40_F-40_Evo12_8Th16ms_Ref10_lmd7wellG15_P25_scene2_healthy_evotipwellC4_keratinocytes_target8	11.7147	keratinocyte	healthy	P25	scene2	keratinocyte_healthy_P25_scene2
A8K2U0	20240301_OA1_ThNo_SA_N756_mDIAscar_W40_F-40_Evo12_8Th16ms_Ref10_lmd7wellG3_P09_scene3_detached_evotipwellA3_keratinocytes_target8	11.4703	keratinocyte	detached	P09	scene3	keratinocyte_detached_P09_scene3
A8K2U0	20240301_OA1_ThNo_SA_N756_mDIAscar_W40_F-40_Evo12_8Th16ms_Ref10_lmd7wellG5_P32_scene4_detached_evotipwellA9_keratinocytes_target8	11.5677	keratinocyte	detached	P32	scene4	keratinocyte_detached_P32_scene4
A8K2U0	20240301_OA1_ThNo_SA_N756_mDIAscar_W40_F-40_Evo12_8Th16ms_Ref10_lmd7wellG7_P37_scene1_attached_evotipwellB3_keratinocytes_target8	10.7228	keratinocyte	attached	P37	scene1	keratinocyte_attached_P37_scene1
A8K2U0	20240301_OA1_ThNo_SA_N756_mDIAscar_W40_F-40_Evo12_8Th16ms_Ref10_lmd7wellG9_P40_scene2_attached_evotipwellB9_keratinocytes_target8	13.3178	keratinocyte	attached	P40	scene2	keratinocyte_attached_P40_scene2
A8K2U0	20240301_OA1_ThNo_SA_N756_mDIAscar_W40_F-40_Evo12_8Th16ms_Ref10_lmd7wellI13_P24_scene2_healthy_evotipwellC10_keratinocytes_target8	14.0185	keratinocyte	healthy	P24	scene2	keratinocyte_healthy_P24_scene2
A8K2U0	20240301_OA1_ThNo_SA_N756_mDIAscar_W40_F-40_Evo12_8Th16ms_Ref10_lmd7wellI15_P51_scene1_healthy_evotipwellC5_keratinocytes_target8	13.0022	keratinocyte	healthy	P51	scene1	keratinocyte_healthy_P51_scene1
A8K2U0	20240301_OA1_ThNo_SA_N756_mDIAscar_W40_F-40_Evo12_8Th16ms_Ref10_lmd7wellI3_P09_scene4_attached_evotipwellA4_keratinocytes_target8	14.1663	keratinocyte	attached	P09	scene4	keratinocyte_attached_P09_scene4
A8K2U0	20240301_OA1_ThNo_SA_N756_mDIAscar_W40_F-40_Evo12_8Th16ms_Ref10_lmd7wellI7_P37_scene1_detached_evotipwellB4_keratinocytes_target8	12.4144	keratinocyte	detached	P37	scene1	keratinocyte_detached_P37_scene1
A8K2U0	20240301_OA1_ThNo_SA_N756_mDIAscar_W40_F-40_Evo12_8Th16ms_Ref10_lmd7wellI9_P41_scene1_detached_evotipwellB10_keratinocytes_target8	10.017	keratinocyte	detached	P41	scene1	keratinocyte_detached_P41_scene1
A8K2U0	20240301_OA1_ThNo_SA_N756_mDIAscar_W40_F-40_Evo12_8Th16ms_Ref10_lmd7wellK15_P52_scene1_healthy_evotipwellC6_keratinocytes_target8	13.1134	keratinocyte	healthy	P52	scene1	keratinocyte_healthy_P52_scene1
A8K2U0	20240301_OA1_ThNo_SA_N756_mDIAscar_W40_F-40_Evo12_8Th16ms_Ref10_lmd7wellK3_P08_scene4_detached_evotipwellA5_keratinocytes_target8	13.2767	keratinocyte	detached	P08	scene4	keratinocyte_detached_P08_scene4
A8K2U0	20240301_OA1_ThNo_SA_N756_mDIAscar_W40_F-40_Evo12_8Th16ms_Ref10_lmd7wellK5_P33_scene1_detached_evotipwellA11_keratinocytes_target8	14.1406	keratinocyte	detached	P33	scene1	keratinocyte_detached_P33_scene1
A8K2U0	20240301_OA1_ThNo_SA_N756_mDIAscar_W40_F-40_Evo12_8Th16ms_Ref10_lmd7wellK7_P38_scene2_attached_evotipwellB5_keratinocytes_target8	13.7871	keratinocyte	attached	P38	scene2	keratinocyte_attached_P38_scene2
A8K2U0	20240301_OA1_ThNo_SA_N756_mDIAscar_W40_F-40_Evo12_8Th16ms_Ref10_lmd7wellK9_P41_scene1_attached_evotipwellB11_keratinocytes_target8	11.3634	keratinocyte	attached	P41	scene1	keratinocyte_attached_P41_scene1
A8K2U0	20240301_OA1_ThNo_SA_N756_mDIAscar_W40_F-40_Evo12_8Th16ms_Ref10_lmd7wellM13_P21_scene1_healthy_evotipwellC12_keratinocytes_target8	11.4682	keratinocyte	healthy	P21	scene1	keratinocyte_healthy_P21_scene1
A8K2U0	20240301_OA1_ThNo_SA_N756_mDIAscar_W40_F-40_Evo12_8Th16ms_Ref10_lmd7wellM3_P31_scene1_attached_evotipwellA6_keratinocytes_target8	11.7411	keratinocyte	attached	P31	scene1	keratinocyte_attached_P31_scene1
A8K2U0	20240301_OA1_ThNo_SA_N756_mDIAscar_W40_F-40_Evo12_8Th16ms_Ref10_lmd7wellM5_P34_scene2_detached_evotipwellA12_keratinocytes_target8	12.8265	keratinocyte	detached	P34	scene2	keratinocyte_detached_P34_scene2
A8K2U0	20240301_OA1_ThNo_SA_N756_mDIAscar_W40_F-40_Evo12_8Th16ms_Ref10_lmd7wellM7_P38_scene2and1_detached_evotipwellB6_keratinocytes_target8	13.109	keratinocyte	detached	P38	scene2	keratinocyte_detached_P38_scene2
A8MWD9	20240301_OA1_ThNo_SA_N756_mDIAscar_W40_F-40_Evo12_8Th16ms_Ref10_lmd7wellC11_P42_scene1_detached_evotipwellC1_keratinocytes_target8	11.1734	keratinocyte	detached	P42	scene1	keratinocyte_detached_P42_scene1
A8MWD9	20240301_OA1_ThNo_SA_N756_mDIAscar_W40_F-40_Evo12_8Th16ms_Ref10_lmd7wellC13_P22_scene1_healthy_evotipwellC7_keratinocytes_target8	14.2495	keratinocyte	healthy	P22	scene1	keratinocyte_healthy_P22_scene1
A8MWD9	20240301_OA1_ThNo_SA_N756_mDIAscar_W40_F-40_Evo12_8Th16ms_Ref10_lmd7wellC15_P21_scene2_healthy_evotipwellC2_keratinocytes_target8	10.8556	keratinocyte	healthy	P21	scene2	keratinocyte_healthy_P21_scene2
A8MWD9	20240301_OA1_ThNo_SA_N756_mDIAscar_W40_F-40_Evo12_8Th16ms_Ref10_lmd7wellC5_P31_scene1_detached_evotipwellA7_keratinocytes_target8	12.7544	keratinocyte	detached	P31	scene1	keratinocyte_detached_P31_scene1
A8MWD9	20240301_OA1_ThNo_SA_N756_mDIAscar_W40_F-40_Evo12_8Th16ms_Ref10_lmd7wellC7_P35_scene1_detached_evotipwellB1_keratinocytes_target8	13.0767	keratinocyte	detached	P35	scene1	keratinocyte_detached_P35_scene1
A8MWD9	20240301_OA1_ThNo_SA_N756_mDIAscar_W40_F-40_Evo12_8Th16ms_Ref10_lmd7wellC9_P39_scene2_detached_evotipwellB7_keratinocytes_target8	13.017	keratinocyte	detached	P39	scene2	keratinocyte_detached_P39_scene2
A8MWD9	20240301_OA1_ThNo_SA_N756_mDIAscar_W40_F-40_Evo12_8Th16ms_Ref10_lmd7wellE13_P50_scene1_healthy_evotipwellC8_keratinocytes_target8	12.8279	keratinocyte	healthy	P50	scene1	keratinocyte_healthy_P50_scene1
A8MWD9	20240301_OA1_ThNo_SA_N756_mDIAscar_W40_F-40_Evo12_8Th16ms_Ref10_lmd7wellE15_P25_scene1_healthy_evotipwellC3_keratinocytes_target8	12.1428	keratinocyte	healthy	P25	scene1	keratinocyte_healthy_P25_scene1
A8MWD9	20240301_OA1_ThNo_SA_N756_mDIAscar_W40_F-40_Evo12_8Th16ms_Ref10_lmd7wellE5_P32_scene3_attached_evotipwellA8_keratinocytes_target8	14.7028	keratinocyte	attached	P32	scene3	keratinocyte_attached_P32_scene3
A8MWD9	20240301_OA1_ThNo_SA_N756_mDIAscar_W40_F-40_Evo12_8Th16ms_Ref10_lmd7wellE9_P40_scene2_detached_evotipwellB8_keratinocytes_target8	12.8795	keratinocyte	detached	P40	scene2	keratinocyte_detached_P40_scene2
A8MWD9	20240301_OA1_ThNo_SA_N756_mDIAscar_W40_F-40_Evo12_8Th16ms_Ref10_lmd7wellG13_P24_scene1_healthy_evotipwellC9_keratinocytes_target8	13.9481	keratinocyte	healthy	P24	scene1	keratinocyte_healthy_P24_scene1
A8MWD9	20240301_OA1_ThNo_SA_N756_mDIAscar_W40_F-40_Evo12_8Th16ms_Ref10_lmd7wellG15_P25_scene2_healthy_evotipwellC4_keratinocytes_target8	13.3919	keratinocyte	healthy	P25	scene2	keratinocyte_healthy_P25_scene2
A8MWD9	20240301_OA1_ThNo_SA_N756_mDIAscar_W40_F-40_Evo12_8Th16ms_Ref10_lmd7wellG3_P09_scene3_detached_evotipwellA3_keratinocytes_target8	14.1064	keratinocyte	detached	P09	scene3	keratinocyte_detached_P09_scene3
A8MWD9	20240301_OA1_ThNo_SA_N756_mDIAscar_W40_F-40_Evo12_8Th16ms_Ref10_lmd7wellG5_P32_scene4_detached_evotipwellA9_keratinocytes_target8	13.0134	keratinocyte	detached	P32	scene4	keratinocyte_detached_P32_scene4
A8MWD9	20240301_OA1_ThNo_SA_N756_mDIAscar_W40_F-40_Evo12_8Th16ms_Ref10_lmd7wellG7_P37_scene1_attached_evotipwellB3_keratinocytes_target8	13.5961	keratinocyte	attached	P37	scene1	keratinocyte_attached_P37_scene1
A8MWD9	20240301_OA1_ThNo_SA_N756_mDIAscar_W40_F-40_Evo12_8Th16ms_Ref10_lmd7wellG9_P40_scene2_attached_evotipwellB9_keratinocytes_target8	13.2041	keratinocyte	attached	P40	scene2	keratinocyte_attached_P40_scene2
A8MWD9	20240301_OA1_ThNo_SA_N756_mDIAscar_W40_F-40_Evo12_8Th16ms_Ref10_lmd7wellI13_P24_scene2_healthy_evotipwellC10_keratinocytes_target8	13.176	keratinocyte	healthy	P24	scene2	keratinocyte_healthy_P24_scene2
A8MWD9	20240301_OA1_ThNo_SA_N756_mDIAscar_W40_F-40_Evo12_8Th16ms_Ref10_lmd7wellI15_P51_scene1_healthy_evotipwellC5_keratinocytes_target8	12.0337	keratinocyte	healthy	P51	scene1	keratinocyte_healthy_P51_scene1
A8MWD9	20240301_OA1_ThNo_SA_N756_mDIAscar_W40_F-40_Evo12_8Th16ms_Ref10_lmd7wellI3_P09_scene4_attached_evotipwellA4_keratinocytes_target8	13.1808	keratinocyte	attached	P09	scene4	keratinocyte_attached_P09_scene4
A8MWD9	20240301_OA1_ThNo_SA_N756_mDIAscar_W40_F-40_Evo12_8Th16ms_Ref10_lmd7wellI7_P37_scene1_detached_evotipwellB4_keratinocytes_target8	13.08	keratinocyte	detached	P37	scene1	keratinocyte_detached_P37_scene1
A8MWD9	20240301_OA1_ThNo_SA_N756_mDIAscar_W40_F-40_Evo12_8Th16ms_Ref10_lmd7wellI9_P41_scene1_detached_evotipwellB10_keratinocytes_target8	12.2076	keratinocyte	detached	P41	scene1	keratinocyte_detached_P41_scene1
A8MWD9	20240301_OA1_ThNo_SA_N756_mDIAscar_W40_F-40_Evo12_8Th16ms_Ref10_lmd7wellK15_P52_scene1_healthy_evotipwellC6_keratinocytes_target8	12.9324	keratinocyte	healthy	P52	scene1	keratinocyte_healthy_P52_scene1
A8MWD9	20240301_OA1_ThNo_SA_N756_mDIAscar_W40_F-40_Evo12_8Th16ms_Ref10_lmd7wellK3_P08_scene4_detached_evotipwellA5_keratinocytes_target8	13.234	keratinocyte	detached	P08	scene4	keratinocyte_detached_P08_scene4
A8MWD9	20240301_OA1_ThNo_SA_N756_mDIAscar_W40_F-40_Evo12_8Th16ms_Ref10_lmd7wellK5_P33_scene1_detached_evotipwellA11_keratinocytes_target8	12.3567	keratinocyte	detached	P33	scene1	keratinocyte_detached_P33_scene1
A8MWD9	20240301_OA1_ThNo_SA_N756_mDIAscar_W40_F-40_Evo12_8Th16ms_Ref10_lmd7wellK7_P38_scene2_attached_evotipwellB5_keratinocytes_target8	12.4185	keratinocyte	attached	P38	scene2	keratinocyte_attached_P38_scene2
A8MWD9	20240301_OA1_ThNo_SA_N756_mDIAscar_W40_F-40_Evo12_8Th16ms_Ref10_lmd7wellK9_P41_scene1_attached_evotipwellB11_keratinocytes_target8	13.2256	keratinocyte	attached	P41	scene1	keratinocyte_attached_P41_scene1
A8MWD9	20240301_OA1_ThNo_SA_N756_mDIAscar_W40_F-40_Evo12_8Th16ms_Ref10_lmd7wellM13_P21_scene1_healthy_evotipwellC12_keratinocytes_target8		keratinocyte	healthy	P21	scene1	keratinocyte_healthy_P21_scene1
A8MWD9	20240301_OA1_ThNo_SA_N756_mDIAscar_W40_F-40_Evo12_8Th16ms_Ref10_lmd7wellM3_P31_scene1_attached_evotipwellA6_keratinocytes_target8		keratinocyte	attached	P31	scene1	keratinocyte_attached_P31_scene1
A8MWD9	20240301_OA1_ThNo_SA_N756_mDIAscar_W40_F-40_Evo12_8Th16ms_Ref10_lmd7wellM5_P34_scene2_detached_evotipwellA12_keratinocytes_target8	14.1266	keratinocyte	detached	P34	scene2	keratinocyte_detached_P34_scene2
A8MWD9	20240301_OA1_ThNo_SA_N756_mDIAscar_W40_F-40_Evo12_8Th16ms_Ref10_lmd7wellM7_P38_scene2and1_detached_evotipwellB6_keratinocytes_target8	11.676	keratinocyte	detached	P38	scene2	keratinocyte_detached_P38_scene2
A8MXV4	20240301_OA1_ThNo_SA_N756_mDIAscar_W40_F-40_Evo12_8Th16ms_Ref10_lmd7wellC11_P42_scene1_detached_evotipwellC1_keratinocytes_target8		keratinocyte	detached	P42	scene1	keratinocyte_detached_P42_scene1
A8MXV4	20240301_OA1_ThNo_SA_N756_mDIAscar_W40_F-40_Evo12_8Th16ms_Ref10_lmd7wellC13_P22_scene1_healthy_evotipwellC7_keratinocytes_target8	11.7558	keratinocyte	healthy	P22	scene1	keratinocyte_healthy_P22_scene1
A8MXV4	20240301_OA1_ThNo_SA_N756_mDIAscar_W40_F-40_Evo12_8Th16ms_Ref10_lmd7wellC15_P21_scene2_healthy_evotipwellC2_keratinocytes_target8		keratinocyte	healthy	P21	scene2	keratinocyte_healthy_P21_scene2
A8MXV4	20240301_OA1_ThNo_SA_N756_mDIAscar_W40_F-40_Evo12_8Th16ms_Ref10_lmd7wellC5_P31_scene1_detached_evotipwellA7_keratinocytes_target8	12.1471	keratinocyte	detached	P31	scene1	keratinocyte_detached_P31_scene1
A8MXV4	20240301_OA1_ThNo_SA_N756_mDIAscar_W40_F-40_Evo12_8Th16ms_Ref10_lmd7wellC7_P35_scene1_detached_evotipwellB1_keratinocytes_target8	11.541	keratinocyte	detached	P35	scene1	keratinocyte_detached_P35_scene1
A8MXV4	20240301_OA1_ThNo_SA_N756_mDIAscar_W40_F-40_Evo12_8Th16ms_Ref10_lmd7wellC9_P39_scene2_detached_evotipwellB7_keratinocytes_target8	11.8654	keratinocyte	detached	P39	scene2	keratinocyte_detached_P39_scene2
A8MXV4	20240301_OA1_ThNo_SA_N756_mDIAscar_W40_F-40_Evo12_8Th16ms_Ref10_lmd7wellE13_P50_scene1_healthy_evotipwellC8_keratinocytes_target8	12.1683	keratinocyte	healthy	P50	scene1	keratinocyte_healthy_P50_scene1
A8MXV4	20240301_OA1_ThNo_SA_N756_mDIAscar_W40_F-40_Evo12_8Th16ms_Ref10_lmd7wellE15_P25_scene1_healthy_evotipwellC3_keratinocytes_target8	12.4524	keratinocyte	healthy	P25	scene1	keratinocyte_healthy_P25_scene1
A8MXV4	20240301_OA1_ThNo_SA_N756_mDIAscar_W40_F-40_Evo12_8Th16ms_Ref10_lmd7wellE5_P32_scene3_attached_evotipwellA8_keratinocytes_target8		keratinocyte	attached	P32	scene3	keratinocyte_attached_P32_scene3
A8MXV4	20240301_OA1_ThNo_SA_N756_mDIAscar_W40_F-40_Evo12_8Th16ms_Ref10_lmd7wellE9_P40_scene2_detached_evotipwellB8_keratinocytes_target8	12.3273	keratinocyte	detached	P40	scene2	keratinocyte_detached_P40_scene2
A8MXV4	20240301_OA1_ThNo_SA_N756_mDIAscar_W40_F-40_Evo12_8Th16ms_Ref10_lmd7wellG13_P24_scene1_healthy_evotipwellC9_keratinocytes_target8	11.9587	keratinocyte	healthy	P24	scene1	keratinocyte_healthy_P24_scene1
A8MXV4	20240301_OA1_ThNo_SA_N756_mDIAscar_W40_F-40_Evo12_8Th16ms_Ref10_lmd7wellG15_P25_scene2_healthy_evotipwellC4_keratinocytes_target8	10.5577	keratinocyte	healthy	P25	scene2	keratinocyte_healthy_P25_scene2
A8MXV4	20240301_OA1_ThNo_SA_N756_mDIAscar_W40_F-40_Evo12_8Th16ms_Ref10_lmd7wellG3_P09_scene3_detached_evotipwellA3_keratinocytes_target8	12.8895	keratinocyte	detached	P09	scene3	keratinocyte_detached_P09_scene3
A8MXV4	20240301_OA1_ThNo_SA_N756_mDIAscar_W40_F-40_Evo12_8Th16ms_Ref10_lmd7wellG5_P32_scene4_detached_evotipwellA9_keratinocytes_target8	11.1718	keratinocyte	detached	P32	scene4	keratinocyte_detached_P32_scene4
A8MXV4	20240301_OA1_ThNo_SA_N756_mDIAscar_W40_F-40_Evo12_8Th16ms_Ref10_lmd7wellG7_P37_scene1_attached_evotipwellB3_keratinocytes_target8	11.4874	keratinocyte	attached	P37	scene1	keratinocyte_attached_P37_scene1
A8MXV4	20240301_OA1_ThNo_SA_N756_mDIAscar_W40_F-40_Evo12_8Th16ms_Ref10_lmd7wellG9_P40_scene2_attached_evotipwellB9_keratinocytes_target8	12.1795	keratinocyte	attached	P40	scene2	keratinocyte_attached_P40_scene2
A8MXV4	20240301_OA1_ThNo_SA_N756_mDIAscar_W40_F-40_Evo12_8Th16ms_Ref10_lmd7wellI13_P24_scene2_healthy_evotipwellC10_keratinocytes_target8	11.9568	keratinocyte	healthy	P24	scene2	keratinocyte_healthy_P24_scene2
A8MXV4	20240301_OA1_ThNo_SA_N756_mDIAscar_W40_F-40_Evo12_8Th16ms_Ref10_lmd7wellI15_P51_scene1_healthy_evotipwellC5_keratinocytes_target8		keratinocyte	healthy	P51	scene1	keratinocyte_healthy_P51_scene1
A8MXV4	20240301_OA1_ThNo_SA_N756_mDIAscar_W40_F-40_Evo12_8Th16ms_Ref10_lmd7wellI3_P09_scene4_attached_evotipwellA4_keratinocytes_target8	11.0277	keratinocyte	attached	P09	scene4	keratinocyte_attached_P09_scene4
A8MXV4	20240301_OA1_ThNo_SA_N756_mDIAscar_W40_F-40_Evo12_8Th16ms_Ref10_lmd7wellI7_P37_scene1_detached_evotipwellB4_keratinocytes_target8	12.0268	keratinocyte	detached	P37	scene1	keratinocyte_detached_P37_scene1
A8MXV4	20240301_OA1_ThNo_SA_N756_mDIAscar_W40_F-40_Evo12_8Th16ms_Ref10_lmd7wellI9_P41_scene1_detached_evotipwellB10_keratinocytes_target8	10.286	keratinocyte	detached	P41	scene1	keratinocyte_detached_P41_scene1
A8MXV4	20240301_OA1_ThNo_SA_N756_mDIAscar_W40_F-40_Evo12_8Th16ms_Ref10_lmd7wellK15_P52_scene1_healthy_evotipwellC6_keratinocytes_target8	11.1281	keratinocyte	healthy	P52	scene1	keratinocyte_healthy_P52_scene1
A8MXV4	20240301_OA1_ThNo_SA_N756_mDIAscar_W40_F-40_Evo12_8Th16ms_Ref10_lmd7wellK3_P08_scene4_detached_evotipwellA5_keratinocytes_target8	10.8289	keratinocyte	detached	P08	scene4	keratinocyte_detached_P08_scene4
A8MXV4	20240301_OA1_ThNo_SA_N756_mDIAscar_W40_F-40_Evo12_8Th16ms_Ref10_lmd7wellK5_P33_scene1_detached_evotipwellA11_keratinocytes_target8	12.7162	keratinocyte	detached	P33	scene1	keratinocyte_detached_P33_scene1
A8MXV4	20240301_OA1_ThNo_SA_N756_mDIAscar_W40_F-40_Evo12_8Th16ms_Ref10_lmd7wellK7_P38_scene2_attached_evotipwellB5_keratinocytes_target8	12.4419	keratinocyte	attached	P38	scene2	keratinocyte_attached_P38_scene2
A8MXV4	20240301_OA1_ThNo_SA_N756_mDIAscar_W40_F-40_Evo12_8Th16ms_Ref10_lmd7wellK9_P41_scene1_attached_evotipwellB11_keratinocytes_target8	11.0046	keratinocyte	attached	P41	scene1	keratinocyte_attached_P41_scene1
A8MXV4	20240301_OA1_ThNo_SA_N756_mDIAscar_W40_F-40_Evo12_8Th16ms_Ref10_lmd7wellM13_P21_scene1_healthy_evotipwellC12_keratinocytes_target8		keratinocyte	healthy	P21	scene1	keratinocyte_healthy_P21_scene1
A8MXV4	20240301_OA1_ThNo_SA_N756_mDIAscar_W40_F-40_Evo12_8Th16ms_Ref10_lmd7wellM3_P31_scene1_attached_evotipwellA6_keratinocytes_target8		keratinocyte	attached	P31	scene1	keratinocyte_attached_P31_scene1
A8MXV4	20240301_OA1_ThNo_SA_N756_mDIAscar_W40_F-40_Evo12_8Th16ms_Ref10_lmd7wellM5_P34_scene2_detached_evotipwellA12_keratinocytes_target8		keratinocyte	detached	P34	scene2	keratinocyte_detached_P34_scene2
A8MXV4	20240301_OA1_ThNo_SA_N756_mDIAscar_W40_F-40_Evo12_8Th16ms_Ref10_lmd7wellM7_P38_scene2and1_detached_evotipwellB6_keratinocytes_target8	10.6107	keratinocyte	detached	P38	scene2	keratinocyte_detached_P38_scene2
B0I1T2	20240301_OA1_ThNo_SA_N756_mDIAscar_W40_F-40_Evo12_8Th16ms_Ref10_lmd7wellC11_P42_scene1_detached_evotipwellC1_keratinocytes_target8	11.6944	keratinocyte	detached	P42	scene1	keratinocyte_detached_P42_scene1
B0I1T2	20240301_OA1_ThNo_SA_N756_mDIAscar_W40_F-40_Evo12_8Th16ms_Ref10_lmd7wellC13_P22_scene1_healthy_evotipwellC7_keratinocytes_target8	9.58988	keratinocyte	healthy	P22	scene1	keratinocyte_healthy_P22_scene1
B0I1T2	20240301_OA1_ThNo_SA_N756_mDIAscar_W40_F-40_Evo12_8Th16ms_Ref10_lmd7wellC15_P21_scene2_healthy_evotipwellC2_keratinocytes_target8		keratinocyte	healthy	P21	scene2	keratinocyte_healthy_P21_scene2
B0I1T2	20240301_OA1_ThNo_SA_N756_mDIAscar_W40_F-40_Evo12_8Th16ms_Ref10_lmd7wellC5_P31_scene1_detached_evotipwellA7_keratinocytes_target8	10.7918	keratinocyte	detached	P31	scene1	keratinocyte_detached_P31_scene1
B0I1T2	20240301_OA1_ThNo_SA_N756_mDIAscar_W40_F-40_Evo12_8Th16ms_Ref10_lmd7wellC7_P35_scene1_detached_evotipwellB1_keratinocytes_target8	11.1353	keratinocyte	detached	P35	scene1	keratinocyte_detached_P35_scene1
B0I1T2	20240301_OA1_ThNo_SA_N756_mDIAscar_W40_F-40_Evo12_8Th16ms_Ref10_lmd7wellC9_P39_scene2_detached_evotipwellB7_keratinocytes_target8	12.1157	keratinocyte	detached	P39	scene2	keratinocyte_detached_P39_scene2
B0I1T2	20240301_OA1_ThNo_SA_N756_mDIAscar_W40_F-40_Evo12_8Th16ms_Ref10_lmd7wellE13_P50_scene1_healthy_evotipwellC8_keratinocytes_target8	9.74098	keratinocyte	healthy	P50	scene1	keratinocyte_healthy_P50_scene1
B0I1T2	20240301_OA1_ThNo_SA_N756_mDIAscar_W40_F-40_Evo12_8Th16ms_Ref10_lmd7wellE15_P25_scene1_healthy_evotipwellC3_keratinocytes_target8		keratinocyte	healthy	P25	scene1	keratinocyte_healthy_P25_scene1
B0I1T2	20240301_OA1_ThNo_SA_N756_mDIAscar_W40_F-40_Evo12_8Th16ms_Ref10_lmd7wellE5_P32_scene3_attached_evotipwellA8_keratinocytes_target8		keratinocyte	attached	P32	scene3	keratinocyte_attached_P32_scene3
B0I1T2	20240301_OA1_ThNo_SA_N756_mDIAscar_W40_F-40_Evo12_8Th16ms_Ref10_lmd7wellE9_P40_scene2_detached_evotipwellB8_keratinocytes_target8		keratinocyte	detached	P40	scene2	keratinocyte_detached_P40_scene2
B0I1T2	20240301_OA1_ThNo_SA_N756_mDIAscar_W40_F-40_Evo12_8Th16ms_Ref10_lmd7wellG13_P24_scene1_healthy_evotipwellC9_keratinocytes_target8	10.6719	keratinocyte	healthy	P24	scene1	keratinocyte_healthy_P24_scene1
B0I1T2	20240301_OA1_ThNo_SA_N756_mDIAscar_W40_F-40_Evo12_8Th16ms_Ref10_lmd7wellG15_P25_scene2_healthy_evotipwellC4_keratinocytes_target8	11.2404	keratinocyte	healthy	P25	scene2	keratinocyte_healthy_P25_scene2
B0I1T2	20240301_OA1_ThNo_SA_N756_mDIAscar_W40_F-40_Evo12_8Th16ms_Ref10_lmd7wellG3_P09_scene3_detached_evotipwellA3_keratinocytes_target8		keratinocyte	detached	P09	scene3	keratinocyte_detached_P09_scene3
B0I1T2	20240301_OA1_ThNo_SA_N756_mDIAscar_W40_F-40_Evo12_8Th16ms_Ref10_lmd7wellG5_P32_scene4_detached_evotipwellA9_keratinocytes_target8	10.9072	keratinocyte	detached	P32	scene4	keratinocyte_detached_P32_scene4
B0I1T2	20240301_OA1_ThNo_SA_N756_mDIAscar_W40_F-40_Evo12_8Th16ms_Ref10_lmd7wellG7_P37_scene1_attached_evotipwellB3_keratinocytes_target8	10.8508	keratinocyte	attached	P37	scene1	keratinocyte_attached_P37_scene1
B0I1T2	20240301_OA1_ThNo_SA_N756_mDIAscar_W40_F-40_Evo12_8Th16ms_Ref10_lmd7wellG9_P40_scene2_attached_evotipwellB9_keratinocytes_target8	10.1984	keratinocyte	attached	P40	scene2	keratinocyte_attached_P40_scene2
B0I1T2	20240301_OA1_ThNo_SA_N756_mDIAscar_W40_F-40_Evo12_8Th16ms_Ref10_lmd7wellI13_P24_scene2_healthy_evotipwellC10_keratinocytes_target8		keratinocyte	healthy	P24	scene2	keratinocyte_healthy_P24_scene2
B0I1T2	20240301_OA1_ThNo_SA_N756_mDIAscar_W40_F-40_Evo12_8Th16ms_Ref10_lmd7wellI15_P51_scene1_healthy_evotipwellC5_keratinocytes_target8		keratinocyte	healthy	P51	scene1	keratinocyte_healthy_P51_scene1
B0I1T2	20240301_OA1_ThNo_SA_N756_mDIAscar_W40_F-40_Evo12_8Th16ms_Ref10_lmd7wellI3_P09_scene4_attached_evotipwellA4_keratinocytes_target8	10.5677	keratinocyte	attached	P09	scene4	keratinocyte_attached_P09_scene4
B0I1T2	20240301_OA1_ThNo_SA_N756_mDIAscar_W40_F-40_Evo12_8Th16ms_Ref10_lmd7wellI7_P37_scene1_detached_evotipwellB4_keratinocytes_target8	11.4369	keratinocyte	detached	P37	scene1	keratinocyte_detached_P37_scene1
B0I1T2	20240301_OA1_ThNo_SA_N756_mDIAscar_W40_F-40_Evo12_8Th16ms_Ref10_lmd7wellI9_P41_scene1_detached_evotipwellB10_keratinocytes_target8	12.056	keratinocyte	detached	P41	scene1	keratinocyte_detached_P41_scene1
B0I1T2	20240301_OA1_ThNo_SA_N756_mDIAscar_W40_F-40_Evo12_8Th16ms_Ref10_lmd7wellK15_P52_scene1_healthy_evotipwellC6_keratinocytes_target8	10.4324	keratinocyte	healthy	P52	scene1	keratinocyte_healthy_P52_scene1
B0I1T2	20240301_OA1_ThNo_SA_N756_mDIAscar_W40_F-40_Evo12_8Th16ms_Ref10_lmd7wellK3_P08_scene4_detached_evotipwellA5_keratinocytes_target8	12.508	keratinocyte	detached	P08	scene4	keratinocyte_detached_P08_scene4
B0I1T2	20240301_OA1_ThNo_SA_N756_mDIAscar_W40_F-40_Evo12_8Th16ms_Ref10_lmd7wellK5_P33_scene1_detached_evotipwellA11_keratinocytes_target8	10.4642	keratinocyte	detached	P33	scene1	keratinocyte_detached_P33_scene1
B0I1T2	20240301_OA1_ThNo_SA_N756_mDIAscar_W40_F-40_Evo12_8Th16ms_Ref10_lmd7wellK7_P38_scene2_attached_evotipwellB5_keratinocytes_target8	11.2911	keratinocyte	attached	P38	scene2	keratinocyte_attached_P38_scene2
B0I1T2	20240301_OA1_ThNo_SA_N756_mDIAscar_W40_F-40_Evo12_8Th16ms_Ref10_lmd7wellK9_P41_scene1_attached_evotipwellB11_keratinocytes_target8		keratinocyte	attached	P41	scene1	keratinocyte_attached_P41_scene1
B0I1T2	20240301_OA1_ThNo_SA_N756_mDIAscar_W40_F-40_Evo12_8Th16ms_Ref10_lmd7wellM13_P21_scene1_healthy_evotipwellC12_keratinocytes_target8		keratinocyte	healthy	P21	scene1	keratinocyte_healthy_P21_scene1
B0I1T2	20240301_OA1_ThNo_SA_N756_mDIAscar_W40_F-40_Evo12_8Th16ms_Ref10_lmd7wellM3_P31_scene1_attached_evotipwellA6_keratinocytes_target8	13.2634	keratinocyte	attached	P31	scene1	keratinocyte_attached_P31_scene1
B0I1T2	20240301_OA1_ThNo_SA_N756_mDIAscar_W40_F-40_Evo12_8Th16ms_Ref10_lmd7wellM5_P34_scene2_detached_evotipwellA12_keratinocytes_target8		keratinocyte	detached	P34	scene2	keratinocyte_detached_P34_scene2
B0I1T2	20240301_OA1_ThNo_SA_N756_mDIAscar_W40_F-40_Evo12_8Th16ms_Ref10_lmd7wellM7_P38_scene2and1_detached_evotipwellB6_keratinocytes_target8	13.365	keratinocyte	detached	P38	scene2	keratinocyte_detached_P38_scene2
B5ME19	20240301_OA1_ThNo_SA_N756_mDIAscar_W40_F-40_Evo12_8Th16ms_Ref10_lmd7wellC11_P42_scene1_detached_evotipwellC1_keratinocytes_target8	12.2697	keratinocyte	detached	P42	scene1	keratinocyte_detached_P42_scene1
B5ME19	20240301_OA1_ThNo_SA_N756_mDIAscar_W40_F-40_Evo12_8Th16ms_Ref10_lmd7wellC13_P22_scene1_healthy_evotipwellC7_keratinocytes_target8	13.1216	keratinocyte	healthy	P22	scene1	keratinocyte_healthy_P22_scene1
B5ME19	20240301_OA1_ThNo_SA_N756_mDIAscar_W40_F-40_Evo12_8Th16ms_Ref10_lmd7wellC15_P21_scene2_healthy_evotipwellC2_keratinocytes_target8		keratinocyte	healthy	P21	scene2	keratinocyte_healthy_P21_scene2
B5ME19	20240301_OA1_ThNo_SA_N756_mDIAscar_W40_F-40_Evo12_8Th16ms_Ref10_lmd7wellC5_P31_scene1_detached_evotipwellA7_keratinocytes_target8	11.9788	keratinocyte	detached	P31	scene1	keratinocyte_detached_P31_scene1
B5ME19	20240301_OA1_ThNo_SA_N756_mDIAscar_W40_F-40_Evo12_8Th16ms_Ref10_lmd7wellC7_P35_scene1_detached_evotipwellB1_keratinocytes_target8	13.067	keratinocyte	detached	P35	scene1	keratinocyte_detached_P35_scene1
B5ME19	20240301_OA1_ThNo_SA_N756_mDIAscar_W40_F-40_Evo12_8Th16ms_Ref10_lmd7wellC9_P39_scene2_detached_evotipwellB7_keratinocytes_target8	13.1945	keratinocyte	detached	P39	scene2	keratinocyte_detached_P39_scene2
B5ME19	20240301_OA1_ThNo_SA_N756_mDIAscar_W40_F-40_Evo12_8Th16ms_Ref10_lmd7wellE13_P50_scene1_healthy_evotipwellC8_keratinocytes_target8	12.5855	keratinocyte	healthy	P50	scene1	keratinocyte_healthy_P50_scene1
B5ME19	20240301_OA1_ThNo_SA_N756_mDIAscar_W40_F-40_Evo12_8Th16ms_Ref10_lmd7wellE15_P25_scene1_healthy_evotipwellC3_keratinocytes_target8	12.7575	keratinocyte	healthy	P25	scene1	keratinocyte_healthy_P25_scene1
B5ME19	20240301_OA1_ThNo_SA_N756_mDIAscar_W40_F-40_Evo12_8Th16ms_Ref10_lmd7wellE5_P32_scene3_attached_evotipwellA8_keratinocytes_target8	13.6397	keratinocyte	attached	P32	scene3	keratinocyte_attached_P32_scene3
B5ME19	20240301_OA1_ThNo_SA_N756_mDIAscar_W40_F-40_Evo12_8Th16ms_Ref10_lmd7wellE9_P40_scene2_detached_evotipwellB8_keratinocytes_target8	13.2997	keratinocyte	detached	P40	scene2	keratinocyte_detached_P40_scene2
B5ME19	20240301_OA1_ThNo_SA_N756_mDIAscar_W40_F-40_Evo12_8Th16ms_Ref10_lmd7wellG13_P24_scene1_healthy_evotipwellC9_keratinocytes_target8	13.0081	keratinocyte	healthy	P24	scene1	keratinocyte_healthy_P24_scene1
B5ME19	20240301_OA1_ThNo_SA_N756_mDIAscar_W40_F-40_Evo12_8Th16ms_Ref10_lmd7wellG15_P25_scene2_healthy_evotipwellC4_keratinocytes_target8	13.3224	keratinocyte	healthy	P25	scene2	keratinocyte_healthy_P25_scene2
B5ME19	20240301_OA1_ThNo_SA_N756_mDIAscar_W40_F-40_Evo12_8Th16ms_Ref10_lmd7wellG3_P09_scene3_detached_evotipwellA3_keratinocytes_target8	13.7127	keratinocyte	detached	P09	scene3	keratinocyte_detached_P09_scene3
B5ME19	20240301_OA1_ThNo_SA_N756_mDIAscar_W40_F-40_Evo12_8Th16ms_Ref10_lmd7wellG5_P32_scene4_detached_evotipwellA9_keratinocytes_target8	11.5239	keratinocyte	detached	P32	scene4	keratinocyte_detached_P32_scene4
B5ME19	20240301_OA1_ThNo_SA_N756_mDIAscar_W40_F-40_Evo12_8Th16ms_Ref10_lmd7wellG7_P37_scene1_attached_evotipwellB3_keratinocytes_target8	12.8254	keratinocyte	attached	P37	scene1	keratinocyte_attached_P37_scene1
B5ME19	20240301_OA1_ThNo_SA_N756_mDIAscar_W40_F-40_Evo12_8Th16ms_Ref10_lmd7wellG9_P40_scene2_attached_evotipwellB9_keratinocytes_target8	13.779	keratinocyte	attached	P40	scene2	keratinocyte_attached_P40_scene2
B5ME19	20240301_OA1_ThNo_SA_N756_mDIAscar_W40_F-40_Evo12_8Th16ms_Ref10_lmd7wellI13_P24_scene2_healthy_evotipwellC10_keratinocytes_target8	13.7062	keratinocyte	healthy	P24	scene2	keratinocyte_healthy_P24_scene2
B5ME19	20240301_OA1_ThNo_SA_N756_mDIAscar_W40_F-40_Evo12_8Th16ms_Ref10_lmd7wellI15_P51_scene1_healthy_evotipwellC5_keratinocytes_target8	11.9565	keratinocyte	healthy	P51	scene1	keratinocyte_healthy_P51_scene1
B5ME19	20240301_OA1_ThNo_SA_N756_mDIAscar_W40_F-40_Evo12_8Th16ms_Ref10_lmd7wellI3_P09_scene4_attached_evotipwellA4_keratinocytes_target8	13.2357	keratinocyte	attached	P09	scene4	keratinocyte_attached_P09_scene4
B5ME19	20240301_OA1_ThNo_SA_N756_mDIAscar_W40_F-40_Evo12_8Th16ms_Ref10_lmd7wellI7_P37_scene1_detached_evotipwellB4_keratinocytes_target8	13.6985	keratinocyte	detached	P37	scene1	keratinocyte_detached_P37_scene1
B5ME19	20240301_OA1_ThNo_SA_N756_mDIAscar_W40_F-40_Evo12_8Th16ms_Ref10_lmd7wellI9_P41_scene1_detached_evotipwellB10_keratinocytes_target8	12.0439	keratinocyte	detached	P41	scene1	keratinocyte_detached_P41_scene1
B5ME19	20240301_OA1_ThNo_SA_N756_mDIAscar_W40_F-40_Evo12_8Th16ms_Ref10_lmd7wellK15_P52_scene1_healthy_evotipwellC6_keratinocytes_target8	13.1714	keratinocyte	healthy	P52	scene1	keratinocyte_healthy_P52_scene1
B5ME19	20240301_OA1_ThNo_SA_N756_mDIAscar_W40_F-40_Evo12_8Th16ms_Ref10_lmd7wellK3_P08_scene4_detached_evotipwellA5_keratinocytes_target8	13.9649	keratinocyte	detached	P08	scene4	keratinocyte_detached_P08_scene4
B5ME19	20240301_OA1_ThNo_SA_N756_mDIAscar_W40_F-40_Evo12_8Th16ms_Ref10_lmd7wellK5_P33_scene1_detached_evotipwellA11_keratinocytes_target8	12.4528	keratinocyte	detached	P33	scene1	keratinocyte_detached_P33_scene1
B5ME19	20240301_OA1_ThNo_SA_N756_mDIAscar_W40_F-40_Evo12_8Th16ms_Ref10_lmd7wellK7_P38_scene2_attached_evotipwellB5_keratinocytes_target8	14.3875	keratinocyte	attached	P38	scene2	keratinocyte_attached_P38_scene2
B5ME19	20240301_OA1_ThNo_SA_N756_mDIAscar_W40_F-40_Evo12_8Th16ms_Ref10_lmd7wellK9_P41_scene1_attached_evotipwellB11_keratinocytes_target8	13.3444	keratinocyte	attached	P41	scene1	keratinocyte_attached_P41_scene1
B5ME19	20240301_OA1_ThNo_SA_N756_mDIAscar_W40_F-40_Evo12_8Th16ms_Ref10_lmd7wellM13_P21_scene1_healthy_evotipwellC12_keratinocytes_target8	9.59359	keratinocyte	healthy	P21	scene1	keratinocyte_healthy_P21_scene1
B5ME19	20240301_OA1_ThNo_SA_N756_mDIAscar_W40_F-40_Evo12_8Th16ms_Ref10_lmd7wellM3_P31_scene1_attached_evotipwellA6_keratinocytes_target8	12.0763	keratinocyte	attached	P31	scene1	keratinocyte_attached_P31_scene1
B5ME19	20240301_OA1_ThNo_SA_N756_mDIAscar_W40_F-40_Evo12_8Th16ms_Ref10_lmd7wellM5_P34_scene2_detached_evotipwellA12_keratinocytes_target8	12.8794	keratinocyte	detached	P34	scene2	keratinocyte_detached_P34_scene2
B5ME19	20240301_OA1_ThNo_SA_N756_mDIAscar_W40_F-40_Evo12_8Th16ms_Ref10_lmd7wellM7_P38_scene2and1_detached_evotipwellB6_keratinocytes_target8	12.9864	keratinocyte	detached	P38	scene2	keratinocyte_detached_P38_scene2
B7ZW38	20240301_OA1_ThNo_SA_N756_mDIAscar_W40_F-40_Evo12_8Th16ms_Ref10_lmd7wellC11_P42_scene1_detached_evotipwellC1_keratinocytes_target8		keratinocyte	detached	P42	scene1	keratinocyte_detached_P42_scene1
B7ZW38	20240301_OA1_ThNo_SA_N756_mDIAscar_W40_F-40_Evo12_8Th16ms_Ref10_lmd7wellC13_P22_scene1_healthy_evotipwellC7_keratinocytes_target8		keratinocyte	healthy	P22	scene1	keratinocyte_healthy_P22_scene1
B7ZW38	20240301_OA1_ThNo_SA_N756_mDIAscar_W40_F-40_Evo12_8Th16ms_Ref10_lmd7wellC15_P21_scene2_healthy_evotipwellC2_keratinocytes_target8		keratinocyte	healthy	P21	scene2	keratinocyte_healthy_P21_scene2
B7ZW38	20240301_OA1_ThNo_SA_N756_mDIAscar_W40_F-40_Evo12_8Th16ms_Ref10_lmd7wellC5_P31_scene1_detached_evotipwellA7_keratinocytes_target8		keratinocyte	detached	P31	scene1	keratinocyte_detached_P31_scene1
B7ZW38	20240301_OA1_ThNo_SA_N756_mDIAscar_W40_F-40_Evo12_8Th16ms_Ref10_lmd7wellC7_P35_scene1_detached_evotipwellB1_keratinocytes_target8		keratinocyte	detached	P35	scene1	keratinocyte_detached_P35_scene1
B7ZW38	20240301_OA1_ThNo_SA_N756_mDIAscar_W40_F-40_Evo12_8Th16ms_Ref10_lmd7wellC9_P39_scene2_detached_evotipwellB7_keratinocytes_target8		keratinocyte	detached	P39	scene2	keratinocyte_detached_P39_scene2
B7ZW38	20240301_OA1_ThNo_SA_N756_mDIAscar_W40_F-40_Evo12_8Th16ms_Ref10_lmd7wellE13_P50_scene1_healthy_evotipwellC8_keratinocytes_target8		keratinocyte	healthy	P50	scene1	keratinocyte_healthy_P50_scene1
B7ZW38	20240301_OA1_ThNo_SA_N756_mDIAscar_W40_F-40_Evo12_8Th16ms_Ref10_lmd7wellE15_P25_scene1_healthy_evotipwellC3_keratinocytes_target8		keratinocyte	healthy	P25	scene1	keratinocyte_healthy_P25_scene1
B7ZW38	20240301_OA1_ThNo_SA_N756_mDIAscar_W40_F-40_Evo12_8Th16ms_Ref10_lmd7wellE5_P32_scene3_attached_evotipwellA8_keratinocytes_target8	18.4708	keratinocyte	attached	P32	scene3	keratinocyte_attached_P32_scene3
B7ZW38	20240301_OA1_ThNo_SA_N756_mDIAscar_W40_F-40_Evo12_8Th16ms_Ref10_lmd7wellE9_P40_scene2_detached_evotipwellB8_keratinocytes_target8		keratinocyte	detached	P40	scene2	keratinocyte_detached_P40_scene2
B7ZW38	20240301_OA1_ThNo_SA_N756_mDIAscar_W40_F-40_Evo12_8Th16ms_Ref10_lmd7wellG13_P24_scene1_healthy_evotipwellC9_keratinocytes_target8	17.0697	keratinocyte	healthy	P24	scene1	keratinocyte_healthy_P24_scene1
B7ZW38	20240301_OA1_ThNo_SA_N756_mDIAscar_W40_F-40_Evo12_8Th16ms_Ref10_lmd7wellG15_P25_scene2_healthy_evotipwellC4_keratinocytes_target8		keratinocyte	healthy	P25	scene2	keratinocyte_healthy_P25_scene2
B7ZW38	20240301_OA1_ThNo_SA_N756_mDIAscar_W40_F-40_Evo12_8Th16ms_Ref10_lmd7wellG3_P09_scene3_detached_evotipwellA3_keratinocytes_target8	18.039	keratinocyte	detached	P09	scene3	keratinocyte_detached_P09_scene3
B7ZW38	20240301_OA1_ThNo_SA_N756_mDIAscar_W40_F-40_Evo12_8Th16ms_Ref10_lmd7wellG5_P32_scene4_detached_evotipwellA9_keratinocytes_target8		keratinocyte	detached	P32	scene4	keratinocyte_detached_P32_scene4
B7ZW38	20240301_OA1_ThNo_SA_N756_mDIAscar_W40_F-40_Evo12_8Th16ms_Ref10_lmd7wellG7_P37_scene1_attached_evotipwellB3_keratinocytes_target8		keratinocyte	attached	P37	scene1	keratinocyte_attached_P37_scene1
B7ZW38	20240301_OA1_ThNo_SA_N756_mDIAscar_W40_F-40_Evo12_8Th16ms_Ref10_lmd7wellG9_P40_scene2_attached_evotipwellB9_keratinocytes_target8		keratinocyte	attached	P40	scene2	keratinocyte_attached_P40_scene2
B7ZW38	20240301_OA1_ThNo_SA_N756_mDIAscar_W40_F-40_Evo12_8Th16ms_Ref10_lmd7wellI13_P24_scene2_healthy_evotipwellC10_keratinocytes_target8		keratinocyte	healthy	P24	scene2	keratinocyte_healthy_P24_scene2
B7ZW38	20240301_OA1_ThNo_SA_N756_mDIAscar_W40_F-40_Evo12_8Th16ms_Ref10_lmd7wellI15_P51_scene1_healthy_evotipwellC5_keratinocytes_target8		keratinocyte	healthy	P51	scene1	keratinocyte_healthy_P51_scene1
B7ZW38	20240301_OA1_ThNo_SA_N756_mDIAscar_W40_F-40_Evo12_8Th16ms_Ref10_lmd7wellI3_P09_scene4_attached_evotipwellA4_keratinocytes_target8		keratinocyte	attached	P09	scene4	keratinocyte_attached_P09_scene4
B7ZW38	20240301_OA1_ThNo_SA_N756_mDIAscar_W40_F-40_Evo12_8Th16ms_Ref10_lmd7wellI7_P37_scene1_detached_evotipwellB4_keratinocytes_target8		keratinocyte	detached	P37	scene1	keratinocyte_detached_P37_scene1
B7ZW38	20240301_OA1_ThNo_SA_N756_mDIAscar_W40_F-40_Evo12_8Th16ms_Ref10_lmd7wellI9_P41_scene1_detached_evotipwellB10_keratinocytes_target8	16.6057	keratinocyte	detached	P41	scene1	keratinocyte_detached_P41_scene1
B7ZW38	20240301_OA1_ThNo_SA_N756_mDIAscar_W40_F-40_Evo12_8Th16ms_Ref10_lmd7wellK15_P52_scene1_healthy_evotipwellC6_keratinocytes_target8		keratinocyte	healthy	P52	scene1	keratinocyte_healthy_P52_scene1
B7ZW38	20240301_OA1_ThNo_SA_N756_mDIAscar_W40_F-40_Evo12_8Th16ms_Ref10_lmd7wellK3_P08_scene4_detached_evotipwellA5_keratinocytes_target8		keratinocyte	detached	P08	scene4	keratinocyte_detached_P08_scene4
B7ZW38	20240301_OA1_ThNo_SA_N756_mDIAscar_W40_F-40_Evo12_8Th16ms_Ref10_lmd7wellK5_P33_scene1_detached_evotipwellA11_keratinocytes_target8		keratinocyte	detached	P33	scene1	keratinocyte_detached_P33_scene1
B7ZW38	20240301_OA1_ThNo_SA_N756_mDIAscar_W40_F-40_Evo12_8Th16ms_Ref10_lmd7wellK7_P38_scene2_attached_evotipwellB5_keratinocytes_target8		keratinocyte	attached	P38	scene2	keratinocyte_attached_P38_scene2
B7ZW38	20240301_OA1_ThNo_SA_N756_mDIAscar_W40_F-40_Evo12_8Th16ms_Ref10_lmd7wellK9_P41_scene1_attached_evotipwellB11_keratinocytes_target8		keratinocyte	attached	P41	scene1	keratinocyte_attached_P41_scene1
B7ZW38	20240301_OA1_ThNo_SA_N756_mDIAscar_W40_F-40_Evo12_8Th16ms_Ref10_lmd7wellM13_P21_scene1_healthy_evotipwellC12_keratinocytes_target8		keratinocyte	healthy	P21	scene1	keratinocyte_healthy_P21_scene1
B7ZW38	20240301_OA1_ThNo_SA_N756_mDIAscar_W40_F-40_Evo12_8Th16ms_Ref10_lmd7wellM3_P31_scene1_attached_evotipwellA6_keratinocytes_target8		keratinocyte	attached	P31	scene1	keratinocyte_attached_P31_scene1
B7ZW38	20240301_OA1_ThNo_SA_N756_mDIAscar_W40_F-40_Evo12_8Th16ms_Ref10_lmd7wellM5_P34_scene2_detached_evotipwellA12_keratinocytes_target8	17.6982	keratinocyte	detached	P34	scene2	keratinocyte_detached_P34_scene2
B7ZW38	20240301_OA1_ThNo_SA_N756_mDIAscar_W40_F-40_Evo12_8Th16ms_Ref10_lmd7wellM7_P38_scene2and1_detached_evotipwellB6_keratinocytes_target8	17.2953	keratinocyte	detached	P38	scene2	keratinocyte_detached_P38_scene2
O00116	20240301_OA1_ThNo_SA_N756_mDIAscar_W40_F-40_Evo12_8Th16ms_Ref10_lmd7wellC11_P42_scene1_detached_evotipwellC1_keratinocytes_target8	11.8761	keratinocyte	detached	P42	scene1	keratinocyte_detached_P42_scene1
O00116	20240301_OA1_ThNo_SA_N756_mDIAscar_W40_F-40_Evo12_8Th16ms_Ref10_lmd7wellC13_P22_scene1_healthy_evotipwellC7_keratinocytes_target8	12.4181	keratinocyte	healthy	P22	scene1	keratinocyte_healthy_P22_scene1
O00116	20240301_OA1_ThNo_SA_N756_mDIAscar_W40_F-40_Evo12_8Th16ms_Ref10_lmd7wellC15_P21_scene2_healthy_evotipwellC2_keratinocytes_target8		keratinocyte	healthy	P21	scene2	keratinocyte_healthy_P21_scene2
O00116	20240301_OA1_ThNo_SA_N756_mDIAscar_W40_F-40_Evo12_8Th16ms_Ref10_lmd7wellC5_P31_scene1_detached_evotipwellA7_keratinocytes_target8		keratinocyte	detached	P31	scene1	keratinocyte_detached_P31_scene1
O00116	20240301_OA1_ThNo_SA_N756_mDIAscar_W40_F-40_Evo12_8Th16ms_Ref10_lmd7wellC7_P35_scene1_detached_evotipwellB1_keratinocytes_target8	11.5206	keratinocyte	detached	P35	scene1	keratinocyte_detached_P35_scene1
O00116	20240301_OA1_ThNo_SA_N756_mDIAscar_W40_F-40_Evo12_8Th16ms_Ref10_lmd7wellC9_P39_scene2_detached_evotipwellB7_keratinocytes_target8	10.6423	keratinocyte	detached	P39	scene2	keratinocyte_detached_P39_scene2
O00116	20240301_OA1_ThNo_SA_N756_mDIAscar_W40_F-40_Evo12_8Th16ms_Ref10_lmd7wellE13_P50_scene1_healthy_evotipwellC8_keratinocytes_target8		keratinocyte	healthy	P50	scene1	keratinocyte_healthy_P50_scene1
O00116	20240301_OA1_ThNo_SA_N756_mDIAscar_W40_F-40_Evo12_8Th16ms_Ref10_lmd7wellE15_P25_scene1_healthy_evotipwellC3_keratinocytes_target8	10.6504	keratinocyte	healthy	P25	scene1	keratinocyte_healthy_P25_scene1
O00116	20240301_OA1_ThNo_SA_N756_mDIAscar_W40_F-40_Evo12_8Th16ms_Ref10_lmd7wellE5_P32_scene3_attached_evotipwellA8_keratinocytes_target8	12.1651	keratinocyte	attached	P32	scene3	keratinocyte_attached_P32_scene3
O00116	20240301_OA1_ThNo_SA_N756_mDIAscar_W40_F-40_Evo12_8Th16ms_Ref10_lmd7wellE9_P40_scene2_detached_evotipwellB8_keratinocytes_target8	12.759	keratinocyte	detached	P40	scene2	keratinocyte_detached_P40_scene2
O00116	20240301_OA1_ThNo_SA_N756_mDIAscar_W40_F-40_Evo12_8Th16ms_Ref10_lmd7wellG13_P24_scene1_healthy_evotipwellC9_keratinocytes_target8	10.5833	keratinocyte	healthy	P24	scene1	keratinocyte_healthy_P24_scene1
O00116	20240301_OA1_ThNo_SA_N756_mDIAscar_W40_F-40_Evo12_8Th16ms_Ref10_lmd7wellG15_P25_scene2_healthy_evotipwellC4_keratinocytes_target8	10.2874	keratinocyte	healthy	P25	scene2	keratinocyte_healthy_P25_scene2
O00116	20240301_OA1_ThNo_SA_N756_mDIAscar_W40_F-40_Evo12_8Th16ms_Ref10_lmd7wellG3_P09_scene3_detached_evotipwellA3_keratinocytes_target8	11.4277	keratinocyte	detached	P09	scene3	keratinocyte_detached_P09_scene3
O00116	20240301_OA1_ThNo_SA_N756_mDIAscar_W40_F-40_Evo12_8Th16ms_Ref10_lmd7wellG5_P32_scene4_detached_evotipwellA9_keratinocytes_target8	10.5733	keratinocyte	detached	P32	scene4	keratinocyte_detached_P32_scene4
O00116	20240301_OA1_ThNo_SA_N756_mDIAscar_W40_F-40_Evo12_8Th16ms_Ref10_lmd7wellG7_P37_scene1_attached_evotipwellB3_keratinocytes_target8	10.211	keratinocyte	attached	P37	scene1	keratinocyte_attached_P37_scene1
O00116	20240301_OA1_ThNo_SA_N756_mDIAscar_W40_F-40_Evo12_8Th16ms_Ref10_lmd7wellG9_P40_scene2_attached_evotipwellB9_keratinocytes_target8	11.9386	keratinocyte	attached	P40	scene2	keratinocyte_attached_P40_scene2
O00116	20240301_OA1_ThNo_SA_N756_mDIAscar_W40_F-40_Evo12_8Th16ms_Ref10_lmd7wellI13_P24_scene2_healthy_evotipwellC10_keratinocytes_target8	10.8595	keratinocyte	healthy	P24	scene2	keratinocyte_healthy_P24_scene2
O00116	20240301_OA1_ThNo_SA_N756_mDIAscar_W40_F-40_Evo12_8Th16ms_Ref10_lmd7wellI15_P51_scene1_healthy_evotipwellC5_keratinocytes_target8		keratinocyte	healthy	P51	scene1	keratinocyte_healthy_P51_scene1
O00116	20240301_OA1_ThNo_SA_N756_mDIAscar_W40_F-40_Evo12_8Th16ms_Ref10_lmd7wellI3_P09_scene4_attached_evotipwellA4_keratinocytes_target8	10.806	keratinocyte	attached	P09	scene4	keratinocyte_attached_P09_scene4
O00116	20240301_OA1_ThNo_SA_N756_mDIAscar_W40_F-40_Evo12_8Th16ms_Ref10_lmd7wellI7_P37_scene1_detached_evotipwellB4_keratinocytes_target8	11.484	keratinocyte	detached	P37	scene1	keratinocyte_detached_P37_scene1
O00116	20240301_OA1_ThNo_SA_N756_mDIAscar_W40_F-40_Evo12_8Th16ms_Ref10_lmd7wellI9_P41_scene1_detached_evotipwellB10_keratinocytes_target8	11.9683	keratinocyte	detached	P41	scene1	keratinocyte_detached_P41_scene1
O00116	20240301_OA1_ThNo_SA_N756_mDIAscar_W40_F-40_Evo12_8Th16ms_Ref10_lmd7wellK15_P52_scene1_healthy_evotipwellC6_keratinocytes_target8		keratinocyte	healthy	P52	scene1	keratinocyte_healthy_P52_scene1
O00116	20240301_OA1_ThNo_SA_N756_mDIAscar_W40_F-40_Evo12_8Th16ms_Ref10_lmd7wellK3_P08_scene4_detached_evotipwellA5_keratinocytes_target8	11.4542	keratinocyte	detached	P08	scene4	keratinocyte_detached_P08_scene4
O00116	20240301_OA1_ThNo_SA_N756_mDIAscar_W40_F-40_Evo12_8Th16ms_Ref10_lmd7wellK5_P33_scene1_detached_evotipwellA11_keratinocytes_target8	11.6509	keratinocyte	detached	P33	scene1	keratinocyte_detached_P33_scene1
O00116	20240301_OA1_ThNo_SA_N756_mDIAscar_W40_F-40_Evo12_8Th16ms_Ref10_lmd7wellK7_P38_scene2_attached_evotipwellB5_keratinocytes_target8	11.1273	keratinocyte	attached	P38	scene2	keratinocyte_attached_P38_scene2
O00116	20240301_OA1_ThNo_SA_N756_mDIAscar_W40_F-40_Evo12_8Th16ms_Ref10_lmd7wellK9_P41_scene1_attached_evotipwellB11_keratinocytes_target8	11.3256	keratinocyte	attached	P41	scene1	keratinocyte_attached_P41_scene1
O00116	20240301_OA1_ThNo_SA_N756_mDIAscar_W40_F-40_Evo12_8Th16ms_Ref10_lmd7wellM13_P21_scene1_healthy_evotipwellC12_keratinocytes_target8		keratinocyte	healthy	P21	scene1	keratinocyte_healthy_P21_scene1
O00116	20240301_OA1_ThNo_SA_N756_mDIAscar_W40_F-40_Evo12_8Th16ms_Ref10_lmd7wellM3_P31_scene1_attached_evotipwellA6_keratinocytes_target8		keratinocyte	attached	P31	scene1	keratinocyte_attached_P31_scene1
O00116	20240301_OA1_ThNo_SA_N756_mDIAscar_W40_F-40_Evo12_8Th16ms_Ref10_lmd7wellM5_P34_scene2_detached_evotipwellA12_keratinocytes_target8	12.3157	keratinocyte	detached	P34	scene2	keratinocyte_detached_P34_scene2
O00116	20240301_OA1_ThNo_SA_N756_mDIAscar_W40_F-40_Evo12_8Th16ms_Ref10_lmd7wellM7_P38_scene2and1_detached_evotipwellB6_keratinocytes_target8	11.5707	keratinocyte	detached	P38	scene2	keratinocyte_detached_P38_scene2
O00148	20240301_OA1_ThNo_SA_N756_mDIAscar_W40_F-40_Evo12_8Th16ms_Ref10_lmd7wellC11_P42_scene1_detached_evotipwellC1_keratinocytes_target8	11.6933	keratinocyte	detached	P42	scene1	keratinocyte_detached_P42_scene1
O00148	20240301_OA1_ThNo_SA_N756_mDIAscar_W40_F-40_Evo12_8Th16ms_Ref10_lmd7wellC13_P22_scene1_healthy_evotipwellC7_keratinocytes_target8	9.75585	keratinocyte	healthy	P22	scene1	keratinocyte_healthy_P22_scene1
O00148	20240301_OA1_ThNo_SA_N756_mDIAscar_W40_F-40_Evo12_8Th16ms_Ref10_lmd7wellC15_P21_scene2_healthy_evotipwellC2_keratinocytes_target8	11.3014	keratinocyte	healthy	P21	scene2	keratinocyte_healthy_P21_scene2
O00148	20240301_OA1_ThNo_SA_N756_mDIAscar_W40_F-40_Evo12_8Th16ms_Ref10_lmd7wellC5_P31_scene1_detached_evotipwellA7_keratinocytes_target8		keratinocyte	detached	P31	scene1	keratinocyte_detached_P31_scene1
O00148	20240301_OA1_ThNo_SA_N756_mDIAscar_W40_F-40_Evo12_8Th16ms_Ref10_lmd7wellC7_P35_scene1_detached_evotipwellB1_keratinocytes_target8	12.1377	keratinocyte	detached	P35	scene1	keratinocyte_detached_P35_scene1
O00148	20240301_OA1_ThNo_SA_N756_mDIAscar_W40_F-40_Evo12_8Th16ms_Ref10_lmd7wellC9_P39_scene2_detached_evotipwellB7_keratinocytes_target8	12.163	keratinocyte	detached	P39	scene2	keratinocyte_detached_P39_scene2
O00148	20240301_OA1_ThNo_SA_N756_mDIAscar_W40_F-40_Evo12_8Th16ms_Ref10_lmd7wellE13_P50_scene1_healthy_evotipwellC8_keratinocytes_target8	11.0437	keratinocyte	healthy	P50	scene1	keratinocyte_healthy_P50_scene1
O00148	20240301_OA1_ThNo_SA_N756_mDIAscar_W40_F-40_Evo12_8Th16ms_Ref10_lmd7wellE15_P25_scene1_healthy_evotipwellC3_keratinocytes_target8	10.7817	keratinocyte	healthy	P25	scene1	keratinocyte_healthy_P25_scene1
O00148	20240301_OA1_ThNo_SA_N756_mDIAscar_W40_F-40_Evo12_8Th16ms_Ref10_lmd7wellE5_P32_scene3_attached_evotipwellA8_keratinocytes_target8	11.7659	keratinocyte	attached	P32	scene3	keratinocyte_attached_P32_scene3
O00148	20240301_OA1_ThNo_SA_N756_mDIAscar_W40_F-40_Evo12_8Th16ms_Ref10_lmd7wellE9_P40_scene2_detached_evotipwellB8_keratinocytes_target8	11.557	keratinocyte	detached	P40	scene2	keratinocyte_detached_P40_scene2
O00148	20240301_OA1_ThNo_SA_N756_mDIAscar_W40_F-40_Evo12_8Th16ms_Ref10_lmd7wellG13_P24_scene1_healthy_evotipwellC9_keratinocytes_target8	9.28256	keratinocyte	healthy	P24	scene1	keratinocyte_healthy_P24_scene1
O00148	20240301_OA1_ThNo_SA_N756_mDIAscar_W40_F-40_Evo12_8Th16ms_Ref10_lmd7wellG15_P25_scene2_healthy_evotipwellC4_keratinocytes_target8	10.1853	keratinocyte	healthy	P25	scene2	keratinocyte_healthy_P25_scene2
O00148	20240301_OA1_ThNo_SA_N756_mDIAscar_W40_F-40_Evo12_8Th16ms_Ref10_lmd7wellG3_P09_scene3_detached_evotipwellA3_keratinocytes_target8	11.8694	keratinocyte	detached	P09	scene3	keratinocyte_detached_P09_scene3
O00148	20240301_OA1_ThNo_SA_N756_mDIAscar_W40_F-40_Evo12_8Th16ms_Ref10_lmd7wellG5_P32_scene4_detached_evotipwellA9_keratinocytes_target8	10.3941	keratinocyte	detached	P32	scene4	keratinocyte_detached_P32_scene4
O00148	20240301_OA1_ThNo_SA_N756_mDIAscar_W40_F-40_Evo12_8Th16ms_Ref10_lmd7wellG7_P37_scene1_attached_evotipwellB3_keratinocytes_target8	11.5822	keratinocyte	attached	P37	scene1	keratinocyte_attached_P37_scene1
O00148	20240301_OA1_ThNo_SA_N756_mDIAscar_W40_F-40_Evo12_8Th16ms_Ref10_lmd7wellG9_P40_scene2_attached_evotipwellB9_keratinocytes_target8	12.5912	keratinocyte	attached	P40	scene2	keratinocyte_attached_P40_scene2
O00148	20240301_OA1_ThNo_SA_N756_mDIAscar_W40_F-40_Evo12_8Th16ms_Ref10_lmd7wellI13_P24_scene2_healthy_evotipwellC10_keratinocytes_target8	9.79999	keratinocyte	healthy	P24	scene2	keratinocyte_healthy_P24_scene2
O00148	20240301_OA1_ThNo_SA_N756_mDIAscar_W40_F-40_Evo12_8Th16ms_Ref10_lmd7wellI15_P51_scene1_healthy_evotipwellC5_keratinocytes_target8		keratinocyte	healthy	P51	scene1	keratinocyte_healthy_P51_scene1
O00148	20240301_OA1_ThNo_SA_N756_mDIAscar_W40_F-40_Evo12_8Th16ms_Ref10_lmd7wellI3_P09_scene4_attached_evotipwellA4_keratinocytes_target8	11.4357	keratinocyte	attached	P09	scene4	keratinocyte_attached_P09_scene4
O00148	20240301_OA1_ThNo_SA_N756_mDIAscar_W40_F-40_Evo12_8Th16ms_Ref10_lmd7wellI7_P37_scene1_detached_evotipwellB4_keratinocytes_target8	12.2195	keratinocyte	detached	P37	scene1	keratinocyte_detached_P37_scene1
O00148	20240301_OA1_ThNo_SA_N756_mDIAscar_W40_F-40_Evo12_8Th16ms_Ref10_lmd7wellI9_P41_scene1_detached_evotipwellB10_keratinocytes_target8	10.9821	keratinocyte	detached	P41	scene1	keratinocyte_detached_P41_scene1
O00148	20240301_OA1_ThNo_SA_N756_mDIAscar_W40_F-40_Evo12_8Th16ms_Ref10_lmd7wellK15_P52_scene1_healthy_evotipwellC6_keratinocytes_target8	10.8161	keratinocyte	healthy	P52	scene1	keratinocyte_healthy_P52_scene1
O00148	20240301_OA1_ThNo_SA_N756_mDIAscar_W40_F-40_Evo12_8Th16ms_Ref10_lmd7wellK3_P08_scene4_detached_evotipwellA5_keratinocytes_target8	11.6625	keratinocyte	detached	P08	scene4	keratinocyte_detached_P08_scene4
O00148	20240301_OA1_ThNo_SA_N756_mDIAscar_W40_F-40_Evo12_8Th16ms_Ref10_lmd7wellK5_P33_scene1_detached_evotipwellA11_keratinocytes_target8	11.7492	keratinocyte	detached	P33	scene1	keratinocyte_detached_P33_scene1
O00148	20240301_OA1_ThNo_SA_N756_mDIAscar_W40_F-40_Evo12_8Th16ms_Ref10_lmd7wellK7_P38_scene2_attached_evotipwellB5_keratinocytes_target8	11.7905	keratinocyte	attached	P38	scene2	keratinocyte_attached_P38_scene2
O00148	20240301_OA1_ThNo_SA_N756_mDIAscar_W40_F-40_Evo12_8Th16ms_Ref10_lmd7wellK9_P41_scene1_attached_evotipwellB11_keratinocytes_target8	12.4937	keratinocyte	attached	P41	scene1	keratinocyte_attached_P41_scene1
O00148	20240301_OA1_ThNo_SA_N756_mDIAscar_W40_F-40_Evo12_8Th16ms_Ref10_lmd7wellM13_P21_scene1_healthy_evotipwellC12_keratinocytes_target8		keratinocyte	healthy	P21	scene1	keratinocyte_healthy_P21_scene1
O00148	20240301_OA1_ThNo_SA_N756_mDIAscar_W40_F-40_Evo12_8Th16ms_Ref10_lmd7wellM3_P31_scene1_attached_evotipwellA6_keratinocytes_target8	9.64916	keratinocyte	attached	P31	scene1	keratinocyte_attached_P31_scene1
O00148	20240301_OA1_ThNo_SA_N756_mDIAscar_W40_F-40_Evo12_8Th16ms_Ref10_lmd7wellM5_P34_scene2_detached_evotipwellA12_keratinocytes_target8	11.4898	keratinocyte	detached	P34	scene2	keratinocyte_detached_P34_scene2
O00148	20240301_OA1_ThNo_SA_N756_mDIAscar_W40_F-40_Evo12_8Th16ms_Ref10_lmd7wellM7_P38_scene2and1_detached_evotipwellB6_keratinocytes_target8	11.5159	keratinocyte	detached	P38	scene2	keratinocyte_detached_P38_scene2
O00151	20240301_OA1_ThNo_SA_N756_mDIAscar_W40_F-40_Evo12_8Th16ms_Ref10_lmd7wellC11_P42_scene1_detached_evotipwellC1_keratinocytes_target8	13.756	keratinocyte	detached	P42	scene1	keratinocyte_detached_P42_scene1
O00151	20240301_OA1_ThNo_SA_N756_mDIAscar_W40_F-40_Evo12_8Th16ms_Ref10_lmd7wellC13_P22_scene1_healthy_evotipwellC7_keratinocytes_target8	14.4636	keratinocyte	healthy	P22	scene1	keratinocyte_healthy_P22_scene1
O00151	20240301_OA1_ThNo_SA_N756_mDIAscar_W40_F-40_Evo12_8Th16ms_Ref10_lmd7wellC15_P21_scene2_healthy_evotipwellC2_keratinocytes_target8	11.3357	keratinocyte	healthy	P21	scene2	keratinocyte_healthy_P21_scene2
O00151	20240301_OA1_ThNo_SA_N756_mDIAscar_W40_F-40_Evo12_8Th16ms_Ref10_lmd7wellC5_P31_scene1_detached_evotipwellA7_keratinocytes_target8	11.9126	keratinocyte	detached	P31	scene1	keratinocyte_detached_P31_scene1
O00151	20240301_OA1_ThNo_SA_N756_mDIAscar_W40_F-40_Evo12_8Th16ms_Ref10_lmd7wellC7_P35_scene1_detached_evotipwellB1_keratinocytes_target8	14.8845	keratinocyte	detached	P35	scene1	keratinocyte_detached_P35_scene1
O00151	20240301_OA1_ThNo_SA_N756_mDIAscar_W40_F-40_Evo12_8Th16ms_Ref10_lmd7wellC9_P39_scene2_detached_evotipwellB7_keratinocytes_target8	15.0531	keratinocyte	detached	P39	scene2	keratinocyte_detached_P39_scene2
O00151	20240301_OA1_ThNo_SA_N756_mDIAscar_W40_F-40_Evo12_8Th16ms_Ref10_lmd7wellE13_P50_scene1_healthy_evotipwellC8_keratinocytes_target8	14.6682	keratinocyte	healthy	P50	scene1	keratinocyte_healthy_P50_scene1
O00151	20240301_OA1_ThNo_SA_N756_mDIAscar_W40_F-40_Evo12_8Th16ms_Ref10_lmd7wellE15_P25_scene1_healthy_evotipwellC3_keratinocytes_target8	14.6759	keratinocyte	healthy	P25	scene1	keratinocyte_healthy_P25_scene1
O00151	20240301_OA1_ThNo_SA_N756_mDIAscar_W40_F-40_Evo12_8Th16ms_Ref10_lmd7wellE5_P32_scene3_attached_evotipwellA8_keratinocytes_target8	14.3779	keratinocyte	attached	P32	scene3	keratinocyte_attached_P32_scene3
O00151	20240301_OA1_ThNo_SA_N756_mDIAscar_W40_F-40_Evo12_8Th16ms_Ref10_lmd7wellE9_P40_scene2_detached_evotipwellB8_keratinocytes_target8	13.5221	keratinocyte	detached	P40	scene2	keratinocyte_detached_P40_scene2
O00151	20240301_OA1_ThNo_SA_N756_mDIAscar_W40_F-40_Evo12_8Th16ms_Ref10_lmd7wellG13_P24_scene1_healthy_evotipwellC9_keratinocytes_target8	14.7982	keratinocyte	healthy	P24	scene1	keratinocyte_healthy_P24_scene1
O00151	20240301_OA1_ThNo_SA_N756_mDIAscar_W40_F-40_Evo12_8Th16ms_Ref10_lmd7wellG15_P25_scene2_healthy_evotipwellC4_keratinocytes_target8	14.7651	keratinocyte	healthy	P25	scene2	keratinocyte_healthy_P25_scene2
O00151	20240301_OA1_ThNo_SA_N756_mDIAscar_W40_F-40_Evo12_8Th16ms_Ref10_lmd7wellG3_P09_scene3_detached_evotipwellA3_keratinocytes_target8	15.087	keratinocyte	detached	P09	scene3	keratinocyte_detached_P09_scene3
O00151	20240301_OA1_ThNo_SA_N756_mDIAscar_W40_F-40_Evo12_8Th16ms_Ref10_lmd7wellG5_P32_scene4_detached_evotipwellA9_keratinocytes_target8	12.5011	keratinocyte	detached	P32	scene4	keratinocyte_detached_P32_scene4
O00151	20240301_OA1_ThNo_SA_N756_mDIAscar_W40_F-40_Evo12_8Th16ms_Ref10_lmd7wellG7_P37_scene1_attached_evotipwellB3_keratinocytes_target8	15.506	keratinocyte	attached	P37	scene1	keratinocyte_attached_P37_scene1
O00151	20240301_OA1_ThNo_SA_N756_mDIAscar_W40_F-40_Evo12_8Th16ms_Ref10_lmd7wellG9_P40_scene2_attached_evotipwellB9_keratinocytes_target8	15.8652	keratinocyte	attached	P40	scene2	keratinocyte_attached_P40_scene2
O00151	20240301_OA1_ThNo_SA_N756_mDIAscar_W40_F-40_Evo12_8Th16ms_Ref10_lmd7wellI13_P24_scene2_healthy_evotipwellC10_keratinocytes_target8	15.4288	keratinocyte	healthy	P24	scene2	keratinocyte_healthy_P24_scene2
O00151	20240301_OA1_ThNo_SA_N756_mDIAscar_W40_F-40_Evo12_8Th16ms_Ref10_lmd7wellI15_P51_scene1_healthy_evotipwellC5_keratinocytes_target8	9.81329	keratinocyte	healthy	P51	scene1	keratinocyte_healthy_P51_scene1
O00151	20240301_OA1_ThNo_SA_N756_mDIAscar_W40_F-40_Evo12_8Th16ms_Ref10_lmd7wellI3_P09_scene4_attached_evotipwellA4_keratinocytes_target8	14.1559	keratinocyte	attached	P09	scene4	keratinocyte_attached_P09_scene4
O00151	20240301_OA1_ThNo_SA_N756_mDIAscar_W40_F-40_Evo12_8Th16ms_Ref10_lmd7wellI7_P37_scene1_detached_evotipwellB4_keratinocytes_target8	13.0276	keratinocyte	detached	P37	scene1	keratinocyte_detached_P37_scene1
O00151	20240301_OA1_ThNo_SA_N756_mDIAscar_W40_F-40_Evo12_8Th16ms_Ref10_lmd7wellI9_P41_scene1_detached_evotipwellB10_keratinocytes_target8	13.3414	keratinocyte	detached	P41	scene1	keratinocyte_detached_P41_scene1
O00151	20240301_OA1_ThNo_SA_N756_mDIAscar_W40_F-40_Evo12_8Th16ms_Ref10_lmd7wellK15_P52_scene1_healthy_evotipwellC6_keratinocytes_target8	14.6186	keratinocyte	healthy	P52	scene1	keratinocyte_healthy_P52_scene1
O00151	20240301_OA1_ThNo_SA_N756_mDIAscar_W40_F-40_Evo12_8Th16ms_Ref10_lmd7wellK3_P08_scene4_detached_evotipwellA5_keratinocytes_target8	15.1366	keratinocyte	detached	P08	scene4	keratinocyte_detached_P08_scene4
O00151	20240301_OA1_ThNo_SA_N756_mDIAscar_W40_F-40_Evo12_8Th16ms_Ref10_lmd7wellK5_P33_scene1_detached_evotipwellA11_keratinocytes_target8	13.8586	keratinocyte	detached	P33	scene1	keratinocyte_detached_P33_scene1
O00151	20240301_OA1_ThNo_SA_N756_mDIAscar_W40_F-40_Evo12_8Th16ms_Ref10_lmd7wellK7_P38_scene2_attached_evotipwellB5_keratinocytes_target8	14.501	keratinocyte	attached	P38	scene2	keratinocyte_attached_P38_scene2
O00151	20240301_OA1_ThNo_SA_N756_mDIAscar_W40_F-40_Evo12_8Th16ms_Ref10_lmd7wellK9_P41_scene1_attached_evotipwellB11_keratinocytes_target8	14.1461	keratinocyte	attached	P41	scene1	keratinocyte_attached_P41_scene1
O00151	20240301_OA1_ThNo_SA_N756_mDIAscar_W40_F-40_Evo12_8Th16ms_Ref10_lmd7wellM13_P21_scene1_healthy_evotipwellC12_keratinocytes_target8	9.6389	keratinocyte	healthy	P21	scene1	keratinocyte_healthy_P21_scene1
O00151	20240301_OA1_ThNo_SA_N756_mDIAscar_W40_F-40_Evo12_8Th16ms_Ref10_lmd7wellM3_P31_scene1_attached_evotipwellA6_keratinocytes_target8	12.0736	keratinocyte	attached	P31	scene1	keratinocyte_attached_P31_scene1
O00151	20240301_OA1_ThNo_SA_N756_mDIAscar_W40_F-40_Evo12_8Th16ms_Ref10_lmd7wellM5_P34_scene2_detached_evotipwellA12_keratinocytes_target8	12.4255	keratinocyte	detached	P34	scene2	keratinocyte_detached_P34_scene2
O00151	20240301_OA1_ThNo_SA_N756_mDIAscar_W40_F-40_Evo12_8Th16ms_Ref10_lmd7wellM7_P38_scene2and1_detached_evotipwellB6_keratinocytes_target8	12.3019	keratinocyte	detached	P38	scene2	keratinocyte_detached_P38_scene2
O00154	20240301_OA1_ThNo_SA_N756_mDIAscar_W40_F-40_Evo12_8Th16ms_Ref10_lmd7wellC11_P42_scene1_detached_evotipwellC1_keratinocytes_target8	11.7866	keratinocyte	detached	P42	scene1	keratinocyte_detached_P42_scene1
O00154	20240301_OA1_ThNo_SA_N756_mDIAscar_W40_F-40_Evo12_8Th16ms_Ref10_lmd7wellC13_P22_scene1_healthy_evotipwellC7_keratinocytes_target8	12.3987	keratinocyte	healthy	P22	scene1	keratinocyte_healthy_P22_scene1
O00154	20240301_OA1_ThNo_SA_N756_mDIAscar_W40_F-40_Evo12_8Th16ms_Ref10_lmd7wellC15_P21_scene2_healthy_evotipwellC2_keratinocytes_target8		keratinocyte	healthy	P21	scene2	keratinocyte_healthy_P21_scene2
O00154	20240301_OA1_ThNo_SA_N756_mDIAscar_W40_F-40_Evo12_8Th16ms_Ref10_lmd7wellC5_P31_scene1_detached_evotipwellA7_keratinocytes_target8	12.1812	keratinocyte	detached	P31	scene1	keratinocyte_detached_P31_scene1
O00154	20240301_OA1_ThNo_SA_N756_mDIAscar_W40_F-40_Evo12_8Th16ms_Ref10_lmd7wellC7_P35_scene1_detached_evotipwellB1_keratinocytes_target8	13.3737	keratinocyte	detached	P35	scene1	keratinocyte_detached_P35_scene1
O00154	20240301_OA1_ThNo_SA_N756_mDIAscar_W40_F-40_Evo12_8Th16ms_Ref10_lmd7wellC9_P39_scene2_detached_evotipwellB7_keratinocytes_target8	12.9782	keratinocyte	detached	P39	scene2	keratinocyte_detached_P39_scene2
O00154	20240301_OA1_ThNo_SA_N756_mDIAscar_W40_F-40_Evo12_8Th16ms_Ref10_lmd7wellE13_P50_scene1_healthy_evotipwellC8_keratinocytes_target8	12.0476	keratinocyte	healthy	P50	scene1	keratinocyte_healthy_P50_scene1
O00154	20240301_OA1_ThNo_SA_N756_mDIAscar_W40_F-40_Evo12_8Th16ms_Ref10_lmd7wellE15_P25_scene1_healthy_evotipwellC3_keratinocytes_target8	10.1274	keratinocyte	healthy	P25	scene1	keratinocyte_healthy_P25_scene1
O00154	20240301_OA1_ThNo_SA_N756_mDIAscar_W40_F-40_Evo12_8Th16ms_Ref10_lmd7wellE5_P32_scene3_attached_evotipwellA8_keratinocytes_target8	12.3953	keratinocyte	attached	P32	scene3	keratinocyte_attached_P32_scene3
O00154	20240301_OA1_ThNo_SA_N756_mDIAscar_W40_F-40_Evo12_8Th16ms_Ref10_lmd7wellE9_P40_scene2_detached_evotipwellB8_keratinocytes_target8	13.9027	keratinocyte	detached	P40	scene2	keratinocyte_detached_P40_scene2
O00154	20240301_OA1_ThNo_SA_N756_mDIAscar_W40_F-40_Evo12_8Th16ms_Ref10_lmd7wellG13_P24_scene1_healthy_evotipwellC9_keratinocytes_target8	10.1528	keratinocyte	healthy	P24	scene1	keratinocyte_healthy_P24_scene1
O00154	20240301_OA1_ThNo_SA_N756_mDIAscar_W40_F-40_Evo12_8Th16ms_Ref10_lmd7wellG15_P25_scene2_healthy_evotipwellC4_keratinocytes_target8	11.0929	keratinocyte	healthy	P25	scene2	keratinocyte_healthy_P25_scene2
O00154	20240301_OA1_ThNo_SA_N756_mDIAscar_W40_F-40_Evo12_8Th16ms_Ref10_lmd7wellG3_P09_scene3_detached_evotipwellA3_keratinocytes_target8	12.2283	keratinocyte	detached	P09	scene3	keratinocyte_detached_P09_scene3
O00154	20240301_OA1_ThNo_SA_N756_mDIAscar_W40_F-40_Evo12_8Th16ms_Ref10_lmd7wellG5_P32_scene4_detached_evotipwellA9_keratinocytes_target8	12.0159	keratinocyte	detached	P32	scene4	keratinocyte_detached_P32_scene4
O00154	20240301_OA1_ThNo_SA_N756_mDIAscar_W40_F-40_Evo12_8Th16ms_Ref10_lmd7wellG7_P37_scene1_attached_evotipwellB3_keratinocytes_target8	12.3747	keratinocyte	attached	P37	scene1	keratinocyte_attached_P37_scene1
O00154	20240301_OA1_ThNo_SA_N756_mDIAscar_W40_F-40_Evo12_8Th16ms_Ref10_lmd7wellG9_P40_scene2_attached_evotipwellB9_keratinocytes_target8	14.5648	keratinocyte	attached	P40	scene2	keratinocyte_attached_P40_scene2
O00154	20240301_OA1_ThNo_SA_N756_mDIAscar_W40_F-40_Evo12_8Th16ms_Ref10_lmd7wellI13_P24_scene2_healthy_evotipwellC10_keratinocytes_target8	9.33628	keratinocyte	healthy	P24	scene2	keratinocyte_healthy_P24_scene2
O00154	20240301_OA1_ThNo_SA_N756_mDIAscar_W40_F-40_Evo12_8Th16ms_Ref10_lmd7wellI15_P51_scene1_healthy_evotipwellC5_keratinocytes_target8	10.9427	keratinocyte	healthy	P51	scene1	keratinocyte_healthy_P51_scene1
O00154	20240301_OA1_ThNo_SA_N756_mDIAscar_W40_F-40_Evo12_8Th16ms_Ref10_lmd7wellI3_P09_scene4_attached_evotipwellA4_keratinocytes_target8	12.9909	keratinocyte	attached	P09	scene4	keratinocyte_attached_P09_scene4
O00154	20240301_OA1_ThNo_SA_N756_mDIAscar_W40_F-40_Evo12_8Th16ms_Ref10_lmd7wellI7_P37_scene1_detached_evotipwellB4_keratinocytes_target8	13.462	keratinocyte	detached	P37	scene1	keratinocyte_detached_P37_scene1
O00154	20240301_OA1_ThNo_SA_N756_mDIAscar_W40_F-40_Evo12_8Th16ms_Ref10_lmd7wellI9_P41_scene1_detached_evotipwellB10_keratinocytes_target8	12.13	keratinocyte	detached	P41	scene1	keratinocyte_detached_P41_scene1
O00154	20240301_OA1_ThNo_SA_N756_mDIAscar_W40_F-40_Evo12_8Th16ms_Ref10_lmd7wellK15_P52_scene1_healthy_evotipwellC6_keratinocytes_target8	11.2272	keratinocyte	healthy	P52	scene1	keratinocyte_healthy_P52_scene1
O00154	20240301_OA1_ThNo_SA_N756_mDIAscar_W40_F-40_Evo12_8Th16ms_Ref10_lmd7wellK3_P08_scene4_detached_evotipwellA5_keratinocytes_target8	12.9607	keratinocyte	detached	P08	scene4	keratinocyte_detached_P08_scene4
O00154	20240301_OA1_ThNo_SA_N756_mDIAscar_W40_F-40_Evo12_8Th16ms_Ref10_lmd7wellK5_P33_scene1_detached_evotipwellA11_keratinocytes_target8	13.0402	keratinocyte	detached	P33	scene1	keratinocyte_detached_P33_scene1
O00154	20240301_OA1_ThNo_SA_N756_mDIAscar_W40_F-40_Evo12_8Th16ms_Ref10_lmd7wellK7_P38_scene2_attached_evotipwellB5_keratinocytes_target8	12.9295	keratinocyte	attached	P38	scene2	keratinocyte_attached_P38_scene2
O00154	20240301_OA1_ThNo_SA_N756_mDIAscar_W40_F-40_Evo12_8Th16ms_Ref10_lmd7wellK9_P41_scene1_attached_evotipwellB11_keratinocytes_target8	11.4745	keratinocyte	attached	P41	scene1	keratinocyte_attached_P41_scene1
O00154	20240301_OA1_ThNo_SA_N756_mDIAscar_W40_F-40_Evo12_8Th16ms_Ref10_lmd7wellM13_P21_scene1_healthy_evotipwellC12_keratinocytes_target8		keratinocyte	healthy	P21	scene1	keratinocyte_healthy_P21_scene1
O00154	20240301_OA1_ThNo_SA_N756_mDIAscar_W40_F-40_Evo12_8Th16ms_Ref10_lmd7wellM3_P31_scene1_attached_evotipwellA6_keratinocytes_target8		keratinocyte	attached	P31	scene1	keratinocyte_attached_P31_scene1
O00154	20240301_OA1_ThNo_SA_N756_mDIAscar_W40_F-40_Evo12_8Th16ms_Ref10_lmd7wellM5_P34_scene2_detached_evotipwellA12_keratinocytes_target8	11.2518	keratinocyte	detached	P34	scene2	keratinocyte_detached_P34_scene2
O00154	20240301_OA1_ThNo_SA_N756_mDIAscar_W40_F-40_Evo12_8Th16ms_Ref10_lmd7wellM7_P38_scene2and1_detached_evotipwellB6_keratinocytes_target8	11.3735	keratinocyte	detached	P38	scene2	keratinocyte_detached_P38_scene2
O00159	20240301_OA1_ThNo_SA_N756_mDIAscar_W40_F-40_Evo12_8Th16ms_Ref10_lmd7wellC11_P42_scene1_detached_evotipwellC1_keratinocytes_target8	10.6806	keratinocyte	detached	P42	scene1	keratinocyte_detached_P42_scene1
O00159	20240301_OA1_ThNo_SA_N756_mDIAscar_W40_F-40_Evo12_8Th16ms_Ref10_lmd7wellC13_P22_scene1_healthy_evotipwellC7_keratinocytes_target8	11.0263	keratinocyte	healthy	P22	scene1	keratinocyte_healthy_P22_scene1
O00159	20240301_OA1_ThNo_SA_N756_mDIAscar_W40_F-40_Evo12_8Th16ms_Ref10_lmd7wellC15_P21_scene2_healthy_evotipwellC2_keratinocytes_target8		keratinocyte	healthy	P21	scene2	keratinocyte_healthy_P21_scene2
O00159	20240301_OA1_ThNo_SA_N756_mDIAscar_W40_F-40_Evo12_8Th16ms_Ref10_lmd7wellC5_P31_scene1_detached_evotipwellA7_keratinocytes_target8	11.6834	keratinocyte	detached	P31	scene1	keratinocyte_detached_P31_scene1
O00159	20240301_OA1_ThNo_SA_N756_mDIAscar_W40_F-40_Evo12_8Th16ms_Ref10_lmd7wellC7_P35_scene1_detached_evotipwellB1_keratinocytes_target8	11.58	keratinocyte	detached	P35	scene1	keratinocyte_detached_P35_scene1
O00159	20240301_OA1_ThNo_SA_N756_mDIAscar_W40_F-40_Evo12_8Th16ms_Ref10_lmd7wellC9_P39_scene2_detached_evotipwellB7_keratinocytes_target8	11.4901	keratinocyte	detached	P39	scene2	keratinocyte_detached_P39_scene2
O00159	20240301_OA1_ThNo_SA_N756_mDIAscar_W40_F-40_Evo12_8Th16ms_Ref10_lmd7wellE13_P50_scene1_healthy_evotipwellC8_keratinocytes_target8	11.3914	keratinocyte	healthy	P50	scene1	keratinocyte_healthy_P50_scene1
O00159	20240301_OA1_ThNo_SA_N756_mDIAscar_W40_F-40_Evo12_8Th16ms_Ref10_lmd7wellE15_P25_scene1_healthy_evotipwellC3_keratinocytes_target8	12.077	keratinocyte	healthy	P25	scene1	keratinocyte_healthy_P25_scene1
O00159	20240301_OA1_ThNo_SA_N756_mDIAscar_W40_F-40_Evo12_8Th16ms_Ref10_lmd7wellE5_P32_scene3_attached_evotipwellA8_keratinocytes_target8	12.4496	keratinocyte	attached	P32	scene3	keratinocyte_attached_P32_scene3
O00159	20240301_OA1_ThNo_SA_N756_mDIAscar_W40_F-40_Evo12_8Th16ms_Ref10_lmd7wellE9_P40_scene2_detached_evotipwellB8_keratinocytes_target8	12.3073	keratinocyte	detached	P40	scene2	keratinocyte_detached_P40_scene2
O00159	20240301_OA1_ThNo_SA_N756_mDIAscar_W40_F-40_Evo12_8Th16ms_Ref10_lmd7wellG13_P24_scene1_healthy_evotipwellC9_keratinocytes_target8	11.4615	keratinocyte	healthy	P24	scene1	keratinocyte_healthy_P24_scene1
O00159	20240301_OA1_ThNo_SA_N756_mDIAscar_W40_F-40_Evo12_8Th16ms_Ref10_lmd7wellG15_P25_scene2_healthy_evotipwellC4_keratinocytes_target8	11.7104	keratinocyte	healthy	P25	scene2	keratinocyte_healthy_P25_scene2
O00159	20240301_OA1_ThNo_SA_N756_mDIAscar_W40_F-40_Evo12_8Th16ms_Ref10_lmd7wellG3_P09_scene3_detached_evotipwellA3_keratinocytes_target8	10.9725	keratinocyte	detached	P09	scene3	keratinocyte_detached_P09_scene3
O00159	20240301_OA1_ThNo_SA_N756_mDIAscar_W40_F-40_Evo12_8Th16ms_Ref10_lmd7wellG5_P32_scene4_detached_evotipwellA9_keratinocytes_target8	10.5782	keratinocyte	detached	P32	scene4	keratinocyte_detached_P32_scene4
O00159	20240301_OA1_ThNo_SA_N756_mDIAscar_W40_F-40_Evo12_8Th16ms_Ref10_lmd7wellG7_P37_scene1_attached_evotipwellB3_keratinocytes_target8	11.2808	keratinocyte	attached	P37	scene1	keratinocyte_attached_P37_scene1
O00159	20240301_OA1_ThNo_SA_N756_mDIAscar_W40_F-40_Evo12_8Th16ms_Ref10_lmd7wellG9_P40_scene2_attached_evotipwellB9_keratinocytes_target8	11.2128	keratinocyte	attached	P40	scene2	keratinocyte_attached_P40_scene2
O00159	20240301_OA1_ThNo_SA_N756_mDIAscar_W40_F-40_Evo12_8Th16ms_Ref10_lmd7wellI13_P24_scene2_healthy_evotipwellC10_keratinocytes_target8	11.6624	keratinocyte	healthy	P24	scene2	keratinocyte_healthy_P24_scene2
O00159	20240301_OA1_ThNo_SA_N756_mDIAscar_W40_F-40_Evo12_8Th16ms_Ref10_lmd7wellI15_P51_scene1_healthy_evotipwellC5_keratinocytes_target8		keratinocyte	healthy	P51	scene1	keratinocyte_healthy_P51_scene1
O00159	20240301_OA1_ThNo_SA_N756_mDIAscar_W40_F-40_Evo12_8Th16ms_Ref10_lmd7wellI3_P09_scene4_attached_evotipwellA4_keratinocytes_target8	10.9814	keratinocyte	attached	P09	scene4	keratinocyte_attached_P09_scene4
O00159	20240301_OA1_ThNo_SA_N756_mDIAscar_W40_F-40_Evo12_8Th16ms_Ref10_lmd7wellI7_P37_scene1_detached_evotipwellB4_keratinocytes_target8	12.5225	keratinocyte	detached	P37	scene1	keratinocyte_detached_P37_scene1
O00159	20240301_OA1_ThNo_SA_N756_mDIAscar_W40_F-40_Evo12_8Th16ms_Ref10_lmd7wellI9_P41_scene1_detached_evotipwellB10_keratinocytes_target8	11.4746	keratinocyte	detached	P41	scene1	keratinocyte_detached_P41_scene1
O00159	20240301_OA1_ThNo_SA_N756_mDIAscar_W40_F-40_Evo12_8Th16ms_Ref10_lmd7wellK15_P52_scene1_healthy_evotipwellC6_keratinocytes_target8	10.8182	keratinocyte	healthy	P52	scene1	keratinocyte_healthy_P52_scene1
O00159	20240301_OA1_ThNo_SA_N756_mDIAscar_W40_F-40_Evo12_8Th16ms_Ref10_lmd7wellK3_P08_scene4_detached_evotipwellA5_keratinocytes_target8	12.206	keratinocyte	detached	P08	scene4	keratinocyte_detached_P08_scene4
O00159	20240301_OA1_ThNo_SA_N756_mDIAscar_W40_F-40_Evo12_8Th16ms_Ref10_lmd7wellK5_P33_scene1_detached_evotipwellA11_keratinocytes_target8	10.2796	keratinocyte	detached	P33	scene1	keratinocyte_detached_P33_scene1
O00159	20240301_OA1_ThNo_SA_N756_mDIAscar_W40_F-40_Evo12_8Th16ms_Ref10_lmd7wellK7_P38_scene2_attached_evotipwellB5_keratinocytes_target8	11.8653	keratinocyte	attached	P38	scene2	keratinocyte_attached_P38_scene2
O00159	20240301_OA1_ThNo_SA_N756_mDIAscar_W40_F-40_Evo12_8Th16ms_Ref10_lmd7wellK9_P41_scene1_attached_evotipwellB11_keratinocytes_target8	10.8065	keratinocyte	attached	P41	scene1	keratinocyte_attached_P41_scene1
O00159	20240301_OA1_ThNo_SA_N756_mDIAscar_W40_F-40_Evo12_8Th16ms_Ref10_lmd7wellM13_P21_scene1_healthy_evotipwellC12_keratinocytes_target8		keratinocyte	healthy	P21	scene1	keratinocyte_healthy_P21_scene1
O00159	20240301_OA1_ThNo_SA_N756_mDIAscar_W40_F-40_Evo12_8Th16ms_Ref10_lmd7wellM3_P31_scene1_attached_evotipwellA6_keratinocytes_target8	9.30538	keratinocyte	attached	P31	scene1	keratinocyte_attached_P31_scene1
O00159	20240301_OA1_ThNo_SA_N756_mDIAscar_W40_F-40_Evo12_8Th16ms_Ref10_lmd7wellM5_P34_scene2_detached_evotipwellA12_keratinocytes_target8	10.8677	keratinocyte	detached	P34	scene2	keratinocyte_detached_P34_scene2
O00159	20240301_OA1_ThNo_SA_N756_mDIAscar_W40_F-40_Evo12_8Th16ms_Ref10_lmd7wellM7_P38_scene2and1_detached_evotipwellB6_keratinocytes_target8	10.9767	keratinocyte	detached	P38	scene2	keratinocyte_detached_P38_scene2
O00160	20240301_OA1_ThNo_SA_N756_mDIAscar_W40_F-40_Evo12_8Th16ms_Ref10_lmd7wellC11_P42_scene1_detached_evotipwellC1_keratinocytes_target8	9.81306	keratinocyte	detached	P42	scene1	keratinocyte_detached_P42_scene1
O00160	20240301_OA1_ThNo_SA_N756_mDIAscar_W40_F-40_Evo12_8Th16ms_Ref10_lmd7wellC13_P22_scene1_healthy_evotipwellC7_keratinocytes_target8		keratinocyte	healthy	P22	scene1	keratinocyte_healthy_P22_scene1
O00160	20240301_OA1_ThNo_SA_N756_mDIAscar_W40_F-40_Evo12_8Th16ms_Ref10_lmd7wellC15_P21_scene2_healthy_evotipwellC2_keratinocytes_target8		keratinocyte	healthy	P21	scene2	keratinocyte_healthy_P21_scene2
O00160	20240301_OA1_ThNo_SA_N756_mDIAscar_W40_F-40_Evo12_8Th16ms_Ref10_lmd7wellC5_P31_scene1_detached_evotipwellA7_keratinocytes_target8		keratinocyte	detached	P31	scene1	keratinocyte_detached_P31_scene1
O00160	20240301_OA1_ThNo_SA_N756_mDIAscar_W40_F-40_Evo12_8Th16ms_Ref10_lmd7wellC7_P35_scene1_detached_evotipwellB1_keratinocytes_target8	9.05231	keratinocyte	detached	P35	scene1	keratinocyte_detached_P35_scene1
O00160	20240301_OA1_ThNo_SA_N756_mDIAscar_W40_F-40_Evo12_8Th16ms_Ref10_lmd7wellC9_P39_scene2_detached_evotipwellB7_keratinocytes_target8		keratinocyte	detached	P39	scene2	keratinocyte_detached_P39_scene2
O00160	20240301_OA1_ThNo_SA_N756_mDIAscar_W40_F-40_Evo12_8Th16ms_Ref10_lmd7wellE13_P50_scene1_healthy_evotipwellC8_keratinocytes_target8		keratinocyte	healthy	P50	scene1	keratinocyte_healthy_P50_scene1
O00160	20240301_OA1_ThNo_SA_N756_mDIAscar_W40_F-40_Evo12_8Th16ms_Ref10_lmd7wellE15_P25_scene1_healthy_evotipwellC3_keratinocytes_target8		keratinocyte	healthy	P25	scene1	keratinocyte_healthy_P25_scene1
O00160	20240301_OA1_ThNo_SA_N756_mDIAscar_W40_F-40_Evo12_8Th16ms_Ref10_lmd7wellE5_P32_scene3_attached_evotipwellA8_keratinocytes_target8	11.1385	keratinocyte	attached	P32	scene3	keratinocyte_attached_P32_scene3
O00160	20240301_OA1_ThNo_SA_N756_mDIAscar_W40_F-40_Evo12_8Th16ms_Ref10_lmd7wellE9_P40_scene2_detached_evotipwellB8_keratinocytes_target8		keratinocyte	detached	P40	scene2	keratinocyte_detached_P40_scene2
O00160	20240301_OA1_ThNo_SA_N756_mDIAscar_W40_F-40_Evo12_8Th16ms_Ref10_lmd7wellG13_P24_scene1_healthy_evotipwellC9_keratinocytes_target8		keratinocyte	healthy	P24	scene1	keratinocyte_healthy_P24_scene1
O00160	20240301_OA1_ThNo_SA_N756_mDIAscar_W40_F-40_Evo12_8Th16ms_Ref10_lmd7wellG15_P25_scene2_healthy_evotipwellC4_keratinocytes_target8		keratinocyte	healthy	P25	scene2	keratinocyte_healthy_P25_scene2
O00160	20240301_OA1_ThNo_SA_N756_mDIAscar_W40_F-40_Evo12_8Th16ms_Ref10_lmd7wellG3_P09_scene3_detached_evotipwellA3_keratinocytes_target8		keratinocyte	detached	P09	scene3	keratinocyte_detached_P09_scene3
O00160	20240301_OA1_ThNo_SA_N756_mDIAscar_W40_F-40_Evo12_8Th16ms_Ref10_lmd7wellG5_P32_scene4_detached_evotipwellA9_keratinocytes_target8		keratinocyte	detached	P32	scene4	keratinocyte_detached_P32_scene4
O00160	20240301_OA1_ThNo_SA_N756_mDIAscar_W40_F-40_Evo12_8Th16ms_Ref10_lmd7wellG7_P37_scene1_attached_evotipwellB3_keratinocytes_target8		keratinocyte	attached	P37	scene1	keratinocyte_attached_P37_scene1
O00160	20240301_OA1_ThNo_SA_N756_mDIAscar_W40_F-40_Evo12_8Th16ms_Ref10_lmd7wellG9_P40_scene2_attached_evotipwellB9_keratinocytes_target8		keratinocyte	attached	P40	scene2	keratinocyte_attached_P40_scene2
O00160	20240301_OA1_ThNo_SA_N756_mDIAscar_W40_F-40_Evo12_8Th16ms_Ref10_lmd7wellI13_P24_scene2_healthy_evotipwellC10_keratinocytes_target8		keratinocyte	healthy	P24	scene2	keratinocyte_healthy_P24_scene2
O00160	20240301_OA1_ThNo_SA_N756_mDIAscar_W40_F-40_Evo12_8Th16ms_Ref10_lmd7wellI15_P51_scene1_healthy_evotipwellC5_keratinocytes_target8		keratinocyte	healthy	P51	scene1	keratinocyte_healthy_P51_scene1
O00160	20240301_OA1_ThNo_SA_N756_mDIAscar_W40_F-40_Evo12_8Th16ms_Ref10_lmd7wellI3_P09_scene4_attached_evotipwellA4_keratinocytes_target8		keratinocyte	attached	P09	scene4	keratinocyte_attached_P09_scene4
O00160	20240301_OA1_ThNo_SA_N756_mDIAscar_W40_F-40_Evo12_8Th16ms_Ref10_lmd7wellI7_P37_scene1_detached_evotipwellB4_keratinocytes_target8	10.3615	keratinocyte	detached	P37	scene1	keratinocyte_detached_P37_scene1
O00160	20240301_OA1_ThNo_SA_N756_mDIAscar_W40_F-40_Evo12_8Th16ms_Ref10_lmd7wellI9_P41_scene1_detached_evotipwellB10_keratinocytes_target8	11.3569	keratinocyte	detached	P41	scene1	keratinocyte_detached_P41_scene1
O00160	20240301_OA1_ThNo_SA_N756_mDIAscar_W40_F-40_Evo12_8Th16ms_Ref10_lmd7wellK15_P52_scene1_healthy_evotipwellC6_keratinocytes_target8		keratinocyte	healthy	P52	scene1	keratinocyte_healthy_P52_scene1
O00160	20240301_OA1_ThNo_SA_N756_mDIAscar_W40_F-40_Evo12_8Th16ms_Ref10_lmd7wellK3_P08_scene4_detached_evotipwellA5_keratinocytes_target8	10.1474	keratinocyte	detached	P08	scene4	keratinocyte_detached_P08_scene4
O00160	20240301_OA1_ThNo_SA_N756_mDIAscar_W40_F-40_Evo12_8Th16ms_Ref10_lmd7wellK5_P33_scene1_detached_evotipwellA11_keratinocytes_target8	9.55354	keratinocyte	detached	P33	scene1	keratinocyte_detached_P33_scene1
O00160	20240301_OA1_ThNo_SA_N756_mDIAscar_W40_F-40_Evo12_8Th16ms_Ref10_lmd7wellK7_P38_scene2_attached_evotipwellB5_keratinocytes_target8		keratinocyte	attached	P38	scene2	keratinocyte_attached_P38_scene2
O00160	20240301_OA1_ThNo_SA_N756_mDIAscar_W40_F-40_Evo12_8Th16ms_Ref10_lmd7wellK9_P41_scene1_attached_evotipwellB11_keratinocytes_target8		keratinocyte	attached	P41	scene1	keratinocyte_attached_P41_scene1
O00160	20240301_OA1_ThNo_SA_N756_mDIAscar_W40_F-40_Evo12_8Th16ms_Ref10_lmd7wellM13_P21_scene1_healthy_evotipwellC12_keratinocytes_target8		keratinocyte	healthy	P21	scene1	keratinocyte_healthy_P21_scene1
O00160	20240301_OA1_ThNo_SA_N756_mDIAscar_W40_F-40_Evo12_8Th16ms_Ref10_lmd7wellM3_P31_scene1_attached_evotipwellA6_keratinocytes_target8		keratinocyte	attached	P31	scene1	keratinocyte_attached_P31_scene1
O00160	20240301_OA1_ThNo_SA_N756_mDIAscar_W40_F-40_Evo12_8Th16ms_Ref10_lmd7wellM5_P34_scene2_detached_evotipwellA12_keratinocytes_target8		keratinocyte	detached	P34	scene2	keratinocyte_detached_P34_scene2
O00160	20240301_OA1_ThNo_SA_N756_mDIAscar_W40_F-40_Evo12_8Th16ms_Ref10_lmd7wellM7_P38_scene2and1_detached_evotipwellB6_keratinocytes_target8		keratinocyte	detached	P38	scene2	keratinocyte_detached_P38_scene2
O00161	20240301_OA1_ThNo_SA_N756_mDIAscar_W40_F-40_Evo12_8Th16ms_Ref10_lmd7wellC11_P42_scene1_detached_evotipwellC1_keratinocytes_target8	10.3015	keratinocyte	detached	P42	scene1	keratinocyte_detached_P42_scene1
O00161	20240301_OA1_ThNo_SA_N756_mDIAscar_W40_F-40_Evo12_8Th16ms_Ref10_lmd7wellC13_P22_scene1_healthy_evotipwellC7_keratinocytes_target8	12.2127	keratinocyte	healthy	P22	scene1	keratinocyte_healthy_P22_scene1
O00161	20240301_OA1_ThNo_SA_N756_mDIAscar_W40_F-40_Evo12_8Th16ms_Ref10_lmd7wellC15_P21_scene2_healthy_evotipwellC2_keratinocytes_target8	10.5698	keratinocyte	healthy	P21	scene2	keratinocyte_healthy_P21_scene2
O00161	20240301_OA1_ThNo_SA_N756_mDIAscar_W40_F-40_Evo12_8Th16ms_Ref10_lmd7wellC5_P31_scene1_detached_evotipwellA7_keratinocytes_target8	10.9428	keratinocyte	detached	P31	scene1	keratinocyte_detached_P31_scene1
O00161	20240301_OA1_ThNo_SA_N756_mDIAscar_W40_F-40_Evo12_8Th16ms_Ref10_lmd7wellC7_P35_scene1_detached_evotipwellB1_keratinocytes_target8	11.5701	keratinocyte	detached	P35	scene1	keratinocyte_detached_P35_scene1
O00161	20240301_OA1_ThNo_SA_N756_mDIAscar_W40_F-40_Evo12_8Th16ms_Ref10_lmd7wellC9_P39_scene2_detached_evotipwellB7_keratinocytes_target8	12.6176	keratinocyte	detached	P39	scene2	keratinocyte_detached_P39_scene2
O00161	20240301_OA1_ThNo_SA_N756_mDIAscar_W40_F-40_Evo12_8Th16ms_Ref10_lmd7wellE13_P50_scene1_healthy_evotipwellC8_keratinocytes_target8	10.8105	keratinocyte	healthy	P50	scene1	keratinocyte_healthy_P50_scene1
O00161	20240301_OA1_ThNo_SA_N756_mDIAscar_W40_F-40_Evo12_8Th16ms_Ref10_lmd7wellE15_P25_scene1_healthy_evotipwellC3_keratinocytes_target8	10.5963	keratinocyte	healthy	P25	scene1	keratinocyte_healthy_P25_scene1
O00161	20240301_OA1_ThNo_SA_N756_mDIAscar_W40_F-40_Evo12_8Th16ms_Ref10_lmd7wellE5_P32_scene3_attached_evotipwellA8_keratinocytes_target8	12.6515	keratinocyte	attached	P32	scene3	keratinocyte_attached_P32_scene3
O00161	20240301_OA1_ThNo_SA_N756_mDIAscar_W40_F-40_Evo12_8Th16ms_Ref10_lmd7wellE9_P40_scene2_detached_evotipwellB8_keratinocytes_target8	11.9242	keratinocyte	detached	P40	scene2	keratinocyte_detached_P40_scene2
O00161	20240301_OA1_ThNo_SA_N756_mDIAscar_W40_F-40_Evo12_8Th16ms_Ref10_lmd7wellG13_P24_scene1_healthy_evotipwellC9_keratinocytes_target8	10.7212	keratinocyte	healthy	P24	scene1	keratinocyte_healthy_P24_scene1
O00161	20240301_OA1_ThNo_SA_N756_mDIAscar_W40_F-40_Evo12_8Th16ms_Ref10_lmd7wellG15_P25_scene2_healthy_evotipwellC4_keratinocytes_target8		keratinocyte	healthy	P25	scene2	keratinocyte_healthy_P25_scene2
O00161	20240301_OA1_ThNo_SA_N756_mDIAscar_W40_F-40_Evo12_8Th16ms_Ref10_lmd7wellG3_P09_scene3_detached_evotipwellA3_keratinocytes_target8	12.4876	keratinocyte	detached	P09	scene3	keratinocyte_detached_P09_scene3
O00161	20240301_OA1_ThNo_SA_N756_mDIAscar_W40_F-40_Evo12_8Th16ms_Ref10_lmd7wellG5_P32_scene4_detached_evotipwellA9_keratinocytes_target8	10.5073	keratinocyte	detached	P32	scene4	keratinocyte_detached_P32_scene4
O00161	20240301_OA1_ThNo_SA_N756_mDIAscar_W40_F-40_Evo12_8Th16ms_Ref10_lmd7wellG7_P37_scene1_attached_evotipwellB3_keratinocytes_target8	11.3502	keratinocyte	attached	P37	scene1	keratinocyte_attached_P37_scene1
O00161	20240301_OA1_ThNo_SA_N756_mDIAscar_W40_F-40_Evo12_8Th16ms_Ref10_lmd7wellG9_P40_scene2_attached_evotipwellB9_keratinocytes_target8	11.7487	keratinocyte	attached	P40	scene2	keratinocyte_attached_P40_scene2
O00161	20240301_OA1_ThNo_SA_N756_mDIAscar_W40_F-40_Evo12_8Th16ms_Ref10_lmd7wellI13_P24_scene2_healthy_evotipwellC10_keratinocytes_target8	11.4278	keratinocyte	healthy	P24	scene2	keratinocyte_healthy_P24_scene2
O00161	20240301_OA1_ThNo_SA_N756_mDIAscar_W40_F-40_Evo12_8Th16ms_Ref10_lmd7wellI15_P51_scene1_healthy_evotipwellC5_keratinocytes_target8		keratinocyte	healthy	P51	scene1	keratinocyte_healthy_P51_scene1
O00161	20240301_OA1_ThNo_SA_N756_mDIAscar_W40_F-40_Evo12_8Th16ms_Ref10_lmd7wellI3_P09_scene4_attached_evotipwellA4_keratinocytes_target8		keratinocyte	attached	P09	scene4	keratinocyte_attached_P09_scene4
O00161	20240301_OA1_ThNo_SA_N756_mDIAscar_W40_F-40_Evo12_8Th16ms_Ref10_lmd7wellI7_P37_scene1_detached_evotipwellB4_keratinocytes_target8	12.1987	keratinocyte	detached	P37	scene1	keratinocyte_detached_P37_scene1
O00161	20240301_OA1_ThNo_SA_N756_mDIAscar_W40_F-40_Evo12_8Th16ms_Ref10_lmd7wellI9_P41_scene1_detached_evotipwellB10_keratinocytes_target8	9.17126	keratinocyte	detached	P41	scene1	keratinocyte_detached_P41_scene1
O00161	20240301_OA1_ThNo_SA_N756_mDIAscar_W40_F-40_Evo12_8Th16ms_Ref10_lmd7wellK15_P52_scene1_healthy_evotipwellC6_keratinocytes_target8	10.0185	keratinocyte	healthy	P52	scene1	keratinocyte_healthy_P52_scene1
O00161	20240301_OA1_ThNo_SA_N756_mDIAscar_W40_F-40_Evo12_8Th16ms_Ref10_lmd7wellK3_P08_scene4_detached_evotipwellA5_keratinocytes_target8	11.4953	keratinocyte	detached	P08	scene4	keratinocyte_detached_P08_scene4
O00161	20240301_OA1_ThNo_SA_N756_mDIAscar_W40_F-40_Evo12_8Th16ms_Ref10_lmd7wellK5_P33_scene1_detached_evotipwellA11_keratinocytes_target8	10.5972	keratinocyte	detached	P33	scene1	keratinocyte_detached_P33_scene1
O00161	20240301_OA1_ThNo_SA_N756_mDIAscar_W40_F-40_Evo12_8Th16ms_Ref10_lmd7wellK7_P38_scene2_attached_evotipwellB5_keratinocytes_target8	9.81062	keratinocyte	attached	P38	scene2	keratinocyte_attached_P38_scene2
O00161	20240301_OA1_ThNo_SA_N756_mDIAscar_W40_F-40_Evo12_8Th16ms_Ref10_lmd7wellK9_P41_scene1_attached_evotipwellB11_keratinocytes_target8		keratinocyte	attached	P41	scene1	keratinocyte_attached_P41_scene1
O00161	20240301_OA1_ThNo_SA_N756_mDIAscar_W40_F-40_Evo12_8Th16ms_Ref10_lmd7wellM13_P21_scene1_healthy_evotipwellC12_keratinocytes_target8		keratinocyte	healthy	P21	scene1	keratinocyte_healthy_P21_scene1
O00161	20240301_OA1_ThNo_SA_N756_mDIAscar_W40_F-40_Evo12_8Th16ms_Ref10_lmd7wellM3_P31_scene1_attached_evotipwellA6_keratinocytes_target8		keratinocyte	attached	P31	scene1	keratinocyte_attached_P31_scene1
O00161	20240301_OA1_ThNo_SA_N756_mDIAscar_W40_F-40_Evo12_8Th16ms_Ref10_lmd7wellM5_P34_scene2_detached_evotipwellA12_keratinocytes_target8	12.9764	keratinocyte	detached	P34	scene2	keratinocyte_detached_P34_scene2
O00161	20240301_OA1_ThNo_SA_N756_mDIAscar_W40_F-40_Evo12_8Th16ms_Ref10_lmd7wellM7_P38_scene2and1_detached_evotipwellB6_keratinocytes_target8	11.7549	keratinocyte	detached	P38	scene2	keratinocyte_detached_P38_scene2
O00170	20240301_OA1_ThNo_SA_N756_mDIAscar_W40_F-40_Evo12_8Th16ms_Ref10_lmd7wellC11_P42_scene1_detached_evotipwellC1_keratinocytes_target8	12.2005	keratinocyte	detached	P42	scene1	keratinocyte_detached_P42_scene1
O00170	20240301_OA1_ThNo_SA_N756_mDIAscar_W40_F-40_Evo12_8Th16ms_Ref10_lmd7wellC13_P22_scene1_healthy_evotipwellC7_keratinocytes_target8	10.9716	keratinocyte	healthy	P22	scene1	keratinocyte_healthy_P22_scene1
O00170	20240301_OA1_ThNo_SA_N756_mDIAscar_W40_F-40_Evo12_8Th16ms_Ref10_lmd7wellC15_P21_scene2_healthy_evotipwellC2_keratinocytes_target8	9.34528	keratinocyte	healthy	P21	scene2	keratinocyte_healthy_P21_scene2
O00170	20240301_OA1_ThNo_SA_N756_mDIAscar_W40_F-40_Evo12_8Th16ms_Ref10_lmd7wellC5_P31_scene1_detached_evotipwellA7_keratinocytes_target8	11.5264	keratinocyte	detached	P31	scene1	keratinocyte_detached_P31_scene1
O00170	20240301_OA1_ThNo_SA_N756_mDIAscar_W40_F-40_Evo12_8Th16ms_Ref10_lmd7wellC7_P35_scene1_detached_evotipwellB1_keratinocytes_target8	11.4469	keratinocyte	detached	P35	scene1	keratinocyte_detached_P35_scene1
O00170	20240301_OA1_ThNo_SA_N756_mDIAscar_W40_F-40_Evo12_8Th16ms_Ref10_lmd7wellC9_P39_scene2_detached_evotipwellB7_keratinocytes_target8	11.9634	keratinocyte	detached	P39	scene2	keratinocyte_detached_P39_scene2
O00170	20240301_OA1_ThNo_SA_N756_mDIAscar_W40_F-40_Evo12_8Th16ms_Ref10_lmd7wellE13_P50_scene1_healthy_evotipwellC8_keratinocytes_target8	11.674	keratinocyte	healthy	P50	scene1	keratinocyte_healthy_P50_scene1
O00170	20240301_OA1_ThNo_SA_N756_mDIAscar_W40_F-40_Evo12_8Th16ms_Ref10_lmd7wellE15_P25_scene1_healthy_evotipwellC3_keratinocytes_target8	11.7097	keratinocyte	healthy	P25	scene1	keratinocyte_healthy_P25_scene1
O00170	20240301_OA1_ThNo_SA_N756_mDIAscar_W40_F-40_Evo12_8Th16ms_Ref10_lmd7wellE5_P32_scene3_attached_evotipwellA8_keratinocytes_target8		keratinocyte	attached	P32	scene3	keratinocyte_attached_P32_scene3
O00170	20240301_OA1_ThNo_SA_N756_mDIAscar_W40_F-40_Evo12_8Th16ms_Ref10_lmd7wellE9_P40_scene2_detached_evotipwellB8_keratinocytes_target8		keratinocyte	detached	P40	scene2	keratinocyte_detached_P40_scene2
O00170	20240301_OA1_ThNo_SA_N756_mDIAscar_W40_F-40_Evo12_8Th16ms_Ref10_lmd7wellG13_P24_scene1_healthy_evotipwellC9_keratinocytes_target8	11.4497	keratinocyte	healthy	P24	scene1	keratinocyte_healthy_P24_scene1
O00170	20240301_OA1_ThNo_SA_N756_mDIAscar_W40_F-40_Evo12_8Th16ms_Ref10_lmd7wellG15_P25_scene2_healthy_evotipwellC4_keratinocytes_target8	11.0976	keratinocyte	healthy	P25	scene2	keratinocyte_healthy_P25_scene2
O00170	20240301_OA1_ThNo_SA_N756_mDIAscar_W40_F-40_Evo12_8Th16ms_Ref10_lmd7wellG3_P09_scene3_detached_evotipwellA3_keratinocytes_target8	13.0766	keratinocyte	detached	P09	scene3	keratinocyte_detached_P09_scene3
O00170	20240301_OA1_ThNo_SA_N756_mDIAscar_W40_F-40_Evo12_8Th16ms_Ref10_lmd7wellG5_P32_scene4_detached_evotipwellA9_keratinocytes_target8	11.346	keratinocyte	detached	P32	scene4	keratinocyte_detached_P32_scene4
O00170	20240301_OA1_ThNo_SA_N756_mDIAscar_W40_F-40_Evo12_8Th16ms_Ref10_lmd7wellG7_P37_scene1_attached_evotipwellB3_keratinocytes_target8	11.2479	keratinocyte	attached	P37	scene1	keratinocyte_attached_P37_scene1
O00170	20240301_OA1_ThNo_SA_N756_mDIAscar_W40_F-40_Evo12_8Th16ms_Ref10_lmd7wellG9_P40_scene2_attached_evotipwellB9_keratinocytes_target8	11.6	keratinocyte	attached	P40	scene2	keratinocyte_attached_P40_scene2
O00170	20240301_OA1_ThNo_SA_N756_mDIAscar_W40_F-40_Evo12_8Th16ms_Ref10_lmd7wellI13_P24_scene2_healthy_evotipwellC10_keratinocytes_target8	11.8504	keratinocyte	healthy	P24	scene2	keratinocyte_healthy_P24_scene2
O00170	20240301_OA1_ThNo_SA_N756_mDIAscar_W40_F-40_Evo12_8Th16ms_Ref10_lmd7wellI15_P51_scene1_healthy_evotipwellC5_keratinocytes_target8		keratinocyte	healthy	P51	scene1	keratinocyte_healthy_P51_scene1
O00170	20240301_OA1_ThNo_SA_N756_mDIAscar_W40_F-40_Evo12_8Th16ms_Ref10_lmd7wellI3_P09_scene4_attached_evotipwellA4_keratinocytes_target8		keratinocyte	attached	P09	scene4	keratinocyte_attached_P09_scene4
O00170	20240301_OA1_ThNo_SA_N756_mDIAscar_W40_F-40_Evo12_8Th16ms_Ref10_lmd7wellI7_P37_scene1_detached_evotipwellB4_keratinocytes_target8	11.4199	keratinocyte	detached	P37	scene1	keratinocyte_detached_P37_scene1
O00170	20240301_OA1_ThNo_SA_N756_mDIAscar_W40_F-40_Evo12_8Th16ms_Ref10_lmd7wellI9_P41_scene1_detached_evotipwellB10_keratinocytes_target8	10.4111	keratinocyte	detached	P41	scene1	keratinocyte_detached_P41_scene1
O00170	20240301_OA1_ThNo_SA_N756_mDIAscar_W40_F-40_Evo12_8Th16ms_Ref10_lmd7wellK15_P52_scene1_healthy_evotipwellC6_keratinocytes_target8	9.66431	keratinocyte	healthy	P52	scene1	keratinocyte_healthy_P52_scene1
O00170	20240301_OA1_ThNo_SA_N756_mDIAscar_W40_F-40_Evo12_8Th16ms_Ref10_lmd7wellK3_P08_scene4_detached_evotipwellA5_keratinocytes_target8	12.0993	keratinocyte	detached	P08	scene4	keratinocyte_detached_P08_scene4
O00170	20240301_OA1_ThNo_SA_N756_mDIAscar_W40_F-40_Evo12_8Th16ms_Ref10_lmd7wellK5_P33_scene1_detached_evotipwellA11_keratinocytes_target8	10.3177	keratinocyte	detached	P33	scene1	keratinocyte_detached_P33_scene1
O00170	20240301_OA1_ThNo_SA_N756_mDIAscar_W40_F-40_Evo12_8Th16ms_Ref10_lmd7wellK7_P38_scene2_attached_evotipwellB5_keratinocytes_target8		keratinocyte	attached	P38	scene2	keratinocyte_attached_P38_scene2
O00170	20240301_OA1_ThNo_SA_N756_mDIAscar_W40_F-40_Evo12_8Th16ms_Ref10_lmd7wellK9_P41_scene1_attached_evotipwellB11_keratinocytes_target8	11.2302	keratinocyte	attached	P41	scene1	keratinocyte_attached_P41_scene1
O00170	20240301_OA1_ThNo_SA_N756_mDIAscar_W40_F-40_Evo12_8Th16ms_Ref10_lmd7wellM13_P21_scene1_healthy_evotipwellC12_keratinocytes_target8		keratinocyte	healthy	P21	scene1	keratinocyte_healthy_P21_scene1
O00170	20240301_OA1_ThNo_SA_N756_mDIAscar_W40_F-40_Evo12_8Th16ms_Ref10_lmd7wellM3_P31_scene1_attached_evotipwellA6_keratinocytes_target8	10.0705	keratinocyte	attached	P31	scene1	keratinocyte_attached_P31_scene1
O00170	20240301_OA1_ThNo_SA_N756_mDIAscar_W40_F-40_Evo12_8Th16ms_Ref10_lmd7wellM5_P34_scene2_detached_evotipwellA12_keratinocytes_target8	11.9206	keratinocyte	detached	P34	scene2	keratinocyte_detached_P34_scene2
O00170	20240301_OA1_ThNo_SA_N756_mDIAscar_W40_F-40_Evo12_8Th16ms_Ref10_lmd7wellM7_P38_scene2and1_detached_evotipwellB6_keratinocytes_target8	11.5571	keratinocyte	detached	P38	scene2	keratinocyte_detached_P38_scene2
O00182	20240301_OA1_ThNo_SA_N756_mDIAscar_W40_F-40_Evo12_8Th16ms_Ref10_lmd7wellC11_P42_scene1_detached_evotipwellC1_keratinocytes_target8		keratinocyte	detached	P42	scene1	keratinocyte_detached_P42_scene1
O00182	20240301_OA1_ThNo_SA_N756_mDIAscar_W40_F-40_Evo12_8Th16ms_Ref10_lmd7wellC13_P22_scene1_healthy_evotipwellC7_keratinocytes_target8		keratinocyte	healthy	P22	scene1	keratinocyte_healthy_P22_scene1
O00182	20240301_OA1_ThNo_SA_N756_mDIAscar_W40_F-40_Evo12_8Th16ms_Ref10_lmd7wellC15_P21_scene2_healthy_evotipwellC2_keratinocytes_target8		keratinocyte	healthy	P21	scene2	keratinocyte_healthy_P21_scene2
O00182	20240301_OA1_ThNo_SA_N756_mDIAscar_W40_F-40_Evo12_8Th16ms_Ref10_lmd7wellC5_P31_scene1_detached_evotipwellA7_keratinocytes_target8		keratinocyte	detached	P31	scene1	keratinocyte_detached_P31_scene1
O00182	20240301_OA1_ThNo_SA_N756_mDIAscar_W40_F-40_Evo12_8Th16ms_Ref10_lmd7wellC7_P35_scene1_detached_evotipwellB1_keratinocytes_target8		keratinocyte	detached	P35	scene1	keratinocyte_detached_P35_scene1
O00182	20240301_OA1_ThNo_SA_N756_mDIAscar_W40_F-40_Evo12_8Th16ms_Ref10_lmd7wellC9_P39_scene2_detached_evotipwellB7_keratinocytes_target8		keratinocyte	detached	P39	scene2	keratinocyte_detached_P39_scene2
O00182	20240301_OA1_ThNo_SA_N756_mDIAscar_W40_F-40_Evo12_8Th16ms_Ref10_lmd7wellE13_P50_scene1_healthy_evotipwellC8_keratinocytes_target8	9.89091	keratinocyte	healthy	P50	scene1	keratinocyte_healthy_P50_scene1
O00182	20240301_OA1_ThNo_SA_N756_mDIAscar_W40_F-40_Evo12_8Th16ms_Ref10_lmd7wellE15_P25_scene1_healthy_evotipwellC3_keratinocytes_target8		keratinocyte	healthy	P25	scene1	keratinocyte_healthy_P25_scene1
O00182	20240301_OA1_ThNo_SA_N756_mDIAscar_W40_F-40_Evo12_8Th16ms_Ref10_lmd7wellE5_P32_scene3_attached_evotipwellA8_keratinocytes_target8		keratinocyte	attached	P32	scene3	keratinocyte_attached_P32_scene3
O00182	20240301_OA1_ThNo_SA_N756_mDIAscar_W40_F-40_Evo12_8Th16ms_Ref10_lmd7wellE9_P40_scene2_detached_evotipwellB8_keratinocytes_target8		keratinocyte	detached	P40	scene2	keratinocyte_detached_P40_scene2
O00182	20240301_OA1_ThNo_SA_N756_mDIAscar_W40_F-40_Evo12_8Th16ms_Ref10_lmd7wellG13_P24_scene1_healthy_evotipwellC9_keratinocytes_target8		keratinocyte	healthy	P24	scene1	keratinocyte_healthy_P24_scene1
O00182	20240301_OA1_ThNo_SA_N756_mDIAscar_W40_F-40_Evo12_8Th16ms_Ref10_lmd7wellG15_P25_scene2_healthy_evotipwellC4_keratinocytes_target8		keratinocyte	healthy	P25	scene2	keratinocyte_healthy_P25_scene2
O00182	20240301_OA1_ThNo_SA_N756_mDIAscar_W40_F-40_Evo12_8Th16ms_Ref10_lmd7wellG3_P09_scene3_detached_evotipwellA3_keratinocytes_target8		keratinocyte	detached	P09	scene3	keratinocyte_detached_P09_scene3
O00182	20240301_OA1_ThNo_SA_N756_mDIAscar_W40_F-40_Evo12_8Th16ms_Ref10_lmd7wellG5_P32_scene4_detached_evotipwellA9_keratinocytes_target8	9.75623	keratinocyte	detached	P32	scene4	keratinocyte_detached_P32_scene4
O00182	20240301_OA1_ThNo_SA_N756_mDIAscar_W40_F-40_Evo12_8Th16ms_Ref10_lmd7wellG7_P37_scene1_attached_evotipwellB3_keratinocytes_target8	9.72373	keratinocyte	attached	P37	scene1	keratinocyte_attached_P37_scene1
O00182	20240301_OA1_ThNo_SA_N756_mDIAscar_W40_F-40_Evo12_8Th16ms_Ref10_lmd7wellG9_P40_scene2_attached_evotipwellB9_keratinocytes_target8		keratinocyte	attached	P40	scene2	keratinocyte_attached_P40_scene2
O00182	20240301_OA1_ThNo_SA_N756_mDIAscar_W40_F-40_Evo12_8Th16ms_Ref10_lmd7wellI13_P24_scene2_healthy_evotipwellC10_keratinocytes_target8		keratinocyte	healthy	P24	scene2	keratinocyte_healthy_P24_scene2
O00182	20240301_OA1_ThNo_SA_N756_mDIAscar_W40_F-40_Evo12_8Th16ms_Ref10_lmd7wellI15_P51_scene1_healthy_evotipwellC5_keratinocytes_target8		keratinocyte	healthy	P51	scene1	keratinocyte_healthy_P51_scene1
O00182	20240301_OA1_ThNo_SA_N756_mDIAscar_W40_F-40_Evo12_8Th16ms_Ref10_lmd7wellI3_P09_scene4_attached_evotipwellA4_keratinocytes_target8		keratinocyte	attached	P09	scene4	keratinocyte_attached_P09_scene4
O00182	20240301_OA1_ThNo_SA_N756_mDIAscar_W40_F-40_Evo12_8Th16ms_Ref10_lmd7wellI7_P37_scene1_detached_evotipwellB4_keratinocytes_target8		keratinocyte	detached	P37	scene1	keratinocyte_detached_P37_scene1
O00182	20240301_OA1_ThNo_SA_N756_mDIAscar_W40_F-40_Evo12_8Th16ms_Ref10_lmd7wellI9_P41_scene1_detached_evotipwellB10_keratinocytes_target8	7.04058	keratinocyte	detached	P41	scene1	keratinocyte_detached_P41_scene1
O00182	20240301_OA1_ThNo_SA_N756_mDIAscar_W40_F-40_Evo12_8Th16ms_Ref10_lmd7wellK15_P52_scene1_healthy_evotipwellC6_keratinocytes_target8		keratinocyte	healthy	P52	scene1	keratinocyte_healthy_P52_scene1
O00182	20240301_OA1_ThNo_SA_N756_mDIAscar_W40_F-40_Evo12_8Th16ms_Ref10_lmd7wellK3_P08_scene4_detached_evotipwellA5_keratinocytes_target8		keratinocyte	detached	P08	scene4	keratinocyte_detached_P08_scene4
O00182	20240301_OA1_ThNo_SA_N756_mDIAscar_W40_F-40_Evo12_8Th16ms_Ref10_lmd7wellK5_P33_scene1_detached_evotipwellA11_keratinocytes_target8		keratinocyte	detached	P33	scene1	keratinocyte_detached_P33_scene1
O00182	20240301_OA1_ThNo_SA_N756_mDIAscar_W40_F-40_Evo12_8Th16ms_Ref10_lmd7wellK7_P38_scene2_attached_evotipwellB5_keratinocytes_target8		keratinocyte	attached	P38	scene2	keratinocyte_attached_P38_scene2
O00182	20240301_OA1_ThNo_SA_N756_mDIAscar_W40_F-40_Evo12_8Th16ms_Ref10_lmd7wellK9_P41_scene1_attached_evotipwellB11_keratinocytes_target8		keratinocyte	attached	P41	scene1	keratinocyte_attached_P41_scene1
O00182	20240301_OA1_ThNo_SA_N756_mDIAscar_W40_F-40_Evo12_8Th16ms_Ref10_lmd7wellM13_P21_scene1_healthy_evotipwellC12_keratinocytes_target8		keratinocyte	healthy	P21	scene1	keratinocyte_healthy_P21_scene1
O00182	20240301_OA1_ThNo_SA_N756_mDIAscar_W40_F-40_Evo12_8Th16ms_Ref10_lmd7wellM3_P31_scene1_attached_evotipwellA6_keratinocytes_target8		keratinocyte	attached	P31	scene1	keratinocyte_attached_P31_scene1
O00182	20240301_OA1_ThNo_SA_N756_mDIAscar_W40_F-40_Evo12_8Th16ms_Ref10_lmd7wellM5_P34_scene2_detached_evotipwellA12_keratinocytes_target8	13.2733	keratinocyte	detached	P34	scene2	keratinocyte_detached_P34_scene2
O00182	20240301_OA1_ThNo_SA_N756_mDIAscar_W40_F-40_Evo12_8Th16ms_Ref10_lmd7wellM7_P38_scene2and1_detached_evotipwellB6_keratinocytes_target8		keratinocyte	detached	P38	scene2	keratinocyte_detached_P38_scene2
O00186	20240301_OA1_ThNo_SA_N756_mDIAscar_W40_F-40_Evo12_8Th16ms_Ref10_lmd7wellC11_P42_scene1_detached_evotipwellC1_keratinocytes_target8		keratinocyte	detached	P42	scene1	keratinocyte_detached_P42_scene1
O00186	20240301_OA1_ThNo_SA_N756_mDIAscar_W40_F-40_Evo12_8Th16ms_Ref10_lmd7wellC13_P22_scene1_healthy_evotipwellC7_keratinocytes_target8	10.1276	keratinocyte	healthy	P22	scene1	keratinocyte_healthy_P22_scene1
O00186	20240301_OA1_ThNo_SA_N756_mDIAscar_W40_F-40_Evo12_8Th16ms_Ref10_lmd7wellC15_P21_scene2_healthy_evotipwellC2_keratinocytes_target8		keratinocyte	healthy	P21	scene2	keratinocyte_healthy_P21_scene2
O00186	20240301_OA1_ThNo_SA_N756_mDIAscar_W40_F-40_Evo12_8Th16ms_Ref10_lmd7wellC5_P31_scene1_detached_evotipwellA7_keratinocytes_target8	9.70202	keratinocyte	detached	P31	scene1	keratinocyte_detached_P31_scene1
O00186	20240301_OA1_ThNo_SA_N756_mDIAscar_W40_F-40_Evo12_8Th16ms_Ref10_lmd7wellC7_P35_scene1_detached_evotipwellB1_keratinocytes_target8		keratinocyte	detached	P35	scene1	keratinocyte_detached_P35_scene1
O00186	20240301_OA1_ThNo_SA_N756_mDIAscar_W40_F-40_Evo12_8Th16ms_Ref10_lmd7wellC9_P39_scene2_detached_evotipwellB7_keratinocytes_target8	11.3449	keratinocyte	detached	P39	scene2	keratinocyte_detached_P39_scene2
O00186	20240301_OA1_ThNo_SA_N756_mDIAscar_W40_F-40_Evo12_8Th16ms_Ref10_lmd7wellE13_P50_scene1_healthy_evotipwellC8_keratinocytes_target8	9.9796	keratinocyte	healthy	P50	scene1	keratinocyte_healthy_P50_scene1
O00186	20240301_OA1_ThNo_SA_N756_mDIAscar_W40_F-40_Evo12_8Th16ms_Ref10_lmd7wellE15_P25_scene1_healthy_evotipwellC3_keratinocytes_target8	9.23307	keratinocyte	healthy	P25	scene1	keratinocyte_healthy_P25_scene1
O00186	20240301_OA1_ThNo_SA_N756_mDIAscar_W40_F-40_Evo12_8Th16ms_Ref10_lmd7wellE5_P32_scene3_attached_evotipwellA8_keratinocytes_target8		keratinocyte	attached	P32	scene3	keratinocyte_attached_P32_scene3
O00186	20240301_OA1_ThNo_SA_N756_mDIAscar_W40_F-40_Evo12_8Th16ms_Ref10_lmd7wellE9_P40_scene2_detached_evotipwellB8_keratinocytes_target8		keratinocyte	detached	P40	scene2	keratinocyte_detached_P40_scene2
O00186	20240301_OA1_ThNo_SA_N756_mDIAscar_W40_F-40_Evo12_8Th16ms_Ref10_lmd7wellG13_P24_scene1_healthy_evotipwellC9_keratinocytes_target8	9.66608	keratinocyte	healthy	P24	scene1	keratinocyte_healthy_P24_scene1
O00186	20240301_OA1_ThNo_SA_N756_mDIAscar_W40_F-40_Evo12_8Th16ms_Ref10_lmd7wellG15_P25_scene2_healthy_evotipwellC4_keratinocytes_target8	9.21081	keratinocyte	healthy	P25	scene2	keratinocyte_healthy_P25_scene2
O00186	20240301_OA1_ThNo_SA_N756_mDIAscar_W40_F-40_Evo12_8Th16ms_Ref10_lmd7wellG3_P09_scene3_detached_evotipwellA3_keratinocytes_target8		keratinocyte	detached	P09	scene3	keratinocyte_detached_P09_scene3
O00186	20240301_OA1_ThNo_SA_N756_mDIAscar_W40_F-40_Evo12_8Th16ms_Ref10_lmd7wellG5_P32_scene4_detached_evotipwellA9_keratinocytes_target8	9.68114	keratinocyte	detached	P32	scene4	keratinocyte_detached_P32_scene4
O00186	20240301_OA1_ThNo_SA_N756_mDIAscar_W40_F-40_Evo12_8Th16ms_Ref10_lmd7wellG7_P37_scene1_attached_evotipwellB3_keratinocytes_target8	10.7505	keratinocyte	attached	P37	scene1	keratinocyte_attached_P37_scene1
O00186	20240301_OA1_ThNo_SA_N756_mDIAscar_W40_F-40_Evo12_8Th16ms_Ref10_lmd7wellG9_P40_scene2_attached_evotipwellB9_keratinocytes_target8	10.5708	keratinocyte	attached	P40	scene2	keratinocyte_attached_P40_scene2
O00186	20240301_OA1_ThNo_SA_N756_mDIAscar_W40_F-40_Evo12_8Th16ms_Ref10_lmd7wellI13_P24_scene2_healthy_evotipwellC10_keratinocytes_target8	10.1501	keratinocyte	healthy	P24	scene2	keratinocyte_healthy_P24_scene2
O00186	20240301_OA1_ThNo_SA_N756_mDIAscar_W40_F-40_Evo12_8Th16ms_Ref10_lmd7wellI15_P51_scene1_healthy_evotipwellC5_keratinocytes_target8		keratinocyte	healthy	P51	scene1	keratinocyte_healthy_P51_scene1
O00186	20240301_OA1_ThNo_SA_N756_mDIAscar_W40_F-40_Evo12_8Th16ms_Ref10_lmd7wellI3_P09_scene4_attached_evotipwellA4_keratinocytes_target8	10.74	keratinocyte	attached	P09	scene4	keratinocyte_attached_P09_scene4
O00186	20240301_OA1_ThNo_SA_N756_mDIAscar_W40_F-40_Evo12_8Th16ms_Ref10_lmd7wellI7_P37_scene1_detached_evotipwellB4_keratinocytes_target8		keratinocyte	detached	P37	scene1	keratinocyte_detached_P37_scene1
O00186	20240301_OA1_ThNo_SA_N756_mDIAscar_W40_F-40_Evo12_8Th16ms_Ref10_lmd7wellI9_P41_scene1_detached_evotipwellB10_keratinocytes_target8		keratinocyte	detached	P41	scene1	keratinocyte_detached_P41_scene1
O00186	20240301_OA1_ThNo_SA_N756_mDIAscar_W40_F-40_Evo12_8Th16ms_Ref10_lmd7wellK15_P52_scene1_healthy_evotipwellC6_keratinocytes_target8	10.393	keratinocyte	healthy	P52	scene1	keratinocyte_healthy_P52_scene1
O00186	20240301_OA1_ThNo_SA_N756_mDIAscar_W40_F-40_Evo12_8Th16ms_Ref10_lmd7wellK3_P08_scene4_detached_evotipwellA5_keratinocytes_target8	10.174	keratinocyte	detached	P08	scene4	keratinocyte_detached_P08_scene4
O00186	20240301_OA1_ThNo_SA_N756_mDIAscar_W40_F-40_Evo12_8Th16ms_Ref10_lmd7wellK5_P33_scene1_detached_evotipwellA11_keratinocytes_target8		keratinocyte	detached	P33	scene1	keratinocyte_detached_P33_scene1
O00186	20240301_OA1_ThNo_SA_N756_mDIAscar_W40_F-40_Evo12_8Th16ms_Ref10_lmd7wellK7_P38_scene2_attached_evotipwellB5_keratinocytes_target8		keratinocyte	attached	P38	scene2	keratinocyte_attached_P38_scene2
O00186	20240301_OA1_ThNo_SA_N756_mDIAscar_W40_F-40_Evo12_8Th16ms_Ref10_lmd7wellK9_P41_scene1_attached_evotipwellB11_keratinocytes_target8	8.08836	keratinocyte	attached	P41	scene1	keratinocyte_attached_P41_scene1
O00186	20240301_OA1_ThNo_SA_N756_mDIAscar_W40_F-40_Evo12_8Th16ms_Ref10_lmd7wellM13_P21_scene1_healthy_evotipwellC12_keratinocytes_target8		keratinocyte	healthy	P21	scene1	keratinocyte_healthy_P21_scene1
O00186	20240301_OA1_ThNo_SA_N756_mDIAscar_W40_F-40_Evo12_8Th16ms_Ref10_lmd7wellM3_P31_scene1_attached_evotipwellA6_keratinocytes_target8		keratinocyte	attached	P31	scene1	keratinocyte_attached_P31_scene1
O00186	20240301_OA1_ThNo_SA_N756_mDIAscar_W40_F-40_Evo12_8Th16ms_Ref10_lmd7wellM5_P34_scene2_detached_evotipwellA12_keratinocytes_target8	10.2199	keratinocyte	detached	P34	scene2	keratinocyte_detached_P34_scene2
O00186	20240301_OA1_ThNo_SA_N756_mDIAscar_W40_F-40_Evo12_8Th16ms_Ref10_lmd7wellM7_P38_scene2and1_detached_evotipwellB6_keratinocytes_target8	8.38424	keratinocyte	detached	P38	scene2	keratinocyte_detached_P38_scene2
O00203	20240301_OA1_ThNo_SA_N756_mDIAscar_W40_F-40_Evo12_8Th16ms_Ref10_lmd7wellC11_P42_scene1_detached_evotipwellC1_keratinocytes_target8	11.7427	keratinocyte	detached	P42	scene1	keratinocyte_detached_P42_scene1
O00203	20240301_OA1_ThNo_SA_N756_mDIAscar_W40_F-40_Evo12_8Th16ms_Ref10_lmd7wellC13_P22_scene1_healthy_evotipwellC7_keratinocytes_target8		keratinocyte	healthy	P22	scene1	keratinocyte_healthy_P22_scene1
O00203	20240301_OA1_ThNo_SA_N756_mDIAscar_W40_F-40_Evo12_8Th16ms_Ref10_lmd7wellC15_P21_scene2_healthy_evotipwellC2_keratinocytes_target8		keratinocyte	healthy	P21	scene2	keratinocyte_healthy_P21_scene2
O00203	20240301_OA1_ThNo_SA_N756_mDIAscar_W40_F-40_Evo12_8Th16ms_Ref10_lmd7wellC5_P31_scene1_detached_evotipwellA7_keratinocytes_target8		keratinocyte	detached	P31	scene1	keratinocyte_detached_P31_scene1
O00203	20240301_OA1_ThNo_SA_N756_mDIAscar_W40_F-40_Evo12_8Th16ms_Ref10_lmd7wellC7_P35_scene1_detached_evotipwellB1_keratinocytes_target8	11.3416	keratinocyte	detached	P35	scene1	keratinocyte_detached_P35_scene1
O00203	20240301_OA1_ThNo_SA_N756_mDIAscar_W40_F-40_Evo12_8Th16ms_Ref10_lmd7wellC9_P39_scene2_detached_evotipwellB7_keratinocytes_target8	11.1825	keratinocyte	detached	P39	scene2	keratinocyte_detached_P39_scene2
O00203	20240301_OA1_ThNo_SA_N756_mDIAscar_W40_F-40_Evo12_8Th16ms_Ref10_lmd7wellE13_P50_scene1_healthy_evotipwellC8_keratinocytes_target8	10.8027	keratinocyte	healthy	P50	scene1	keratinocyte_healthy_P50_scene1
O00203	20240301_OA1_ThNo_SA_N756_mDIAscar_W40_F-40_Evo12_8Th16ms_Ref10_lmd7wellE15_P25_scene1_healthy_evotipwellC3_keratinocytes_target8	10.7983	keratinocyte	healthy	P25	scene1	keratinocyte_healthy_P25_scene1
O00203	20240301_OA1_ThNo_SA_N756_mDIAscar_W40_F-40_Evo12_8Th16ms_Ref10_lmd7wellE5_P32_scene3_attached_evotipwellA8_keratinocytes_target8	12.5313	keratinocyte	attached	P32	scene3	keratinocyte_attached_P32_scene3
O00203	20240301_OA1_ThNo_SA_N756_mDIAscar_W40_F-40_Evo12_8Th16ms_Ref10_lmd7wellE9_P40_scene2_detached_evotipwellB8_keratinocytes_target8	10.0788	keratinocyte	detached	P40	scene2	keratinocyte_detached_P40_scene2
O00203	20240301_OA1_ThNo_SA_N756_mDIAscar_W40_F-40_Evo12_8Th16ms_Ref10_lmd7wellG13_P24_scene1_healthy_evotipwellC9_keratinocytes_target8	10.7313	keratinocyte	healthy	P24	scene1	keratinocyte_healthy_P24_scene1
O00203	20240301_OA1_ThNo_SA_N756_mDIAscar_W40_F-40_Evo12_8Th16ms_Ref10_lmd7wellG15_P25_scene2_healthy_evotipwellC4_keratinocytes_target8	10.7148	keratinocyte	healthy	P25	scene2	keratinocyte_healthy_P25_scene2
O00203	20240301_OA1_ThNo_SA_N756_mDIAscar_W40_F-40_Evo12_8Th16ms_Ref10_lmd7wellG3_P09_scene3_detached_evotipwellA3_keratinocytes_target8		keratinocyte	detached	P09	scene3	keratinocyte_detached_P09_scene3
O00203	20240301_OA1_ThNo_SA_N756_mDIAscar_W40_F-40_Evo12_8Th16ms_Ref10_lmd7wellG5_P32_scene4_detached_evotipwellA9_keratinocytes_target8	10.5345	keratinocyte	detached	P32	scene4	keratinocyte_detached_P32_scene4
O00203	20240301_OA1_ThNo_SA_N756_mDIAscar_W40_F-40_Evo12_8Th16ms_Ref10_lmd7wellG7_P37_scene1_attached_evotipwellB3_keratinocytes_target8	10.5155	keratinocyte	attached	P37	scene1	keratinocyte_attached_P37_scene1
O00203	20240301_OA1_ThNo_SA_N756_mDIAscar_W40_F-40_Evo12_8Th16ms_Ref10_lmd7wellG9_P40_scene2_attached_evotipwellB9_keratinocytes_target8	11.2069	keratinocyte	attached	P40	scene2	keratinocyte_attached_P40_scene2
O00203	20240301_OA1_ThNo_SA_N756_mDIAscar_W40_F-40_Evo12_8Th16ms_Ref10_lmd7wellI13_P24_scene2_healthy_evotipwellC10_keratinocytes_target8	10.7707	keratinocyte	healthy	P24	scene2	keratinocyte_healthy_P24_scene2
O00203	20240301_OA1_ThNo_SA_N756_mDIAscar_W40_F-40_Evo12_8Th16ms_Ref10_lmd7wellI15_P51_scene1_healthy_evotipwellC5_keratinocytes_target8		keratinocyte	healthy	P51	scene1	keratinocyte_healthy_P51_scene1
O00203	20240301_OA1_ThNo_SA_N756_mDIAscar_W40_F-40_Evo12_8Th16ms_Ref10_lmd7wellI3_P09_scene4_attached_evotipwellA4_keratinocytes_target8	10.8255	keratinocyte	attached	P09	scene4	keratinocyte_attached_P09_scene4
O00203	20240301_OA1_ThNo_SA_N756_mDIAscar_W40_F-40_Evo12_8Th16ms_Ref10_lmd7wellI7_P37_scene1_detached_evotipwellB4_keratinocytes_target8	11.1146	keratinocyte	detached	P37	scene1	keratinocyte_detached_P37_scene1
O00203	20240301_OA1_ThNo_SA_N756_mDIAscar_W40_F-40_Evo12_8Th16ms_Ref10_lmd7wellI9_P41_scene1_detached_evotipwellB10_keratinocytes_target8	11.703	keratinocyte	detached	P41	scene1	keratinocyte_detached_P41_scene1
O00203	20240301_OA1_ThNo_SA_N756_mDIAscar_W40_F-40_Evo12_8Th16ms_Ref10_lmd7wellK15_P52_scene1_healthy_evotipwellC6_keratinocytes_target8	10.6678	keratinocyte	healthy	P52	scene1	keratinocyte_healthy_P52_scene1
O00203	20240301_OA1_ThNo_SA_N756_mDIAscar_W40_F-40_Evo12_8Th16ms_Ref10_lmd7wellK3_P08_scene4_detached_evotipwellA5_keratinocytes_target8	9.9125	keratinocyte	detached	P08	scene4	keratinocyte_detached_P08_scene4
O00203	20240301_OA1_ThNo_SA_N756_mDIAscar_W40_F-40_Evo12_8Th16ms_Ref10_lmd7wellK5_P33_scene1_detached_evotipwellA11_keratinocytes_target8	10.0493	keratinocyte	detached	P33	scene1	keratinocyte_detached_P33_scene1
O00203	20240301_OA1_ThNo_SA_N756_mDIAscar_W40_F-40_Evo12_8Th16ms_Ref10_lmd7wellK7_P38_scene2_attached_evotipwellB5_keratinocytes_target8	11.5376	keratinocyte	attached	P38	scene2	keratinocyte_attached_P38_scene2
O00203	20240301_OA1_ThNo_SA_N756_mDIAscar_W40_F-40_Evo12_8Th16ms_Ref10_lmd7wellK9_P41_scene1_attached_evotipwellB11_keratinocytes_target8	11.6481	keratinocyte	attached	P41	scene1	keratinocyte_attached_P41_scene1
O00203	20240301_OA1_ThNo_SA_N756_mDIAscar_W40_F-40_Evo12_8Th16ms_Ref10_lmd7wellM13_P21_scene1_healthy_evotipwellC12_keratinocytes_target8		keratinocyte	healthy	P21	scene1	keratinocyte_healthy_P21_scene1
O00203	20240301_OA1_ThNo_SA_N756_mDIAscar_W40_F-40_Evo12_8Th16ms_Ref10_lmd7wellM3_P31_scene1_attached_evotipwellA6_keratinocytes_target8	10.7278	keratinocyte	attached	P31	scene1	keratinocyte_attached_P31_scene1
O00203	20240301_OA1_ThNo_SA_N756_mDIAscar_W40_F-40_Evo12_8Th16ms_Ref10_lmd7wellM5_P34_scene2_detached_evotipwellA12_keratinocytes_target8		keratinocyte	detached	P34	scene2	keratinocyte_detached_P34_scene2
O00203	20240301_OA1_ThNo_SA_N756_mDIAscar_W40_F-40_Evo12_8Th16ms_Ref10_lmd7wellM7_P38_scene2and1_detached_evotipwellB6_keratinocytes_target8	13.4142	keratinocyte	detached	P38	scene2	keratinocyte_detached_P38_scene2
O00231	20240301_OA1_ThNo_SA_N756_mDIAscar_W40_F-40_Evo12_8Th16ms_Ref10_lmd7wellC11_P42_scene1_detached_evotipwellC1_keratinocytes_target8	12.7322	keratinocyte	detached	P42	scene1	keratinocyte_detached_P42_scene1
O00231	20240301_OA1_ThNo_SA_N756_mDIAscar_W40_F-40_Evo12_8Th16ms_Ref10_lmd7wellC13_P22_scene1_healthy_evotipwellC7_keratinocytes_target8	12.5656	keratinocyte	healthy	P22	scene1	keratinocyte_healthy_P22_scene1
O00231	20240301_OA1_ThNo_SA_N756_mDIAscar_W40_F-40_Evo12_8Th16ms_Ref10_lmd7wellC15_P21_scene2_healthy_evotipwellC2_keratinocytes_target8	11.609	keratinocyte	healthy	P21	scene2	keratinocyte_healthy_P21_scene2
O00231	20240301_OA1_ThNo_SA_N756_mDIAscar_W40_F-40_Evo12_8Th16ms_Ref10_lmd7wellC5_P31_scene1_detached_evotipwellA7_keratinocytes_target8	12.3269	keratinocyte	detached	P31	scene1	keratinocyte_detached_P31_scene1
O00231	20240301_OA1_ThNo_SA_N756_mDIAscar_W40_F-40_Evo12_8Th16ms_Ref10_lmd7wellC7_P35_scene1_detached_evotipwellB1_keratinocytes_target8	12.8737	keratinocyte	detached	P35	scene1	keratinocyte_detached_P35_scene1
O00231	20240301_OA1_ThNo_SA_N756_mDIAscar_W40_F-40_Evo12_8Th16ms_Ref10_lmd7wellC9_P39_scene2_detached_evotipwellB7_keratinocytes_target8	13.0939	keratinocyte	detached	P39	scene2	keratinocyte_detached_P39_scene2
O00231	20240301_OA1_ThNo_SA_N756_mDIAscar_W40_F-40_Evo12_8Th16ms_Ref10_lmd7wellE13_P50_scene1_healthy_evotipwellC8_keratinocytes_target8	12.4033	keratinocyte	healthy	P50	scene1	keratinocyte_healthy_P50_scene1
O00231	20240301_OA1_ThNo_SA_N756_mDIAscar_W40_F-40_Evo12_8Th16ms_Ref10_lmd7wellE15_P25_scene1_healthy_evotipwellC3_keratinocytes_target8	13.0789	keratinocyte	healthy	P25	scene1	keratinocyte_healthy_P25_scene1
O00231	20240301_OA1_ThNo_SA_N756_mDIAscar_W40_F-40_Evo12_8Th16ms_Ref10_lmd7wellE5_P32_scene3_attached_evotipwellA8_keratinocytes_target8	13.6651	keratinocyte	attached	P32	scene3	keratinocyte_attached_P32_scene3
O00231	20240301_OA1_ThNo_SA_N756_mDIAscar_W40_F-40_Evo12_8Th16ms_Ref10_lmd7wellE9_P40_scene2_detached_evotipwellB8_keratinocytes_target8	13.2118	keratinocyte	detached	P40	scene2	keratinocyte_detached_P40_scene2
O00231	20240301_OA1_ThNo_SA_N756_mDIAscar_W40_F-40_Evo12_8Th16ms_Ref10_lmd7wellG13_P24_scene1_healthy_evotipwellC9_keratinocytes_target8	12.2978	keratinocyte	healthy	P24	scene1	keratinocyte_healthy_P24_scene1
O00231	20240301_OA1_ThNo_SA_N756_mDIAscar_W40_F-40_Evo12_8Th16ms_Ref10_lmd7wellG15_P25_scene2_healthy_evotipwellC4_keratinocytes_target8	12.4921	keratinocyte	healthy	P25	scene2	keratinocyte_healthy_P25_scene2
O00231	20240301_OA1_ThNo_SA_N756_mDIAscar_W40_F-40_Evo12_8Th16ms_Ref10_lmd7wellG3_P09_scene3_detached_evotipwellA3_keratinocytes_target8	12.8925	keratinocyte	detached	P09	scene3	keratinocyte_detached_P09_scene3
O00231	20240301_OA1_ThNo_SA_N756_mDIAscar_W40_F-40_Evo12_8Th16ms_Ref10_lmd7wellG5_P32_scene4_detached_evotipwellA9_keratinocytes_target8	12.2462	keratinocyte	detached	P32	scene4	keratinocyte_detached_P32_scene4
O00231	20240301_OA1_ThNo_SA_N756_mDIAscar_W40_F-40_Evo12_8Th16ms_Ref10_lmd7wellG7_P37_scene1_attached_evotipwellB3_keratinocytes_target8	13.6336	keratinocyte	attached	P37	scene1	keratinocyte_attached_P37_scene1
O00231	20240301_OA1_ThNo_SA_N756_mDIAscar_W40_F-40_Evo12_8Th16ms_Ref10_lmd7wellG9_P40_scene2_attached_evotipwellB9_keratinocytes_target8	13.8646	keratinocyte	attached	P40	scene2	keratinocyte_attached_P40_scene2
O00231	20240301_OA1_ThNo_SA_N756_mDIAscar_W40_F-40_Evo12_8Th16ms_Ref10_lmd7wellI13_P24_scene2_healthy_evotipwellC10_keratinocytes_target8	12.4332	keratinocyte	healthy	P24	scene2	keratinocyte_healthy_P24_scene2
O00231	20240301_OA1_ThNo_SA_N756_mDIAscar_W40_F-40_Evo12_8Th16ms_Ref10_lmd7wellI15_P51_scene1_healthy_evotipwellC5_keratinocytes_target8	11.1929	keratinocyte	healthy	P51	scene1	keratinocyte_healthy_P51_scene1
O00231	20240301_OA1_ThNo_SA_N756_mDIAscar_W40_F-40_Evo12_8Th16ms_Ref10_lmd7wellI3_P09_scene4_attached_evotipwellA4_keratinocytes_target8	13.2862	keratinocyte	attached	P09	scene4	keratinocyte_attached_P09_scene4
O00231	20240301_OA1_ThNo_SA_N756_mDIAscar_W40_F-40_Evo12_8Th16ms_Ref10_lmd7wellI7_P37_scene1_detached_evotipwellB4_keratinocytes_target8	13.5237	keratinocyte	detached	P37	scene1	keratinocyte_detached_P37_scene1
O00231	20240301_OA1_ThNo_SA_N756_mDIAscar_W40_F-40_Evo12_8Th16ms_Ref10_lmd7wellI9_P41_scene1_detached_evotipwellB10_keratinocytes_target8	12.7097	keratinocyte	detached	P41	scene1	keratinocyte_detached_P41_scene1
O00231	20240301_OA1_ThNo_SA_N756_mDIAscar_W40_F-40_Evo12_8Th16ms_Ref10_lmd7wellK15_P52_scene1_healthy_evotipwellC6_keratinocytes_target8	12.2866	keratinocyte	healthy	P52	scene1	keratinocyte_healthy_P52_scene1
O00231	20240301_OA1_ThNo_SA_N756_mDIAscar_W40_F-40_Evo12_8Th16ms_Ref10_lmd7wellK3_P08_scene4_detached_evotipwellA5_keratinocytes_target8	13.0903	keratinocyte	detached	P08	scene4	keratinocyte_detached_P08_scene4
O00231	20240301_OA1_ThNo_SA_N756_mDIAscar_W40_F-40_Evo12_8Th16ms_Ref10_lmd7wellK5_P33_scene1_detached_evotipwellA11_keratinocytes_target8	13.1664	keratinocyte	detached	P33	scene1	keratinocyte_detached_P33_scene1
O00231	20240301_OA1_ThNo_SA_N756_mDIAscar_W40_F-40_Evo12_8Th16ms_Ref10_lmd7wellK7_P38_scene2_attached_evotipwellB5_keratinocytes_target8	13.5208	keratinocyte	attached	P38	scene2	keratinocyte_attached_P38_scene2
O00231	20240301_OA1_ThNo_SA_N756_mDIAscar_W40_F-40_Evo12_8Th16ms_Ref10_lmd7wellK9_P41_scene1_attached_evotipwellB11_keratinocytes_target8	12.8128	keratinocyte	attached	P41	scene1	keratinocyte_attached_P41_scene1
O00231	20240301_OA1_ThNo_SA_N756_mDIAscar_W40_F-40_Evo12_8Th16ms_Ref10_lmd7wellM13_P21_scene1_healthy_evotipwellC12_keratinocytes_target8		keratinocyte	healthy	P21	scene1	keratinocyte_healthy_P21_scene1
O00231	20240301_OA1_ThNo_SA_N756_mDIAscar_W40_F-40_Evo12_8Th16ms_Ref10_lmd7wellM3_P31_scene1_attached_evotipwellA6_keratinocytes_target8	11.1717	keratinocyte	attached	P31	scene1	keratinocyte_attached_P31_scene1
O00231	20240301_OA1_ThNo_SA_N756_mDIAscar_W40_F-40_Evo12_8Th16ms_Ref10_lmd7wellM5_P34_scene2_detached_evotipwellA12_keratinocytes_target8	13.6858	keratinocyte	detached	P34	scene2	keratinocyte_detached_P34_scene2
O00231	20240301_OA1_ThNo_SA_N756_mDIAscar_W40_F-40_Evo12_8Th16ms_Ref10_lmd7wellM7_P38_scene2and1_detached_evotipwellB6_keratinocytes_target8	13.0981	keratinocyte	detached	P38	scene2	keratinocyte_detached_P38_scene2
O00232	20240301_OA1_ThNo_SA_N756_mDIAscar_W40_F-40_Evo12_8Th16ms_Ref10_lmd7wellC11_P42_scene1_detached_evotipwellC1_keratinocytes_target8	12.9627	keratinocyte	detached	P42	scene1	keratinocyte_detached_P42_scene1
O00232	20240301_OA1_ThNo_SA_N756_mDIAscar_W40_F-40_Evo12_8Th16ms_Ref10_lmd7wellC13_P22_scene1_healthy_evotipwellC7_keratinocytes_target8	12.9244	keratinocyte	healthy	P22	scene1	keratinocyte_healthy_P22_scene1
O00232	20240301_OA1_ThNo_SA_N756_mDIAscar_W40_F-40_Evo12_8Th16ms_Ref10_lmd7wellC15_P21_scene2_healthy_evotipwellC2_keratinocytes_target8		keratinocyte	healthy	P21	scene2	keratinocyte_healthy_P21_scene2
O00232	20240301_OA1_ThNo_SA_N756_mDIAscar_W40_F-40_Evo12_8Th16ms_Ref10_lmd7wellC5_P31_scene1_detached_evotipwellA7_keratinocytes_target8	12.2873	keratinocyte	detached	P31	scene1	keratinocyte_detached_P31_scene1
O00232	20240301_OA1_ThNo_SA_N756_mDIAscar_W40_F-40_Evo12_8Th16ms_Ref10_lmd7wellC7_P35_scene1_detached_evotipwellB1_keratinocytes_target8	12.0659	keratinocyte	detached	P35	scene1	keratinocyte_detached_P35_scene1
O00232	20240301_OA1_ThNo_SA_N756_mDIAscar_W40_F-40_Evo12_8Th16ms_Ref10_lmd7wellC9_P39_scene2_detached_evotipwellB7_keratinocytes_target8	12.8969	keratinocyte	detached	P39	scene2	keratinocyte_detached_P39_scene2
O00232	20240301_OA1_ThNo_SA_N756_mDIAscar_W40_F-40_Evo12_8Th16ms_Ref10_lmd7wellE13_P50_scene1_healthy_evotipwellC8_keratinocytes_target8	12.588	keratinocyte	healthy	P50	scene1	keratinocyte_healthy_P50_scene1
O00232	20240301_OA1_ThNo_SA_N756_mDIAscar_W40_F-40_Evo12_8Th16ms_Ref10_lmd7wellE15_P25_scene1_healthy_evotipwellC3_keratinocytes_target8	12.2186	keratinocyte	healthy	P25	scene1	keratinocyte_healthy_P25_scene1
O00232	20240301_OA1_ThNo_SA_N756_mDIAscar_W40_F-40_Evo12_8Th16ms_Ref10_lmd7wellE5_P32_scene3_attached_evotipwellA8_keratinocytes_target8	13.3137	keratinocyte	attached	P32	scene3	keratinocyte_attached_P32_scene3
O00232	20240301_OA1_ThNo_SA_N756_mDIAscar_W40_F-40_Evo12_8Th16ms_Ref10_lmd7wellE9_P40_scene2_detached_evotipwellB8_keratinocytes_target8	13.0444	keratinocyte	detached	P40	scene2	keratinocyte_detached_P40_scene2
O00232	20240301_OA1_ThNo_SA_N756_mDIAscar_W40_F-40_Evo12_8Th16ms_Ref10_lmd7wellG13_P24_scene1_healthy_evotipwellC9_keratinocytes_target8	11.861	keratinocyte	healthy	P24	scene1	keratinocyte_healthy_P24_scene1
O00232	20240301_OA1_ThNo_SA_N756_mDIAscar_W40_F-40_Evo12_8Th16ms_Ref10_lmd7wellG15_P25_scene2_healthy_evotipwellC4_keratinocytes_target8	12.8984	keratinocyte	healthy	P25	scene2	keratinocyte_healthy_P25_scene2
O00232	20240301_OA1_ThNo_SA_N756_mDIAscar_W40_F-40_Evo12_8Th16ms_Ref10_lmd7wellG3_P09_scene3_detached_evotipwellA3_keratinocytes_target8	12.4102	keratinocyte	detached	P09	scene3	keratinocyte_detached_P09_scene3
O00232	20240301_OA1_ThNo_SA_N756_mDIAscar_W40_F-40_Evo12_8Th16ms_Ref10_lmd7wellG5_P32_scene4_detached_evotipwellA9_keratinocytes_target8	12.3135	keratinocyte	detached	P32	scene4	keratinocyte_detached_P32_scene4
O00232	20240301_OA1_ThNo_SA_N756_mDIAscar_W40_F-40_Evo12_8Th16ms_Ref10_lmd7wellG7_P37_scene1_attached_evotipwellB3_keratinocytes_target8	13.3592	keratinocyte	attached	P37	scene1	keratinocyte_attached_P37_scene1
O00232	20240301_OA1_ThNo_SA_N756_mDIAscar_W40_F-40_Evo12_8Th16ms_Ref10_lmd7wellG9_P40_scene2_attached_evotipwellB9_keratinocytes_target8	12.9745	keratinocyte	attached	P40	scene2	keratinocyte_attached_P40_scene2
O00232	20240301_OA1_ThNo_SA_N756_mDIAscar_W40_F-40_Evo12_8Th16ms_Ref10_lmd7wellI13_P24_scene2_healthy_evotipwellC10_keratinocytes_target8	12.7828	keratinocyte	healthy	P24	scene2	keratinocyte_healthy_P24_scene2
O00232	20240301_OA1_ThNo_SA_N756_mDIAscar_W40_F-40_Evo12_8Th16ms_Ref10_lmd7wellI15_P51_scene1_healthy_evotipwellC5_keratinocytes_target8	9.9553	keratinocyte	healthy	P51	scene1	keratinocyte_healthy_P51_scene1
O00232	20240301_OA1_ThNo_SA_N756_mDIAscar_W40_F-40_Evo12_8Th16ms_Ref10_lmd7wellI3_P09_scene4_attached_evotipwellA4_keratinocytes_target8	12.7222	keratinocyte	attached	P09	scene4	keratinocyte_attached_P09_scene4
O00232	20240301_OA1_ThNo_SA_N756_mDIAscar_W40_F-40_Evo12_8Th16ms_Ref10_lmd7wellI7_P37_scene1_detached_evotipwellB4_keratinocytes_target8	13.4522	keratinocyte	detached	P37	scene1	keratinocyte_detached_P37_scene1
O00232	20240301_OA1_ThNo_SA_N756_mDIAscar_W40_F-40_Evo12_8Th16ms_Ref10_lmd7wellI9_P41_scene1_detached_evotipwellB10_keratinocytes_target8	12.8631	keratinocyte	detached	P41	scene1	keratinocyte_detached_P41_scene1
O00232	20240301_OA1_ThNo_SA_N756_mDIAscar_W40_F-40_Evo12_8Th16ms_Ref10_lmd7wellK15_P52_scene1_healthy_evotipwellC6_keratinocytes_target8	12.7055	keratinocyte	healthy	P52	scene1	keratinocyte_healthy_P52_scene1
O00232	20240301_OA1_ThNo_SA_N756_mDIAscar_W40_F-40_Evo12_8Th16ms_Ref10_lmd7wellK3_P08_scene4_detached_evotipwellA5_keratinocytes_target8	13.1654	keratinocyte	detached	P08	scene4	keratinocyte_detached_P08_scene4
O00232	20240301_OA1_ThNo_SA_N756_mDIAscar_W40_F-40_Evo12_8Th16ms_Ref10_lmd7wellK5_P33_scene1_detached_evotipwellA11_keratinocytes_target8	12.6206	keratinocyte	detached	P33	scene1	keratinocyte_detached_P33_scene1
O00232	20240301_OA1_ThNo_SA_N756_mDIAscar_W40_F-40_Evo12_8Th16ms_Ref10_lmd7wellK7_P38_scene2_attached_evotipwellB5_keratinocytes_target8	13.3593	keratinocyte	attached	P38	scene2	keratinocyte_attached_P38_scene2
O00232	20240301_OA1_ThNo_SA_N756_mDIAscar_W40_F-40_Evo12_8Th16ms_Ref10_lmd7wellK9_P41_scene1_attached_evotipwellB11_keratinocytes_target8	13.1505	keratinocyte	attached	P41	scene1	keratinocyte_attached_P41_scene1
O00232	20240301_OA1_ThNo_SA_N756_mDIAscar_W40_F-40_Evo12_8Th16ms_Ref10_lmd7wellM13_P21_scene1_healthy_evotipwellC12_keratinocytes_target8	10.3454	keratinocyte	healthy	P21	scene1	keratinocyte_healthy_P21_scene1
O00232	20240301_OA1_ThNo_SA_N756_mDIAscar_W40_F-40_Evo12_8Th16ms_Ref10_lmd7wellM3_P31_scene1_attached_evotipwellA6_keratinocytes_target8	11.1662	keratinocyte	attached	P31	scene1	keratinocyte_attached_P31_scene1
O00232	20240301_OA1_ThNo_SA_N756_mDIAscar_W40_F-40_Evo12_8Th16ms_Ref10_lmd7wellM5_P34_scene2_detached_evotipwellA12_keratinocytes_target8	12.3293	keratinocyte	detached	P34	scene2	keratinocyte_detached_P34_scene2
O00232	20240301_OA1_ThNo_SA_N756_mDIAscar_W40_F-40_Evo12_8Th16ms_Ref10_lmd7wellM7_P38_scene2and1_detached_evotipwellB6_keratinocytes_target8	12.0808	keratinocyte	detached	P38	scene2	keratinocyte_detached_P38_scene2
O00264	20240301_OA1_ThNo_SA_N756_mDIAscar_W40_F-40_Evo12_8Th16ms_Ref10_lmd7wellC11_P42_scene1_detached_evotipwellC1_keratinocytes_target8	13.8677	keratinocyte	detached	P42	scene1	keratinocyte_detached_P42_scene1
O00264	20240301_OA1_ThNo_SA_N756_mDIAscar_W40_F-40_Evo12_8Th16ms_Ref10_lmd7wellC13_P22_scene1_healthy_evotipwellC7_keratinocytes_target8	12.1612	keratinocyte	healthy	P22	scene1	keratinocyte_healthy_P22_scene1
O00264	20240301_OA1_ThNo_SA_N756_mDIAscar_W40_F-40_Evo12_8Th16ms_Ref10_lmd7wellC15_P21_scene2_healthy_evotipwellC2_keratinocytes_target8	13.2201	keratinocyte	healthy	P21	scene2	keratinocyte_healthy_P21_scene2
O00264	20240301_OA1_ThNo_SA_N756_mDIAscar_W40_F-40_Evo12_8Th16ms_Ref10_lmd7wellC5_P31_scene1_detached_evotipwellA7_keratinocytes_target8		keratinocyte	detached	P31	scene1	keratinocyte_detached_P31_scene1
O00264	20240301_OA1_ThNo_SA_N756_mDIAscar_W40_F-40_Evo12_8Th16ms_Ref10_lmd7wellC7_P35_scene1_detached_evotipwellB1_keratinocytes_target8	13.8738	keratinocyte	detached	P35	scene1	keratinocyte_detached_P35_scene1
O00264	20240301_OA1_ThNo_SA_N756_mDIAscar_W40_F-40_Evo12_8Th16ms_Ref10_lmd7wellC9_P39_scene2_detached_evotipwellB7_keratinocytes_target8	12.1259	keratinocyte	detached	P39	scene2	keratinocyte_detached_P39_scene2
O00264	20240301_OA1_ThNo_SA_N756_mDIAscar_W40_F-40_Evo12_8Th16ms_Ref10_lmd7wellE13_P50_scene1_healthy_evotipwellC8_keratinocytes_target8	14.8148	keratinocyte	healthy	P50	scene1	keratinocyte_healthy_P50_scene1
O00264	20240301_OA1_ThNo_SA_N756_mDIAscar_W40_F-40_Evo12_8Th16ms_Ref10_lmd7wellE15_P25_scene1_healthy_evotipwellC3_keratinocytes_target8	12.3814	keratinocyte	healthy	P25	scene1	keratinocyte_healthy_P25_scene1
O00264	20240301_OA1_ThNo_SA_N756_mDIAscar_W40_F-40_Evo12_8Th16ms_Ref10_lmd7wellE5_P32_scene3_attached_evotipwellA8_keratinocytes_target8		keratinocyte	attached	P32	scene3	keratinocyte_attached_P32_scene3
O00264	20240301_OA1_ThNo_SA_N756_mDIAscar_W40_F-40_Evo12_8Th16ms_Ref10_lmd7wellE9_P40_scene2_detached_evotipwellB8_keratinocytes_target8	14.8331	keratinocyte	detached	P40	scene2	keratinocyte_detached_P40_scene2
O00264	20240301_OA1_ThNo_SA_N756_mDIAscar_W40_F-40_Evo12_8Th16ms_Ref10_lmd7wellG13_P24_scene1_healthy_evotipwellC9_keratinocytes_target8		keratinocyte	healthy	P24	scene1	keratinocyte_healthy_P24_scene1
O00264	20240301_OA1_ThNo_SA_N756_mDIAscar_W40_F-40_Evo12_8Th16ms_Ref10_lmd7wellG15_P25_scene2_healthy_evotipwellC4_keratinocytes_target8	13.8065	keratinocyte	healthy	P25	scene2	keratinocyte_healthy_P25_scene2
O00264	20240301_OA1_ThNo_SA_N756_mDIAscar_W40_F-40_Evo12_8Th16ms_Ref10_lmd7wellG3_P09_scene3_detached_evotipwellA3_keratinocytes_target8	14.4617	keratinocyte	detached	P09	scene3	keratinocyte_detached_P09_scene3
O00264	20240301_OA1_ThNo_SA_N756_mDIAscar_W40_F-40_Evo12_8Th16ms_Ref10_lmd7wellG5_P32_scene4_detached_evotipwellA9_keratinocytes_target8		keratinocyte	detached	P32	scene4	keratinocyte_detached_P32_scene4
O00264	20240301_OA1_ThNo_SA_N756_mDIAscar_W40_F-40_Evo12_8Th16ms_Ref10_lmd7wellG7_P37_scene1_attached_evotipwellB3_keratinocytes_target8		keratinocyte	attached	P37	scene1	keratinocyte_attached_P37_scene1
O00264	20240301_OA1_ThNo_SA_N756_mDIAscar_W40_F-40_Evo12_8Th16ms_Ref10_lmd7wellG9_P40_scene2_attached_evotipwellB9_keratinocytes_target8	14.8526	keratinocyte	attached	P40	scene2	keratinocyte_attached_P40_scene2
O00264	20240301_OA1_ThNo_SA_N756_mDIAscar_W40_F-40_Evo12_8Th16ms_Ref10_lmd7wellI13_P24_scene2_healthy_evotipwellC10_keratinocytes_target8		keratinocyte	healthy	P24	scene2	keratinocyte_healthy_P24_scene2
O00264	20240301_OA1_ThNo_SA_N756_mDIAscar_W40_F-40_Evo12_8Th16ms_Ref10_lmd7wellI15_P51_scene1_healthy_evotipwellC5_keratinocytes_target8	14.0648	keratinocyte	healthy	P51	scene1	keratinocyte_healthy_P51_scene1
O00264	20240301_OA1_ThNo_SA_N756_mDIAscar_W40_F-40_Evo12_8Th16ms_Ref10_lmd7wellI3_P09_scene4_attached_evotipwellA4_keratinocytes_target8	10.9396	keratinocyte	attached	P09	scene4	keratinocyte_attached_P09_scene4
O00264	20240301_OA1_ThNo_SA_N756_mDIAscar_W40_F-40_Evo12_8Th16ms_Ref10_lmd7wellI7_P37_scene1_detached_evotipwellB4_keratinocytes_target8	14.2566	keratinocyte	detached	P37	scene1	keratinocyte_detached_P37_scene1
O00264	20240301_OA1_ThNo_SA_N756_mDIAscar_W40_F-40_Evo12_8Th16ms_Ref10_lmd7wellI9_P41_scene1_detached_evotipwellB10_keratinocytes_target8	15.3581	keratinocyte	detached	P41	scene1	keratinocyte_detached_P41_scene1
O00264	20240301_OA1_ThNo_SA_N756_mDIAscar_W40_F-40_Evo12_8Th16ms_Ref10_lmd7wellK15_P52_scene1_healthy_evotipwellC6_keratinocytes_target8	14.0739	keratinocyte	healthy	P52	scene1	keratinocyte_healthy_P52_scene1
O00264	20240301_OA1_ThNo_SA_N756_mDIAscar_W40_F-40_Evo12_8Th16ms_Ref10_lmd7wellK3_P08_scene4_detached_evotipwellA5_keratinocytes_target8	13.6659	keratinocyte	detached	P08	scene4	keratinocyte_detached_P08_scene4
O00264	20240301_OA1_ThNo_SA_N756_mDIAscar_W40_F-40_Evo12_8Th16ms_Ref10_lmd7wellK5_P33_scene1_detached_evotipwellA11_keratinocytes_target8	13.5012	keratinocyte	detached	P33	scene1	keratinocyte_detached_P33_scene1
O00264	20240301_OA1_ThNo_SA_N756_mDIAscar_W40_F-40_Evo12_8Th16ms_Ref10_lmd7wellK7_P38_scene2_attached_evotipwellB5_keratinocytes_target8	14.5149	keratinocyte	attached	P38	scene2	keratinocyte_attached_P38_scene2
O00264	20240301_OA1_ThNo_SA_N756_mDIAscar_W40_F-40_Evo12_8Th16ms_Ref10_lmd7wellK9_P41_scene1_attached_evotipwellB11_keratinocytes_target8		keratinocyte	attached	P41	scene1	keratinocyte_attached_P41_scene1
O00264	20240301_OA1_ThNo_SA_N756_mDIAscar_W40_F-40_Evo12_8Th16ms_Ref10_lmd7wellM13_P21_scene1_healthy_evotipwellC12_keratinocytes_target8		keratinocyte	healthy	P21	scene1	keratinocyte_healthy_P21_scene1
O00264	20240301_OA1_ThNo_SA_N756_mDIAscar_W40_F-40_Evo12_8Th16ms_Ref10_lmd7wellM3_P31_scene1_attached_evotipwellA6_keratinocytes_target8		keratinocyte	attached	P31	scene1	keratinocyte_attached_P31_scene1
O00264	20240301_OA1_ThNo_SA_N756_mDIAscar_W40_F-40_Evo12_8Th16ms_Ref10_lmd7wellM5_P34_scene2_detached_evotipwellA12_keratinocytes_target8	13.2848	keratinocyte	detached	P34	scene2	keratinocyte_detached_P34_scene2
O00264	20240301_OA1_ThNo_SA_N756_mDIAscar_W40_F-40_Evo12_8Th16ms_Ref10_lmd7wellM7_P38_scene2and1_detached_evotipwellB6_keratinocytes_target8	15.3594	keratinocyte	detached	P38	scene2	keratinocyte_detached_P38_scene2
O00299	20240301_OA1_ThNo_SA_N756_mDIAscar_W40_F-40_Evo12_8Th16ms_Ref10_lmd7wellC11_P42_scene1_detached_evotipwellC1_keratinocytes_target8	12.6903	keratinocyte	detached	P42	scene1	keratinocyte_detached_P42_scene1
O00299	20240301_OA1_ThNo_SA_N756_mDIAscar_W40_F-40_Evo12_8Th16ms_Ref10_lmd7wellC13_P22_scene1_healthy_evotipwellC7_keratinocytes_target8	15.09	keratinocyte	healthy	P22	scene1	keratinocyte_healthy_P22_scene1
O00299	20240301_OA1_ThNo_SA_N756_mDIAscar_W40_F-40_Evo12_8Th16ms_Ref10_lmd7wellC15_P21_scene2_healthy_evotipwellC2_keratinocytes_target8	11.43	keratinocyte	healthy	P21	scene2	keratinocyte_healthy_P21_scene2
O00299	20240301_OA1_ThNo_SA_N756_mDIAscar_W40_F-40_Evo12_8Th16ms_Ref10_lmd7wellC5_P31_scene1_detached_evotipwellA7_keratinocytes_target8	12.2968	keratinocyte	detached	P31	scene1	keratinocyte_detached_P31_scene1
O00299	20240301_OA1_ThNo_SA_N756_mDIAscar_W40_F-40_Evo12_8Th16ms_Ref10_lmd7wellC7_P35_scene1_detached_evotipwellB1_keratinocytes_target8	14.9529	keratinocyte	detached	P35	scene1	keratinocyte_detached_P35_scene1
O00299	20240301_OA1_ThNo_SA_N756_mDIAscar_W40_F-40_Evo12_8Th16ms_Ref10_lmd7wellC9_P39_scene2_detached_evotipwellB7_keratinocytes_target8	14.2954	keratinocyte	detached	P39	scene2	keratinocyte_detached_P39_scene2
O00299	20240301_OA1_ThNo_SA_N756_mDIAscar_W40_F-40_Evo12_8Th16ms_Ref10_lmd7wellE13_P50_scene1_healthy_evotipwellC8_keratinocytes_target8	15.1431	keratinocyte	healthy	P50	scene1	keratinocyte_healthy_P50_scene1
O00299	20240301_OA1_ThNo_SA_N756_mDIAscar_W40_F-40_Evo12_8Th16ms_Ref10_lmd7wellE15_P25_scene1_healthy_evotipwellC3_keratinocytes_target8	15.5323	keratinocyte	healthy	P25	scene1	keratinocyte_healthy_P25_scene1
O00299	20240301_OA1_ThNo_SA_N756_mDIAscar_W40_F-40_Evo12_8Th16ms_Ref10_lmd7wellE5_P32_scene3_attached_evotipwellA8_keratinocytes_target8	14.9914	keratinocyte	attached	P32	scene3	keratinocyte_attached_P32_scene3
O00299	20240301_OA1_ThNo_SA_N756_mDIAscar_W40_F-40_Evo12_8Th16ms_Ref10_lmd7wellE9_P40_scene2_detached_evotipwellB8_keratinocytes_target8	13.7616	keratinocyte	detached	P40	scene2	keratinocyte_detached_P40_scene2
O00299	20240301_OA1_ThNo_SA_N756_mDIAscar_W40_F-40_Evo12_8Th16ms_Ref10_lmd7wellG13_P24_scene1_healthy_evotipwellC9_keratinocytes_target8	15.248	keratinocyte	healthy	P24	scene1	keratinocyte_healthy_P24_scene1
O00299	20240301_OA1_ThNo_SA_N756_mDIAscar_W40_F-40_Evo12_8Th16ms_Ref10_lmd7wellG15_P25_scene2_healthy_evotipwellC4_keratinocytes_target8	15.1031	keratinocyte	healthy	P25	scene2	keratinocyte_healthy_P25_scene2
O00299	20240301_OA1_ThNo_SA_N756_mDIAscar_W40_F-40_Evo12_8Th16ms_Ref10_lmd7wellG3_P09_scene3_detached_evotipwellA3_keratinocytes_target8	14.9237	keratinocyte	detached	P09	scene3	keratinocyte_detached_P09_scene3
O00299	20240301_OA1_ThNo_SA_N756_mDIAscar_W40_F-40_Evo12_8Th16ms_Ref10_lmd7wellG5_P32_scene4_detached_evotipwellA9_keratinocytes_target8	13.8484	keratinocyte	detached	P32	scene4	keratinocyte_detached_P32_scene4
O00299	20240301_OA1_ThNo_SA_N756_mDIAscar_W40_F-40_Evo12_8Th16ms_Ref10_lmd7wellG7_P37_scene1_attached_evotipwellB3_keratinocytes_target8	15.463	keratinocyte	attached	P37	scene1	keratinocyte_attached_P37_scene1
O00299	20240301_OA1_ThNo_SA_N756_mDIAscar_W40_F-40_Evo12_8Th16ms_Ref10_lmd7wellG9_P40_scene2_attached_evotipwellB9_keratinocytes_target8	14.9439	keratinocyte	attached	P40	scene2	keratinocyte_attached_P40_scene2
O00299	20240301_OA1_ThNo_SA_N756_mDIAscar_W40_F-40_Evo12_8Th16ms_Ref10_lmd7wellI13_P24_scene2_healthy_evotipwellC10_keratinocytes_target8	16.054	keratinocyte	healthy	P24	scene2	keratinocyte_healthy_P24_scene2
O00299	20240301_OA1_ThNo_SA_N756_mDIAscar_W40_F-40_Evo12_8Th16ms_Ref10_lmd7wellI15_P51_scene1_healthy_evotipwellC5_keratinocytes_target8	11.8721	keratinocyte	healthy	P51	scene1	keratinocyte_healthy_P51_scene1
O00299	20240301_OA1_ThNo_SA_N756_mDIAscar_W40_F-40_Evo12_8Th16ms_Ref10_lmd7wellI3_P09_scene4_attached_evotipwellA4_keratinocytes_target8	15.0398	keratinocyte	attached	P09	scene4	keratinocyte_attached_P09_scene4
O00299	20240301_OA1_ThNo_SA_N756_mDIAscar_W40_F-40_Evo12_8Th16ms_Ref10_lmd7wellI7_P37_scene1_detached_evotipwellB4_keratinocytes_target8	15.6041	keratinocyte	detached	P37	scene1	keratinocyte_detached_P37_scene1
O00299	20240301_OA1_ThNo_SA_N756_mDIAscar_W40_F-40_Evo12_8Th16ms_Ref10_lmd7wellI9_P41_scene1_detached_evotipwellB10_keratinocytes_target8	13.0397	keratinocyte	detached	P41	scene1	keratinocyte_detached_P41_scene1
O00299	20240301_OA1_ThNo_SA_N756_mDIAscar_W40_F-40_Evo12_8Th16ms_Ref10_lmd7wellK15_P52_scene1_healthy_evotipwellC6_keratinocytes_target8	14.5496	keratinocyte	healthy	P52	scene1	keratinocyte_healthy_P52_scene1
O00299	20240301_OA1_ThNo_SA_N756_mDIAscar_W40_F-40_Evo12_8Th16ms_Ref10_lmd7wellK3_P08_scene4_detached_evotipwellA5_keratinocytes_target8	15.1974	keratinocyte	detached	P08	scene4	keratinocyte_detached_P08_scene4
O00299	20240301_OA1_ThNo_SA_N756_mDIAscar_W40_F-40_Evo12_8Th16ms_Ref10_lmd7wellK5_P33_scene1_detached_evotipwellA11_keratinocytes_target8	14.6749	keratinocyte	detached	P33	scene1	keratinocyte_detached_P33_scene1
O00299	20240301_OA1_ThNo_SA_N756_mDIAscar_W40_F-40_Evo12_8Th16ms_Ref10_lmd7wellK7_P38_scene2_attached_evotipwellB5_keratinocytes_target8	15.4008	keratinocyte	attached	P38	scene2	keratinocyte_attached_P38_scene2
O00299	20240301_OA1_ThNo_SA_N756_mDIAscar_W40_F-40_Evo12_8Th16ms_Ref10_lmd7wellK9_P41_scene1_attached_evotipwellB11_keratinocytes_target8	14.7513	keratinocyte	attached	P41	scene1	keratinocyte_attached_P41_scene1
O00299	20240301_OA1_ThNo_SA_N756_mDIAscar_W40_F-40_Evo12_8Th16ms_Ref10_lmd7wellM13_P21_scene1_healthy_evotipwellC12_keratinocytes_target8	11.9125	keratinocyte	healthy	P21	scene1	keratinocyte_healthy_P21_scene1
O00299	20240301_OA1_ThNo_SA_N756_mDIAscar_W40_F-40_Evo12_8Th16ms_Ref10_lmd7wellM3_P31_scene1_attached_evotipwellA6_keratinocytes_target8	11.5539	keratinocyte	attached	P31	scene1	keratinocyte_attached_P31_scene1
O00299	20240301_OA1_ThNo_SA_N756_mDIAscar_W40_F-40_Evo12_8Th16ms_Ref10_lmd7wellM5_P34_scene2_detached_evotipwellA12_keratinocytes_target8	14.9148	keratinocyte	detached	P34	scene2	keratinocyte_detached_P34_scene2
O00299	20240301_OA1_ThNo_SA_N756_mDIAscar_W40_F-40_Evo12_8Th16ms_Ref10_lmd7wellM7_P38_scene2and1_detached_evotipwellB6_keratinocytes_target8	15.1374	keratinocyte	detached	P38	scene2	keratinocyte_detached_P38_scene2
O00303	20240301_OA1_ThNo_SA_N756_mDIAscar_W40_F-40_Evo12_8Th16ms_Ref10_lmd7wellC11_P42_scene1_detached_evotipwellC1_keratinocytes_target8	12.7078	keratinocyte	detached	P42	scene1	keratinocyte_detached_P42_scene1
O00303	20240301_OA1_ThNo_SA_N756_mDIAscar_W40_F-40_Evo12_8Th16ms_Ref10_lmd7wellC13_P22_scene1_healthy_evotipwellC7_keratinocytes_target8	12.4326	keratinocyte	healthy	P22	scene1	keratinocyte_healthy_P22_scene1
O00303	20240301_OA1_ThNo_SA_N756_mDIAscar_W40_F-40_Evo12_8Th16ms_Ref10_lmd7wellC15_P21_scene2_healthy_evotipwellC2_keratinocytes_target8		keratinocyte	healthy	P21	scene2	keratinocyte_healthy_P21_scene2
O00303	20240301_OA1_ThNo_SA_N756_mDIAscar_W40_F-40_Evo12_8Th16ms_Ref10_lmd7wellC5_P31_scene1_detached_evotipwellA7_keratinocytes_target8	12.9886	keratinocyte	detached	P31	scene1	keratinocyte_detached_P31_scene1
O00303	20240301_OA1_ThNo_SA_N756_mDIAscar_W40_F-40_Evo12_8Th16ms_Ref10_lmd7wellC7_P35_scene1_detached_evotipwellB1_keratinocytes_target8	13.7112	keratinocyte	detached	P35	scene1	keratinocyte_detached_P35_scene1
O00303	20240301_OA1_ThNo_SA_N756_mDIAscar_W40_F-40_Evo12_8Th16ms_Ref10_lmd7wellC9_P39_scene2_detached_evotipwellB7_keratinocytes_target8	14.7554	keratinocyte	detached	P39	scene2	keratinocyte_detached_P39_scene2
O00303	20240301_OA1_ThNo_SA_N756_mDIAscar_W40_F-40_Evo12_8Th16ms_Ref10_lmd7wellE13_P50_scene1_healthy_evotipwellC8_keratinocytes_target8	13.2886	keratinocyte	healthy	P50	scene1	keratinocyte_healthy_P50_scene1
O00303	20240301_OA1_ThNo_SA_N756_mDIAscar_W40_F-40_Evo12_8Th16ms_Ref10_lmd7wellE15_P25_scene1_healthy_evotipwellC3_keratinocytes_target8	13.2811	keratinocyte	healthy	P25	scene1	keratinocyte_healthy_P25_scene1
O00303	20240301_OA1_ThNo_SA_N756_mDIAscar_W40_F-40_Evo12_8Th16ms_Ref10_lmd7wellE5_P32_scene3_attached_evotipwellA8_keratinocytes_target8	14.1587	keratinocyte	attached	P32	scene3	keratinocyte_attached_P32_scene3
O00303	20240301_OA1_ThNo_SA_N756_mDIAscar_W40_F-40_Evo12_8Th16ms_Ref10_lmd7wellE9_P40_scene2_detached_evotipwellB8_keratinocytes_target8	11.6835	keratinocyte	detached	P40	scene2	keratinocyte_detached_P40_scene2
O00303	20240301_OA1_ThNo_SA_N756_mDIAscar_W40_F-40_Evo12_8Th16ms_Ref10_lmd7wellG13_P24_scene1_healthy_evotipwellC9_keratinocytes_target8	12.4079	keratinocyte	healthy	P24	scene1	keratinocyte_healthy_P24_scene1
O00303	20240301_OA1_ThNo_SA_N756_mDIAscar_W40_F-40_Evo12_8Th16ms_Ref10_lmd7wellG15_P25_scene2_healthy_evotipwellC4_keratinocytes_target8	12.1603	keratinocyte	healthy	P25	scene2	keratinocyte_healthy_P25_scene2
O00303	20240301_OA1_ThNo_SA_N756_mDIAscar_W40_F-40_Evo12_8Th16ms_Ref10_lmd7wellG3_P09_scene3_detached_evotipwellA3_keratinocytes_target8	15.0639	keratinocyte	detached	P09	scene3	keratinocyte_detached_P09_scene3
O00303	20240301_OA1_ThNo_SA_N756_mDIAscar_W40_F-40_Evo12_8Th16ms_Ref10_lmd7wellG5_P32_scene4_detached_evotipwellA9_keratinocytes_target8	11.922	keratinocyte	detached	P32	scene4	keratinocyte_detached_P32_scene4
O00303	20240301_OA1_ThNo_SA_N756_mDIAscar_W40_F-40_Evo12_8Th16ms_Ref10_lmd7wellG7_P37_scene1_attached_evotipwellB3_keratinocytes_target8	14.1489	keratinocyte	attached	P37	scene1	keratinocyte_attached_P37_scene1
O00303	20240301_OA1_ThNo_SA_N756_mDIAscar_W40_F-40_Evo12_8Th16ms_Ref10_lmd7wellG9_P40_scene2_attached_evotipwellB9_keratinocytes_target8	13.4696	keratinocyte	attached	P40	scene2	keratinocyte_attached_P40_scene2
O00303	20240301_OA1_ThNo_SA_N756_mDIAscar_W40_F-40_Evo12_8Th16ms_Ref10_lmd7wellI13_P24_scene2_healthy_evotipwellC10_keratinocytes_target8	13.3589	keratinocyte	healthy	P24	scene2	keratinocyte_healthy_P24_scene2
O00303	20240301_OA1_ThNo_SA_N756_mDIAscar_W40_F-40_Evo12_8Th16ms_Ref10_lmd7wellI15_P51_scene1_healthy_evotipwellC5_keratinocytes_target8		keratinocyte	healthy	P51	scene1	keratinocyte_healthy_P51_scene1
O00303	20240301_OA1_ThNo_SA_N756_mDIAscar_W40_F-40_Evo12_8Th16ms_Ref10_lmd7wellI3_P09_scene4_attached_evotipwellA4_keratinocytes_target8	13.1113	keratinocyte	attached	P09	scene4	keratinocyte_attached_P09_scene4
O00303	20240301_OA1_ThNo_SA_N756_mDIAscar_W40_F-40_Evo12_8Th16ms_Ref10_lmd7wellI7_P37_scene1_detached_evotipwellB4_keratinocytes_target8	13.7797	keratinocyte	detached	P37	scene1	keratinocyte_detached_P37_scene1
O00303	20240301_OA1_ThNo_SA_N756_mDIAscar_W40_F-40_Evo12_8Th16ms_Ref10_lmd7wellI9_P41_scene1_detached_evotipwellB10_keratinocytes_target8	12.3255	keratinocyte	detached	P41	scene1	keratinocyte_detached_P41_scene1
O00303	20240301_OA1_ThNo_SA_N756_mDIAscar_W40_F-40_Evo12_8Th16ms_Ref10_lmd7wellK15_P52_scene1_healthy_evotipwellC6_keratinocytes_target8	12.5149	keratinocyte	healthy	P52	scene1	keratinocyte_healthy_P52_scene1
O00303	20240301_OA1_ThNo_SA_N756_mDIAscar_W40_F-40_Evo12_8Th16ms_Ref10_lmd7wellK3_P08_scene4_detached_evotipwellA5_keratinocytes_target8	14.0471	keratinocyte	detached	P08	scene4	keratinocyte_detached_P08_scene4
O00303	20240301_OA1_ThNo_SA_N756_mDIAscar_W40_F-40_Evo12_8Th16ms_Ref10_lmd7wellK5_P33_scene1_detached_evotipwellA11_keratinocytes_target8	12.711	keratinocyte	detached	P33	scene1	keratinocyte_detached_P33_scene1
O00303	20240301_OA1_ThNo_SA_N756_mDIAscar_W40_F-40_Evo12_8Th16ms_Ref10_lmd7wellK7_P38_scene2_attached_evotipwellB5_keratinocytes_target8	13.5303	keratinocyte	attached	P38	scene2	keratinocyte_attached_P38_scene2
O00303	20240301_OA1_ThNo_SA_N756_mDIAscar_W40_F-40_Evo12_8Th16ms_Ref10_lmd7wellK9_P41_scene1_attached_evotipwellB11_keratinocytes_target8	13.7605	keratinocyte	attached	P41	scene1	keratinocyte_attached_P41_scene1
O00303	20240301_OA1_ThNo_SA_N756_mDIAscar_W40_F-40_Evo12_8Th16ms_Ref10_lmd7wellM13_P21_scene1_healthy_evotipwellC12_keratinocytes_target8	11.1745	keratinocyte	healthy	P21	scene1	keratinocyte_healthy_P21_scene1
O00303	20240301_OA1_ThNo_SA_N756_mDIAscar_W40_F-40_Evo12_8Th16ms_Ref10_lmd7wellM3_P31_scene1_attached_evotipwellA6_keratinocytes_target8		keratinocyte	attached	P31	scene1	keratinocyte_attached_P31_scene1
O00303	20240301_OA1_ThNo_SA_N756_mDIAscar_W40_F-40_Evo12_8Th16ms_Ref10_lmd7wellM5_P34_scene2_detached_evotipwellA12_keratinocytes_target8	13.3506	keratinocyte	detached	P34	scene2	keratinocyte_detached_P34_scene2
O00303	20240301_OA1_ThNo_SA_N756_mDIAscar_W40_F-40_Evo12_8Th16ms_Ref10_lmd7wellM7_P38_scene2and1_detached_evotipwellB6_keratinocytes_target8	12.2881	keratinocyte	detached	P38	scene2	keratinocyte_detached_P38_scene2
O00329	20240301_OA1_ThNo_SA_N756_mDIAscar_W40_F-40_Evo12_8Th16ms_Ref10_lmd7wellC11_P42_scene1_detached_evotipwellC1_keratinocytes_target8		keratinocyte	detached	P42	scene1	keratinocyte_detached_P42_scene1
O00329	20240301_OA1_ThNo_SA_N756_mDIAscar_W40_F-40_Evo12_8Th16ms_Ref10_lmd7wellC13_P22_scene1_healthy_evotipwellC7_keratinocytes_target8		keratinocyte	healthy	P22	scene1	keratinocyte_healthy_P22_scene1
O00329	20240301_OA1_ThNo_SA_N756_mDIAscar_W40_F-40_Evo12_8Th16ms_Ref10_lmd7wellC15_P21_scene2_healthy_evotipwellC2_keratinocytes_target8		keratinocyte	healthy	P21	scene2	keratinocyte_healthy_P21_scene2
O00329	20240301_OA1_ThNo_SA_N756_mDIAscar_W40_F-40_Evo12_8Th16ms_Ref10_lmd7wellC5_P31_scene1_detached_evotipwellA7_keratinocytes_target8		keratinocyte	detached	P31	scene1	keratinocyte_detached_P31_scene1
O00329	20240301_OA1_ThNo_SA_N756_mDIAscar_W40_F-40_Evo12_8Th16ms_Ref10_lmd7wellC7_P35_scene1_detached_evotipwellB1_keratinocytes_target8		keratinocyte	detached	P35	scene1	keratinocyte_detached_P35_scene1
O00329	20240301_OA1_ThNo_SA_N756_mDIAscar_W40_F-40_Evo12_8Th16ms_Ref10_lmd7wellC9_P39_scene2_detached_evotipwellB7_keratinocytes_target8		keratinocyte	detached	P39	scene2	keratinocyte_detached_P39_scene2
O00329	20240301_OA1_ThNo_SA_N756_mDIAscar_W40_F-40_Evo12_8Th16ms_Ref10_lmd7wellE13_P50_scene1_healthy_evotipwellC8_keratinocytes_target8		keratinocyte	healthy	P50	scene1	keratinocyte_healthy_P50_scene1
O00329	20240301_OA1_ThNo_SA_N756_mDIAscar_W40_F-40_Evo12_8Th16ms_Ref10_lmd7wellE15_P25_scene1_healthy_evotipwellC3_keratinocytes_target8		keratinocyte	healthy	P25	scene1	keratinocyte_healthy_P25_scene1
O00329	20240301_OA1_ThNo_SA_N756_mDIAscar_W40_F-40_Evo12_8Th16ms_Ref10_lmd7wellE5_P32_scene3_attached_evotipwellA8_keratinocytes_target8		keratinocyte	attached	P32	scene3	keratinocyte_attached_P32_scene3
O00329	20240301_OA1_ThNo_SA_N756_mDIAscar_W40_F-40_Evo12_8Th16ms_Ref10_lmd7wellE9_P40_scene2_detached_evotipwellB8_keratinocytes_target8		keratinocyte	detached	P40	scene2	keratinocyte_detached_P40_scene2
O00329	20240301_OA1_ThNo_SA_N756_mDIAscar_W40_F-40_Evo12_8Th16ms_Ref10_lmd7wellG13_P24_scene1_healthy_evotipwellC9_keratinocytes_target8		keratinocyte	healthy	P24	scene1	keratinocyte_healthy_P24_scene1
O00329	20240301_OA1_ThNo_SA_N756_mDIAscar_W40_F-40_Evo12_8Th16ms_Ref10_lmd7wellG15_P25_scene2_healthy_evotipwellC4_keratinocytes_target8		keratinocyte	healthy	P25	scene2	keratinocyte_healthy_P25_scene2
O00329	20240301_OA1_ThNo_SA_N756_mDIAscar_W40_F-40_Evo12_8Th16ms_Ref10_lmd7wellG3_P09_scene3_detached_evotipwellA3_keratinocytes_target8		keratinocyte	detached	P09	scene3	keratinocyte_detached_P09_scene3
O00329	20240301_OA1_ThNo_SA_N756_mDIAscar_W40_F-40_Evo12_8Th16ms_Ref10_lmd7wellG5_P32_scene4_detached_evotipwellA9_keratinocytes_target8		keratinocyte	detached	P32	scene4	keratinocyte_detached_P32_scene4
O00329	20240301_OA1_ThNo_SA_N756_mDIAscar_W40_F-40_Evo12_8Th16ms_Ref10_lmd7wellG7_P37_scene1_attached_evotipwellB3_keratinocytes_target8		keratinocyte	attached	P37	scene1	keratinocyte_attached_P37_scene1
O00329	20240301_OA1_ThNo_SA_N756_mDIAscar_W40_F-40_Evo12_8Th16ms_Ref10_lmd7wellG9_P40_scene2_attached_evotipwellB9_keratinocytes_target8		keratinocyte	attached	P40	scene2	keratinocyte_attached_P40_scene2
O00329	20240301_OA1_ThNo_SA_N756_mDIAscar_W40_F-40_Evo12_8Th16ms_Ref10_lmd7wellI13_P24_scene2_healthy_evotipwellC10_keratinocytes_target8		keratinocyte	healthy	P24	scene2	keratinocyte_healthy_P24_scene2
O00329	20240301_OA1_ThNo_SA_N756_mDIAscar_W40_F-40_Evo12_8Th16ms_Ref10_lmd7wellI15_P51_scene1_healthy_evotipwellC5_keratinocytes_target8		keratinocyte	healthy	P51	scene1	keratinocyte_healthy_P51_scene1
O00329	20240301_OA1_ThNo_SA_N756_mDIAscar_W40_F-40_Evo12_8Th16ms_Ref10_lmd7wellI3_P09_scene4_attached_evotipwellA4_keratinocytes_target8		keratinocyte	attached	P09	scene4	keratinocyte_attached_P09_scene4
O00329	20240301_OA1_ThNo_SA_N756_mDIAscar_W40_F-40_Evo12_8Th16ms_Ref10_lmd7wellI7_P37_scene1_detached_evotipwellB4_keratinocytes_target8		keratinocyte	detached	P37	scene1	keratinocyte_detached_P37_scene1
O00329	20240301_OA1_ThNo_SA_N756_mDIAscar_W40_F-40_Evo12_8Th16ms_Ref10_lmd7wellI9_P41_scene1_detached_evotipwellB10_keratinocytes_target8		keratinocyte	detached	P41	scene1	keratinocyte_detached_P41_scene1
O00329	20240301_OA1_ThNo_SA_N756_mDIAscar_W40_F-40_Evo12_8Th16ms_Ref10_lmd7wellK15_P52_scene1_healthy_evotipwellC6_keratinocytes_target8		keratinocyte	healthy	P52	scene1	keratinocyte_healthy_P52_scene1
O00329	20240301_OA1_ThNo_SA_N756_mDIAscar_W40_F-40_Evo12_8Th16ms_Ref10_lmd7wellK3_P08_scene4_detached_evotipwellA5_keratinocytes_target8		keratinocyte	detached	P08	scene4	keratinocyte_detached_P08_scene4
O00329	20240301_OA1_ThNo_SA_N756_mDIAscar_W40_F-40_Evo12_8Th16ms_Ref10_lmd7wellK5_P33_scene1_detached_evotipwellA11_keratinocytes_target8		keratinocyte	detached	P33	scene1	keratinocyte_detached_P33_scene1
O00329	20240301_OA1_ThNo_SA_N756_mDIAscar_W40_F-40_Evo12_8Th16ms_Ref10_lmd7wellK7_P38_scene2_attached_evotipwellB5_keratinocytes_target8		keratinocyte	attached	P38	scene2	keratinocyte_attached_P38_scene2
O00329	20240301_OA1_ThNo_SA_N756_mDIAscar_W40_F-40_Evo12_8Th16ms_Ref10_lmd7wellK9_P41_scene1_attached_evotipwellB11_keratinocytes_target8		keratinocyte	attached	P41	scene1	keratinocyte_attached_P41_scene1
O00329	20240301_OA1_ThNo_SA_N756_mDIAscar_W40_F-40_Evo12_8Th16ms_Ref10_lmd7wellM13_P21_scene1_healthy_evotipwellC12_keratinocytes_target8		keratinocyte	healthy	P21	scene1	keratinocyte_healthy_P21_scene1
O00329	20240301_OA1_ThNo_SA_N756_mDIAscar_W40_F-40_Evo12_8Th16ms_Ref10_lmd7wellM3_P31_scene1_attached_evotipwellA6_keratinocytes_target8		keratinocyte	attached	P31	scene1	keratinocyte_attached_P31_scene1
O00329	20240301_OA1_ThNo_SA_N756_mDIAscar_W40_F-40_Evo12_8Th16ms_Ref10_lmd7wellM5_P34_scene2_detached_evotipwellA12_keratinocytes_target8		keratinocyte	detached	P34	scene2	keratinocyte_detached_P34_scene2
O00329	20240301_OA1_ThNo_SA_N756_mDIAscar_W40_F-40_Evo12_8Th16ms_Ref10_lmd7wellM7_P38_scene2and1_detached_evotipwellB6_keratinocytes_target8		keratinocyte	detached	P38	scene2	keratinocyte_detached_P38_scene2
O00400	20240301_OA1_ThNo_SA_N756_mDIAscar_W40_F-40_Evo12_8Th16ms_Ref10_lmd7wellC11_P42_scene1_detached_evotipwellC1_keratinocytes_target8	10.3109	keratinocyte	detached	P42	scene1	keratinocyte_detached_P42_scene1
O00400	20240301_OA1_ThNo_SA_N756_mDIAscar_W40_F-40_Evo12_8Th16ms_Ref10_lmd7wellC13_P22_scene1_healthy_evotipwellC7_keratinocytes_target8		keratinocyte	healthy	P22	scene1	keratinocyte_healthy_P22_scene1
O00400	20240301_OA1_ThNo_SA_N756_mDIAscar_W40_F-40_Evo12_8Th16ms_Ref10_lmd7wellC15_P21_scene2_healthy_evotipwellC2_keratinocytes_target8		keratinocyte	healthy	P21	scene2	keratinocyte_healthy_P21_scene2
O00400	20240301_OA1_ThNo_SA_N756_mDIAscar_W40_F-40_Evo12_8Th16ms_Ref10_lmd7wellC5_P31_scene1_detached_evotipwellA7_keratinocytes_target8		keratinocyte	detached	P31	scene1	keratinocyte_detached_P31_scene1
O00400	20240301_OA1_ThNo_SA_N756_mDIAscar_W40_F-40_Evo12_8Th16ms_Ref10_lmd7wellC7_P35_scene1_detached_evotipwellB1_keratinocytes_target8	9.5395	keratinocyte	detached	P35	scene1	keratinocyte_detached_P35_scene1
O00400	20240301_OA1_ThNo_SA_N756_mDIAscar_W40_F-40_Evo12_8Th16ms_Ref10_lmd7wellC9_P39_scene2_detached_evotipwellB7_keratinocytes_target8	10.7309	keratinocyte	detached	P39	scene2	keratinocyte_detached_P39_scene2
O00400	20240301_OA1_ThNo_SA_N756_mDIAscar_W40_F-40_Evo12_8Th16ms_Ref10_lmd7wellE13_P50_scene1_healthy_evotipwellC8_keratinocytes_target8	9.5527	keratinocyte	healthy	P50	scene1	keratinocyte_healthy_P50_scene1
O00400	20240301_OA1_ThNo_SA_N756_mDIAscar_W40_F-40_Evo12_8Th16ms_Ref10_lmd7wellE15_P25_scene1_healthy_evotipwellC3_keratinocytes_target8		keratinocyte	healthy	P25	scene1	keratinocyte_healthy_P25_scene1
O00400	20240301_OA1_ThNo_SA_N756_mDIAscar_W40_F-40_Evo12_8Th16ms_Ref10_lmd7wellE5_P32_scene3_attached_evotipwellA8_keratinocytes_target8	11.2791	keratinocyte	attached	P32	scene3	keratinocyte_attached_P32_scene3
O00400	20240301_OA1_ThNo_SA_N756_mDIAscar_W40_F-40_Evo12_8Th16ms_Ref10_lmd7wellE9_P40_scene2_detached_evotipwellB8_keratinocytes_target8		keratinocyte	detached	P40	scene2	keratinocyte_detached_P40_scene2
O00400	20240301_OA1_ThNo_SA_N756_mDIAscar_W40_F-40_Evo12_8Th16ms_Ref10_lmd7wellG13_P24_scene1_healthy_evotipwellC9_keratinocytes_target8		keratinocyte	healthy	P24	scene1	keratinocyte_healthy_P24_scene1
O00400	20240301_OA1_ThNo_SA_N756_mDIAscar_W40_F-40_Evo12_8Th16ms_Ref10_lmd7wellG15_P25_scene2_healthy_evotipwellC4_keratinocytes_target8		keratinocyte	healthy	P25	scene2	keratinocyte_healthy_P25_scene2
O00400	20240301_OA1_ThNo_SA_N756_mDIAscar_W40_F-40_Evo12_8Th16ms_Ref10_lmd7wellG3_P09_scene3_detached_evotipwellA3_keratinocytes_target8		keratinocyte	detached	P09	scene3	keratinocyte_detached_P09_scene3
O00400	20240301_OA1_ThNo_SA_N756_mDIAscar_W40_F-40_Evo12_8Th16ms_Ref10_lmd7wellG5_P32_scene4_detached_evotipwellA9_keratinocytes_target8		keratinocyte	detached	P32	scene4	keratinocyte_detached_P32_scene4
O00400	20240301_OA1_ThNo_SA_N756_mDIAscar_W40_F-40_Evo12_8Th16ms_Ref10_lmd7wellG7_P37_scene1_attached_evotipwellB3_keratinocytes_target8		keratinocyte	attached	P37	scene1	keratinocyte_attached_P37_scene1
O00400	20240301_OA1_ThNo_SA_N756_mDIAscar_W40_F-40_Evo12_8Th16ms_Ref10_lmd7wellG9_P40_scene2_attached_evotipwellB9_keratinocytes_target8		keratinocyte	attached	P40	scene2	keratinocyte_attached_P40_scene2
O00400	20240301_OA1_ThNo_SA_N756_mDIAscar_W40_F-40_Evo12_8Th16ms_Ref10_lmd7wellI13_P24_scene2_healthy_evotipwellC10_keratinocytes_target8	9.4084	keratinocyte	healthy	P24	scene2	keratinocyte_healthy_P24_scene2
O00400	20240301_OA1_ThNo_SA_N756_mDIAscar_W40_F-40_Evo12_8Th16ms_Ref10_lmd7wellI15_P51_scene1_healthy_evotipwellC5_keratinocytes_target8		keratinocyte	healthy	P51	scene1	keratinocyte_healthy_P51_scene1
O00400	20240301_OA1_ThNo_SA_N756_mDIAscar_W40_F-40_Evo12_8Th16ms_Ref10_lmd7wellI3_P09_scene4_attached_evotipwellA4_keratinocytes_target8		keratinocyte	attached	P09	scene4	keratinocyte_attached_P09_scene4
O00400	20240301_OA1_ThNo_SA_N756_mDIAscar_W40_F-40_Evo12_8Th16ms_Ref10_lmd7wellI7_P37_scene1_detached_evotipwellB4_keratinocytes_target8	11.7056	keratinocyte	detached	P37	scene1	keratinocyte_detached_P37_scene1
O00400	20240301_OA1_ThNo_SA_N756_mDIAscar_W40_F-40_Evo12_8Th16ms_Ref10_lmd7wellI9_P41_scene1_detached_evotipwellB10_keratinocytes_target8		keratinocyte	detached	P41	scene1	keratinocyte_detached_P41_scene1
O00400	20240301_OA1_ThNo_SA_N756_mDIAscar_W40_F-40_Evo12_8Th16ms_Ref10_lmd7wellK15_P52_scene1_healthy_evotipwellC6_keratinocytes_target8	9.11178	keratinocyte	healthy	P52	scene1	keratinocyte_healthy_P52_scene1
O00400	20240301_OA1_ThNo_SA_N756_mDIAscar_W40_F-40_Evo12_8Th16ms_Ref10_lmd7wellK3_P08_scene4_detached_evotipwellA5_keratinocytes_target8	8.24626	keratinocyte	detached	P08	scene4	keratinocyte_detached_P08_scene4
O00400	20240301_OA1_ThNo_SA_N756_mDIAscar_W40_F-40_Evo12_8Th16ms_Ref10_lmd7wellK5_P33_scene1_detached_evotipwellA11_keratinocytes_target8	10.5862	keratinocyte	detached	P33	scene1	keratinocyte_detached_P33_scene1
O00400	20240301_OA1_ThNo_SA_N756_mDIAscar_W40_F-40_Evo12_8Th16ms_Ref10_lmd7wellK7_P38_scene2_attached_evotipwellB5_keratinocytes_target8		keratinocyte	attached	P38	scene2	keratinocyte_attached_P38_scene2
O00400	20240301_OA1_ThNo_SA_N756_mDIAscar_W40_F-40_Evo12_8Th16ms_Ref10_lmd7wellK9_P41_scene1_attached_evotipwellB11_keratinocytes_target8		keratinocyte	attached	P41	scene1	keratinocyte_attached_P41_scene1
O00400	20240301_OA1_ThNo_SA_N756_mDIAscar_W40_F-40_Evo12_8Th16ms_Ref10_lmd7wellM13_P21_scene1_healthy_evotipwellC12_keratinocytes_target8		keratinocyte	healthy	P21	scene1	keratinocyte_healthy_P21_scene1
O00400	20240301_OA1_ThNo_SA_N756_mDIAscar_W40_F-40_Evo12_8Th16ms_Ref10_lmd7wellM3_P31_scene1_attached_evotipwellA6_keratinocytes_target8		keratinocyte	attached	P31	scene1	keratinocyte_attached_P31_scene1
O00400	20240301_OA1_ThNo_SA_N756_mDIAscar_W40_F-40_Evo12_8Th16ms_Ref10_lmd7wellM5_P34_scene2_detached_evotipwellA12_keratinocytes_target8		keratinocyte	detached	P34	scene2	keratinocyte_detached_P34_scene2
O00400	20240301_OA1_ThNo_SA_N756_mDIAscar_W40_F-40_Evo12_8Th16ms_Ref10_lmd7wellM7_P38_scene2and1_detached_evotipwellB6_keratinocytes_target8		keratinocyte	detached	P38	scene2	keratinocyte_detached_P38_scene2
O00410	20240301_OA1_ThNo_SA_N756_mDIAscar_W40_F-40_Evo12_8Th16ms_Ref10_lmd7wellC11_P42_scene1_detached_evotipwellC1_keratinocytes_target8	9.35566	keratinocyte	detached	P42	scene1	keratinocyte_detached_P42_scene1
O00410	20240301_OA1_ThNo_SA_N756_mDIAscar_W40_F-40_Evo12_8Th16ms_Ref10_lmd7wellC13_P22_scene1_healthy_evotipwellC7_keratinocytes_target8	12.1058	keratinocyte	healthy	P22	scene1	keratinocyte_healthy_P22_scene1
O00410	20240301_OA1_ThNo_SA_N756_mDIAscar_W40_F-40_Evo12_8Th16ms_Ref10_lmd7wellC15_P21_scene2_healthy_evotipwellC2_keratinocytes_target8	9.93488	keratinocyte	healthy	P21	scene2	keratinocyte_healthy_P21_scene2
O00410	20240301_OA1_ThNo_SA_N756_mDIAscar_W40_F-40_Evo12_8Th16ms_Ref10_lmd7wellC5_P31_scene1_detached_evotipwellA7_keratinocytes_target8	10.8774	keratinocyte	detached	P31	scene1	keratinocyte_detached_P31_scene1
O00410	20240301_OA1_ThNo_SA_N756_mDIAscar_W40_F-40_Evo12_8Th16ms_Ref10_lmd7wellC7_P35_scene1_detached_evotipwellB1_keratinocytes_target8	11.7907	keratinocyte	detached	P35	scene1	keratinocyte_detached_P35_scene1
O00410	20240301_OA1_ThNo_SA_N756_mDIAscar_W40_F-40_Evo12_8Th16ms_Ref10_lmd7wellC9_P39_scene2_detached_evotipwellB7_keratinocytes_target8	12.367	keratinocyte	detached	P39	scene2	keratinocyte_detached_P39_scene2
O00410	20240301_OA1_ThNo_SA_N756_mDIAscar_W40_F-40_Evo12_8Th16ms_Ref10_lmd7wellE13_P50_scene1_healthy_evotipwellC8_keratinocytes_target8	11.0695	keratinocyte	healthy	P50	scene1	keratinocyte_healthy_P50_scene1
O00410	20240301_OA1_ThNo_SA_N756_mDIAscar_W40_F-40_Evo12_8Th16ms_Ref10_lmd7wellE15_P25_scene1_healthy_evotipwellC3_keratinocytes_target8	11.6275	keratinocyte	healthy	P25	scene1	keratinocyte_healthy_P25_scene1
O00410	20240301_OA1_ThNo_SA_N756_mDIAscar_W40_F-40_Evo12_8Th16ms_Ref10_lmd7wellE5_P32_scene3_attached_evotipwellA8_keratinocytes_target8	10.5323	keratinocyte	attached	P32	scene3	keratinocyte_attached_P32_scene3
O00410	20240301_OA1_ThNo_SA_N756_mDIAscar_W40_F-40_Evo12_8Th16ms_Ref10_lmd7wellE9_P40_scene2_detached_evotipwellB8_keratinocytes_target8	11.2563	keratinocyte	detached	P40	scene2	keratinocyte_detached_P40_scene2
O00410	20240301_OA1_ThNo_SA_N756_mDIAscar_W40_F-40_Evo12_8Th16ms_Ref10_lmd7wellG13_P24_scene1_healthy_evotipwellC9_keratinocytes_target8	11.4503	keratinocyte	healthy	P24	scene1	keratinocyte_healthy_P24_scene1
O00410	20240301_OA1_ThNo_SA_N756_mDIAscar_W40_F-40_Evo12_8Th16ms_Ref10_lmd7wellG15_P25_scene2_healthy_evotipwellC4_keratinocytes_target8	11.4606	keratinocyte	healthy	P25	scene2	keratinocyte_healthy_P25_scene2
O00410	20240301_OA1_ThNo_SA_N756_mDIAscar_W40_F-40_Evo12_8Th16ms_Ref10_lmd7wellG3_P09_scene3_detached_evotipwellA3_keratinocytes_target8	13.3068	keratinocyte	detached	P09	scene3	keratinocyte_detached_P09_scene3
O00410	20240301_OA1_ThNo_SA_N756_mDIAscar_W40_F-40_Evo12_8Th16ms_Ref10_lmd7wellG5_P32_scene4_detached_evotipwellA9_keratinocytes_target8	11.1887	keratinocyte	detached	P32	scene4	keratinocyte_detached_P32_scene4
O00410	20240301_OA1_ThNo_SA_N756_mDIAscar_W40_F-40_Evo12_8Th16ms_Ref10_lmd7wellG7_P37_scene1_attached_evotipwellB3_keratinocytes_target8	10.8169	keratinocyte	attached	P37	scene1	keratinocyte_attached_P37_scene1
O00410	20240301_OA1_ThNo_SA_N756_mDIAscar_W40_F-40_Evo12_8Th16ms_Ref10_lmd7wellG9_P40_scene2_attached_evotipwellB9_keratinocytes_target8	12.479	keratinocyte	attached	P40	scene2	keratinocyte_attached_P40_scene2
O00410	20240301_OA1_ThNo_SA_N756_mDIAscar_W40_F-40_Evo12_8Th16ms_Ref10_lmd7wellI13_P24_scene2_healthy_evotipwellC10_keratinocytes_target8	11.7584	keratinocyte	healthy	P24	scene2	keratinocyte_healthy_P24_scene2
O00410	20240301_OA1_ThNo_SA_N756_mDIAscar_W40_F-40_Evo12_8Th16ms_Ref10_lmd7wellI15_P51_scene1_healthy_evotipwellC5_keratinocytes_target8	11.0137	keratinocyte	healthy	P51	scene1	keratinocyte_healthy_P51_scene1
O00410	20240301_OA1_ThNo_SA_N756_mDIAscar_W40_F-40_Evo12_8Th16ms_Ref10_lmd7wellI3_P09_scene4_attached_evotipwellA4_keratinocytes_target8	11.6587	keratinocyte	attached	P09	scene4	keratinocyte_attached_P09_scene4
O00410	20240301_OA1_ThNo_SA_N756_mDIAscar_W40_F-40_Evo12_8Th16ms_Ref10_lmd7wellI7_P37_scene1_detached_evotipwellB4_keratinocytes_target8	11.443	keratinocyte	detached	P37	scene1	keratinocyte_detached_P37_scene1
O00410	20240301_OA1_ThNo_SA_N756_mDIAscar_W40_F-40_Evo12_8Th16ms_Ref10_lmd7wellI9_P41_scene1_detached_evotipwellB10_keratinocytes_target8	11.0323	keratinocyte	detached	P41	scene1	keratinocyte_detached_P41_scene1
O00410	20240301_OA1_ThNo_SA_N756_mDIAscar_W40_F-40_Evo12_8Th16ms_Ref10_lmd7wellK15_P52_scene1_healthy_evotipwellC6_keratinocytes_target8	11.3167	keratinocyte	healthy	P52	scene1	keratinocyte_healthy_P52_scene1
O00410	20240301_OA1_ThNo_SA_N756_mDIAscar_W40_F-40_Evo12_8Th16ms_Ref10_lmd7wellK3_P08_scene4_detached_evotipwellA5_keratinocytes_target8	12.2189	keratinocyte	detached	P08	scene4	keratinocyte_detached_P08_scene4
O00410	20240301_OA1_ThNo_SA_N756_mDIAscar_W40_F-40_Evo12_8Th16ms_Ref10_lmd7wellK5_P33_scene1_detached_evotipwellA11_keratinocytes_target8	11.745	keratinocyte	detached	P33	scene1	keratinocyte_detached_P33_scene1
O00410	20240301_OA1_ThNo_SA_N756_mDIAscar_W40_F-40_Evo12_8Th16ms_Ref10_lmd7wellK7_P38_scene2_attached_evotipwellB5_keratinocytes_target8	12.0706	keratinocyte	attached	P38	scene2	keratinocyte_attached_P38_scene2
O00410	20240301_OA1_ThNo_SA_N756_mDIAscar_W40_F-40_Evo12_8Th16ms_Ref10_lmd7wellK9_P41_scene1_attached_evotipwellB11_keratinocytes_target8	11.9794	keratinocyte	attached	P41	scene1	keratinocyte_attached_P41_scene1
O00410	20240301_OA1_ThNo_SA_N756_mDIAscar_W40_F-40_Evo12_8Th16ms_Ref10_lmd7wellM13_P21_scene1_healthy_evotipwellC12_keratinocytes_target8		keratinocyte	healthy	P21	scene1	keratinocyte_healthy_P21_scene1
O00410	20240301_OA1_ThNo_SA_N756_mDIAscar_W40_F-40_Evo12_8Th16ms_Ref10_lmd7wellM3_P31_scene1_attached_evotipwellA6_keratinocytes_target8	10.9201	keratinocyte	attached	P31	scene1	keratinocyte_attached_P31_scene1
O00410	20240301_OA1_ThNo_SA_N756_mDIAscar_W40_F-40_Evo12_8Th16ms_Ref10_lmd7wellM5_P34_scene2_detached_evotipwellA12_keratinocytes_target8	11.9944	keratinocyte	detached	P34	scene2	keratinocyte_detached_P34_scene2
O00410	20240301_OA1_ThNo_SA_N756_mDIAscar_W40_F-40_Evo12_8Th16ms_Ref10_lmd7wellM7_P38_scene2and1_detached_evotipwellB6_keratinocytes_target8	10.6102	keratinocyte	detached	P38	scene2	keratinocyte_detached_P38_scene2
O00429	20240301_OA1_ThNo_SA_N756_mDIAscar_W40_F-40_Evo12_8Th16ms_Ref10_lmd7wellC11_P42_scene1_detached_evotipwellC1_keratinocytes_target8	11.2128	keratinocyte	detached	P42	scene1	keratinocyte_detached_P42_scene1
O00429	20240301_OA1_ThNo_SA_N756_mDIAscar_W40_F-40_Evo12_8Th16ms_Ref10_lmd7wellC13_P22_scene1_healthy_evotipwellC7_keratinocytes_target8	12.0928	keratinocyte	healthy	P22	scene1	keratinocyte_healthy_P22_scene1
O00429	20240301_OA1_ThNo_SA_N756_mDIAscar_W40_F-40_Evo12_8Th16ms_Ref10_lmd7wellC15_P21_scene2_healthy_evotipwellC2_keratinocytes_target8	9.87082	keratinocyte	healthy	P21	scene2	keratinocyte_healthy_P21_scene2
O00429	20240301_OA1_ThNo_SA_N756_mDIAscar_W40_F-40_Evo12_8Th16ms_Ref10_lmd7wellC5_P31_scene1_detached_evotipwellA7_keratinocytes_target8	12.0415	keratinocyte	detached	P31	scene1	keratinocyte_detached_P31_scene1
O00429	20240301_OA1_ThNo_SA_N756_mDIAscar_W40_F-40_Evo12_8Th16ms_Ref10_lmd7wellC7_P35_scene1_detached_evotipwellB1_keratinocytes_target8	12.6758	keratinocyte	detached	P35	scene1	keratinocyte_detached_P35_scene1
O00429	20240301_OA1_ThNo_SA_N756_mDIAscar_W40_F-40_Evo12_8Th16ms_Ref10_lmd7wellC9_P39_scene2_detached_evotipwellB7_keratinocytes_target8	12.7099	keratinocyte	detached	P39	scene2	keratinocyte_detached_P39_scene2
O00429	20240301_OA1_ThNo_SA_N756_mDIAscar_W40_F-40_Evo12_8Th16ms_Ref10_lmd7wellE13_P50_scene1_healthy_evotipwellC8_keratinocytes_target8	11.5253	keratinocyte	healthy	P50	scene1	keratinocyte_healthy_P50_scene1
O00429	20240301_OA1_ThNo_SA_N756_mDIAscar_W40_F-40_Evo12_8Th16ms_Ref10_lmd7wellE15_P25_scene1_healthy_evotipwellC3_keratinocytes_target8	11.8847	keratinocyte	healthy	P25	scene1	keratinocyte_healthy_P25_scene1
O00429	20240301_OA1_ThNo_SA_N756_mDIAscar_W40_F-40_Evo12_8Th16ms_Ref10_lmd7wellE5_P32_scene3_attached_evotipwellA8_keratinocytes_target8	13.2273	keratinocyte	attached	P32	scene3	keratinocyte_attached_P32_scene3
O00429	20240301_OA1_ThNo_SA_N756_mDIAscar_W40_F-40_Evo12_8Th16ms_Ref10_lmd7wellE9_P40_scene2_detached_evotipwellB8_keratinocytes_target8	11.3712	keratinocyte	detached	P40	scene2	keratinocyte_detached_P40_scene2
O00429	20240301_OA1_ThNo_SA_N756_mDIAscar_W40_F-40_Evo12_8Th16ms_Ref10_lmd7wellG13_P24_scene1_healthy_evotipwellC9_keratinocytes_target8	11.5195	keratinocyte	healthy	P24	scene1	keratinocyte_healthy_P24_scene1
O00429	20240301_OA1_ThNo_SA_N756_mDIAscar_W40_F-40_Evo12_8Th16ms_Ref10_lmd7wellG15_P25_scene2_healthy_evotipwellC4_keratinocytes_target8	12.24	keratinocyte	healthy	P25	scene2	keratinocyte_healthy_P25_scene2
O00429	20240301_OA1_ThNo_SA_N756_mDIAscar_W40_F-40_Evo12_8Th16ms_Ref10_lmd7wellG3_P09_scene3_detached_evotipwellA3_keratinocytes_target8	11.6851	keratinocyte	detached	P09	scene3	keratinocyte_detached_P09_scene3
O00429	20240301_OA1_ThNo_SA_N756_mDIAscar_W40_F-40_Evo12_8Th16ms_Ref10_lmd7wellG5_P32_scene4_detached_evotipwellA9_keratinocytes_target8	11.8542	keratinocyte	detached	P32	scene4	keratinocyte_detached_P32_scene4
O00429	20240301_OA1_ThNo_SA_N756_mDIAscar_W40_F-40_Evo12_8Th16ms_Ref10_lmd7wellG7_P37_scene1_attached_evotipwellB3_keratinocytes_target8	12.3132	keratinocyte	attached	P37	scene1	keratinocyte_attached_P37_scene1
O00429	20240301_OA1_ThNo_SA_N756_mDIAscar_W40_F-40_Evo12_8Th16ms_Ref10_lmd7wellG9_P40_scene2_attached_evotipwellB9_keratinocytes_target8	13.2847	keratinocyte	attached	P40	scene2	keratinocyte_attached_P40_scene2
O00429	20240301_OA1_ThNo_SA_N756_mDIAscar_W40_F-40_Evo12_8Th16ms_Ref10_lmd7wellI13_P24_scene2_healthy_evotipwellC10_keratinocytes_target8	12.3247	keratinocyte	healthy	P24	scene2	keratinocyte_healthy_P24_scene2
O00429	20240301_OA1_ThNo_SA_N756_mDIAscar_W40_F-40_Evo12_8Th16ms_Ref10_lmd7wellI15_P51_scene1_healthy_evotipwellC5_keratinocytes_target8		keratinocyte	healthy	P51	scene1	keratinocyte_healthy_P51_scene1
O00429	20240301_OA1_ThNo_SA_N756_mDIAscar_W40_F-40_Evo12_8Th16ms_Ref10_lmd7wellI3_P09_scene4_attached_evotipwellA4_keratinocytes_target8	12.4924	keratinocyte	attached	P09	scene4	keratinocyte_attached_P09_scene4
O00429	20240301_OA1_ThNo_SA_N756_mDIAscar_W40_F-40_Evo12_8Th16ms_Ref10_lmd7wellI7_P37_scene1_detached_evotipwellB4_keratinocytes_target8	12.621	keratinocyte	detached	P37	scene1	keratinocyte_detached_P37_scene1
O00429	20240301_OA1_ThNo_SA_N756_mDIAscar_W40_F-40_Evo12_8Th16ms_Ref10_lmd7wellI9_P41_scene1_detached_evotipwellB10_keratinocytes_target8	12.4589	keratinocyte	detached	P41	scene1	keratinocyte_detached_P41_scene1
O00429	20240301_OA1_ThNo_SA_N756_mDIAscar_W40_F-40_Evo12_8Th16ms_Ref10_lmd7wellK15_P52_scene1_healthy_evotipwellC6_keratinocytes_target8	11.7936	keratinocyte	healthy	P52	scene1	keratinocyte_healthy_P52_scene1
O00429	20240301_OA1_ThNo_SA_N756_mDIAscar_W40_F-40_Evo12_8Th16ms_Ref10_lmd7wellK3_P08_scene4_detached_evotipwellA5_keratinocytes_target8	12.8166	keratinocyte	detached	P08	scene4	keratinocyte_detached_P08_scene4
O00429	20240301_OA1_ThNo_SA_N756_mDIAscar_W40_F-40_Evo12_8Th16ms_Ref10_lmd7wellK5_P33_scene1_detached_evotipwellA11_keratinocytes_target8	12.3325	keratinocyte	detached	P33	scene1	keratinocyte_detached_P33_scene1
O00429	20240301_OA1_ThNo_SA_N756_mDIAscar_W40_F-40_Evo12_8Th16ms_Ref10_lmd7wellK7_P38_scene2_attached_evotipwellB5_keratinocytes_target8	12.3138	keratinocyte	attached	P38	scene2	keratinocyte_attached_P38_scene2
O00429	20240301_OA1_ThNo_SA_N756_mDIAscar_W40_F-40_Evo12_8Th16ms_Ref10_lmd7wellK9_P41_scene1_attached_evotipwellB11_keratinocytes_target8	11.9711	keratinocyte	attached	P41	scene1	keratinocyte_attached_P41_scene1
O00429	20240301_OA1_ThNo_SA_N756_mDIAscar_W40_F-40_Evo12_8Th16ms_Ref10_lmd7wellM13_P21_scene1_healthy_evotipwellC12_keratinocytes_target8	9.89332	keratinocyte	healthy	P21	scene1	keratinocyte_healthy_P21_scene1
O00429	20240301_OA1_ThNo_SA_N756_mDIAscar_W40_F-40_Evo12_8Th16ms_Ref10_lmd7wellM3_P31_scene1_attached_evotipwellA6_keratinocytes_target8	11.8005	keratinocyte	attached	P31	scene1	keratinocyte_attached_P31_scene1
O00429	20240301_OA1_ThNo_SA_N756_mDIAscar_W40_F-40_Evo12_8Th16ms_Ref10_lmd7wellM5_P34_scene2_detached_evotipwellA12_keratinocytes_target8	12.6218	keratinocyte	detached	P34	scene2	keratinocyte_detached_P34_scene2
O00429	20240301_OA1_ThNo_SA_N756_mDIAscar_W40_F-40_Evo12_8Th16ms_Ref10_lmd7wellM7_P38_scene2and1_detached_evotipwellB6_keratinocytes_target8	12.3092	keratinocyte	detached	P38	scene2	keratinocyte_detached_P38_scene2
O00442	20240301_OA1_ThNo_SA_N756_mDIAscar_W40_F-40_Evo12_8Th16ms_Ref10_lmd7wellC11_P42_scene1_detached_evotipwellC1_keratinocytes_target8		keratinocyte	detached	P42	scene1	keratinocyte_detached_P42_scene1
O00442	20240301_OA1_ThNo_SA_N756_mDIAscar_W40_F-40_Evo12_8Th16ms_Ref10_lmd7wellC13_P22_scene1_healthy_evotipwellC7_keratinocytes_target8	9.17162	keratinocyte	healthy	P22	scene1	keratinocyte_healthy_P22_scene1
O00442	20240301_OA1_ThNo_SA_N756_mDIAscar_W40_F-40_Evo12_8Th16ms_Ref10_lmd7wellC15_P21_scene2_healthy_evotipwellC2_keratinocytes_target8		keratinocyte	healthy	P21	scene2	keratinocyte_healthy_P21_scene2
O00442	20240301_OA1_ThNo_SA_N756_mDIAscar_W40_F-40_Evo12_8Th16ms_Ref10_lmd7wellC5_P31_scene1_detached_evotipwellA7_keratinocytes_target8	10.5435	keratinocyte	detached	P31	scene1	keratinocyte_detached_P31_scene1
O00442	20240301_OA1_ThNo_SA_N756_mDIAscar_W40_F-40_Evo12_8Th16ms_Ref10_lmd7wellC7_P35_scene1_detached_evotipwellB1_keratinocytes_target8	10.1846	keratinocyte	detached	P35	scene1	keratinocyte_detached_P35_scene1
O00442	20240301_OA1_ThNo_SA_N756_mDIAscar_W40_F-40_Evo12_8Th16ms_Ref10_lmd7wellC9_P39_scene2_detached_evotipwellB7_keratinocytes_target8	9.41744	keratinocyte	detached	P39	scene2	keratinocyte_detached_P39_scene2
O00442	20240301_OA1_ThNo_SA_N756_mDIAscar_W40_F-40_Evo12_8Th16ms_Ref10_lmd7wellE13_P50_scene1_healthy_evotipwellC8_keratinocytes_target8		keratinocyte	healthy	P50	scene1	keratinocyte_healthy_P50_scene1
O00442	20240301_OA1_ThNo_SA_N756_mDIAscar_W40_F-40_Evo12_8Th16ms_Ref10_lmd7wellE15_P25_scene1_healthy_evotipwellC3_keratinocytes_target8		keratinocyte	healthy	P25	scene1	keratinocyte_healthy_P25_scene1
O00442	20240301_OA1_ThNo_SA_N756_mDIAscar_W40_F-40_Evo12_8Th16ms_Ref10_lmd7wellE5_P32_scene3_attached_evotipwellA8_keratinocytes_target8		keratinocyte	attached	P32	scene3	keratinocyte_attached_P32_scene3
O00442	20240301_OA1_ThNo_SA_N756_mDIAscar_W40_F-40_Evo12_8Th16ms_Ref10_lmd7wellE9_P40_scene2_detached_evotipwellB8_keratinocytes_target8		keratinocyte	detached	P40	scene2	keratinocyte_detached_P40_scene2
O00442	20240301_OA1_ThNo_SA_N756_mDIAscar_W40_F-40_Evo12_8Th16ms_Ref10_lmd7wellG13_P24_scene1_healthy_evotipwellC9_keratinocytes_target8	11.2377	keratinocyte	healthy	P24	scene1	keratinocyte_healthy_P24_scene1
O00442	20240301_OA1_ThNo_SA_N756_mDIAscar_W40_F-40_Evo12_8Th16ms_Ref10_lmd7wellG15_P25_scene2_healthy_evotipwellC4_keratinocytes_target8	10.9386	keratinocyte	healthy	P25	scene2	keratinocyte_healthy_P25_scene2
O00442	20240301_OA1_ThNo_SA_N756_mDIAscar_W40_F-40_Evo12_8Th16ms_Ref10_lmd7wellG3_P09_scene3_detached_evotipwellA3_keratinocytes_target8		keratinocyte	detached	P09	scene3	keratinocyte_detached_P09_scene3
O00442	20240301_OA1_ThNo_SA_N756_mDIAscar_W40_F-40_Evo12_8Th16ms_Ref10_lmd7wellG5_P32_scene4_detached_evotipwellA9_keratinocytes_target8		keratinocyte	detached	P32	scene4	keratinocyte_detached_P32_scene4
O00442	20240301_OA1_ThNo_SA_N756_mDIAscar_W40_F-40_Evo12_8Th16ms_Ref10_lmd7wellG7_P37_scene1_attached_evotipwellB3_keratinocytes_target8	10.402	keratinocyte	attached	P37	scene1	keratinocyte_attached_P37_scene1
O00442	20240301_OA1_ThNo_SA_N756_mDIAscar_W40_F-40_Evo12_8Th16ms_Ref10_lmd7wellG9_P40_scene2_attached_evotipwellB9_keratinocytes_target8	10.325	keratinocyte	attached	P40	scene2	keratinocyte_attached_P40_scene2
O00442	20240301_OA1_ThNo_SA_N756_mDIAscar_W40_F-40_Evo12_8Th16ms_Ref10_lmd7wellI13_P24_scene2_healthy_evotipwellC10_keratinocytes_target8		keratinocyte	healthy	P24	scene2	keratinocyte_healthy_P24_scene2
O00442	20240301_OA1_ThNo_SA_N756_mDIAscar_W40_F-40_Evo12_8Th16ms_Ref10_lmd7wellI15_P51_scene1_healthy_evotipwellC5_keratinocytes_target8		keratinocyte	healthy	P51	scene1	keratinocyte_healthy_P51_scene1
O00442	20240301_OA1_ThNo_SA_N756_mDIAscar_W40_F-40_Evo12_8Th16ms_Ref10_lmd7wellI3_P09_scene4_attached_evotipwellA4_keratinocytes_target8	9.05443	keratinocyte	attached	P09	scene4	keratinocyte_attached_P09_scene4
O00442	20240301_OA1_ThNo_SA_N756_mDIAscar_W40_F-40_Evo12_8Th16ms_Ref10_lmd7wellI7_P37_scene1_detached_evotipwellB4_keratinocytes_target8	11.3489	keratinocyte	detached	P37	scene1	keratinocyte_detached_P37_scene1
O00442	20240301_OA1_ThNo_SA_N756_mDIAscar_W40_F-40_Evo12_8Th16ms_Ref10_lmd7wellI9_P41_scene1_detached_evotipwellB10_keratinocytes_target8	10.9116	keratinocyte	detached	P41	scene1	keratinocyte_detached_P41_scene1
O00442	20240301_OA1_ThNo_SA_N756_mDIAscar_W40_F-40_Evo12_8Th16ms_Ref10_lmd7wellK15_P52_scene1_healthy_evotipwellC6_keratinocytes_target8		keratinocyte	healthy	P52	scene1	keratinocyte_healthy_P52_scene1
O00442	20240301_OA1_ThNo_SA_N756_mDIAscar_W40_F-40_Evo12_8Th16ms_Ref10_lmd7wellK3_P08_scene4_detached_evotipwellA5_keratinocytes_target8		keratinocyte	detached	P08	scene4	keratinocyte_detached_P08_scene4
O00442	20240301_OA1_ThNo_SA_N756_mDIAscar_W40_F-40_Evo12_8Th16ms_Ref10_lmd7wellK5_P33_scene1_detached_evotipwellA11_keratinocytes_target8	10.4906	keratinocyte	detached	P33	scene1	keratinocyte_detached_P33_scene1
O00442	20240301_OA1_ThNo_SA_N756_mDIAscar_W40_F-40_Evo12_8Th16ms_Ref10_lmd7wellK7_P38_scene2_attached_evotipwellB5_keratinocytes_target8	10.2266	keratinocyte	attached	P38	scene2	keratinocyte_attached_P38_scene2
O00442	20240301_OA1_ThNo_SA_N756_mDIAscar_W40_F-40_Evo12_8Th16ms_Ref10_lmd7wellK9_P41_scene1_attached_evotipwellB11_keratinocytes_target8		keratinocyte	attached	P41	scene1	keratinocyte_attached_P41_scene1
O00442	20240301_OA1_ThNo_SA_N756_mDIAscar_W40_F-40_Evo12_8Th16ms_Ref10_lmd7wellM13_P21_scene1_healthy_evotipwellC12_keratinocytes_target8		keratinocyte	healthy	P21	scene1	keratinocyte_healthy_P21_scene1
O00442	20240301_OA1_ThNo_SA_N756_mDIAscar_W40_F-40_Evo12_8Th16ms_Ref10_lmd7wellM3_P31_scene1_attached_evotipwellA6_keratinocytes_target8		keratinocyte	attached	P31	scene1	keratinocyte_attached_P31_scene1
O00442	20240301_OA1_ThNo_SA_N756_mDIAscar_W40_F-40_Evo12_8Th16ms_Ref10_lmd7wellM5_P34_scene2_detached_evotipwellA12_keratinocytes_target8	10.3053	keratinocyte	detached	P34	scene2	keratinocyte_detached_P34_scene2
O00442	20240301_OA1_ThNo_SA_N756_mDIAscar_W40_F-40_Evo12_8Th16ms_Ref10_lmd7wellM7_P38_scene2and1_detached_evotipwellB6_keratinocytes_target8	11.5166	keratinocyte	detached	P38	scene2	keratinocyte_detached_P38_scene2
O00443	20240301_OA1_ThNo_SA_N756_mDIAscar_W40_F-40_Evo12_8Th16ms_Ref10_lmd7wellC11_P42_scene1_detached_evotipwellC1_keratinocytes_target8		keratinocyte	detached	P42	scene1	keratinocyte_detached_P42_scene1
O00443	20240301_OA1_ThNo_SA_N756_mDIAscar_W40_F-40_Evo12_8Th16ms_Ref10_lmd7wellC13_P22_scene1_healthy_evotipwellC7_keratinocytes_target8	10.4829	keratinocyte	healthy	P22	scene1	keratinocyte_healthy_P22_scene1
O00443	20240301_OA1_ThNo_SA_N756_mDIAscar_W40_F-40_Evo12_8Th16ms_Ref10_lmd7wellC15_P21_scene2_healthy_evotipwellC2_keratinocytes_target8	10.6802	keratinocyte	healthy	P21	scene2	keratinocyte_healthy_P21_scene2
O00443	20240301_OA1_ThNo_SA_N756_mDIAscar_W40_F-40_Evo12_8Th16ms_Ref10_lmd7wellC5_P31_scene1_detached_evotipwellA7_keratinocytes_target8	9.83086	keratinocyte	detached	P31	scene1	keratinocyte_detached_P31_scene1
O00443	20240301_OA1_ThNo_SA_N756_mDIAscar_W40_F-40_Evo12_8Th16ms_Ref10_lmd7wellC7_P35_scene1_detached_evotipwellB1_keratinocytes_target8	10.5012	keratinocyte	detached	P35	scene1	keratinocyte_detached_P35_scene1
O00443	20240301_OA1_ThNo_SA_N756_mDIAscar_W40_F-40_Evo12_8Th16ms_Ref10_lmd7wellC9_P39_scene2_detached_evotipwellB7_keratinocytes_target8		keratinocyte	detached	P39	scene2	keratinocyte_detached_P39_scene2
O00443	20240301_OA1_ThNo_SA_N756_mDIAscar_W40_F-40_Evo12_8Th16ms_Ref10_lmd7wellE13_P50_scene1_healthy_evotipwellC8_keratinocytes_target8		keratinocyte	healthy	P50	scene1	keratinocyte_healthy_P50_scene1
O00443	20240301_OA1_ThNo_SA_N756_mDIAscar_W40_F-40_Evo12_8Th16ms_Ref10_lmd7wellE15_P25_scene1_healthy_evotipwellC3_keratinocytes_target8		keratinocyte	healthy	P25	scene1	keratinocyte_healthy_P25_scene1
O00443	20240301_OA1_ThNo_SA_N756_mDIAscar_W40_F-40_Evo12_8Th16ms_Ref10_lmd7wellE5_P32_scene3_attached_evotipwellA8_keratinocytes_target8	13.8323	keratinocyte	attached	P32	scene3	keratinocyte_attached_P32_scene3
O00443	20240301_OA1_ThNo_SA_N756_mDIAscar_W40_F-40_Evo12_8Th16ms_Ref10_lmd7wellE9_P40_scene2_detached_evotipwellB8_keratinocytes_target8		keratinocyte	detached	P40	scene2	keratinocyte_detached_P40_scene2
O00443	20240301_OA1_ThNo_SA_N756_mDIAscar_W40_F-40_Evo12_8Th16ms_Ref10_lmd7wellG13_P24_scene1_healthy_evotipwellC9_keratinocytes_target8		keratinocyte	healthy	P24	scene1	keratinocyte_healthy_P24_scene1
O00443	20240301_OA1_ThNo_SA_N756_mDIAscar_W40_F-40_Evo12_8Th16ms_Ref10_lmd7wellG15_P25_scene2_healthy_evotipwellC4_keratinocytes_target8	9.26131	keratinocyte	healthy	P25	scene2	keratinocyte_healthy_P25_scene2
O00443	20240301_OA1_ThNo_SA_N756_mDIAscar_W40_F-40_Evo12_8Th16ms_Ref10_lmd7wellG3_P09_scene3_detached_evotipwellA3_keratinocytes_target8		keratinocyte	detached	P09	scene3	keratinocyte_detached_P09_scene3
O00443	20240301_OA1_ThNo_SA_N756_mDIAscar_W40_F-40_Evo12_8Th16ms_Ref10_lmd7wellG5_P32_scene4_detached_evotipwellA9_keratinocytes_target8		keratinocyte	detached	P32	scene4	keratinocyte_detached_P32_scene4
O00443	20240301_OA1_ThNo_SA_N756_mDIAscar_W40_F-40_Evo12_8Th16ms_Ref10_lmd7wellG7_P37_scene1_attached_evotipwellB3_keratinocytes_target8		keratinocyte	attached	P37	scene1	keratinocyte_attached_P37_scene1
O00443	20240301_OA1_ThNo_SA_N756_mDIAscar_W40_F-40_Evo12_8Th16ms_Ref10_lmd7wellG9_P40_scene2_attached_evotipwellB9_keratinocytes_target8	11.0107	keratinocyte	attached	P40	scene2	keratinocyte_attached_P40_scene2
O00443	20240301_OA1_ThNo_SA_N756_mDIAscar_W40_F-40_Evo12_8Th16ms_Ref10_lmd7wellI13_P24_scene2_healthy_evotipwellC10_keratinocytes_target8	10.7873	keratinocyte	healthy	P24	scene2	keratinocyte_healthy_P24_scene2
O00443	20240301_OA1_ThNo_SA_N756_mDIAscar_W40_F-40_Evo12_8Th16ms_Ref10_lmd7wellI15_P51_scene1_healthy_evotipwellC5_keratinocytes_target8		keratinocyte	healthy	P51	scene1	keratinocyte_healthy_P51_scene1
O00443	20240301_OA1_ThNo_SA_N756_mDIAscar_W40_F-40_Evo12_8Th16ms_Ref10_lmd7wellI3_P09_scene4_attached_evotipwellA4_keratinocytes_target8	11.2023	keratinocyte	attached	P09	scene4	keratinocyte_attached_P09_scene4
O00443	20240301_OA1_ThNo_SA_N756_mDIAscar_W40_F-40_Evo12_8Th16ms_Ref10_lmd7wellI7_P37_scene1_detached_evotipwellB4_keratinocytes_target8	10.5129	keratinocyte	detached	P37	scene1	keratinocyte_detached_P37_scene1
O00443	20240301_OA1_ThNo_SA_N756_mDIAscar_W40_F-40_Evo12_8Th16ms_Ref10_lmd7wellI9_P41_scene1_detached_evotipwellB10_keratinocytes_target8		keratinocyte	detached	P41	scene1	keratinocyte_detached_P41_scene1
O00443	20240301_OA1_ThNo_SA_N756_mDIAscar_W40_F-40_Evo12_8Th16ms_Ref10_lmd7wellK15_P52_scene1_healthy_evotipwellC6_keratinocytes_target8	10.7957	keratinocyte	healthy	P52	scene1	keratinocyte_healthy_P52_scene1
O00443	20240301_OA1_ThNo_SA_N756_mDIAscar_W40_F-40_Evo12_8Th16ms_Ref10_lmd7wellK3_P08_scene4_detached_evotipwellA5_keratinocytes_target8	10.1232	keratinocyte	detached	P08	scene4	keratinocyte_detached_P08_scene4
O00443	20240301_OA1_ThNo_SA_N756_mDIAscar_W40_F-40_Evo12_8Th16ms_Ref10_lmd7wellK5_P33_scene1_detached_evotipwellA11_keratinocytes_target8	7.4474	keratinocyte	detached	P33	scene1	keratinocyte_detached_P33_scene1
O00443	20240301_OA1_ThNo_SA_N756_mDIAscar_W40_F-40_Evo12_8Th16ms_Ref10_lmd7wellK7_P38_scene2_attached_evotipwellB5_keratinocytes_target8		keratinocyte	attached	P38	scene2	keratinocyte_attached_P38_scene2
O00443	20240301_OA1_ThNo_SA_N756_mDIAscar_W40_F-40_Evo12_8Th16ms_Ref10_lmd7wellK9_P41_scene1_attached_evotipwellB11_keratinocytes_target8		keratinocyte	attached	P41	scene1	keratinocyte_attached_P41_scene1
O00443	20240301_OA1_ThNo_SA_N756_mDIAscar_W40_F-40_Evo12_8Th16ms_Ref10_lmd7wellM13_P21_scene1_healthy_evotipwellC12_keratinocytes_target8		keratinocyte	healthy	P21	scene1	keratinocyte_healthy_P21_scene1
O00443	20240301_OA1_ThNo_SA_N756_mDIAscar_W40_F-40_Evo12_8Th16ms_Ref10_lmd7wellM3_P31_scene1_attached_evotipwellA6_keratinocytes_target8		keratinocyte	attached	P31	scene1	keratinocyte_attached_P31_scene1
O00443	20240301_OA1_ThNo_SA_N756_mDIAscar_W40_F-40_Evo12_8Th16ms_Ref10_lmd7wellM5_P34_scene2_detached_evotipwellA12_keratinocytes_target8		keratinocyte	detached	P34	scene2	keratinocyte_detached_P34_scene2
O00443	20240301_OA1_ThNo_SA_N756_mDIAscar_W40_F-40_Evo12_8Th16ms_Ref10_lmd7wellM7_P38_scene2and1_detached_evotipwellB6_keratinocytes_target8		keratinocyte	detached	P38	scene2	keratinocyte_detached_P38_scene2
O00461	20240301_OA1_ThNo_SA_N756_mDIAscar_W40_F-40_Evo12_8Th16ms_Ref10_lmd7wellC11_P42_scene1_detached_evotipwellC1_keratinocytes_target8		keratinocyte	detached	P42	scene1	keratinocyte_detached_P42_scene1
O00461	20240301_OA1_ThNo_SA_N756_mDIAscar_W40_F-40_Evo12_8Th16ms_Ref10_lmd7wellC13_P22_scene1_healthy_evotipwellC7_keratinocytes_target8		keratinocyte	healthy	P22	scene1	keratinocyte_healthy_P22_scene1
O00461	20240301_OA1_ThNo_SA_N756_mDIAscar_W40_F-40_Evo12_8Th16ms_Ref10_lmd7wellC15_P21_scene2_healthy_evotipwellC2_keratinocytes_target8		keratinocyte	healthy	P21	scene2	keratinocyte_healthy_P21_scene2
O00461	20240301_OA1_ThNo_SA_N756_mDIAscar_W40_F-40_Evo12_8Th16ms_Ref10_lmd7wellC5_P31_scene1_detached_evotipwellA7_keratinocytes_target8	10.015	keratinocyte	detached	P31	scene1	keratinocyte_detached_P31_scene1
O00461	20240301_OA1_ThNo_SA_N756_mDIAscar_W40_F-40_Evo12_8Th16ms_Ref10_lmd7wellC7_P35_scene1_detached_evotipwellB1_keratinocytes_target8	9.66461	keratinocyte	detached	P35	scene1	keratinocyte_detached_P35_scene1
O00461	20240301_OA1_ThNo_SA_N756_mDIAscar_W40_F-40_Evo12_8Th16ms_Ref10_lmd7wellC9_P39_scene2_detached_evotipwellB7_keratinocytes_target8	11.1179	keratinocyte	detached	P39	scene2	keratinocyte_detached_P39_scene2
O00461	20240301_OA1_ThNo_SA_N756_mDIAscar_W40_F-40_Evo12_8Th16ms_Ref10_lmd7wellE13_P50_scene1_healthy_evotipwellC8_keratinocytes_target8		keratinocyte	healthy	P50	scene1	keratinocyte_healthy_P50_scene1
O00461	20240301_OA1_ThNo_SA_N756_mDIAscar_W40_F-40_Evo12_8Th16ms_Ref10_lmd7wellE15_P25_scene1_healthy_evotipwellC3_keratinocytes_target8	10.4223	keratinocyte	healthy	P25	scene1	keratinocyte_healthy_P25_scene1
O00461	20240301_OA1_ThNo_SA_N756_mDIAscar_W40_F-40_Evo12_8Th16ms_Ref10_lmd7wellE5_P32_scene3_attached_evotipwellA8_keratinocytes_target8		keratinocyte	attached	P32	scene3	keratinocyte_attached_P32_scene3
O00461	20240301_OA1_ThNo_SA_N756_mDIAscar_W40_F-40_Evo12_8Th16ms_Ref10_lmd7wellE9_P40_scene2_detached_evotipwellB8_keratinocytes_target8		keratinocyte	detached	P40	scene2	keratinocyte_detached_P40_scene2
O00461	20240301_OA1_ThNo_SA_N756_mDIAscar_W40_F-40_Evo12_8Th16ms_Ref10_lmd7wellG13_P24_scene1_healthy_evotipwellC9_keratinocytes_target8		keratinocyte	healthy	P24	scene1	keratinocyte_healthy_P24_scene1
O00461	20240301_OA1_ThNo_SA_N756_mDIAscar_W40_F-40_Evo12_8Th16ms_Ref10_lmd7wellG15_P25_scene2_healthy_evotipwellC4_keratinocytes_target8		keratinocyte	healthy	P25	scene2	keratinocyte_healthy_P25_scene2
O00461	20240301_OA1_ThNo_SA_N756_mDIAscar_W40_F-40_Evo12_8Th16ms_Ref10_lmd7wellG3_P09_scene3_detached_evotipwellA3_keratinocytes_target8		keratinocyte	detached	P09	scene3	keratinocyte_detached_P09_scene3
O00461	20240301_OA1_ThNo_SA_N756_mDIAscar_W40_F-40_Evo12_8Th16ms_Ref10_lmd7wellG5_P32_scene4_detached_evotipwellA9_keratinocytes_target8		keratinocyte	detached	P32	scene4	keratinocyte_detached_P32_scene4
O00461	20240301_OA1_ThNo_SA_N756_mDIAscar_W40_F-40_Evo12_8Th16ms_Ref10_lmd7wellG7_P37_scene1_attached_evotipwellB3_keratinocytes_target8		keratinocyte	attached	P37	scene1	keratinocyte_attached_P37_scene1
O00461	20240301_OA1_ThNo_SA_N756_mDIAscar_W40_F-40_Evo12_8Th16ms_Ref10_lmd7wellG9_P40_scene2_attached_evotipwellB9_keratinocytes_target8		keratinocyte	attached	P40	scene2	keratinocyte_attached_P40_scene2
O00461	20240301_OA1_ThNo_SA_N756_mDIAscar_W40_F-40_Evo12_8Th16ms_Ref10_lmd7wellI13_P24_scene2_healthy_evotipwellC10_keratinocytes_target8		keratinocyte	healthy	P24	scene2	keratinocyte_healthy_P24_scene2
O00461	20240301_OA1_ThNo_SA_N756_mDIAscar_W40_F-40_Evo12_8Th16ms_Ref10_lmd7wellI15_P51_scene1_healthy_evotipwellC5_keratinocytes_target8		keratinocyte	healthy	P51	scene1	keratinocyte_healthy_P51_scene1
O00461	20240301_OA1_ThNo_SA_N756_mDIAscar_W40_F-40_Evo12_8Th16ms_Ref10_lmd7wellI3_P09_scene4_attached_evotipwellA4_keratinocytes_target8		keratinocyte	attached	P09	scene4	keratinocyte_attached_P09_scene4
O00461	20240301_OA1_ThNo_SA_N756_mDIAscar_W40_F-40_Evo12_8Th16ms_Ref10_lmd7wellI7_P37_scene1_detached_evotipwellB4_keratinocytes_target8		keratinocyte	detached	P37	scene1	keratinocyte_detached_P37_scene1
O00461	20240301_OA1_ThNo_SA_N756_mDIAscar_W40_F-40_Evo12_8Th16ms_Ref10_lmd7wellI9_P41_scene1_detached_evotipwellB10_keratinocytes_target8		keratinocyte	detached	P41	scene1	keratinocyte_detached_P41_scene1
O00461	20240301_OA1_ThNo_SA_N756_mDIAscar_W40_F-40_Evo12_8Th16ms_Ref10_lmd7wellK15_P52_scene1_healthy_evotipwellC6_keratinocytes_target8		keratinocyte	healthy	P52	scene1	keratinocyte_healthy_P52_scene1
O00461	20240301_OA1_ThNo_SA_N756_mDIAscar_W40_F-40_Evo12_8Th16ms_Ref10_lmd7wellK3_P08_scene4_detached_evotipwellA5_keratinocytes_target8		keratinocyte	detached	P08	scene4	keratinocyte_detached_P08_scene4
O00461	20240301_OA1_ThNo_SA_N756_mDIAscar_W40_F-40_Evo12_8Th16ms_Ref10_lmd7wellK5_P33_scene1_detached_evotipwellA11_keratinocytes_target8	10.5971	keratinocyte	detached	P33	scene1	keratinocyte_detached_P33_scene1
O00461	20240301_OA1_ThNo_SA_N756_mDIAscar_W40_F-40_Evo12_8Th16ms_Ref10_lmd7wellK7_P38_scene2_attached_evotipwellB5_keratinocytes_target8	10.6734	keratinocyte	attached	P38	scene2	keratinocyte_attached_P38_scene2
O00461	20240301_OA1_ThNo_SA_N756_mDIAscar_W40_F-40_Evo12_8Th16ms_Ref10_lmd7wellK9_P41_scene1_attached_evotipwellB11_keratinocytes_target8		keratinocyte	attached	P41	scene1	keratinocyte_attached_P41_scene1
O00461	20240301_OA1_ThNo_SA_N756_mDIAscar_W40_F-40_Evo12_8Th16ms_Ref10_lmd7wellM13_P21_scene1_healthy_evotipwellC12_keratinocytes_target8	4.9969	keratinocyte	healthy	P21	scene1	keratinocyte_healthy_P21_scene1
O00461	20240301_OA1_ThNo_SA_N756_mDIAscar_W40_F-40_Evo12_8Th16ms_Ref10_lmd7wellM3_P31_scene1_attached_evotipwellA6_keratinocytes_target8	9.6209	keratinocyte	attached	P31	scene1	keratinocyte_attached_P31_scene1
O00461	20240301_OA1_ThNo_SA_N756_mDIAscar_W40_F-40_Evo12_8Th16ms_Ref10_lmd7wellM5_P34_scene2_detached_evotipwellA12_keratinocytes_target8		keratinocyte	detached	P34	scene2	keratinocyte_detached_P34_scene2
O00461	20240301_OA1_ThNo_SA_N756_mDIAscar_W40_F-40_Evo12_8Th16ms_Ref10_lmd7wellM7_P38_scene2and1_detached_evotipwellB6_keratinocytes_target8		keratinocyte	detached	P38	scene2	keratinocyte_detached_P38_scene2
O00469	20240301_OA1_ThNo_SA_N756_mDIAscar_W40_F-40_Evo12_8Th16ms_Ref10_lmd7wellC11_P42_scene1_detached_evotipwellC1_keratinocytes_target8		keratinocyte	detached	P42	scene1	keratinocyte_detached_P42_scene1
O00469	20240301_OA1_ThNo_SA_N756_mDIAscar_W40_F-40_Evo12_8Th16ms_Ref10_lmd7wellC13_P22_scene1_healthy_evotipwellC7_keratinocytes_target8		keratinocyte	healthy	P22	scene1	keratinocyte_healthy_P22_scene1
O00469	20240301_OA1_ThNo_SA_N756_mDIAscar_W40_F-40_Evo12_8Th16ms_Ref10_lmd7wellC15_P21_scene2_healthy_evotipwellC2_keratinocytes_target8		keratinocyte	healthy	P21	scene2	keratinocyte_healthy_P21_scene2
O00469	20240301_OA1_ThNo_SA_N756_mDIAscar_W40_F-40_Evo12_8Th16ms_Ref10_lmd7wellC5_P31_scene1_detached_evotipwellA7_keratinocytes_target8		keratinocyte	detached	P31	scene1	keratinocyte_detached_P31_scene1
O00469	20240301_OA1_ThNo_SA_N756_mDIAscar_W40_F-40_Evo12_8Th16ms_Ref10_lmd7wellC7_P35_scene1_detached_evotipwellB1_keratinocytes_target8	11.0265	keratinocyte	detached	P35	scene1	keratinocyte_detached_P35_scene1
O00469	20240301_OA1_ThNo_SA_N756_mDIAscar_W40_F-40_Evo12_8Th16ms_Ref10_lmd7wellC9_P39_scene2_detached_evotipwellB7_keratinocytes_target8		keratinocyte	detached	P39	scene2	keratinocyte_detached_P39_scene2
O00469	20240301_OA1_ThNo_SA_N756_mDIAscar_W40_F-40_Evo12_8Th16ms_Ref10_lmd7wellE13_P50_scene1_healthy_evotipwellC8_keratinocytes_target8		keratinocyte	healthy	P50	scene1	keratinocyte_healthy_P50_scene1
O00469	20240301_OA1_ThNo_SA_N756_mDIAscar_W40_F-40_Evo12_8Th16ms_Ref10_lmd7wellE15_P25_scene1_healthy_evotipwellC3_keratinocytes_target8		keratinocyte	healthy	P25	scene1	keratinocyte_healthy_P25_scene1
O00469	20240301_OA1_ThNo_SA_N756_mDIAscar_W40_F-40_Evo12_8Th16ms_Ref10_lmd7wellE5_P32_scene3_attached_evotipwellA8_keratinocytes_target8	12.5614	keratinocyte	attached	P32	scene3	keratinocyte_attached_P32_scene3
O00469	20240301_OA1_ThNo_SA_N756_mDIAscar_W40_F-40_Evo12_8Th16ms_Ref10_lmd7wellE9_P40_scene2_detached_evotipwellB8_keratinocytes_target8		keratinocyte	detached	P40	scene2	keratinocyte_detached_P40_scene2
O00469	20240301_OA1_ThNo_SA_N756_mDIAscar_W40_F-40_Evo12_8Th16ms_Ref10_lmd7wellG13_P24_scene1_healthy_evotipwellC9_keratinocytes_target8	10.6461	keratinocyte	healthy	P24	scene1	keratinocyte_healthy_P24_scene1
O00469	20240301_OA1_ThNo_SA_N756_mDIAscar_W40_F-40_Evo12_8Th16ms_Ref10_lmd7wellG15_P25_scene2_healthy_evotipwellC4_keratinocytes_target8		keratinocyte	healthy	P25	scene2	keratinocyte_healthy_P25_scene2
O00469	20240301_OA1_ThNo_SA_N756_mDIAscar_W40_F-40_Evo12_8Th16ms_Ref10_lmd7wellG3_P09_scene3_detached_evotipwellA3_keratinocytes_target8		keratinocyte	detached	P09	scene3	keratinocyte_detached_P09_scene3
O00469	20240301_OA1_ThNo_SA_N756_mDIAscar_W40_F-40_Evo12_8Th16ms_Ref10_lmd7wellG5_P32_scene4_detached_evotipwellA9_keratinocytes_target8	9.35803	keratinocyte	detached	P32	scene4	keratinocyte_detached_P32_scene4
O00469	20240301_OA1_ThNo_SA_N756_mDIAscar_W40_F-40_Evo12_8Th16ms_Ref10_lmd7wellG7_P37_scene1_attached_evotipwellB3_keratinocytes_target8	8.43839	keratinocyte	attached	P37	scene1	keratinocyte_attached_P37_scene1
O00469	20240301_OA1_ThNo_SA_N756_mDIAscar_W40_F-40_Evo12_8Th16ms_Ref10_lmd7wellG9_P40_scene2_attached_evotipwellB9_keratinocytes_target8		keratinocyte	attached	P40	scene2	keratinocyte_attached_P40_scene2
O00469	20240301_OA1_ThNo_SA_N756_mDIAscar_W40_F-40_Evo12_8Th16ms_Ref10_lmd7wellI13_P24_scene2_healthy_evotipwellC10_keratinocytes_target8		keratinocyte	healthy	P24	scene2	keratinocyte_healthy_P24_scene2
O00469	20240301_OA1_ThNo_SA_N756_mDIAscar_W40_F-40_Evo12_8Th16ms_Ref10_lmd7wellI15_P51_scene1_healthy_evotipwellC5_keratinocytes_target8		keratinocyte	healthy	P51	scene1	keratinocyte_healthy_P51_scene1
O00469	20240301_OA1_ThNo_SA_N756_mDIAscar_W40_F-40_Evo12_8Th16ms_Ref10_lmd7wellI3_P09_scene4_attached_evotipwellA4_keratinocytes_target8	10.909	keratinocyte	attached	P09	scene4	keratinocyte_attached_P09_scene4
O00469	20240301_OA1_ThNo_SA_N756_mDIAscar_W40_F-40_Evo12_8Th16ms_Ref10_lmd7wellI7_P37_scene1_detached_evotipwellB4_keratinocytes_target8		keratinocyte	detached	P37	scene1	keratinocyte_detached_P37_scene1
O00469	20240301_OA1_ThNo_SA_N756_mDIAscar_W40_F-40_Evo12_8Th16ms_Ref10_lmd7wellI9_P41_scene1_detached_evotipwellB10_keratinocytes_target8		keratinocyte	detached	P41	scene1	keratinocyte_detached_P41_scene1
O00469	20240301_OA1_ThNo_SA_N756_mDIAscar_W40_F-40_Evo12_8Th16ms_Ref10_lmd7wellK15_P52_scene1_healthy_evotipwellC6_keratinocytes_target8		keratinocyte	healthy	P52	scene1	keratinocyte_healthy_P52_scene1
O00469	20240301_OA1_ThNo_SA_N756_mDIAscar_W40_F-40_Evo12_8Th16ms_Ref10_lmd7wellK3_P08_scene4_detached_evotipwellA5_keratinocytes_target8	9.89397	keratinocyte	detached	P08	scene4	keratinocyte_detached_P08_scene4
O00469	20240301_OA1_ThNo_SA_N756_mDIAscar_W40_F-40_Evo12_8Th16ms_Ref10_lmd7wellK5_P33_scene1_detached_evotipwellA11_keratinocytes_target8		keratinocyte	detached	P33	scene1	keratinocyte_detached_P33_scene1
O00469	20240301_OA1_ThNo_SA_N756_mDIAscar_W40_F-40_Evo12_8Th16ms_Ref10_lmd7wellK7_P38_scene2_attached_evotipwellB5_keratinocytes_target8		keratinocyte	attached	P38	scene2	keratinocyte_attached_P38_scene2
O00469	20240301_OA1_ThNo_SA_N756_mDIAscar_W40_F-40_Evo12_8Th16ms_Ref10_lmd7wellK9_P41_scene1_attached_evotipwellB11_keratinocytes_target8	9.0854	keratinocyte	attached	P41	scene1	keratinocyte_attached_P41_scene1
O00469	20240301_OA1_ThNo_SA_N756_mDIAscar_W40_F-40_Evo12_8Th16ms_Ref10_lmd7wellM13_P21_scene1_healthy_evotipwellC12_keratinocytes_target8		keratinocyte	healthy	P21	scene1	keratinocyte_healthy_P21_scene1
O00469	20240301_OA1_ThNo_SA_N756_mDIAscar_W40_F-40_Evo12_8Th16ms_Ref10_lmd7wellM3_P31_scene1_attached_evotipwellA6_keratinocytes_target8		keratinocyte	attached	P31	scene1	keratinocyte_attached_P31_scene1
O00469	20240301_OA1_ThNo_SA_N756_mDIAscar_W40_F-40_Evo12_8Th16ms_Ref10_lmd7wellM5_P34_scene2_detached_evotipwellA12_keratinocytes_target8	10.9178	keratinocyte	detached	P34	scene2	keratinocyte_detached_P34_scene2
O00469	20240301_OA1_ThNo_SA_N756_mDIAscar_W40_F-40_Evo12_8Th16ms_Ref10_lmd7wellM7_P38_scene2and1_detached_evotipwellB6_keratinocytes_target8		keratinocyte	detached	P38	scene2	keratinocyte_detached_P38_scene2
O00487	20240301_OA1_ThNo_SA_N756_mDIAscar_W40_F-40_Evo12_8Th16ms_Ref10_lmd7wellC11_P42_scene1_detached_evotipwellC1_keratinocytes_target8	12.1709	keratinocyte	detached	P42	scene1	keratinocyte_detached_P42_scene1
O00487	20240301_OA1_ThNo_SA_N756_mDIAscar_W40_F-40_Evo12_8Th16ms_Ref10_lmd7wellC13_P22_scene1_healthy_evotipwellC7_keratinocytes_target8	12.28	keratinocyte	healthy	P22	scene1	keratinocyte_healthy_P22_scene1
O00487	20240301_OA1_ThNo_SA_N756_mDIAscar_W40_F-40_Evo12_8Th16ms_Ref10_lmd7wellC15_P21_scene2_healthy_evotipwellC2_keratinocytes_target8	11.5184	keratinocyte	healthy	P21	scene2	keratinocyte_healthy_P21_scene2
O00487	20240301_OA1_ThNo_SA_N756_mDIAscar_W40_F-40_Evo12_8Th16ms_Ref10_lmd7wellC5_P31_scene1_detached_evotipwellA7_keratinocytes_target8	12.5728	keratinocyte	detached	P31	scene1	keratinocyte_detached_P31_scene1
O00487	20240301_OA1_ThNo_SA_N756_mDIAscar_W40_F-40_Evo12_8Th16ms_Ref10_lmd7wellC7_P35_scene1_detached_evotipwellB1_keratinocytes_target8	13.2631	keratinocyte	detached	P35	scene1	keratinocyte_detached_P35_scene1
O00487	20240301_OA1_ThNo_SA_N756_mDIAscar_W40_F-40_Evo12_8Th16ms_Ref10_lmd7wellC9_P39_scene2_detached_evotipwellB7_keratinocytes_target8	12.7525	keratinocyte	detached	P39	scene2	keratinocyte_detached_P39_scene2
O00487	20240301_OA1_ThNo_SA_N756_mDIAscar_W40_F-40_Evo12_8Th16ms_Ref10_lmd7wellE13_P50_scene1_healthy_evotipwellC8_keratinocytes_target8	12.8084	keratinocyte	healthy	P50	scene1	keratinocyte_healthy_P50_scene1
O00487	20240301_OA1_ThNo_SA_N756_mDIAscar_W40_F-40_Evo12_8Th16ms_Ref10_lmd7wellE15_P25_scene1_healthy_evotipwellC3_keratinocytes_target8	12.4152	keratinocyte	healthy	P25	scene1	keratinocyte_healthy_P25_scene1
O00487	20240301_OA1_ThNo_SA_N756_mDIAscar_W40_F-40_Evo12_8Th16ms_Ref10_lmd7wellE5_P32_scene3_attached_evotipwellA8_keratinocytes_target8	13.4216	keratinocyte	attached	P32	scene3	keratinocyte_attached_P32_scene3
O00487	20240301_OA1_ThNo_SA_N756_mDIAscar_W40_F-40_Evo12_8Th16ms_Ref10_lmd7wellE9_P40_scene2_detached_evotipwellB8_keratinocytes_target8	13.4987	keratinocyte	detached	P40	scene2	keratinocyte_detached_P40_scene2
O00487	20240301_OA1_ThNo_SA_N756_mDIAscar_W40_F-40_Evo12_8Th16ms_Ref10_lmd7wellG13_P24_scene1_healthy_evotipwellC9_keratinocytes_target8	12.2241	keratinocyte	healthy	P24	scene1	keratinocyte_healthy_P24_scene1
O00487	20240301_OA1_ThNo_SA_N756_mDIAscar_W40_F-40_Evo12_8Th16ms_Ref10_lmd7wellG15_P25_scene2_healthy_evotipwellC4_keratinocytes_target8	11.8885	keratinocyte	healthy	P25	scene2	keratinocyte_healthy_P25_scene2
O00487	20240301_OA1_ThNo_SA_N756_mDIAscar_W40_F-40_Evo12_8Th16ms_Ref10_lmd7wellG3_P09_scene3_detached_evotipwellA3_keratinocytes_target8	13.1562	keratinocyte	detached	P09	scene3	keratinocyte_detached_P09_scene3
O00487	20240301_OA1_ThNo_SA_N756_mDIAscar_W40_F-40_Evo12_8Th16ms_Ref10_lmd7wellG5_P32_scene4_detached_evotipwellA9_keratinocytes_target8	12.81	keratinocyte	detached	P32	scene4	keratinocyte_detached_P32_scene4
O00487	20240301_OA1_ThNo_SA_N756_mDIAscar_W40_F-40_Evo12_8Th16ms_Ref10_lmd7wellG7_P37_scene1_attached_evotipwellB3_keratinocytes_target8	13.7367	keratinocyte	attached	P37	scene1	keratinocyte_attached_P37_scene1
O00487	20240301_OA1_ThNo_SA_N756_mDIAscar_W40_F-40_Evo12_8Th16ms_Ref10_lmd7wellG9_P40_scene2_attached_evotipwellB9_keratinocytes_target8	14.2098	keratinocyte	attached	P40	scene2	keratinocyte_attached_P40_scene2
O00487	20240301_OA1_ThNo_SA_N756_mDIAscar_W40_F-40_Evo12_8Th16ms_Ref10_lmd7wellI13_P24_scene2_healthy_evotipwellC10_keratinocytes_target8	13.4907	keratinocyte	healthy	P24	scene2	keratinocyte_healthy_P24_scene2
O00487	20240301_OA1_ThNo_SA_N756_mDIAscar_W40_F-40_Evo12_8Th16ms_Ref10_lmd7wellI15_P51_scene1_healthy_evotipwellC5_keratinocytes_target8		keratinocyte	healthy	P51	scene1	keratinocyte_healthy_P51_scene1
O00487	20240301_OA1_ThNo_SA_N756_mDIAscar_W40_F-40_Evo12_8Th16ms_Ref10_lmd7wellI3_P09_scene4_attached_evotipwellA4_keratinocytes_target8	13.6451	keratinocyte	attached	P09	scene4	keratinocyte_attached_P09_scene4
O00487	20240301_OA1_ThNo_SA_N756_mDIAscar_W40_F-40_Evo12_8Th16ms_Ref10_lmd7wellI7_P37_scene1_detached_evotipwellB4_keratinocytes_target8	13.7849	keratinocyte	detached	P37	scene1	keratinocyte_detached_P37_scene1
O00487	20240301_OA1_ThNo_SA_N756_mDIAscar_W40_F-40_Evo12_8Th16ms_Ref10_lmd7wellI9_P41_scene1_detached_evotipwellB10_keratinocytes_target8	13.5318	keratinocyte	detached	P41	scene1	keratinocyte_detached_P41_scene1
O00487	20240301_OA1_ThNo_SA_N756_mDIAscar_W40_F-40_Evo12_8Th16ms_Ref10_lmd7wellK15_P52_scene1_healthy_evotipwellC6_keratinocytes_target8	11.8331	keratinocyte	healthy	P52	scene1	keratinocyte_healthy_P52_scene1
O00487	20240301_OA1_ThNo_SA_N756_mDIAscar_W40_F-40_Evo12_8Th16ms_Ref10_lmd7wellK3_P08_scene4_detached_evotipwellA5_keratinocytes_target8	14.4075	keratinocyte	detached	P08	scene4	keratinocyte_detached_P08_scene4
O00487	20240301_OA1_ThNo_SA_N756_mDIAscar_W40_F-40_Evo12_8Th16ms_Ref10_lmd7wellK5_P33_scene1_detached_evotipwellA11_keratinocytes_target8	14.4204	keratinocyte	detached	P33	scene1	keratinocyte_detached_P33_scene1
O00487	20240301_OA1_ThNo_SA_N756_mDIAscar_W40_F-40_Evo12_8Th16ms_Ref10_lmd7wellK7_P38_scene2_attached_evotipwellB5_keratinocytes_target8	13.9437	keratinocyte	attached	P38	scene2	keratinocyte_attached_P38_scene2
O00487	20240301_OA1_ThNo_SA_N756_mDIAscar_W40_F-40_Evo12_8Th16ms_Ref10_lmd7wellK9_P41_scene1_attached_evotipwellB11_keratinocytes_target8	13.4793	keratinocyte	attached	P41	scene1	keratinocyte_attached_P41_scene1
O00487	20240301_OA1_ThNo_SA_N756_mDIAscar_W40_F-40_Evo12_8Th16ms_Ref10_lmd7wellM13_P21_scene1_healthy_evotipwellC12_keratinocytes_target8		keratinocyte	healthy	P21	scene1	keratinocyte_healthy_P21_scene1
O00487	20240301_OA1_ThNo_SA_N756_mDIAscar_W40_F-40_Evo12_8Th16ms_Ref10_lmd7wellM3_P31_scene1_attached_evotipwellA6_keratinocytes_target8	12.2569	keratinocyte	attached	P31	scene1	keratinocyte_attached_P31_scene1
O00487	20240301_OA1_ThNo_SA_N756_mDIAscar_W40_F-40_Evo12_8Th16ms_Ref10_lmd7wellM5_P34_scene2_detached_evotipwellA12_keratinocytes_target8	13.0905	keratinocyte	detached	P34	scene2	keratinocyte_detached_P34_scene2
O00487	20240301_OA1_ThNo_SA_N756_mDIAscar_W40_F-40_Evo12_8Th16ms_Ref10_lmd7wellM7_P38_scene2and1_detached_evotipwellB6_keratinocytes_target8	12.0282	keratinocyte	detached	P38	scene2	keratinocyte_detached_P38_scene2
O00499	20240301_OA1_ThNo_SA_N756_mDIAscar_W40_F-40_Evo12_8Th16ms_Ref10_lmd7wellC11_P42_scene1_detached_evotipwellC1_keratinocytes_target8		keratinocyte	detached	P42	scene1	keratinocyte_detached_P42_scene1
O00499	20240301_OA1_ThNo_SA_N756_mDIAscar_W40_F-40_Evo12_8Th16ms_Ref10_lmd7wellC13_P22_scene1_healthy_evotipwellC7_keratinocytes_target8		keratinocyte	healthy	P22	scene1	keratinocyte_healthy_P22_scene1
O00499	20240301_OA1_ThNo_SA_N756_mDIAscar_W40_F-40_Evo12_8Th16ms_Ref10_lmd7wellC15_P21_scene2_healthy_evotipwellC2_keratinocytes_target8		keratinocyte	healthy	P21	scene2	keratinocyte_healthy_P21_scene2
O00499	20240301_OA1_ThNo_SA_N756_mDIAscar_W40_F-40_Evo12_8Th16ms_Ref10_lmd7wellC5_P31_scene1_detached_evotipwellA7_keratinocytes_target8		keratinocyte	detached	P31	scene1	keratinocyte_detached_P31_scene1
O00499	20240301_OA1_ThNo_SA_N756_mDIAscar_W40_F-40_Evo12_8Th16ms_Ref10_lmd7wellC7_P35_scene1_detached_evotipwellB1_keratinocytes_target8		keratinocyte	detached	P35	scene1	keratinocyte_detached_P35_scene1
O00499	20240301_OA1_ThNo_SA_N756_mDIAscar_W40_F-40_Evo12_8Th16ms_Ref10_lmd7wellC9_P39_scene2_detached_evotipwellB7_keratinocytes_target8		keratinocyte	detached	P39	scene2	keratinocyte_detached_P39_scene2
O00499	20240301_OA1_ThNo_SA_N756_mDIAscar_W40_F-40_Evo12_8Th16ms_Ref10_lmd7wellE13_P50_scene1_healthy_evotipwellC8_keratinocytes_target8		keratinocyte	healthy	P50	scene1	keratinocyte_healthy_P50_scene1
O00499	20240301_OA1_ThNo_SA_N756_mDIAscar_W40_F-40_Evo12_8Th16ms_Ref10_lmd7wellE15_P25_scene1_healthy_evotipwellC3_keratinocytes_target8		keratinocyte	healthy	P25	scene1	keratinocyte_healthy_P25_scene1
[truncated: 166,372 more rows]
