# Supplementary material for: Spatial proteomics identifies JAKi as treatment for a lethal skin disease
Source: Nature. 2024 Oct 16;635(8040):1001–9. doi: 10.1038/s41586-024-08061-0 (PMC11602713; doi:10.1038/s41586-024-08061-0)
Supplement: Supplementary file 3 — Supplementary Tables 1–14 [file 41586_2024_8061_MOESM3_ESM.zip › 2023-09-16426F-s3/Supplemental_Table_11.xlsx]

## Sheet: Supplemental_Table_11
PT2402_Phospho20ug_01	PT2402_Phospho20ug_02	PT2402_Phospho20ug_03	PT2402_Phospho20ug_04	PT2402_Phospho20ug_05	PT2402_Phospho20ug_06	PT2402_Phospho20ug_08	PT2402_Phospho20ug_09	PT2402_Phospho20ug_10	PT2402_Phospho20ug_11	PT2402_Phospho20ug_12	PT2402_Phospho20ug_14	PT2402_Phospho20ug_15	PT2402_Phospho20ug_19	PT2402_Phospho20ug_20	PT2402_Phospho20ug_22	PT2402_Phospho20ug_23_24	PT2402_Phospho20ug_25_26	PT2402_Phospho20ug_27	PT2402_Phospho20ug_29	PT2402_Phospho20ug_32	Genes	ProteinDescriptions	ProteinGroups	PTM_group	PTM_collapse_key
2.24717	3.75667	5.35539	3.20517	12.932	4.69561	8.447	5.15182	4.10121	11.6891	4.81379	14.4435	5.94459	10.0775	10.9131	11.0593	10.7696	11.4402	8.05733	4.67363	4.44534	AAGAB	Alpha- and gamma-adaptin-binding protein p34	Q6PD74	_AFWMAIGGDRDEIEGLS[Phospho (STY)]S[Phospho (STY)]DEEH_.3;_AFWM[Oxidation (M)]AIGGDRDEIEGLS[Phospho (STY)]S[Phospho (STY)]DEEH_.3	AAGAB_S310_M2
3.74187	5.50677	4.57891	3.89096	12.932	4.55454	8.447	4.84167	4.84031	11.6891	4.36718	14.4435	5.52189	10.0775	10.9131	11.0593	10.7696	11.4402	8.05733	4.04315	3.54873	AAGAB	Alpha- and gamma-adaptin-binding protein p34	Q6PD74	_AFWMAIGGDRDEIEGLS[Phospho (STY)]S[Phospho (STY)]DEEH_.3;_AFWM[Oxidation (M)]AIGGDRDEIEGLS[Phospho (STY)]S[Phospho (STY)]DEEH_.3	AAGAB_S311_M2
4.44467	5.2548	5.30983	9.12747	4.78888	5.57784	9.05042	4.95551	8.60595	5.3036	7.95528	9.21985	5.08839	7.92102	9.32341	9.22366	9.21347	6.15185	5.85139	3.91416	4.3508	AAK1	AP2-associated protein kinase 1	Q2M2I8	_VGSLTPPSS[Phospho (STY)]PK_.2	AAK1_S624_M1
10.7165	5.42295	5.26803	10.489	12.9101	3.18975	3.6597	4.68166	5.43988	13.2161	4.02952	16.2036	5.06567	12.5609	4.68572	13.1701	13.7482	7.12246	9.82164	10.2118	10.5655	AAK1	AP2-associated protein kinase 1	Q2M2I8	_VGSLTPPS[Phospho (STY)]S[Phospho (STY)]PK_.2;_VGSLT[Phospho (STY)]PPSS[Phospho (STY)]PK_.2	AAK1_S624_M2
4.25047	5.16208	7.33873	2.55609	7.63432	4.23378	4.56484	4.40406	5.63378	7.65036	3.18987	7.69334	4.65378	6.6771	6.81958	6.00135	8.18089	5.85199	6.72372	5.56211	4.85613	AAK1	AP2-associated protein kinase 1	Q2M2I8	_ILS[Phospho (STY)]DVTHSAVFGVPASK_.2	AAK1_S637_M1
10.7272	8.75368	4.83583	10.4866	9.86532	9.4299	8.73267	9.3333	9.54322	10.6328	7.89476	4.16918	9.27057	10.6262	9.77197	10.5372	8.69003	5.96347	8.60383	8.86471	9.66362	AAK1	AP2-associated protein kinase 1	Q2M2I8	_AGQTQPNPGILPIQPALT[Phospho (STY)]PR_.3	AAK1_T389_M1
7.5784	3.86899	5.90031	9.14208	4.89378	2.75734	5.99457	10.4507	5.20869	4.35677	7.94607	8.50313	5.05382	11.0151	10.7993	10.756	10.4722	4.1712	5.01024	5.91592	4.70972	AAK1	AP2-associated protein kinase 1	Q2M2I8	_VQTT[Phospho (STY)]PPPAVQGQK_.2	AAK1_T606_M1
10.4808	9.34296	8.83018	9.89208	12.9023	11.1806	10.7566	11.8258	11.4004	12.0091	10.5279	9.39479	11.2272	11.444	11.3266	11.574	10.0194	8.00118	9.81629	8.11825	8.84304	AAK1	AP2-associated protein kinase 1	Q2M2I8	_VGSLT[Phospho (STY)]PPSSPK_.2	AAK1_T620_M1
10.7165	7.19441	5.53895	10.489	12.9101	3.2629	4.95542	3.57043	5.65062	13.2161	3.78538	16.2036	4.69315	12.5609	4.41453	13.1701	13.7482	7.11026	9.82164	10.2118	10.5655	AAK1	AP2-associated protein kinase 1	Q2M2I8	_VGSLT[Phospho (STY)]PPSS[Phospho (STY)]PK_.2;_VGSLT[Phospho (STY)]PPS[Phospho (STY)]SPK_.2	AAK1_T620_M2
13.1724	4.55239	5.16407	3.72525	6.24378	2.8398	14.1591	5.34397	6.8346	7.04329	4.02567	20.6473	4.06136	14.4917	15.1146	15.495	14.2346	16.9863	13.2254	4.4506	5.59681	ABCF1	ATP-binding cassette sub-family F member 1	Q8NE71	_KLSVPTS[Phospho (STY)]DEEDEVPAPK_.3;_LSVPTS[Phospho (STY)]DEEDEVPAPK_.2	ABCF1_S109_M1
8.8949	11.1652	10.2535	6.26387	13.2243	8.85487	11.8166	6.51898	10.2809	12.5283	10.4916	15.7458	10.2438	11.427	11.6199	13.2958	12.6685	12.956	10.7404	8.85322	8.17677	ABCF1	ATP-binding cassette sub-family F member 1	Q8NE71	_GGNVFAALIQDQS[Phospho (STY)]EEEEEEEK_.3;_TKGGNVFAALIQDQS[Phospho (STY)]EEEEEEEK_.3	ABCF1_S140_M1
7.54086	8.72085	5.118	8.04566	5.75265	8.07536	8.22891	4.91896	8.37563	7.48504	6.09024	12.2178	5.84374	8.83023	8.91517	8.65795	8.19046	8.29977	4.616	7.42492	6.78564	ABCF1	ATP-binding cassette sub-family F member 1	Q8NE71	_AVS[Phospho (STY)]EEQQPALK_.2	ABCF1_S166_M1
8.43522	5.32979	5.31642	8.46462	5.13631	8.20453	6.06534	10.7901	9.86672	7.17936	8.53071	5.29475	6.9018	4.78562	3.77279	6.75409	5.75393	4.60352	4.45345	4.41393	5.19485	ABCF1	ATP-binding cassette sub-family F member 1	Q8NE71	_FTFPDPPPLS[Phospho (STY)]PPVLGLHGVTFGYQGQK_.3	ABCF1_S621_M1
4.04162	2.9059	5.06158	7.03277	9.35213	4.04114	7.60667	4.47939	5.22811	7.99525	9.15751	15.153	5.88729	9.46961	12.2011	9.49599	7.33845	10.0886	3.82255	5.0086	8.17004	ABCF1	ATP-binding cassette sub-family F member 1	Q8NE71	_KLSVPT[Phospho (STY)]S[Phospho (STY)]DEEDEVPAPKPR_.3;_KLSVPT[Phospho (STY)]S[Phospho (STY)]DEEDEVPAPK_.3;_KLS[Phospho (STY)]VPT[Phospho (STY)]SDEEDEVPAPKPR_.3;_KLS[Phospho (STY)]VPT[Phospho (STY)]SDEEDEVPAPK_.3;_LS[Phospho (STY)]VPT[Phospho (STY)]SDEEDEVPAPKPR_.3;_LS[Phospho (STY)]VPT[Phospho (STY)]SDEEDEVPAPK_.2	ABCF1_T108_M2
8.08288	4.22675	4.22958	2.97252	5.05063	3.44355	5.49217	4.98258	4.36851	7.54458	5.33771	7.13882	3.37212	7.43971	7.26375	7.29057	8.1395	6.37546	4.47978	4.15855	6.66332	ABI1	Abl interactor 1	Q8IZP0	_TAS[Phospho (STY)]LNQRPR_.2	ABI1_S231_M1
7.49456	8.16026	5.46772	7.09958	8.69946	3.97946	5.49963	6.01204	8.02385	10.6693	4.04432	14.7921	3.6206	8.19848	10.7297	11.8891	9.16868	10.5781	5.34629	9.48335	5.08184	ABI3BP	Target of Nesh-SH3	Q7Z7G0	_QPTVPAS[Phospho (STY)]GEELENITDFSSSPTR_.3	ABI3BP_S772_M1
5.37659	7.15711	6.59629	4.24351	6.02173	3.35107	5.93505	5.92213	8.90739	4.56026	7.22992	5.95842	3.95527	6.2169	5.00404	6.81868	8.97453	7.93237	4.88516	10.7235	9.45411	ABL1	Tyrosine-protein kinase ABL1	P00519	_QVT[Phospho (STY)]VAPASGLPHK_.3;_RQVT[Phospho (STY)]VAPASGLPHKEEAGK_.4	ABL1_T823_M1
4.18713	4.97547	4.85638	3.64705	6.73774	3.26055	5.4864	5.93535	4.71939	5.18878	3.80334	6.87846	4.45353	4.5437	6.35733	14.5352	8.11489	13.9586	3.97593	3.55643	4.66969	ABLIM1	Actin-binding LIM protein 1	O14639	_TSSESIYSRPGSS[Phospho (STY)]IPGSPGHTIYAK_.3	ABLIM1_S363_M1
3.48709	4.82947	8.94917	4.63396	4.18805	3.77406	5.69257	4.4842	4.31969	5.91355	4.43351	6.40367	5.06001	3.80191	10.2556	5.99926	5.9974	6.1158	5.45348	5.11641	3.88785	ABLIM1	Actin-binding LIM protein 1	O14639	_TSSESIYSRPGSSIPGS[Phospho (STY)]PGHTIYAK_.3	ABLIM1_S367_M1
9.11583	4.79838	4.02284	5.23668	4.86657	9.9513	6.5938	5.25785	4.64649	7.14932	3.37293	9.89074	6.00102	8.15173	7.83559	8.59414	9.25789	6.81933	7.70315	7.31889	7.68382	ABLIM1	Actin-binding LIM protein 1	O14639	_QS[Phospho (STY)]LGESPR_.2	ABLIM1_S422_M1
11.3588	8.10596	5.24285	11.8533	9.70122	13.5866	10.8132	13.7733	10.1463	11.7869	13.1195	14.413	11.0485	11.45	11.746	12.4947	13.8684	13.3832	12.5317	12.3967	11.8228	ABLIM1	Actin-binding LIM protein 1	O14639	_TLS[Phospho (STY)]PTPSAEGYQDVR_.2	ABLIM1_S431_M1
9.04613	5.01215	4.78756	8.44924	5.76117	9.69677	6.53113	4.61435	5.12393	4.66772	3.9691	13.399	4.93535	5.406	4.21541	5.00201	12.1454	5.25419	10.3361	4.63388	5.66168	ABLIM1	Actin-binding LIM protein 1	O14639	_TLS[Phospho (STY)]PTPSAEGY[Phospho (STY)]QDVR_.2;_TLS[Phospho (STY)]PTPS[Phospho (STY)]AEGYQDVR_.2;_TLS[Phospho (STY)]PT[Phospho (STY)]PSAEGYQDVR_.2	ABLIM1_S431_M2
9.04613	5.00567	2.96351	8.44924	6.62867	9.69677	3.1985	4.43474	6.06012	6.39891	4.45994	13.399	4.70914	6.18839	4.6108	5.90765	12.1454	5.92089	10.3361	3.41091	3.58071	ABLIM1	Actin-binding LIM protein 1	O14639	_TLS[Phospho (STY)]PTPS[Phospho (STY)]AEGYQDVR_.2	ABLIM1_S435_M2
12.7797	12.2188	9.2769	12.2882	4.03095	13.2735	12.8162	12.6497	7.69988	11.9769	13.4705	13.6332	4.74195	12.9798	12.6166	14.0928	13.141	13.3227	6.16232	12.8011	13.5854	ABLIM1	Actin-binding LIM protein 1	O14639	_STS[Phospho (STY)]QGSINSPVYSR_.2	ABLIM1_S452_M1
7.74072	4.98124	4.21291	5.91101	4.1525	8.21043	5.54759	4.58949	5.43295	5.69397	8.76823	12.2059	5.5277	4.13599	4.83686	10.1573	10.511	6.0036	5.8087	5.6794	4.69101	ABLIM1	Actin-binding LIM protein 1	O14639	_STS[Phospho (STY)]QGS[Phospho (STY)]INSPVYSR_.2	ABLIM1_S452_M2
7.74072	5.84251	5.63383	5.91101	6.11097	8.21043	4.44494	4.46824	3.59618	5.69246	8.76823	12.2059	4.06999	5.79656	5.32514	10.1573	10.511	5.97333	2.9647	5.41226	2.67928	ABLIM1	Actin-binding LIM protein 1	O14639	_STS[Phospho (STY)]QGS[Phospho (STY)]INSPVYSR_.2	ABLIM1_S455_M2
4.35014	6.3526	6.33844	4.03059	5.83529	3.03868	8.77191	3.79817	4.17594	8.29295	4.44522	6.10155	4.74017	10.1242	11.0179	10.1389	11.1878	10.5924	10.2853	4.53481	10.3352	ABLIM1	Actin-binding LIM protein 1	O14639	_RS[Phospho (STY)]SGREEDDEELLR_.2;_S[Phospho (STY)]SGREEDDEELLR_.2	ABLIM1_S586_M1
6.504	4.75783	4.70273	3.88759	4.47334	4.94283	4.32422	4.02445	6.25798	4.54737	3.22573	5.90545	5.16552	5.67402	6.21222	8.48527	6.46875	4.94909	4.57436	5.06256	5.14442	ABLIM1	Actin-binding LIM protein 1	O14639	_LNS[Phospho (STY)]GLGQLILK_.2	ABLIM1_S612_M1
14.1998	13.2434	12.2868	13.3453	12.5211	14.1863	12.8171	11.7573	11.244	13.261	12.5858	12.6925	12.9539	13.8919	14.3834	15.6295	14.7452	14.4697	14.4389	13.2772	13.6854	ABLIM1	Actin-binding LIM protein 1	O14639	_GVS[Phospho (STY)]MPNMLEPK_.2;_GVS[Phospho (STY)]MPNM[Oxidation (M)]LEPK_.2;_GVS[Phospho (STY)]M[Oxidation (M)]PNMLEPK_.2;_GVS[Phospho (STY)]M[Oxidation (M)]PNM[Oxidation (M)]LEPK_.2	ABLIM1_S706_M1
4.24978	5.8235	6.01747	2.92541	4.12025	3.88072	5.68417	4.00277	3.04717	3.05774	8.24128	7.27509	4.63036	9.39571	9.76105	10.7141	5.9528	11.9465	5.75984	3.5815	9.44083	ABLIM1	Actin-binding LIM protein 1	O14639	_TLS[Phospho (STY)]PT[Phospho (STY)]PSAEGYQDVR_.2	ABLIM1_T433_M2
4.439	5.40237	4.65597	3.80815	12.0441	7.35126	9.64994	5.85674	4.21591	12.5337	4.58888	6.65994	5.12975	13.1148	6.24199	11.2901	5.31732	13.4267	9.15108	9.63165	9.85623	ABLIM1	Actin-binding LIM protein 1	O14639	_TSSESIYSRPGSSIPGSPGHTIY[Phospho (STY)]AK_.3	ABLIM1_Y373_M1
8.34985	9.57108	4.38176	9.33196	9.50576	9.05901	7.93395	9.53008	4.55423	9.12049	9.3268	8.87599	4.19395	9.40003	9.46675	9.34492	8.91653	3.53202	9.17544	8.91697	5.31996	ABLIM2	Actin-binding LIM protein 2	Q6H8Q1	_TSS[Phospho (STY)]PSSTGSVSLGR_.2	ABLIM2_S364_M1
4.04566	4.44437	5.6534	6.99219	4.92309	8.57935	3.5318	9.50942	6.00143	5.85235	7.23583	5.94602	5.09435	4.07188	5.70142	5.61659	6.12652	8.24988	4.22155	5.27826	4.69818	ACACA	Acetyl-CoA carboxylase 1	Q13085	_SSMS[Phospho (STY)]GLHLVK_.2	ACACA_S80_M1
9.30681	4.96534	5.95687	9.55633	6.20911	8.81841	4.65432	11.4276	6.81056	5.36653	9.57294	10.3671	3.67228	4.48522	8.42719	5.92809	5.47931	6.42364	5.24139	4.81114	4.6003	ACAP2	Arf-GAP with coiled-coil, ANK repeat and PH domain-containing protein 2	Q15057	_YSISLS[Phospho (STY)]PPEQQK_.2	ACAP2_S521_M1
7.56878	6.26526	5.29635	4.96605	6.46737	3.70764	5.05947	5.13032	4.48053	7.05492	3.93834	8.66369	5.08689	5.09664	5.01953	6.52941	5.40339	6.36149	5.7964	4.95569	6.02046	ACAP2	Arf-GAP with coiled-coil, ANK repeat and PH domain-containing protein 2	Q15057	_FQQDS[Phospho (STY)]QKF_.2	ACAP2_S775_M1
12.0618	11.2666	11.7645	11.5349	11.9372	11.7731	10.1869	13.0254	11.7389	12.1274	11.1664	4.97212	3.92979	8.99512	10.0989	9.69647	5.29007	5.78916	10.2915	5.99102	5.79998	ACBD3	Golgi resident protein GCP60	Q9H3P7	_LEVSVDGLTLSPDPEERPGAEGAPLLPPPLPPPS[Phospho (STY)]PPGSGR_.4	ACBD3_S43_M1
5.90057	3.68711	6.11011	5.1593	5.33256	4.09094	3.55654	6.0959	6.21246	6.2937	6.36988	6.76593	5.55404	5.5683	3.31544	6.14746	4.43794	5.61428	5.49784	2.95843	5.04322	ACBD5	Acyl-CoA-binding domain-containing protein 5	Q5T8D3	_GS[Phospho (STY)]LNEQIALVLMR_.3	ACBD5_S444_M1
4.1849	3.9811	4.18536	4.42911	7.3142	4.47976	5.0362	4.96247	3.95644	5.00228	3.2983	6.90924	8.15181	5.95452	5.31936	5.62036	4.63059	4.67397	6.14209	3.6679	5.16305	ACD	Adrenocortical dysplasia protein homolog	Q96AP0	_ELILGS[Phospho (STY)]ETPSSPR_.2	ACD_S106_M1
5.89456	4.81606	5.82929	6.6585	5.67193	7.07115	4.70861	5.35218	7.81429	6.76122	9.28928	6.80198	4.88005	5.74193	5.90905	5.12643	5.74769	7.19826	4.21543	4.22169	1.77101	ACD	Adrenocortical dysplasia protein homolog	Q96AP0	_ELILGSETPS[Phospho (STY)]SPR_.2	ACD_S110_M1
14.944	15.0806	15.0942	14.9155	14.7701	14.9817	14.7633	16.3785	15.874	14.625	15.3606	12.0855	15.2279	13.5032	13.5213	13.2484	12.9375	12.7311	13.761	14.104	14.1718	ACIN1	Apoptotic chromatin condensation inducer in the nucleus	Q9UKV3	_TAQVPS[Phospho (STY)]PPR_.2	ACIN1_S1004_M1
9.40329	5.47289	5.58504	9.55155	12.0863	4.54128	9.65167	7.13222	10.6673	11.743	9.96421	15.0087	4.85457	11.0371	11.8902	11.7299	11.3013	11.8073	9.85559	8.90758	9.3055	ACIN1	Apoptotic chromatin condensation inducer in the nucleus	Q9UKV3	_TTS[Phospho (STY)]PLEEEER_.2	ACIN1_S365_M1
9.15053	5.20455	10.3942	8.87664	13.1762	7.56272	9.62136	9.61134	10.0815	12.3154	8.1957	13.3091	5.60761	11.6137	11.9439	13.0938	9.83269	5.72749	4.37601	6.47603	8.56198	ACIN1	Apoptotic chromatin condensation inducer in the nucleus	Q9UKV3	_AS[Phospho (STY)]LVALPEQTASEEETPPPLLTK_.4;_KAS[Phospho (STY)]LVALPEQTASEEETPPPLLTK_.3;_KKAS[Phospho (STY)]LVALPEQTASEEETPPPLLTK_.3	ACIN1_S400_M1
14.9533	13.6924	13.5547	13.6954	15.5873	11.2983	13.2745	4.54319	13.16	15.2771	13.2592	17.5195	13.4598	14.7669	15.495	16.2022	14.9124	15.4044	13.4921	11.1912	13.2122	ACIN1	Apoptotic chromatin condensation inducer in the nucleus	Q9UKV3	_ASLVALPEQTAS[Phospho (STY)]EEETPPPLLTK_.3;_ASLVALPEQTAS[Phospho (STY)]EEETPPPLLTK_.4;_KASLVALPEQTAS[Phospho (STY)]EEETPPPLLTK_.3	ACIN1_S410_M1
14.5803	14.9732	15.015	13.7638	16.2387	11.2008	15.2072	2.71658	12.1968	16.9582	13.1339	21.0839	10.1133	15.6486	17.1027	16.1728	16.1067	17.5949	14.2778	13.1141	14.0879	ACIN1	Apoptotic chromatin condensation inducer in the nucleus	Q9UKV3	_ASLVALPEQTAS[Phospho (STY)]EEETPPPLLT[Phospho (STY)]K_.3;_ASLVALPEQTAS[Phospho (STY)]EEET[Phospho (STY)]PPPLLTK_.3;_ASLVALPEQTAS[Phospho (STY)]EEET[Phospho (STY)]PPPLLTK_.4;_ASLVALPEQT[Phospho (STY)]AS[Phospho (STY)]EEETPPPLLTK_.3;_ASLVALPEQT[Phospho (STY)]AS[Phospho (STY)]EEETPPPLLTK_.4;_AS[Phospho (STY)]LVALPEQTAS[Phospho (STY)]EEETPPPLLTK_.3;_KAS[Phospho (STY)]LVALPEQTAS[Phospho (STY)]EEETPPP…	ACIN1_S410_M2
5.39781	6.28682	6.3643	5.7259	6.53075	6.46577	4.37899	5.17995	4.95081	6.70524	4.52016	6.68587	4.2508	5.3008	4.82855	7.65986	4.74907	4.91837	6.48367	7.94418	4.4036	ACIN1	Apoptotic chromatin condensation inducer in the nucleus	Q9UKV3	_ELLVS[Phospho (STY)]QHT[Phospho (STY)]VQLVGGLSPLSSPSDTK_.3	ACIN1_S467_M2
4.79422	14.0877	12.9986	10.715	14.2473	10.7934	13.097	11.9848	12.1211	6.09405	12.0304	13.5321	11.6129	13.2224	13.3805	15.4206	11.8229	13.227	11.3908	11.883	12.4888	ACIN1	Apoptotic chromatin condensation inducer in the nucleus	Q9UKV3	_ELLVSQHTVQLVGGLS[Phospho (STY)]PLSSPSDTK_.3	ACIN1_S478_M1
8.57127	12.3244	3.55422	4.61706	14.4585	12.6272	11.6325	12.16	10.9676	6.02316	10.2946	18.3548	12.2528	11.5549	15.103	12.9246	15.3187	16.7243	13.1456	3.69638	11.4032	ACIN1	Apoptotic chromatin condensation inducer in the nucleus	Q9UKV3	_ELLVSQHTVQLVGGLS[Phospho (STY)]PLSS[Phospho (STY)]PSDTK_.3;_ELLVSQHTVQLVGGLS[Phospho (STY)]PLS[Phospho (STY)]SPSDTK_.3;_ELLVSQHT[Phospho (STY)]VQLVGGLS[Phospho (STY)]PLSSPSDTK_.3	ACIN1_S478_M2
2.95228	4.83055	4.29978	3.35834	10.8803	9.0489	5.57051	8.58178	3.74146	5.12137	3.25989	15.4638	8.67458	4.53113	11.5248	9.3079	11.7404	13.146	9.56735	6.30601	7.8249	ACIN1	Apoptotic chromatin condensation inducer in the nucleus	Q9UKV3	_ELLVSQHTVQLVGGLS[Phospho (STY)]PLS[Phospho (STY)]SPSDTK_.3	ACIN1_S481_M2
4.45562	5.79771	4.71611	3.25811	5.58119	2.9752	4.77644	4.33457	3.9746	5.10328	5.46167	6.59425	5.60001	4.05563	5.16446	5.09998	6.22485	4.38757	3.03039	3.64646	5.23024	ACIN1	Apoptotic chromatin condensation inducer in the nucleus	Q9UKV3	_VPEES[Phospho (STY)]VLPLVQK_.2	ACIN1_S499_M1
4.63553	4.11219	6.32299	3.79929	8.3485	4.97895	7.04705	5.19236	5.36286	6.84351	9.15962	9.63657	4.03558	7.75621	8.61968	7.57242	7.75259	7.27642	5.4862	3.80377	8.17899	ACIN1	Apoptotic chromatin condensation inducer in the nucleus	Q9UKV3	_RAS[Phospho (STY)]HTLLPSHR_.2;_RAS[Phospho (STY)]HTLLPSHR_.3	ACIN1_S561_M1
8.15144	7.71857	8.28924	8.30086	8.56604	8.26631	6.94344	4.45997	8.95592	8.00382	8.62573	11.0606	4.83358	7.72274	8.29549	8.05917	9.06168	7.90414	6.65448	7.25064	7.67129	ACIN1	Apoptotic chromatin condensation inducer in the nucleus	Q9UKV3	_RLS[Phospho (STY)]QPESAEK_.3	ACIN1_S710_M1
4.76493	6.51115	4.05504	4.25657	9.32246	5.8726	5.85471	4.2001	1.3669	7.76368	5.10298	7.44144	5.34939	8.47881	8.85243	7.72571	8.04004	6.65742	5.47017	5.41861	4.5679	ACIN1	Apoptotic chromatin condensation inducer in the nucleus	Q9UKV3	_RKIS[Phospho (STY)]VVSATK_.3	ACIN1_S825_M1
11.0654	9.81648	10.6154	9.7733	10.679	10.6672	11.6018	6.97754	8.4645	10.221	9.8911	14.3243	10.8306	10.3983	11.1308	10.673	12.1802	12.6458	11.9334	9.6999	11.8736	ACIN1	Apoptotic chromatin condensation inducer in the nucleus	Q9UKV3	_GVPAGNS[Phospho (STY)]DTEGGQPGR_.2	ACIN1_S838_M1
3.05537	5.45287	5.61528	4.09809	7.85081	3.45778	5.1125	7.07671	4.94947	7.39023	4.39793	7.06532	3.28458	7.95524	7.22027	6.61328	6.22117	5.95181	5.47303	4.7455	2.87136	ACIN1	Apoptotic chromatin condensation inducer in the nucleus	Q9UKV3	_KPS[Phospho (STY)]ISITTESLK_.2	ACIN1_S863_M1
3.37873	3.35592	10.8848	6.73794	5.54224	11.8457	3.53321	13.2632	9.74481	14.3612	6.62736	14.0513	5.27537	6.40648	5.31879	15.0977	5.65721	15.1837	4.67435	12.3547	5.1863	ACIN1	Apoptotic chromatin condensation inducer in the nucleus	Q9UKV3	_ASLVALPEQT[Phospho (STY)]ASEEETPPPLLTK_.3;_ASLVALPEQT[Phospho (STY)]ASEEETPPPLLTK_.4;_KASLVALPEQT[Phospho (STY)]ASEEETPPPLLTK_.3	ACIN1_T408_M1
4.53902	13.2025	13.0499	11.8538	14.9949	9.66895	13.2972	4.03426	4.23758	13.5895	5.05925	19.9035	4.95229	12.9848	12.8796	14.8757	14.1395	12.1006	12.229	11.2611	12.1894	ACIN1	Apoptotic chromatin condensation inducer in the nucleus	Q9UKV3	_ASLVALPEQT[Phospho (STY)]ASEEET[Phospho (STY)]PPPLLTK_.3;_ASLVALPEQT[Phospho (STY)]ASEEET[Phospho (STY)]PPPLLTK_.4;_ASLVALPEQT[Phospho (STY)]AS[Phospho (STY)]EEETPPPLLTK_.3;_ASLVALPEQT[Phospho (STY)]AS[Phospho (STY)]EEETPPPLLTK_.4;_KAS[Phospho (STY)]LVALPEQT[Phospho (STY)]ASEEETPPPLLTK_.3	ACIN1_T408_M2
10.9729	12.6214	10.033	4.33073	12.8634	10.8863	11.3197	10.7538	11.5536	13.1595	10.8273	6.42651	9.08948	12.1767	12.8089	14.2227	5.59506	5.18797	11.5148	3.68546	9.59211	ACIN1	Apoptotic chromatin condensation inducer in the nucleus	Q9UKV3	_ASLVALPEQTASEEET[Phospho (STY)]PPPLLTK_.3	ACIN1_T414_M1
14.0983	14.432	6.54693	4.49758	13.568	10.115	4.68099	4.21473	11.7148	16.1373	12.6519	20.6535	9.72479	15.1735	16.2736	17.9768	15.8553	16.6235	14.2714	5.25663	11.2468	ACIN1	Apoptotic chromatin condensation inducer in the nucleus	Q9UKV3	_ASLVALPEQTASEEET[Phospho (STY)]PPPLLT[Phospho (STY)]K_.3;_ASLVALPEQTASEEET[Phospho (STY)]PPPLLT[Phospho (STY)]K_.4;_ASLVALPEQTAS[Phospho (STY)]EEET[Phospho (STY)]PPPLLTK_.3;_ASLVALPEQTAS[Phospho (STY)]EEET[Phospho (STY)]PPPLLTK_.4;_ASLVALPEQT[Phospho (STY)]ASEEET[Phospho (STY)]PPPLLTK_.3;_ASLVALPEQT[Phospho (STY)]ASEEET[Phospho (STY)]PPPLLTK_.4;_AS[Phospho (STY)]LVALPEQTASEEET[Phospho (STY)]PPPL…	ACIN1_T414_M2
4.47754	3.3792	6.77273	5.7259	4.46655	6.46577	5.42746	3.92959	4.94349	5.37016	2.44657	5.60609	4.84125	5.00733	5.76465	6.40567	5.96465	5.88665	6.48367	7.94418	4.27555	ACIN1	Apoptotic chromatin condensation inducer in the nucleus	Q9UKV3	_ELLVSQHT[Phospho (STY)]VQLVGGLS[Phospho (STY)]PLSSPSDTK_.3;_ELLVS[Phospho (STY)]QHT[Phospho (STY)]VQLVGGLSPLSSPSDTK_.3	ACIN1_T470_M2
5.11455	3.51404	4.59673	3.72925	4.33429	3.98083	5.51048	3.91633	6.08088	6.65766	4.30528	6.85644	4.5997	4.8187	5.40306	6.61027	4.55088	6.5746	5.37583	5.00301	5.44706	ACIN1	Apoptotic chromatin condensation inducer in the nucleus	Q9UKV3	_RASHT[Phospho (STY)]LLPSHR_.3	ACIN1_T563_M1
7.58966	5.9951	5.08991	4.1289	7.08036	6.70485	4.4898	2.60566	7.50409	6.78457	6.97841	8.76438	5.47397	5.89605	6.22491	6.66097	6.05345	5.24982	5.01853	4.67339	4.87221	ACIN1	Apoptotic chromatin condensation inducer in the nucleus	Q9UKV3	_ISVVSAT[Phospho (STY)]K_.2;_RKISVVSAT[Phospho (STY)]K_.3	ACIN1_T830_M1
4.60683	4.91372	4.6294	3.18081	10.2908	5.25441	4.49927	6.70529	5.22612	10.5429	4.71921	5.12114	4.76507	10.2517	10.763	10.745	6.95073	4.52602	6.03273	11.2199	2.99599	ACIN1	Apoptotic chromatin condensation inducer in the nucleus	Q9UKV3	_GVPAGNSDT[Phospho (STY)]EGGQPGR_.2	ACIN1_T840_M1
9.98153	11.0091	10.4232	11.8064	6.78547	12.0169	10.6625	12.5097	11.7206	8.67545	10.6847	8.90633	9.32878	9.7487	8.24388	8.03393	6.84822	4.61096	7.21868	11.098	10.6167	ACLY	ATP-citrate synthase	P53396	_PAMPQDSVPS[Phospho (STY)]PR_.2	ACLY_S481_M1
13.7254	14.755	14.8218	13.4056	17.5739	14.5637	14.1578	15.8699	14.3082	17.4547	14.5411	16.9848	15.1037	17.5187	16.1199	17.5674	16.8305	17.3166	15.3206	13.5197	14.3168	ACSS2	Acetyl-coenzyme A synthetase, cytoplasmic	Q9NR19	_SWS[Phospho (STY)]PPPEVSR_.2	ACSS2_S30_M1
4.21391	6.12789	5.99457	6.2711	5.39605	3.02888	4.77394	3.95705	4.98536	5.2742	5.09502	5.05289	5.75383	4.40706	3.75338	5.41979	4.07858	6.24453	1.93862	3.68051	6.57477	ACTA2	Actin, aortic smooth muscle	P62736	_C[Carbamidomethyl (C)]PETLFQPSFIGMES[Phospho (STY)]AGIHETTYNSIMK_.3	ACTA2_S273_M1
5.77025	8.09931	4.63241	8.01123	5.83402	6.67598	7.69342	9.91222	9.17575	4.27023	8.09638	7.86398	4.14499	5.06756	5.53009	6.29219	4.8384	4.80709	6.84121	5.98969	6.7812	ACTA2	Actin, aortic smooth muscle	P62736	_QEY[Phospho (STY)]DEAGPSIVHR_.3	ACTA2_Y364_M1
11.7785	14.4959	14.8514	12.4193	12.8728	12.2267	11.2453	12.3219	14.2117	12.2634	12.7428	14.0415	5.79253	5.32514	11.6836	6.43527	12.8332	13.9252	15.0128	16.0528	10.8314	ACTB	Actin, cytoplasmic 1	P60709	_DDDIAALVVDNGS[Phospho (STY)]GMC[Carbamidomethyl (C)]KAGFAGDDAPR_.3	ACTB_S14_M1
10.6775	10.2546	10.5785	9.65114	8.49388	10.9244	2.94433	5.06611	11.2937	4.63545	11.4131	6.08627	10.321	9.39188	4.04032	7.50201	7.13404	6.59911	7.89225	9.14848	8.99563	ACTB	Actin, cytoplasmic 1	P60709	_EITALAPS[Phospho (STY)]TMK_.2;_EITALAPS[Phospho (STY)]TM[Oxidation (M)]K_.2	ACTB_S323_M1
2.71253	7.15178	6.04927	6.18	5.2202	3.29128	8.57558	5.86752	5.29753	5.62932	3.5165	5.31124	6.26317	6.64719	6.0707	5.62553	5.36554	6.76762	5.51125	3.24769	6.64769	ACTB	Actin, cytoplasmic 1	P60709	_AVFPS[Phospho (STY)]IVGRPR_.3	ACTB_S33_M1
9.54527	9.36927	8.72551	3.72591	4.51358	10.6263	8.52447	11.1338	10.3906	6.70818	10.7632	5.87489	3.65797	6.6234	4.3746	6.48252	6.92119	7.35082	6.11962	8.88191	10.1598	ACTB	Actin, cytoplasmic 1	P60709	_GYSFTTT[Phospho (STY)]AER_.2	ACTB_T203_M1
10.0023	6.5655	6.31194	2.96512	5.67426	5.8737	9.0987	11.4914	11.1726	5.01611	10.7549	4.5957	5.77256	6.43423	4.47266	7.52558	5.00043	6.8361	5.55343	3.11113	4.32442	ACTB	Actin, cytoplasmic 1	P60709	_EITALAPST[Phospho (STY)]MK_.2;_EITALAPST[Phospho (STY)]M[Oxidation (M)]K_.2	ACTB_T324_M1
3.38573	5.96658	5.16577	4.23858	4.75336	3.91464	5.16238	5.37366	5.69294	5.57625	3.82779	5.18959	4.86494	8.00967	3.93306	6.79368	5.91058	9.02378	5.43845	6.17205	6.46314	ACTN1	Alpha-actinin-1	P12814	_DYETATLS[Phospho (STY)]EIK_.2	ACTN1_S428_M1
2.57967	4.18591	4.89559	5.04286	4.72953	3.13123	3.26517	4.90398	5.61319	4.87661	4.4171	7.91451	4.95495	5.26168	4.60144	4.70669	6.82939	5.0645	6.20974	5.71849	5.87838	ACTN1	Alpha-actinin-1	P12814	_FAIQDISVEET[Phospho (STY)]SAK_.2	ACTN1_T144_M1
3.3529	5.38869	5.28172	4.70589	7.20217	5.53536	5.98604	2.60358	6.60988	5.13336	6.7865	4.95392	3.88353	2.15713	4.68714	4.90817	4.82755	7.02514	4.71138	4.41664	3.32482	ACTR3	Actin-related protein 3	P61158	_HNPVFGVMS[Phospho (STY)]_.2	ACTR3_S418_M1
8.31216	5.32755	7.52188	4.48445	7.82161	8.21522	4.51597	7.84448	7.04553	5.29424	8.03918	7.65419	4.85411	5.07811	4.62776	5.03653	6.19896	6.1174	4.54364	6.98622	4.6629	ACVR2A	Activin receptor type-2A	P27037	_MAYPPVLVPTQDPGPPPPS[Phospho (STY)]PLLGLK_.3	ACVR2A_S184_M1
6.48823	4.72784	4.84994	3.97172	5.76065	4.64014	5.01953	3.45719	4.63409	4.03322	3.08068	7.28537	5.50489	4.82039	4.39526	6.00841	6.57115	5.80611	5.85679	6.24849	5.2681	ADAM17	Disintegrin and metalloproteinase domain-containing protein 17	P78536	_LQPAPVIPS[Phospho (STY)]APAAPK_.2	ADAM17_S747_M1
9.44701	10.8073	10.0213	9.66511	12.2684	9.90729	11.4161	8.2784	9.4034	12.7267	9.52735	15.6046	9.74439	11.8734	12.4774	12.0653	12.3087	13.1351	11.3989	10.4526	10.6138	ADAM17	Disintegrin and metalloproteinase domain-containing protein 17	P78536	_S[Phospho (STY)]FEDLTDHPVTR_.2;_S[Phospho (STY)]FEDLTDHPVTR_.3	ADAM17_S791_M1
12.7455	11.6679	5.86945	12.5591	13.1884	12.2028	10.9531	14.5056	13.9112	12.6533	12.7196	7.4239	13.2782	12.9125	12.9079	12.2511	10.6825	10.7299	9.95771	11.6934	11.1251	ADAM17	Disintegrin and metalloproteinase domain-containing protein 17	P78536	_IIKPFPAPQT[Phospho (STY)]PGRLQPAPVIPSAPAAPK_.4;_PFPAPQT[Phospho (STY)]PGR_.2	ADAM17_T735_M1
13.3345	14.795	13.7822	14.7032	11.7825	14.6839	12.2303	13.7472	14.2172	11.3346	13.9371	11.6195	13.852	11.5334	11.2761	11.5293	11.8269	11.5089	11.0859	13.9819	13.4276	ADD1	Alpha-adducin	P35611	_SPGS[Phospho (STY)]PVGEGTGSPPK_.2;_SRSPGS[Phospho (STY)]PVGEGTGSPPK_.2	ADD1_S358_M1
8.98332	6.40072	5.59624	5.6726	5.92163	6.87419	3.99246	5.00806	6.72421	8.48001	4.78797	11.5373	8.68579	8.56453	4.2178	10.1825	9.03152	5.67149	6.30853	7.55325	8.16634	ADD1	Alpha-adducin	P35611	_S[Phospho (STY)]LVQGELVTASK_.2	ADD1_S532_M1
6.93626	9.52257	7.66874	9.90933	9.11692	7.5145	7.21965	4.29656	5.17751	3.74808	6.97853	12.3989	8.81017	8.20434	8.45889	9.76123	10.0623	8.37486	5.20735	8.24351	8.27965	ADD1	Alpha-adducin	P35611	_GS[Phospho (STY)]EENLDEAR_.2;_QKGS[Phospho (STY)]EENLDEAR_.2	ADD1_S586_M1
7.96238	8.84654	9.21289	7.82245	9.02156	7.00015	7.92211	5.29126	8.73174	7.26032	8.26664	7.29257	5.63794	8.23876	6.7463	8.617	5.62495	8.02999	8.76841	8.57888	8.49361	ADD1	Alpha-adducin	P35611	_RVS[Phospho (STY)]MILQSPAFC[Carbamidomethyl (C)]EELESMIQEQFK_.3;_RVS[Phospho (STY)]M[Oxidation (M)]ILQSPAFC[Carbamidomethyl (C)]EELESMIQEQFK_.3	ADD1_S59_M1
10.8893	12.9053	5.0905	3.41743	13.5313	10.5792	11.4188	8.71273	12.9274	13.4937	11.7414	15.7128	4.74141	13.971	15.0537	15.0681	14.0704	5.12028	10.5725	9.95932	7.82005	ADD1	Alpha-adducin	P35611	_LEEDLVPEPTTGDDSDAATFKPTLPDLS[Phospho (STY)]PDEPSEALGFPMLEK_.4;_LEEDLVPEPTTGDDSDAATFKPTLPDLS[Phospho (STY)]PDEPSEALGFPM[Oxidation (M)]LEK_.4	ADD1_S645_M1
4.76577	5.20444	5.37044	5.8916	5.6047	5.04554	5.35885	3.50927	3.99396	5.27642	3.47118	6.41109	5.39619	4.76553	5.84038	8.64862	5.19053	5.09288	4.92337	5.99189	5.90471	ADD1	Alpha-adducin	P35611	_RVSM[Oxidation (M)]ILQS[Phospho (STY)]PAFC[Carbamidomethyl (C)]EELESMIQEQFK_.3	ADD1_S64_M1
3.73841	5.15638	10.7295	10.4314	14.456	5.34499	4.37649	6.59774	12.4449	4.34462	11.2637	4.80362	11.1177	5.65632	4.07685	6.39292	6.14598	12.5621	11.9906	4.70925	7.30466	ADD1	Alpha-adducin	P35611	_LEEDLVPEPT[Phospho (STY)]TGDDSDAATFKPTLPDLSPDEPSEALGFPMLEK_.4;_LEEDLVPEPT[Phospho (STY)]TGDDSDAATFKPTLPDLSPDEPSEALGFPM[Oxidation (M)]LEK_.4	ADD1_T627_M1
7.94017	9.08745	5.2647	8.94816	8.31322	9.73263	6.71225	6.00654	4.8844	9.9326	7.57467	11.2894	9.70642	9.62319	9.22941	9.20087	4.98013	8.47376	7.92138	3.9952	6.02116	ADD2	Beta-adducin	P35612	_ETAPEEPGS[Phospho (STY)]PAK_.2	ADD2_S592_M1
10.1164	8.62177	5.30323	3.8622	10.693	9.94136	10.0862	3.99032	5.72421	11.514	8.67041	13.5699	11.5672	13.5153	13.731	13.3043	13.4872	12.6876	10.6337	11.5257	13.4488	ADD2	Beta-adducin	P35612	_FRTPS[Phospho (STY)]FLKK_.2;_FRTPS[Phospho (STY)]FLK_.2;_KFRTPS[Phospho (STY)]FLK_.3;_TPS[Phospho (STY)]FLKK_.2	ADD2_S713_M1
4.62818	7.22273	3.40852	4.62617	11.6673	3.19871	5.5229	4.42787	5.85554	5.46922	3.91239	6.93451	3.80398	4.55122	4.21238	6.81335	6.97076	11.4457	9.98774	5.01333	4.48735	ADD2	Beta-adducin	P35612	_FRT[Phospho (STY)]PSFLKK_.2;_KFRT[Phospho (STY)]PSFLK_.3	ADD2_T711_M1
2.85078	5.49752	5.06884	2.36158	6.42889	2.66359	3.6333	3.93868	4.37728	6.12928	2.73096	6.93141	4.02354	4.61719	4.72792	5.8531	6.90799	5.37128	3.04948	4.03807	4.59038	ADD2	Beta-adducin	P35612	_DDSEETVPNPFSQLTDQELEEY[Phospho (STY)]KK_.3	ADD2_Y568_M1
3.36876	5.03999	5.52271	5.44856	4.94298	3.67825	5.32429	3.48699	4.9268	5.02968	3.47408	6.14417	4.11359	5.70616	7.68627	4.91851	11.2087	8.60102	5.21557	3.98664	5.24376	ADD3	Gamma-adducin	Q9UEY8	_HKS[Phospho (STY)]DVEIPATVTAFSFEDDTVPLSPLK_.3	ADD3_S402_M1
4.78192	4.56171	5.84585	3.31222	7.56643	3.69295	6.04174	4.34897	4.76619	3.79657	3.84262	6.59374	4.71231	7.02715	6.48785	5.28865	6.17497	4.63607	6.66003	6.05699	3.6158	ADD3	Gamma-adducin	Q9UEY8	_WLNS[Phospho (STY)]PNTYMK_.2	ADD3_S442_M1
4.09831	4.79996	5.28973	4.1762	3.54828	3.6671	5.28693	5.08051	5.94069	6.52408	5.40586	7.51502	5.22257	10.4285	10.8239	5.23001	6.97554	11.409	8.99551	4.36911	4.1456	ADD3	Gamma-adducin	Q9UEY8	_RVSRLS[Phospho (STY)]TSTTIENIEITIK_.4	ADD3_S650_M1
9.11044	5.37585	5.30334	3.56785	11.6403	3.08162	9.84236	5.83648	4.97632	10.3412	4.06509	12.3486	3.83704	12.4312	12.8798	12.362	11.2012	11.572	9.88454	9.6759	10.4085	ADD3	Gamma-adducin	Q9UEY8	_IEEVLS[Phospho (STY)]PEGSPSK_.2	ADD3_S673_M1
12.2927	13.9545	5.04684	5.054	14.9318	12.0541	13.0417	3.89446	3.46049	13.9264	3.73382	6.08652	14.1182	13.7503	14.2431	6.14503	13.179	5.7454	13.0547	12.7178	4.57832	ADD3	Gamma-adducin	Q9UEY8	_IEEVLSPEGS[Phospho (STY)]PSK_.2	ADD3_S677_M1
3.79832	3.70475	5.87009	2.08298	13.5377	3.50506	9.55382	4.09111	5.92707	5.96638	4.60782	16.6591	4.89916	13.1289	13.7525	12.3616	12.7742	6.4655	11.3796	5.19202	3.84172	ADD3	Gamma-adducin	Q9UEY8	_IEEVLSPEGS[Phospho (STY)]PS[Phospho (STY)]K_.2;_IEEVLS[Phospho (STY)]PEGS[Phospho (STY)]PSK_.2	ADD3_S677_M2
3.73069	7.82761	5.55623	4.01456	5.10239	7.86002	4.16915	4.12681	3.71978	4.46413	3.05501	4.75292	4.87174	4.73504	7.19423	5.68854	4.634	7.15542	5.13916	6.01227	3.54387	ADD3	Gamma-adducin	Q9UEY8	_SDVEIPATVTAFSFEDDT[Phospho (STY)]VPLSPLK_.3	ADD3_T419_M1
9.09179	7.75312	6.25943	8.34068	7.85838	8.65358	5.94609	7.84213	9.91194	9.51727	8.50982	10.609	7.96816	7.09562	6.72629	8.67801	7.09302	5.49168	6.0387	5.81633	4.44648	ADGRA1	Adhesion G protein-coupled receptor A1	Q86SQ6	_TVLS[Phospho (STY)]LPR_.2	ADGRA1_S8_M1
3.87399	5.88389	4.98627	4.0974	4.90146	4.67139	4.70874	5.19866	5.62662	8.06009	4.82781	8.79856	5.67802	4.33666	7.89407	8.03371	7.79579	6.55434	3.30715	4.51664	4.85205	ADGRL2	Adhesion G protein-coupled receptor L2	O95490	_THS[Phospho (STY)]LLYQPQK_.2	ADGRL2_S1334_M1
7.7926	7.92765	5.2985	7.28362	6.52204	3.90173	6.00748	5.86201	5.93601	6.88988	6.70682	6.33458	5.05038	8.2782	6.052	7.68535	8.44145	9.11075	5.34182	4.81593	6.34888	ADGRL2	Adhesion G protein-coupled receptor L2	O95490	_DSLYTS[Phospho (STY)]MPNLR_.2	ADGRL2_S1374_M1
8.539	5.31041	6.83978	7.36286	8.49823	7.54241	8.86358	5.09396	7.27436	10.9458	3.71369	14.3577	4.30576	9.93452	10.0264	11.7188	10.7497	10.2961	7.64768	6.16419	5.64104	ADGRL2	Adhesion G protein-coupled receptor L2	O95490	_GNS[Phospho (STY)]DGYIIPINK_.2	ADGRL2_S1430_M1
4.06273	5.67067	4.89219	4.11451	5.79157	5.14644	3.46519	5.35079	5.4151	7.76529	4.50317	10.4799	5.63665	4.0093	6.85191	4.41378	4.11157	4.63386	4.52615	3.51744	5.06966	ADIRF	Adipogenesis regulatory factor	Q15847	_TANQASDTFS[Phospho (STY)]GIGK_.2	ADIRF_S66_M1
10.5868	5.67306	6.44816	8.85964	10.6895	8.95668	10.2834	5.94875	5.27162	11.0925	8.51905	12.3587	4.52255	11.6202	11.8866	11.6076	12.3273	12.3309	10.7267	10.9129	10.2054	ADNP	Activity-dependent neuroprotector homeobox protein	Q9H2P0	_VIPEDAS[Phospho (STY)]ESEEK_.2	ADNP_S921_M1
7.41411	7.91336	9.24585	8.49349	10.9471	7.00271	9.66614	11.5731	9.63941	9.69654	9.07631	8.42657	5.50738	9.06818	9.52288	8.6869	9.22544	9.05501	8.69902	8.83485	9.24366	ADRBK1	Beta-adrenergic receptor kinase 1	P25098	_NKPRS[Phospho (STY)]PVVELSK_.2;_NKPRS[Phospho (STY)]PVVELSK_.3;_PRS[Phospho (STY)]PVVELSK_.3	ADRBK1_S670_M1
8.72109	4.42245	5.09514	4.9734	6.29284	6.48114	5.32843	3.9463	4.3851	3.02315	7.33457	5.58262	5.08619	3.98273	3.67936	4.87014	4.35964	6.98955	4.52776	8.21935	4.44603	ADRM1	Proteasomal ubiquitin receptor ADRM1	Q16186	_TTS[Phospho (STY)]GALFPSLVPGSR_.2	ADRM1_S4_M1
3.81482	5.72556	4.97201	4.27898	5.22899	3.9286	4.92919	4.50601	5.20786	4.56707	4.42071	5.70015	4.27387	4.30569	6.0623	6.2583	5.43897	5.10384	3.8737	5.8969	4.49365	ADRM1	Proteasomal ubiquitin receptor ADRM1	Q16186	_SQSAAVT[Phospho (STY)]PSSTTSSTR_.2	ADRM1_T217_M1
10.122	9.5426	6.4034	12.5252	13.6548	11.184	9.86388	8.27826	9.07258	14.141	10.0599	14.5801	9.54209	10.7443	12.5708	11.4266	9.43454	7.25796	10.3966	9.09877	4.10514	AEBP2	Zinc finger protein AEBP2	Q6ZN18	_LSPLPPGS[Phospho (STY)]PGSAAR_.2	AEBP2_S24_M1
2.68352	4.72587	5.6947	2.9545	4.65374	3.27027	5.34661	4.3031	5.57936	5.10579	4.42152	6.62878	4.89407	4.30574	4.81158	6.0691	6.4022	7.16099	6.27483	4.75416	3.63077	AFAP1L2	Actin filament-associated protein 1-like 2	Q8N4X5	_NRPLS[Phospho (STY)]VVVTGK_.2	AFAP1L2_S796_M1
5.44027	5.42718	6.96866	5.9589	4.35259	6.62906	7.82057	5.158	5.19462	4.32926	6.22399	6.90796	5.28675	4.4836	5.21512	6.50358	6.46125	6.27243	4.56237	2.98171	4.37315	AFAP1L2	Actin filament-associated protein 1-like 2	Q8N4X5	_VYLDLT[Phospho (STY)]PVK_.2	AFAP1L2_T541_M1
8.35387	6.81809	4.62368	3.23241	5.4703	7.46483	9.14872	4.82769	6.04224	7.94318	8.19415	4.72248	4.54564	5.13241	8.55597	5.47205	4.73276	4.75426	5.57802	7.77869	9.24244	AFAP1L2	Actin filament-associated protein 1-like 2	Q8N4X5	_VAQQPLSLVGC[Carbamidomethyl (C)]EVVPDPSPDHLY[Phospho (STY)]SFR_.3	AFAP1L2_Y413_M1
9.37721	10.6636	9.97056	9.84233	10.7972	10.5952	9.77855	9.77357	10.5861	10.0399	10.1867	10.8818	10.7856	11.6885	10.4525	10.6979	9.24867	9.62499	7.46069	9.42912	9.61701	AFAP1	Actin filament-associated protein 1	Q8N556	_SGTSSPQS[Phospho (STY)]PVFR_.2	AFAP1_S668_M1
4.36887	4.89976	7.03837	3.34256	12.4285	4.52949	11.4452	7.86027	8.84028	11.4796	3.46139	15.6103	10.5338	11.7451	12.5878	12.69	12.5836	13.6255	11.9023	4.92856	9.4454	AFF1	AF4/FMR2 family member 1	P51825	_ELS[Phospho (STY)]PLISLPS[Phospho (STY)]PVPPLS[Phospho (STY)]PIHSNQQTLPR_.3;_ELS[Phospho (STY)]PLIS[Phospho (STY)]LPS[Phospho (STY)]PVPPLSPIHSNQQTLPR_.3;_ELS[Phospho (STY)]PLIS[Phospho (STY)]LPS[Phospho (STY)]PVPPLSPIHSNQQTLPR_.4	AFF1_S199_M3
8.86406	5.80433	6.0947	3.96738	5.94971	5.9518	3.04145	7.34972	4.58331	5.69085	4.13611	6.61943	4.20561	3.92851	9.26059	5.87724	4.70375	5.64351	8.3881	5.64368	4.33173	AFF1	AF4/FMR2 family member 1	P51825	_ELS[Phospho (STY)]PLIS[Phospho (STY)]LPSPVPPLSPIHSNQQTLPR_.3	AFF1_S203_M2
9.85111	9.38658	4.97831	9.03734	7.31256	7.17743	11.2055	8.10849	6.41318	11.6856	8.66431	13.7606	9.0094	11.2861	11.2784	5.47899	11.7418	12.483	10.0052	7.94156	4.8815	AFF1	AF4/FMR2 family member 1	P51825	_ELSPLISLPS[Phospho (STY)]PVPPLS[Phospho (STY)]PIHSNQQTLPR_.3;_ELS[Phospho (STY)]PLISLPS[Phospho (STY)]PVPPLSPIHSNQQTLPR_.3	AFF1_S206_M2
2.3303	5.18217	4.48081	4.45061	12.582	3.52991	11.6231	8.03812	9.01813	11.6574	3.61089	15.7882	10.7116	11.9361	12.7308	12.8678	12.7955	13.8033	12.0801	4.20703	9.62324	AFF1	AF4/FMR2 family member 1	P51825	_ELSPLIS[Phospho (STY)]LPS[Phospho (STY)]PVPPLS[Phospho (STY)]PIHSNQQTLPR_.4;_ELS[Phospho (STY)]PLISLPS[Phospho (STY)]PVPPLS[Phospho (STY)]PIHSNQQTLPR_.3;_ELS[Phospho (STY)]PLIS[Phospho (STY)]LPS[Phospho (STY)]PVPPLSPIHSNQQTLPR_.3;_ELS[Phospho (STY)]PLIS[Phospho (STY)]LPS[Phospho (STY)]PVPPLSPIHSNQQTLPR_.4	AFF1_S206_M3
9.32781	9.18551	9.11209	4.11501	10.213	8.28286	10.0683	8.95927	10.0126	9.75623	9.53057	5.87347	8.51758	6.95613	7.91143	5.70689	6.77291	6.70808	3.94669	6.53271	5.29488	AFF1	AF4/FMR2 family member 1	P51825	_ELSPLISLPSPVPPLS[Phospho (STY)]PIHSNQQTLPR_.3	AFF1_S212_M1
10.518	10.0535	9.41483	9.70428	12.479	7.66228	11.8724	8.77543	11.0863	12.2848	9.6393	15.4812	9.67633	11.9531	11.9454	12.356	12.1357	13.221	10.6721	8.60849	5.20913	AFF1	AF4/FMR2 family member 1	P51825	_ELSPLISLPSPVPPLS[Phospho (STY)]PIHS[Phospho (STY)]NQQTLPR_.3;_ELSPLISLPS[Phospho (STY)]PVPPLS[Phospho (STY)]PIHSNQQTLPR_.3;_ELS[Phospho (STY)]PLISLPSPVPPLS[Phospho (STY)]PIHSNQQTLPR_.3	AFF1_S212_M2
4.53818	3.64633	5.77625	3.91747	11.8306	4.51677	10.8882	3.42967	6.41668	10.9225	5.15519	15.0533	5.19767	11.2099	11.6991	12.1329	12.2972	13.0684	5.71195	4.34634	4.20556	AFF1	AF4/FMR2 family member 1	P51825	_ELSPLIS[Phospho (STY)]LPS[Phospho (STY)]PVPPLS[Phospho (STY)]PIHSNQQTLPR_.4;_ELS[Phospho (STY)]PLISLPS[Phospho (STY)]PVPPLS[Phospho (STY)]PIHSNQQTLPR_.3	AFF1_S212_M3
4.42208	4.48682	5.90061	4.26205	4.9049	4.25416	5.99227	2.90924	5.98979	5.93779	3.97212	11.158	4.71411	3.23248	5.47316	7.41958	4.81675	5.64546	5.14501	5.00145	3.55137	AFF4	AF4/FMR2 family member 4	Q9UHB7	_DPDANWDS[Phospho (STY)]PSR_.2	AFF4_S222_M1
8.12746	8.70572	7.01645	8.65424	6.66646	8.98739	8.03415	8.03768	7.94193	7.76179	8.78829	13.0205	9.72609	7.83434	9.03952	8.49832	6.78441	9.34437	6.53652	5.90837	6.25266	AFF4	AF4/FMR2 family member 4	Q9UHB7	_MFS[Phospho (STY)]PMEEK_.2	AFF4_S694_M1
12.4078	12.4181	9.78911	11.4042	12.9439	11.9906	13.1973	12.0433	13.2032	13.0322	12.4253	12.3388	12.1825	12.6079	13.4531	13.4166	7.4834	11.4532	11.359	11.8729	12.121	AFF4	AF4/FMR2 family member 4	Q9UHB7	_DLLPS[Phospho (STY)]PAGPVPSK_.2	AFF4_S814_M1
6.60073	4.14819	5.19508	4.43177	7.00145	2.5777	3.61884	4.6874	6.02467	4.57157	3.47979	6.07696	4.95579	7.72326	4.70687	6.67298	4.25579	5.48383	6.61406	5.71345	4.08947	AFTPH	Aftiphilin	Q6ULP2	_LEISTS[Phospho (STY)]SLK_.2	AFTPH_S865_M1
5.23551	5.38087	4.84251	3.89851	5.92672	6.32123	4.70633	5.58234	5.84618	8.67275	2.60373	7.99324	3.79278	6.32156	7.8865	6.93029	7.23845	8.26504	6.46946	5.76036	4.2805	AFTPH	Aftiphilin	Q6ULP2	_LEISTSS[Phospho (STY)]LK_.2	AFTPH_S866_M1
6.09317	5.87717	6.19494	6.56096	6.6995	4.73062	4.95896	3.99185	6.08681	8.32534	3.7354	5.80273	4.10578	8.16387	8.73562	6.33977	6.83262	8.78904	6.18401	7.94634	5.30193	AFTPH	Aftiphilin	Q6ULP2	_TDENIDTPGT[Phospho (STY)]PK_.2	AFTPH_T617_M1
6.52759	7.54276	5.71602	5.46801	5.01861	5.91584	5.0366	4.66612	6.96105	5.45618	5.61832	6.6483	6.09844	5.4734	5.24946	5.29385	4.28684	7.07907	6.47371	4.47749	7.0253	AGAP1	Arf-GAP with GTPase, ANK repeat and PH domain-containing protein 1	Q9UPQ3	_FVLMAT[Phospho (STY)]PNLSR_.2	AGAP1_T836_M1
12.6784	12.7588	7.87061	12.6136	12.4512	12.4923	13.4388	12.5224	5.76558	13.8123	11.7953	12.2461	12.2441	12.6643	12.5478	11.8257	12.8706	11.0332	11.6299	10.4083	12.2053	AGFG1	Arf-GAP domain and FG repeat-containing protein 1	P52594	_GTPSQS[Phospho (STY)]PVVGR_.2	AGFG1_S181_M1
2.98806	5.12237	6.1197	3.9229	5.57446	6.13557	7.42093	5.61086	6.27443	6.0078	7.09311	4.2543	5.25192	3.80913	6.93625	7.92491	8.57817	6.83443	7.32933	3.28659	5.53455	AGFG1	Arf-GAP domain and FG repeat-containing protein 1	P52594	_GT[Phospho (STY)]PSQS[Phospho (STY)]PVVGR_.2;_GT[Phospho (STY)]PS[Phospho (STY)]QSPVVGR_.2	AGFG1_T177_M2
3.06817	6.41522	11.1179	4.14735	13.2714	2.88672	12.0616	4.62558	4.53376	13.5502	6.59108	17.0292	4.63381	11.7901	13.5291	11.6479	13.1344	14.2152	12.2566	5.40386	8.841	AGGF1	Angiogenic factor with G patch and FHA domains 1	Q8N302	_ASEAPSPPRS[Phospho (STY)]PPPPT[Phospho (STY)]S[Phospho (STY)]PEPELAQLR_.3;_ASEAPS[Phospho (STY)]PPRS[Phospho (STY)]PPPPTS[Phospho (STY)]PEPELAQLR_.3	AGGF1_S11_M3
4.26089	3.33367	6.36572	3.52382	4.59216	3.92584	4.14008	5.21249	5.05525	4.80222	3.17879	4.31256	5.26511	9.72272	5.6055	9.20156	3.33455	11.6223	7.90475	4.86305	5.2954	AGGF1	Angiogenic factor with G patch and FHA domains 1	Q8N302	_ASEAPSPPRSPPPPT[Phospho (STY)]S[Phospho (STY)]PEPELAQLR_.3	AGGF1_S17_M2
3.01827	5.84568	11.1179	3.52357	13.2714	3.711	12.0616	5.39166	3.54804	13.5502	6.59108	17.0292	4.4837	11.7901	13.5291	11.6479	13.1344	14.2152	12.2566	4.00539	8.841	AGGF1	Angiogenic factor with G patch and FHA domains 1	Q8N302	_ASEAPSPPRS[Phospho (STY)]PPPPT[Phospho (STY)]S[Phospho (STY)]PEPELAQLR_.3;_ASEAPS[Phospho (STY)]PPRS[Phospho (STY)]PPPPTS[Phospho (STY)]PEPELAQLR_.3	AGGF1_S17_M3
4.63671	5.34331	6.72383	2.74264	12.5479	2.66871	11.3381	2.89904	5.60782	12.8267	3.26497	16.3057	4.71183	10.8039	12.8056	11.4791	12.4109	13.9037	6.69829	2.90405	4.71087	AGGF1	Angiogenic factor with G patch and FHA domains 1	Q8N302	_ASEAPS[Phospho (STY)]PPRS[Phospho (STY)]PPPPTS[Phospho (STY)]PEPELAQLR_.3	AGGF1_S7_M3
3.88914	3.33367	4.33891	5.36672	5.16169	4.47657	4.56773	7.09492	4.40001	6.51176	6.43524	6.40453	4.97419	9.72272	4.60806	9.20156	4.3522	11.6223	7.90475	3.81184	4.41817	AGGF1	Angiogenic factor with G patch and FHA domains 1	Q8N302	_ASEAPSPPRSPPPPT[Phospho (STY)]S[Phospho (STY)]PEPELAQLR_.3	AGGF1_T16_M2
3.36157	5.11201	9.77555	4.32144	11.929	2.13613	4.95334	3.38081	5.25987	5.57588	5.24869	6.41343	5.27542	10.7762	5.37004	8.46884	4.57137	11.8511	10.9142	6.27244	7.49861	AGGF1	Angiogenic factor with G patch and FHA domains 1	Q8N302	_ASEAPSPPRS[Phospho (STY)]PPPPT[Phospho (STY)]S[Phospho (STY)]PEPELAQLR_.3	AGGF1_T16_M3
3.35335	5.19212	4.02054	3.56574	5.31124	2.724	4.31058	4.56499	5.93241	7.76139	3.88433	5.5339	5.49994	5.33334	5.66974	6.04986	5.12764	5.16874	6.6649	4.27872	5.15312	AHCTF1	Protein ELYS	Q8WYP5	_TTS[Phospho (STY)]FFLNSPEK_.2	AHCTF1_S1278_M1
9.47376	8.85212	8.41722	9.0763	8.04856	9.4567	9.00887	8.98638	8.42351	9.76828	9.31213	10.4119	8.32587	9.3819	9.45313	5.93618	8.39248	8.73541	8.1732	3.98918	6.74273	AHCTF1	Protein ELYS	Q8WYP5	_TTSFFLNS[Phospho (STY)]PEK_.2	AHCTF1_S1283_M1
6.5425	5.99105	6.46971	3.77275	6.21474	5.46136	4.29146	4.42052	4.09971	5.62337	4.79771	5.96631	7.32636	5.015	5.60617	4.01845	4.65675	4.88475	4.96092	3.96708	4.55517	AHCTF1	Protein ELYS	Q8WYP5	_NLS[Phospho (STY)]FNELYPSGTLK_.2	AHCTF1_S1541_M1
3.8146	3.88545	6.17009	3.54739	3.69343	2.62952	4.17058	4.32284	4.04288	4.60716	5.11414	4.47381	5.85602	4.01499	6.20976	5.45553	5.50616	4.64735	6.63097	4.40425	4.80714	AHCTF1	Protein ELYS	Q8WYP5	_LVC[Carbamidomethyl (C)]SGENDNHGQIANLPS[Phospho (STY)]AVTSDQK_.3	AHCTF1_S1643_M1
6.82662	3.33764	5.12334	3.38936	4.50184	4.23976	4.02153	2.89524	4.95447	5.32973	4.52584	8.45918	5.21689	5.48727	5.98694	5.87706	6.48521	5.09898	7.43973	4.95611	4.23807	AHCTF1	Protein ELYS	Q8WYP5	_ESAWS[Phospho (STY)]PPPIEIR_.2	AHCTF1_S2212_M1
5.32411	5.97318	5.62699	3.40379	6.91996	3.32725	6.3496	4.81994	4.84148	6.68563	3.40819	6.3361	5.18638	4.78898	6.52958	4.66365	4.2932	6.29781	4.35969	3.48875	5.76445	AHCTF1	Protein ELYS	Q8WYP5	_VDT[Phospho (STY)]LPYVPEPIK_.2	AHCTF1_T1656_M1
3.31082	5.16986	5.17416	3.65448	4.68063	2.30432	3.8953	5.18286	5.15854	5.45927	5.33318	4.28744	6.05113	3.85192	4.05077	6.075	4.54999	5.69128	4.95893	4.34722	5.73852	AHCYL1	Adenosylhomocysteinase 2	O43865	_YSFMATVT[Phospho (STY)]K_.2	AHCYL1_T35_M1
2.91742	5.99431	5.96071	3.79338	6.82545	7.05376	4.21204	4.29844	5.56219	4.46054	3.37907	6.50563	5.82563	8.87656	5.99221	4.94354	4.75889	6.80534	4.64091	3.09881	5.19383	AHDC1	AT-hook DNA-binding motif-containing protein 1	Q5TGY3	_ASTVS[Phospho (STY)]PGGYMVPK_.2	AHDC1_S1064_M1
3.626	5.93028	6.35239	2.91252	6.13823	2.11576	3.8553	3.86213	6.19083	4.80824	5.69803	5.56704	4.43958	6.81187	5.41728	6.38289	5.06588	5.13676	6.00182	5.86407	6.10894	AHDC1	AT-hook DNA-binding motif-containing protein 1	Q5TGY3	_GPAAAAAGYGC[Carbamidomethyl (C)]PLLSDLTLS[Phospho (STY)]PVPR_.3	AHDC1_S1549_M1
6.21353	4.72213	5.19714	5.58284	4.29625	2.50161	4.1624	3.80349	5.61	6.18836	6.02907	5.47682	4.2555	6.83294	6.95721	8.6598	7.05486	6.28803	6.74496	4.85787	3.97384	AHNAK2	Protein AHNAK2	Q8IVF2	_ALVDVS[Phospho (STY)]APK_.2	AHNAK2_S1024_M1
5.33361	5.43482	6.55543	6.42159	4.75264	3.17925	4.94292	4.97409	4.91287	10.0711	3.79724	10.0749	3.88656	11.7267	12.0549	11.3077	12.869	12.4118	11.3055	7.67508	7.42464	AHNAK2	Protein AHNAK2	Q8IVF2	_S[Phospho (STY)]IEASVDVSAPK_.2	AHNAK2_S1181_M1
8.8187	3.49454	5.14283	8.52715	6.40048	8.90381	5.0297	5.29863	4.12764	10.2382	4.88666	7.2173	12.3548	11.3279	12.2049	11.6105	12.1845	11.9738	10.392	9.85884	9.70962	AHNAK2	Protein AHNAK2	Q8IVF2	_ADVS[Phospho (STY)]LPSMQGDLK_.2;_ADVS[Phospho (STY)]LPSM[Oxidation (M)]QGDLK_.2;_VEADVS[Phospho (STY)]LPSM[Oxidation (M)]QGDLK_.2	AHNAK2_S1198_M1
8.20189	5.02139	3.82119	6.72418	4.72293	5.50072	5.26783	4.97414	5.23113	7.90092	4.37539	7.64651	4.49334	8.3809	8.15143	8.25956	10.1357	7.45867	4.02583	4.64172	4.59019	AHNAK2	Protein AHNAK2	Q8IVF2	_VQM[Oxidation (M)]PS[Phospho (STY)]LK_.2	AHNAK2_S1253_M1
7.51183	5.08991	4.42265	6.83827	4.56461	8.07934	4.91659	4.15565	5.94014	8.31004	4.9534	10.7909	3.99227	10.2157	11.4765	9.33675	10.8503	11.2463	9.25423	7.04773	5.72101	AHNAK2	Protein AHNAK2	Q8IVF2	_S[Phospho (STY)]IEASVDLSAPK_.2	AHNAK2_S1346_M1
8.78233	4.78975	5.38298	8.05572	6.36604	7.50161	5.1112	3.75562	3.8722	5.23102	5.8827	5.31244	6.30139	4.84671	2.33284	6.84422	10.1617	5.72566	6.22025	5.1609	4.83344	AHNAK2	Protein AHNAK2	Q8IVF2	_VEADMS[Phospho (STY)]LPSMQGDLK_.2;_VEADMS[Phospho (STY)]LPSM[Oxidation (M)]QGDLK_.2	AHNAK2_S1363_M1
10.2776	4.73284	6.50457	10.0539	9.32191	9.47453	7.81958	6.99762	4.30048	11.2231	7.05282	9.9952	5.81279	12.6246	12.2945	12.538	13.0224	11.1255	9.36179	9.63388	10.9579	AHNAK2	Protein AHNAK2	Q8IVF2	_LQM[Oxidation (M)]PS[Phospho (STY)]FK_.2	AHNAK2_S1418_M1
7.88006	6.20934	4.63953	3.59647	5.84179	4.19727	4.87144	4.22871	3.886	7.59531	2.94083	6.59917	4.46079	5.04198	5.77272	9.43745	8.70407	5.42575	4.89409	5.12202	5.61711	AHNAK2	Protein AHNAK2	Q8IVF2	_LPEGPVS[Phospho (STY)]EGAGLK_.2	AHNAK2_S1567_M1
9.90129	6.9995	5.15251	9.55766	8.66538	9.29966	8.14074	3.51776	4.81159	10.6033	7.28655	8.77311	5.76359	12.0565	13.0818	11.4053	13.2649	11.1525	10.2999	9.62861	9.90072	AHNAK2	Protein AHNAK2	Q8IVF2	_VQM[Oxidation (M)]PS[Phospho (STY)]FK_.2	AHNAK2_S1583_M1
6.48345	4.91355	6.51633	4.30781	5.93691	4.2244	6.46089	5.49789	5.10358	7.18297	3.76512	9.8243	4.5195	9.48557	9.55348	8.9282	9.6158	10.5902	8.77858	3.37303	4.49072	AHNAK2	Protein AHNAK2	Q8IVF2	_S[Phospho (STY)]IEASVDVSEPK_.2	AHNAK2_S1676_M1
4.06826	6.07285	5.04934	3.91183	5.52679	4.61046	6.02265	3.72933	5.27033	10.9119	3.99497	7.09447	5.1403	12.9404	13.3434	9.49465	6.57915	12.4791	11.8607	10.2861	6.64309	AHNAK2	Protein AHNAK2	Q8IVF2	_TTDLSIQSPS[Phospho (STY)]ADLEVQAGQVNVK_.3	AHNAK2_S1712_M1
9.23856	5.44069	5.08536	6.35935	5.90279	4.48298	3.50644	4.65594	6.25262	7.45015	4.46414	7.67711	4.01966	8.43819	8.96475	7.76727	9.23437	9.68002	6.40991	7.16666	7.33837	AHNAK2	Protein AHNAK2	Q8IVF2	_VDMPS[Phospho (STY)]FK_.2;_VDM[Oxidation (M)]PS[Phospho (STY)]FK_.2	AHNAK2_S1913_M1
7.03055	5.38602	4.97137	9.77694	8.01507	8.48319	7.79162	3.91889	5.503	9.24487	5.65043	8.20205	5.73683	11.56	10.7283	7.9874	8.51879	7.58197	5.07712	4.57821	6.40205	AHNAK2	Protein AHNAK2	Q8IVF2	_MPS[Phospho (STY)]FGVSAPGR_.2	AHNAK2_S1997_M1
6.31728	5.79932	5.63989	3.30948	9.47051	2.69515	7.52827	4.51407	4.16855	10.987	3.38876	11.1579	6.61506	11.6228	12.4395	12.1339	12.8185	11.4923	8.91092	6.77102	7.90844	AHNAK2	Protein AHNAK2	Q8IVF2	_S[Phospho (STY)]IEASVDVSPPK_.2	AHNAK2_S2171_M1
8.09329	5.47638	5.734	4.80033	9.45124	4.16187	8.18566	4.79319	5.54252	10.5203	4.7806	4.99399	4.98504	11.9977	12.1626	11.3606	11.2109	11.4284	10.0928	9.56699	9.07557	AHNAK2	Protein AHNAK2	Q8IVF2	_TTDLSIQPLS[Phospho (STY)]ADVK_.2	AHNAK2_S2207_M1
5.1078	4.71385	4.90147	4.30849	5.18178	3.27189	4.79466	4.01248	6.24648	3.49382	5.45714	3.47478	3.7085	4.2869	2.65645	6.28536	6.21246	5.69802	5.41271	3.92733	5.38181	AHNAK2	Protein AHNAK2	Q8IVF2	_LEGDMS[Phospho (STY)]LADK_.2	AHNAK2_S2305_M1
7.0186	5.60003	6.2441	3.53665	5.121	6.24738	5.49689	6.20784	4.30747	9.29608	4.42418	6.13105	8.9162	10.9354	10.6493	9.63497	10.1167	6.66279	4.3893	7.2536	7.54305	AHNAK2	Protein AHNAK2	Q8IVF2	_MLS[Phospho (STY)]FGVSALGK_.2;_M[Oxidation (M)]LS[Phospho (STY)]FGVSALGK_.2	AHNAK2_S2327_M1
8.2037	4.51361	5.56013	3.99907	6.69657	6.28637	4.17327	4.90408	3.82589	8.38414	3.72622	7.40917	4.90123	9.12758	8.87226	9.64749	8.6904	6.04556	5.65574	6.19179	5.67532	AHNAK2	Protein AHNAK2	Q8IVF2	_MLSFGVS[Phospho (STY)]ALGK_.2;_M[Oxidation (M)]LSFGVS[Phospho (STY)]ALGK_.2	AHNAK2_S2331_M1
2.88303	6.44246	5.76694	3.66719	6.3584	4.31765	6.2803	5.27258	4.95672	11.2502	4.75236	10.6593	5.44801	11.9157	12.1679	10.9905	11.9104	10.6004	8.91571	7.72639	7.65392	AHNAK2	Protein AHNAK2	Q8IVF2	_S[Phospho (STY)]IEASADVSALK_.2	AHNAK2_S2336_M1
7.80966	7.98471	4.62742	5.68205	6.45036	6.49011	5.5951	5.03326	5.40541	8.71799	4.63214	6.32227	4.90611	7.99318	10.1557	8.68869	10.1362	10.2271	5.67461	4.20912	5.34985	AHNAK2	Protein AHNAK2	Q8IVF2	_LDGAWLEGDLS[Phospho (STY)]VADK_.2	AHNAK2_S2470_M1
8.22565	4.97007	8.36924	7.5218	6.6044	7.38044	7.73394	4.77515	5.25854	8.99993	5.65536	10.9975	4.79085	10.9883	11.1135	10.0146	9.8882	10.9785	9.23686	4.11498	7.89682	AHNAK2	Protein AHNAK2	Q8IVF2	_ERLS[Phospho (STY)]WPK_.2	AHNAK2_S260_M1
8.9087	8.13795	5.11424	9.36942	4.76871	8.34801	8.58291	3.48536	4.32662	10.0485	6.80319	4.79321	6.0039	11.0988	11.3289	11.2009	11.5645	10.0232	10.96	9.51708	9.65586	AHNAK2	Protein AHNAK2	Q8IVF2	_VSAPGES[Phospho (STY)]IEALVDVSELK_.3	AHNAK2_S2666_M1
10.0061	8.47872	9.72059	10.4522	9.22917	9.13296	10.5208	4.90091	6.78458	10.7185	9.45521	11.9843	9.56947	11.9009	11.5991	10.9458	12.0235	10.9922	11.0198	10.4404	10.9089	AHNAK2	Protein AHNAK2	Q8IVF2	_SHS[Phospho (STY)]SSEAYEPR_.2	AHNAK2_S280_M1
5.41664	4.66495	5.82393	3.83126	6.42943	6.44429	3.73431	4.03572	3.71615	9.26687	3.00683	9.02845	3.61905	11.3282	13.0728	10.6059	11.2765	13.0767	10.3164	8.93661	6.72956	AHNAK2	Protein AHNAK2	Q8IVF2	_S[Phospho (STY)]IEASVDVSELK_.2	AHNAK2_S2831_M1
3.21261	6.45021	5.75623	4.81265	4.93646	2.24763	4.05863	2.91376	4.82322	3.40445	5.63195	6.10286	4.68032	6.79549	10.9535	4.51939	7.19153	11.6807	7.32894	6.66998	5.69715	AHNAK2	Protein AHNAK2	Q8IVF2	_S[Phospho (STY)]IEVSVDVSAPK_.2	AHNAK2_S2996_M1
4.80714	4.4403	4.84925	7.05237	5.74987	4.04509	4.1209	3.01438	5.65204	7.42918	3.74909	8.11025	4.82603	8.39463	8.67597	10.4818	10.7469	9.46172	7.65984	6.32189	6.34351	AHNAK2	Protein AHNAK2	Q8IVF2	_S[Phospho (STY)]IQASVDVSAPK_.2	AHNAK2_S3326_M1
3.07296	5.31021	13.3112	7.94658	4.67127	8.40838	8.88438	4.10042	5.6364	9.41091	5.97558	7.76497	5.10962	10.1894	9.32884	9.77119	10.133	9.6848	8.78986	8.10746	9.70715	AHNAK2	Protein AHNAK2	Q8IVF2	_FRTGS[Phospho (STY)]GQGPSSTGQPGR_.2;_TGS[Phospho (STY)]GQGPSSTGQPGR_.2	AHNAK2_S332_M1
3.49368	5.43234	6.07112	4.0468	5.29843	5.52769	3.45503	4.60074	6.66673	3.8979	3.81522	6.58874	5.4789	4.4749	6.58448	6.77778	7.73355	5.29644	5.48429	5.34001	4.04946	AHNAK2	Protein AHNAK2	Q8IVF2	_SIQASVDVS[Phospho (STY)]APK_.2	AHNAK2_S3334_M1
5.58244	6.03476	5.56061	4.82525	10.9504	3.39754	8.88109	4.70879	4.41391	11.7529	6.83018	10.2887	4.8999	14.7899	14.6578	12.7976	14.2458	14.0676	11.6283	7.64078	2.77796	AHNAK2	Protein AHNAK2	Q8IVF2	_VDLKS[Phospho (STY)]PQVDIK_.2;_VDLKS[Phospho (STY)]PQVDIK_.3	AHNAK2_S3408_M1
9.30376	5.09844	4.83289	3.28855	5.50535	5.28169	5.82107	4.04429	4.33282	10.3872	4.03632	11.0794	5.00438	11.3207	11.4928	11.9217	12.3709	11.415	9.71653	8.34935	8.9209	AHNAK2	Protein AHNAK2	Q8IVF2	_LEGDLS[Phospho (STY)]LAEK_.2	AHNAK2_S3460_M1
3.09715	5.54707	5.36074	6.13256	6.0634	5.57665	6.13481	5.89127	4.60275	10.2982	3.7882	11.0595	3.45118	10.3067	12.2074	9.67442	10.6146	11.6719	10.0372	9.02452	5.91531	AHNAK2	Protein AHNAK2	Q8IVF2	_S[Phospho (STY)]IEASLDVSAPK_.2	AHNAK2_S3491_M1
9.93117	10.8243	7.85363	10.9514	6.53645	10.8743	12.1126	7.37908	7.72868	12.1412	9.44912	13.6866	9.54142	13.9028	13.0069	13.1664	12.8239	11.7645	11.1767	9.76105	10.7218	AHNAK2	Protein AHNAK2	Q8IVF2	_AGVLEELGPWGDS[Phospho (STY)]LEETGAATGSR_.3	AHNAK2_S365_M1
5.91857	4.80547	5.87577	5.38497	4.79727	4.45633	2.94594	5.19575	3.8747	7.81122	3.64436	5.88454	5.09554	7.51611	7.68795	8.70041	9.03697	8.90101	4.6412	7.93467	8.35332	AHNAK2	Protein AHNAK2	Q8IVF2	_S[Phospho (STY)]IEASVHVSAPK_.2	AHNAK2_S3821_M1
6.06316	6.03441	4.56242	3.91125	5.23419	6.37909	4.02548	3.97596	4.56037	8.59788	4.03735	8.43227	4.5917	10.6388	10.7593	9.66168	11.2612	10.3603	9.05194	3.83641	5.70015	AHNAK2	Protein AHNAK2	Q8IVF2	_S[Phospho (STY)]MEASVDVTAPK_.2;_S[Phospho (STY)]M[Oxidation (M)]EASVDVTAPK_.2	AHNAK2_S3986_M1
10.917	4.31186	3.68537	10.3731	8.57114	9.13295	5.70615	5.15244	5.81718	11.4811	7.5084	9.80736	5.96622	12.1491	12.505	12.3632	12.3448	11.9215	11.2622	10.1274	10.4588	AHNAK2	Protein AHNAK2	Q8IVF2	_LPEGPVPEGAS[Phospho (STY)]LK_.2	AHNAK2_S4046_M1
4.85694	4.99607	4.65641	4.28786	5.85812	5.03516	6.94314	5.06279	4.99089	9.73634	3.65062	10.234	4.35584	11.2378	12.1317	10.3733	11.5538	12.3553	10.2829	4.43686	6.52672	AHNAK2	Protein AHNAK2	Q8IVF2	_S[Phospho (STY)]MEASVDVSELK_.2;_S[Phospho (STY)]M[Oxidation (M)]EASVDVSELK_.2	AHNAK2_S4151_M1
4.57492	4.83205	5.14163	7.30092	5.5378	3.82706	3.97569	4.20547	5.0772	6.81122	4.70339	6.28356	4.54015	9.1479	10.0778	9.80463	10.2835	9.00603	7.93692	2.93556	5.89498	AHNAK2	Protein AHNAK2	Q8IVF2	_SMEAS[Phospho (STY)]VDVSELK_.2;_SM[Oxidation (M)]EAS[Phospho (STY)]VDVSELK_.2	AHNAK2_S4155_M1
7.25793	4.96927	5.50487	3.7699	3.69641	4.27655	4.09665	4.35831	6.27328	7.25487	4.90374	6.94697	4.90265	5.55609	6.40108	9.55965	5.10123	6.11768	4.84093	5.15301	4.2227	AHNAK2	Protein AHNAK2	Q8IVF2	_SMEASVDVS[Phospho (STY)]ELK_.2;_SM[Oxidation (M)]EASVDVS[Phospho (STY)]ELK_.2	AHNAK2_S4159_M1
4.64553	5.10705	6.05887	4.14958	13.9621	10.3943	5.38581	4.56473	5.61189	13.445	11.0603	5.97964	5.13703	15.1266	15.6682	13.5385	12.5082	5.7282	5.54012	12.6619	5.51761	AHNAK2	Protein AHNAK2	Q8IVF2	_VEVTS[Phospho (STY)]PNLDVSLPSMEVDIQAPGAK_.3;_VEVTS[Phospho (STY)]PNLDVSLPSM[Oxidation (M)]EVDIQAPGAK_.3	AHNAK2_S4419_M1
3.14554	7.88738	10.6623	10.0088	12.1377	4.84491	10.9406	3.63751	5.56396	14.9936	7.07934	11.1376	4.95543	5.08666	3.91095	14.5839	12.2031	14.1885	13.4667	5.18001	7.4062	AHNAK2	Protein AHNAK2	Q8IVF2	_VEVTSPNLDVS[Phospho (STY)]LPSMEVDIQAPGAK_.3;_VEVTSPNLDVS[Phospho (STY)]LPSM[Oxidation (M)]EVDIQAPGAK_.3	AHNAK2_S4425_M1
11.9396	8.94627	9.27052	11.9983	10.739	12.22	11.0821	3.7737	7.48242	12.3088	10.0566	4.44902	9.98783	14.449	13.6926	12.8411	12.4865	11.431	12.08	10.1428	10.5757	AHNAK2	Protein AHNAK2	Q8IVF2	_MPS[Phospho (STY)]FGMLSPGK_.2;_MPS[Phospho (STY)]FGM[Oxidation (M)]LSPGK_.2;_M[Oxidation (M)]PS[Phospho (STY)]FGMLSPGK_.2;_M[Oxidation (M)]PS[Phospho (STY)]FGM[Oxidation (M)]LSPGK_.2	AHNAK2_S4472_M1
11.3046	9.45282	11.3733	11.121	12.0728	11.9521	10.9848	8.38002	9.09238	13.3332	10.2384	5.27511	10.4336	14.891	14.5059	12.2482	11.3447	12.8268	12.135	11.8943	11.5015	AHNAK2	Protein AHNAK2	Q8IVF2	_MPSFGMLS[Phospho (STY)]PGK_.2;_MPSFGM[Oxidation (M)]LS[Phospho (STY)]PGK_.2;_M[Oxidation (M)]PSFGMLS[Phospho (STY)]PGK_.2;_M[Oxidation (M)]PSFGM[Oxidation (M)]LS[Phospho (STY)]PGK_.2	AHNAK2_S4477_M1
5.98941	5.9611	5.02091	3.39404	9.03904	4.13489	4.19658	4.69726	5.97635	10.5908	4.41092	9.62452	4.18475	11.8051	12.2616	12.158	11.2828	11.0283	10.4701	8.81853	4.92662	AHNAK2	Protein AHNAK2	Q8IVF2	_EGEGEGLQS[Phospho (STY)]LEIGIAR_.2	AHNAK2_S457_M1
5.39282	4.98701	4.78535	3.05925	6.49295	3.11195	8.50087	4.53663	6.13003	8.16718	5.55572	5.90247	5.08365	9.45215	9.58014	10.268	9.85976	9.80636	9.02549	3.86402	4.97931	AHNAK2	Protein AHNAK2	Q8IVF2	_LEGDLS[Phospho (STY)]LAHEDVAGK_.2	AHNAK2_S4615_M1
8.73198	6.74892	8.55583	8.04836	9.36209	4.47493	9.05444	5.32089	7.14057	11.358	7.38228	12.6924	4.42945	11.7051	11.4883	12.3566	11.8175	13.656	11.9311	10.0668	10.4886	AHNAK2	Protein AHNAK2	Q8IVF2	_LS[Phospho (STY)]TSGFEWSSK_.2	AHNAK2_S4634_M1
6.80789	4.9592	5.49264	4.48519	3.64239	3.54607	2.43623	3.40144	5.25572	5.60206	3.90017	4.52777	5.20813	6.81261	6.41129	5.21922	7.62752	5.68695	4.66543	4.27061	4.66185	AHNAK2	Protein AHNAK2	Q8IVF2	_VS[Phospho (STY)]FSSTK_.2	AHNAK2_S4710_M1
5.53654	4.51393	4.52616	3.18408	5.30985	2.59475	4.68976	4.84737	5.48043	3.71357	3.47817	7.86721	5.33061	8.25895	8.33584	7.74925	9.05952	4.86346	7.27947	5.5591	7.29707	AHNAK2	Protein AHNAK2	Q8IVF2	_TPKDS[Phospho (STY)]LVPGAK_.3	AHNAK2_S4720_M1
8.49262	5.04613	4.52757	9.03263	6.60203	3.27108	5.6799	5.77444	4.09634	7.74853	4.81181	7.36671	6.77921	11.2271	10.4569	10.4257	10.4435	6.71134	8.81699	7.78792	9.28203	AHNAK2	Protein AHNAK2	Q8IVF2	_VGFAGFPS[Phospho (STY)]SR_.2	AHNAK2_S4769_M1
9.83844	5.08884	5.57078	9.15049	5.88509	8.30472	5.14246	4.01551	5.17925	5.16686	6.05962	5.0803	6.10375	4.0168	10.7004	6.07387	6.16719	11.7657	8.26512	7.59724	3.90296	AHNAK2	Protein AHNAK2	Q8IVF2	_VGFAGFPSS[Phospho (STY)]R_.2	AHNAK2_S4770_M1
10.1114	5.36101	5.13662	5.76751	6.53091	4.19624	4.06414	4.76929	4.82363	8.20604	2.74476	6.54102	4.62059	4.94304	9.85172	5.48263	10.1563	3.66467	4.99061	10.5223	9.78694	AHNAK2	Protein AHNAK2	Q8IVF2	_AALAPELALEIPSGS[Phospho (STY)]QADIPLPK_.3	AHNAK2_S4816_M1
12.7158	6.2668	11.9025	11.9781	10.8808	12.5591	11.675	10.6333	5.00043	12.378	11.7501	6.96908	13.0409	12.3631	11.7286	11.693	12.1845	13.2245	11.9332	12.1574	12.4964	AHNAK2	Protein AHNAK2	Q8IVF2	_FVFSVPQMAVPEGDLHAAVGAPVMS[Phospho (STY)]PLSPGER_.3;_FVFSVPQMAVPEGDLHAAVGAPVMS[Phospho (STY)]PLSPGER_.4;_FVFSVPQMAVPEGDLHAAVGAPVM[Oxidation (M)]S[Phospho (STY)]PLSPGER_.3;_FVFSVPQM[Oxidation (M)]AVPEGDLHAAVGAPVMS[Phospho (STY)]PLSPGER_.3;_FVFSVPQM[Oxidation (M)]AVPEGDLHAAVGAPVM[Oxidation (M)]S[Phospho (STY)]PLSPGER_.3;_FVFSVPQM[Oxidation (M)]AVPEGDLHAAVGAPVM[Oxidation (M)]S[Phospho (STY)]PLSPGER_…	AHNAK2_S4894_M1
4.42249	5.23136	9.43291	5.93735	4.66224	8.03348	4.4775	4.31816	4.90308	6.91035	9.01315	5.34277	3.55473	11.6347	11.0777	6.63593	10.6456	12.9866	8.91391	10.2427	4.91956	AHNAK2	Protein AHNAK2	Q8IVF2	_FVFSVPQMAVPEGDLHAAVGAPVMS[Phospho (STY)]PLS[Phospho (STY)]PGER_.3;_FVFSVPQMAVPEGDLHAAVGAPVM[Oxidation (M)]S[Phospho (STY)]PLS[Phospho (STY)]PGER_.4;_FVFSVPQM[Oxidation (M)]AVPEGDLHAAVGAPVMS[Phospho (STY)]PLS[Phospho (STY)]PGER_.4;_FVFSVPQM[Oxidation (M)]AVPEGDLHAAVGAPVM[Oxidation (M)]S[Phospho (STY)]PLS[Phospho (STY)]PGER_.4	AHNAK2_S4894_M2
12.3315	10.0657	12.0349	13.0948	6.78051	12.6142	10.3231	11.851	9.74933	12.6299	11.9515	6.63731	13.0088	12.3219	13.0569	11.1287	12.1435	13.5803	12.3004	12.6287	12.763	AHNAK2	Protein AHNAK2	Q8IVF2	_FVFSVPQMAVPEGDLHAAVGAPVMSPLS[Phospho (STY)]PGER_.3;_FVFSVPQMAVPEGDLHAAVGAPVMSPLS[Phospho (STY)]PGER_.4;_FVFSVPQMAVPEGDLHAAVGAPVM[Oxidation (M)]SPLS[Phospho (STY)]PGER_.3;_FVFSVPQMAVPEGDLHAAVGAPVM[Oxidation (M)]SPLS[Phospho (STY)]PGER_.4;_FVFSVPQM[Oxidation (M)]AVPEGDLHAAVGAPVMSPLS[Phospho (STY)]PGER_.3;_FVFSVPQM[Oxidation (M)]AVPEGDLHAAVGAPVMSPLS[Phospho (STY)]PGER_.4;_FVFSVPQM[Oxidation (M)]AVP…	AHNAK2_S4897_M1
4.58527	5.00311	9.43291	5.93735	6.53801	8.03348	4.70563	5.03484	5.94414	4.73024	9.01315	5.80948	4.69308	11.6347	11.0777	4.6618	10.6456	12.9866	8.91391	10.2427	4.32462	AHNAK2	Protein AHNAK2	Q8IVF2	_FVFSVPQMAVPEGDLHAAVGAPVMS[Phospho (STY)]PLS[Phospho (STY)]PGER_.3;_FVFSVPQMAVPEGDLHAAVGAPVM[Oxidation (M)]S[Phospho (STY)]PLS[Phospho (STY)]PGER_.4;_FVFSVPQM[Oxidation (M)]AVPEGDLHAAVGAPVMS[Phospho (STY)]PLS[Phospho (STY)]PGER_.4;_FVFSVPQM[Oxidation (M)]AVPEGDLHAAVGAPVM[Oxidation (M)]S[Phospho (STY)]PLS[Phospho (STY)]PGER_.4	AHNAK2_S4897_M2
5.04041	6.32615	5.47962	4.38546	10.0927	3.47028	7.63531	4.38827	5.79918	9.87603	4.471	6.82719	3.63009	12.5033	12.6109	11.747	11.9176	13.1088	10.4365	5.26449	10.3979	AHNAK2	Protein AHNAK2	Q8IVF2	_IKLPS[Phospho (STY)]FR_.2	AHNAK2_S4962_M1
3.13473	5.05778	3.72258	4.61296	4.32829	4.56727	5.93323	3.59947	5.06382	7.37403	4.51235	7.47947	5.32387	7.93967	8.59298	8.07169	7.80042	5.028	4.47107	4.66588	4.136	AHNAK2	Protein AHNAK2	Q8IVF2	_VDPEC[Carbamidomethyl (C)]SVEDSKLS[Phospho (STY)]LVLDK_.3	AHNAK2_S4987_M1
5.17322	3.91476	4.73431	3.45072	6.50319	3.49351	4.28364	4.24104	4.67083	3.69299	3.56447	6.20982	5.3109	4.32979	3.71548	5.92538	7.58966	6.68784	4.42019	4.32136	3.95467	AHNAK2	Protein AHNAK2	Q8IVF2	_YSQES[Phospho (STY)]WFK_.2	AHNAK2_S5188_M1
10.0471	8.29645	9.89189	9.65775	8.01361	9.73732	10.0277	8.7224	4.80097	7.90842	8.22143	8.15457	8.65709	12.0185	11.8692	5.2195	10.3798	12.0593	10.1518	10.5174	10.4335	AHNAK2	Protein AHNAK2	Q8IVF2	_ES[Phospho (STY)]PGLWGASILK_.2	AHNAK2_S5428_M1
9.46678	4.94031	7.9707	9.05131	5.17443	6.93815	7.52285	3.5246	3.61513	5.12953	4.44325	5.76945	3.83179	9.91269	10.0605	9.87038	9.35211	9.5603	9.66807	9.50566	9.96761	AHNAK2	Protein AHNAK2	Q8IVF2	_ESPGLWGAS[Phospho (STY)]ILK_.2	AHNAK2_S5435_M1
5.49044	3.93872	5.97316	5.02885	5.11516	4.56229	4.31059	4.12147	5.50808	6.57557	4.46637	5.82555	4.0134	6.52273	3.70782	7.36095	4.73003	5.14539	5.83	5.00301	5.04378	AHNAK2	Protein AHNAK2	Q8IVF2	_SGLLWFWLPNIGFS[Phospho (STY)]SSVDETGVDSK_.3	AHNAK2_S5655_M1
4.11133	5.52635	5.8307	4.06926	6.15902	7.10945	5.26644	11.485	4.61954	5.44204	3.30713	5.71037	5.3175	6.43857	5.21396	13.5507	4.81958	5.69564	4.99382	4.17482	5.61382	AHNAK2	Protein AHNAK2	Q8IVF2	_LGFSS[Phospho (STY)]SPTK_.2	AHNAK2_S5706_M1
13.5383	4.71718	11.7411	12.8178	9.78068	13.1212	5.0915	5.45353	11.68	13.3205	9.9306	12.932	5.97708	15.1703	14.1196	5.49852	11.7761	13.0314	12.1268	10.0213	10.0968	AHNAK2	Protein AHNAK2	Q8IVF2	_LGFSSS[Phospho (STY)]PTK_.2	AHNAK2_S5707_M1
3.57253	6.34988	4.91379	3.64439	5.25816	5.45903	9.66599	4.12107	7.05302	7.82842	3.98551	7.27216	4.29614	10.485	10.4794	10.275	10.3871	10.365	3.67296	5.3652	5.13133	AHNAK2	Protein AHNAK2	Q8IVF2	_SKS[Phospho (STY)]TEDGAELEEQK_.2;_S[Phospho (STY)]TEDGAELEEQK_.2	AHNAK2_S5714_M1
11.8813	10.4307	6.20331	11.9232	8.59702	12.1404	11.7866	6.51391	4.65093	12.7195	9.43692	12.858	8.184	14.1282	13.6687	13.3722	12.1493	11.912	10.683	8.99377	10.9454	AHNAK2	Protein AHNAK2	Q8IVF2	_IPS[Phospho (STY)]LGWSPSK_.2	AHNAK2_S589_M1
12.2648	10.0044	10.8655	10.3625	5.94812	10.0932	12.7053	5.3333	6.39271	9.34906	8.05779	6.04186	8.43631	10.5267	9.75342	5.75742	5.2172	5.72718	4.66392	4.12597	8.73442	AHNAK2	Protein AHNAK2	Q8IVF2	_IPSLGWS[Phospho (STY)]PSK_.2	AHNAK2_S593_M1
11.8954	5.75069	10.8016	10.9294	10.2311	11.2407	5.28673	5.58278	8.61296	11.5742	10.0405	12.8666	9.53439	13.9493	13.1857	13.5536	12.4698	13.6376	11.2419	11.4733	11.2158	AHNAK2	Protein AHNAK2	Q8IVF2	_IPSLGWSPS[Phospho (STY)]K_.2	AHNAK2_S595_M1
7.97546	4.02791	5.41677	7.04398	6.60172	7.59537	7.72498	5.34844	5.1696	9.98034	3.07826	10.4549	3.67625	11.7265	11.444	11.1473	11.8598	10.115	9.63794	8.22473	8.81936	AHNAK2	Protein AHNAK2	Q8IVF2	_S[Phospho (STY)]MEASVDVSAPK_.2;_S[Phospho (STY)]M[Oxidation (M)]EASVDVSAPK_.2	AHNAK2_S693_M1
7.6835	4.9939	7.20786	7.53568	5.68006	4.96416	4.45264	4.20601	5.66021	7.58233	4.08841	6.00852	5.86905	9.17603	9.20856	8.8401	10.0395	9.49935	8.3308	8.22206	4.20036	AHNAK2	Protein AHNAK2	Q8IVF2	_SMEAS[Phospho (STY)]VDVSAPK_.2;_SM[Oxidation (M)]EAS[Phospho (STY)]VDVSAPK_.2	AHNAK2_S697_M1
4.01421	4.97369	4.6862	4.48633	6.63646	4.25795	3.54182	5.04926	5.00919	4.20355	4.9843	7.83117	4.70063	4.97147	4.77924	5.74405	5.50794	7.74134	6.91858	4.62895	5.47773	AHNAK2	Protein AHNAK2	Q8IVF2	_SM[Oxidation (M)]EASVDVS[Phospho (STY)]APK_.2	AHNAK2_S701_M1
8.92133	4.33663	4.08534	4.93998	5.86443	3.60421	7.17191	4.55713	4.41416	9.08663	4.01252	7.68927	4.70997	10.1545	10.7444	11.3352	10.1915	9.09405	9.20056	4.91368	8.79991	AHNAK2	Protein AHNAK2	Q8IVF2	_LPEGPLPEGAS[Phospho (STY)]LK_.2	AHNAK2_S753_M1
9.36033	8.48851	7.54301	9.96096	7.77032	9.14847	9.07248	3.82818	5.78211	10.0283	4.48819	8.87997	7.75188	11.397	11.188	10.9592	11.2077	10.4712	9.65991	9.81975	10.0799	AHNAK2	Protein AHNAK2	Q8IVF2	_VQRPS[Phospho (STY)]LK_.2	AHNAK2_S765_M1
11.5684	9.35283	8.46676	10.8951	10.4957	10.1218	10.988	4.22831	5.24972	13.0973	7.20379	15.0166	9.03271	14.3073	14.9363	15.4501	14.2852	15.7739	13.5486	12.0673	13.2135	AHNAK2	Protein AHNAK2	Q8IVF2	_MS[Phospho (STY)]LSSMEVDVQAPR_.2;_MS[Phospho (STY)]LSSMEVDVQAPR_.3;_MS[Phospho (STY)]LSSM[Oxidation (M)]EVDVQAPR_.2;_M[Oxidation (M)]S[Phospho (STY)]LSSMEVDVQAPR_.2;_M[Oxidation (M)]S[Phospho (STY)]LSSM[Oxidation (M)]EVDVQAPR_.2	AHNAK2_S795_M1
10.4829	4.87942	5.16692	9.16586	9.7142	11.409	11.8731	5.16006	4.62631	12.204	5.45119	17.8982	5.75779	14.2085	14.3938	14.6142	15.2733	15.483	13.3622	11.1836	11.9898	AHNAK2	Protein AHNAK2	Q8IVF2	_MSLS[Phospho (STY)]SMEVDVQAPR_.2;_MSLS[Phospho (STY)]SMEVDVQAPR_.3;_MSLS[Phospho (STY)]SM[Oxidation (M)]EVDVQAPR_.2;_M[Oxidation (M)]SLS[Phospho (STY)]SMEVDVQAPR_.2;_M[Oxidation (M)]SLS[Phospho (STY)]SM[Oxidation (M)]EVDVQAPR_.2	AHNAK2_S797_M1
12.2813	8.48267	6.72194	11.7757	9.3435	10.7949	9.17884	3.72026	6.25421	12.0138	8.94064	13.203	9.35745	12.6132	12.9366	13.4641	13.7657	13.1167	11.3903	10.8608	11.2947	AHNAK2	Protein AHNAK2	Q8IVF2	_LEGDLS[Phospho (STY)]LADK_.2	AHNAK2_S820_M1
14.0237	12.6802	9.94712	15.155	11.6445	14.536	13.4573	9.16993	9.67937	15.0534	12.1356	13.6909	12.3702	16.833	16.2121	15.4165	14.4057	13.8425	13.2127	12.2952	12.8237	AHNAK2	Protein AHNAK2	Q8IVF2	_FKMPS[Phospho (STY)]FGVSAPGK_.2;_MPS[Phospho (STY)]FGVSAPGK_.2;_M[Oxidation (M)]PS[Phospho (STY)]FGVSAPGK_.2	AHNAK2_S842_M1
6.78159	4.41789	3.96372	8.66158	5.21515	8.27128	7.28063	5.15938	3.65692	7.30796	5.5397	10.8392	5.19558	9.78513	8.63831	7.61561	9.82898	8.74188	4.95376	6.64848	4.04057	AHNAK2	Protein AHNAK2	Q8IVF2	_S[Phospho (STY)]MEDSVDVSAPK_.2;_S[Phospho (STY)]M[Oxidation (M)]EDSVDVSAPK_.2	AHNAK2_S851_M1
8.33534	5.61738	6.00118	7.29103	6.03987	3.11635	4.5393	4.67304	4.60294	7.31384	3.95972	4.56246	3.91757	8.94985	8.93483	9.89569	9.75278	5.11239	5.79332	3.69011	3.93046	AHNAK2	Protein AHNAK2	Q8IVF2	_SMEDS[Phospho (STY)]VDVSAPK_.2;_SM[Oxidation (M)]EDS[Phospho (STY)]VDVSAPK_.2	AHNAK2_S855_M1
2.87542	3.47611	5.00971	6.56919	6.73612	3.06594	4.78634	4.91744	4.66654	5.15582	4.4995	6.1973	5.2302	5.24835	10.5369	9.75174	8.69569	6.1483	7.67811	7.32525	5.39683	AHNAK2	Protein AHNAK2	Q8IVF2	_VEADVS[Phospho (STY)]LSSMQGDLK_.2	AHNAK2_S868_M1
3.98683	4.98693	5.43165	4.55615	5.68719	3.89605	4.22273	5.05889	5.31426	5.48605	4.1291	8.88768	5.22559	6.79537	4.23323	5.00421	4.32401	4.64129	4.93831	4.77791	5.11588	AHNAK2	Protein AHNAK2	Q8IVF2	_VEADVSLSS[Phospho (STY)]MQGDLK_.2	AHNAK2_S871_M1
8.84242	3.68626	4.80915	7.54257	7.2238	7.02501	4.31169	4.42465	5.46915	9.6012	4.24749	7.62423	4.11103	10.6027	10.9205	10.4671	11.4821	9.76172	7.67796	7.80989	8.17516	AHNAK2	Protein AHNAK2	Q8IVF2	_VEM[Oxidation (M)]PS[Phospho (STY)]FK_.2	AHNAK2_S923_M1
5.37832	4.83014	4.561	2.31661	6.16846	4.63463	4.03552	4.96359	5.52191	5.56475	3.45167	9.22131	4.16638	7.3417	8.32834	8.37256	9.25902	8.86921	6.6207	7.22523	7.40848	AHNAK2	Protein AHNAK2	Q8IVF2	_LDGAWLEGDLS[Phospho (STY)]LADK_.2	AHNAK2_S985_M1
5.24864	5.25503	5.62874	3.91042	5.87054	3.32649	2.99124	3.6842	4.9835	4.05659	4.54105	7.12837	4.48982	7.24162	5.27907	5.80713	4.953	6.20282	7.18617	4.56141	7.26495	AHNAK2	Protein AHNAK2	Q8IVF2	_SM[Oxidation (M)]EASVDVT[Phospho (STY)]APK_.2	AHNAK2_T3994_M1
7.94766	5.69009	5.59996	6.11193	5.45479	6.94292	7.14344	4.28011	3.6424	6.00216	4.42105	8.83348	5.92737	10.4229	10.2728	8.93872	9.71058	6.84663	8.29945	5.73154	7.7863	AHNAK2	Protein AHNAK2	Q8IVF2	_LC[Carbamidomethyl (C)]EGT[Phospho (STY)]PQEGGLR_.2	AHNAK2_T408_M1
11.5676	4.5697	6.45808	11.6654	6.2593	9.5526	10.4593	11.9057	7.35671	5.69425	3.31523	11.0947	8.45481	4.34289	16.799	5.15645	13.388	5.45337	12.8307	12.5847	13.4283	AHNAK2	Protein AHNAK2	Q8IVF2	_VEVT[Phospho (STY)]SPNLDVSLPSMEVDIQAPGAK_.3;_VEVT[Phospho (STY)]SPNLDVSLPSM[Oxidation (M)]EVDIQAPGAK_.3	AHNAK2_T4418_M1
4.74447	4.40056	3.99707	2.78117	4.66096	6.7486	5.47817	3.52106	3.95805	5.57913	4.21308	5.72708	6.26281	8.65805	4.33434	5.89385	4.66653	5.73412	4.85721	5.38577	4.37984	AHNAK2	Protein AHNAK2	Q8IVF2	_LST[Phospho (STY)]SGFEWSSK_.2	AHNAK2_T4635_M1
4.49546	4.901	4.86309	3.69464	5.79425	5.76722	6.48215	6.42766	4.57061	4.48849	3.83695	7.14021	4.8783	2.61257	4.60035	3.83023	7.22794	5.59847	4.49135	5.42867	3.93071	AHNAK2	Protein AHNAK2	Q8IVF2	_YQVT[Phospho (STY)]VPR_.2	AHNAK2_T4798_M1
4.35238	4.45851	4.24834	4.6242	6.62519	4.41587	4.60559	3.73521	4.26561	2.3754	4.33572	6.20428	5.04327	7.52077	6.76411	4.38705	6.04211	6.31765	5.04995	4.55517	5.42709	AHNAK2	Protein AHNAK2	Q8IVF2	_VRVHDLKT[Phospho (STY)]PK_.3	AHNAK2_T491_M1
3.34944	6.11395	5.36086	3.45669	4.58537	5.92495	6.21829	6.57796	5.93934	4.48553	3.99816	6.57217	3.70315	8.63814	8.64235	5.71541	3.09498	4.71444	3.80879	7.97812	7.83133	AHNAK2	Protein AHNAK2	Q8IVF2	_ESEIPTSEIQT[Phospho (STY)]PSYGFSLLK_.3	AHNAK2_T5513_M1
7.50403	5.72802	5.48304	6.45917	5.10281	3.58639	5.17131	5.01462	6.18627	5.08544	7.40442	7.3062	5.46652	9.71968	9.74226	11.2128	8.91059	5.13847	7.77722	5.61125	5.29476	AHNAK2	Protein AHNAK2	Q8IVF2	_LQEET[Phospho (STY)]ITFFDAR_.2	AHNAK2_T5730_M1
10.5607	4.26256	7.92616	3.29306	5.92723	4.15657	4.93045	4.82696	5.56206	4.60712	5.09941	5.80824	5.47217	10.3052	9.95698	11.9708	10.9889	5.26069	3.47771	4.4177	6.03755	AHNAK	Neuroblast differentiation-associated protein AHNAK	Q09666	_FS[Phospho (STY)]MPSLK_.2;_MPKFS[Phospho (STY)]MPSLK_.2;_MPKFS[Phospho (STY)]M[Oxidation (M)]PSLK_.2	AHNAK_S1007_M1
6.49348	5.65997	3.91148	6.29412	5.16247	5.70747	5.26562	3.18349	4.1938	3.36277	3.58709	10.5817	4.25762	7.91363	8.20596	9.68483	9.25478	8.26553	6.16427	3.39444	3.73687	AHNAK	Neuroblast differentiation-associated protein AHNAK	Q09666	_FS[Phospho (STY)]MPS[Phospho (STY)]LK_.2	AHNAK_S1007_M2
12.9587	9.87579	5.03831	12.3049	9.88876	11.2995	8.59508	8.02857	7.00316	12.3037	9.82868	13.4784	9.29746	12.3024	12.5475	13.7848	12.6149	11.6901	10.8179	10.4205	11.0381	AHNAK	Neuroblast differentiation-associated protein AHNAK	Q09666	_FSMPS[Phospho (STY)]LK_.2;_FSM[Oxidation (M)]PS[Phospho (STY)]LK_.2	AHNAK_S1010_M1
6.49348	3.97955	5.93854	6.29412	5.99634	3.29084	4.04392	4.91971	4.63143	3.36277	3.2723	10.5817	4.84836	7.91363	8.20596	9.68483	9.25478	8.26553	6.16427	5.47449	4.12954	AHNAK	Neuroblast differentiation-associated protein AHNAK	Q09666	_FS[Phospho (STY)]MPS[Phospho (STY)]LK_.2	AHNAK_S1010_M2
4.52766	4.9954	5.73606	3.09901	7.30846	4.36705	5.51592	5.41957	5.0306	9.97151	4.61691	11.7397	6.31551	11.4252	11.0884	13.0704	11.9543	11.3399	8.11222	4.6803	8.75954	AHNAK	Neuroblast differentiation-associated protein AHNAK	Q09666	_GEGPEFDVNLS[Phospho (STY)]K_.2	AHNAK_S1023_M1
7.44718	4.80738	5.33355	6.84745	5.03322	2.7512	4.85373	4.54976	4.66553	6.12765	4.24506	7.25352	4.91034	7.78663	8.10012	8.77267	8.89681	5.50711	5.02549	6.17701	4.75477	AHNAK	Neuroblast differentiation-associated protein AHNAK	Q09666	_ANVDIS[Phospho (STY)]APK_.2	AHNAK_S1030_M1
8.46501	4.60199	5.08552	3.30895	11.9662	3.96042	11.0635	3.61864	5.05121	13.8092	4.96901	15.1989	3.90123	13.755	13.9665	14.4323	14.2409	13.9482	12.2591	11.2849	11.6034	AHNAK	Neuroblast differentiation-associated protein AHNAK	Q09666	_VDTNAPDLS[Phospho (STY)]LEGPEGK_.2	AHNAK_S1042_M1
14.527	13.537	12.8435	13.7098	14.4769	13.7089	13.57	10.739	13.1368	16.7034	13.7607	18.0918	13.0734	15.944	16.9708	16.3164	17.1477	17.2888	14.5242	15.2796	15.5101	AHNAK	Neuroblast differentiation-associated protein AHNAK	Q09666	_APKM[Oxidation (M)]S[Phospho (STY)]LPDVDLDLK_.2;_MS[Phospho (STY)]LPDVDLDLK_.2;_M[Oxidation (M)]S[Phospho (STY)]LPDVDLDLK_.2	AHNAK_S1068_M1
5.18443	6.15591	3.27094	4.88894	4.9367	4.0628	3.8703	5.73336	6.19018	7.06188	2.63203	6.68009	5.00112	6.05718	6.59326	8.19271	8.28218	4.53645	5.57437	3.43875	5.12217	AHNAK	Neuroblast differentiation-associated protein AHNAK	Q09666	_GNVDIS[Phospho (STY)]APK_.2	AHNAK_S1088_M1
12.7212	8.80319	5.29952	11.2817	5.71199	10.1815	9.3666	7.33129	7.26041	12.7146	9.44263	15.0202	9.1115	13.8199	13.6517	14.8714	14.7021	14.55	11.7534	11.2202	11.5513	AHNAK	Neuroblast differentiation-associated protein AHNAK	Q09666	_APDVEGQGLDWS[Phospho (STY)]LK_.2	AHNAK_S1123_M1
9.2983	5.46431	6.4204	8.58945	5.30316	8.37483	7.31212	3.82902	5.76377	9.18909	3.01832	9.18296	7.90541	9.9361	10.0797	10.8779	10.2923	8.49706	8.01671	7.59143	8.96804	AHNAK	Neuroblast differentiation-associated protein AHNAK	Q09666	_ADVVVS[Phospho (STY)]GPK_.2	AHNAK_S1158_M1
4.53792	5.97225	4.74827	3.61095	11.5483	4.70303	6.79766	4.8357	4.73621	13.4491	5.90355	15.5628	3.70875	13.3828	14.2006	14.8091	13.6307	13.6617	12.1857	11.106	10.8171	AHNAK	Neuroblast differentiation-associated protein AHNAK	Q09666	_VDIEAPDVS[Phospho (STY)]LEGPEGK_.2	AHNAK_S1170_M1
4.70046	5.58909	5.96719	3.8905	5.22795	1.88942	4.51934	4.9389	5.30375	8.09323	4.82554	4.88104	4.85844	12.6598	12.6572	13.2548	12.9944	11.2347	8.49423	8.02453	3.4393	AHNAK	Neuroblast differentiation-associated protein AHNAK	Q09666	_TPKIS[Phospho (STY)]MPDVDLHLK_.3;_TPKIS[Phospho (STY)]M[Oxidation (M)]PDVDLHLK_.3	AHNAK_S1196_M1
12.0326	9.02431	4.67517	10.7226	8.10499	8.76434	8.79313	7.76701	6.86451	9.86132	6.86486	11.6661	10.182	11.108	11.2172	12.3747	11.7069	10.1257	9.51471	10.6542	9.74365	AHNAK	Neuroblast differentiation-associated protein AHNAK	Q09666	_GDVDVS[Phospho (STY)]VPK_.2;_VKGDVDVS[Phospho (STY)]VPK_.2;_VKGDVDVS[Phospho (STY)]VPK_.3	AHNAK_S1216_M1
7.72296	10.3821	4.19112	4.71372	10.4641	7.26685	4.24506	4.25991	5.15846	12.3108	3.69986	13.7022	6.42575	10.0602	12.9833	14.4471	14.0237	12.812	8.02486	6.3886	6.90687	AHNAK	Neuroblast differentiation-associated protein AHNAK	Q09666	_ADIDVS[Phospho (STY)]GPKVDVEVPDVSLEGPEGK_.3;_ADIDVS[Phospho (STY)]GPK_.2	AHNAK_S1286_M1
13.4456	4.01997	9.79585	4.93839	12.4266	4.59856	11.4383	4.48093	4.75206	14.9528	3.16888	16.8261	10.4696	15.3098	15.7722	16.0634	15.4754	15.0666	13.7349	12.7313	12.8444	AHNAK	Neuroblast differentiation-associated protein AHNAK	Q09666	_ADIDVSGPKVDVEVPDVS[Phospho (STY)]LEGPEGK_.3;_VDVEVPDVS[Phospho (STY)]LEGPEGK_.2	AHNAK_S1298_M1
12.7287	10.0237	8.02291	9.09123	10.3691	8.41385	9.2354	5.34133	8.29919	12.9283	9.69211	15.5601	11.1219	13.0696	12.5216	15.8147	14.5438	13.8634	11.9917	11.0608	11.6909	AHNAK	Neuroblast differentiation-associated protein AHNAK	Q09666	_IS[Phospho (STY)]MPDVDLNLK_.2;_IS[Phospho (STY)]M[Oxidation (M)]PDVDLNLK_.2	AHNAK_S1324_M1
8.95946	4.5367	4.95913	8.18327	6.41053	7.83442	4.24876	3.71256	4.79214	8.38022	3.39592	12.2376	4.77298	8.14621	9.40403	11.5322	8.82475	5.99669	4.19832	3.85014	4.42765	AHNAK	Neuroblast differentiation-associated protein AHNAK	Q09666	_GDVDVS[Phospho (STY)]LPEVEGEMK_.2	AHNAK_S1344_M1
8.55154	10.257	9.85968	8.69627	11.4709	9.12795	9.63958	4.34921	4.38893	11.0044	9.18284	12.1786	10.3335	12.2666	12.3226	12.6772	12.5417	13.049	12.0468	12.4124	12.6032	AHNAK	Neuroblast differentiation-associated protein AHNAK	Q09666	_LKS[Phospho (STY)]EDGVEGDLGETQSRTITVTR_.3;_LKS[Phospho (STY)]EDGVEGDLGETQSR_.2;_S[Phospho (STY)]EDGVEGDLGETQSR_.2	AHNAK_S135_M1
5.6358	5.40143	4.88913	3.90339	4.24133	3.713	3.62535	5.44674	4.40056	5.1072	3.70994	5.51417	4.36313	8.15966	9.23316	9.38296	8.66432	9.38446	8.29398	4.3967	3.9659	AHNAK	Neuroblast differentiation-associated protein AHNAK	Q09666	_VDIS[Phospho (STY)]APDVDVHGPDWHLK_.3	AHNAK_S1367_M1
10.3845	4.77425	7.61367	8.99145	4.77898	6.96459	6.41774	6.10811	4.20813	9.21646	4.14991	10.7469	5.30964	9.56117	9.78212	10.8935	10.5346	8.44709	7.04784	7.22894	8.22917	AHNAK	Neuroblast differentiation-associated protein AHNAK	Q09666	_ADVDVS[Phospho (STY)]GPK_.2	AHNAK_S1414_M1
4.42805	4.45009	5.71079	5.42361	4.63128	2.61266	4.03203	5.2565	5.06888	5.42646	2.87005	6.60443	5.20525	8.49043	7.42096	11.1067	9.10204	9.58559	4.02522	4.5654	3.51281	AHNAK	Neuroblast differentiation-associated protein AHNAK	Q09666	_FKMPEMS[Phospho (STY)]IK_.2;_MPEMS[Phospho (STY)]IKPQK_.2;_M[Oxidation (M)]PEM[Oxidation (M)]S[Phospho (STY)]IKPQKISIPDVGLHLK_.5	AHNAK_S1445_M1
16.0065	15.0613	13.5451	14.6875	15.1787	14.3821	14.3077	12.2212	13.7377	16.9769	15.0724	17.8528	14.5631	17.0772	17.3197	18.6749	17.3897	17.4505	16.7908	15.371	16.0086	AHNAK	Neuroblast differentiation-associated protein AHNAK	Q09666	_IS[Phospho (STY)]IPDVGLHLK_.2;_IS[Phospho (STY)]IPDVGLHLK_.3;_MPEMSIKPQKIS[Phospho (STY)]IPDVGLHLK_.4;_MPEMSIKPQKIS[Phospho (STY)]IPDVGLHLK_.5;_MPEM[Oxidation (M)]SIKPQKIS[Phospho (STY)]IPDVGLHLK_.3;_MPEM[Oxidation (M)]SIKPQKIS[Phospho (STY)]IPDVGLHLK_.4;_MPEM[Oxidation (M)]SIKPQKIS[Phospho (STY)]IPDVGLHLK_.5;_M[Oxidation (M)]PEMSIKPQKIS[Phospho (STY)]IPDVGLHLK_.4;_M[Oxidation (M)]PEMSIKPQKIS[Ph…	AHNAK_S1452_M1
11.0604	7.5486	4.64325	9.80603	7.41205	9.49915	7.8736	4.38055	4.83883	9.94178	7.28609	10.1548	9.9523	10.9987	11.1651	12.2761	11.5738	10.1521	9.61052	8.91556	9.81654	AHNAK	Neuroblast differentiation-associated protein AHNAK	Q09666	_ADLGVS[Phospho (STY)]GPK_.2	AHNAK_S1542_M1
6.31222	6.7059	5.73427	6.01035	5.55303	3.86606	4.67168	4.7012	5.95855	6.24784	6.94438	7.01813	5.91731	9.25089	8.37938	10.3035	9.49175	8.53224	7.6211	7.81909	7.57067	AHNAK	Neuroblast differentiation-associated protein AHNAK	Q09666	_MPS[Phospho (STY)]MNIQTHK_.2	AHNAK_S1571_M1
14.5192	11.3753	9.97561	12.6144	10.8277	11.3042	11.6572	8.66059	9.49155	13.8741	12.1895	16.0898	12.8927	13.0465	13.5934	15.7803	14.4541	14.6406	13.3843	12.4448	13.0655	AHNAK	Neuroblast differentiation-associated protein AHNAK	Q09666	_IS[Phospho (STY)]MPDVGLNLK_.2;_IS[Phospho (STY)]M[Oxidation (M)]PDVGLNLK_.2;_MPSMNIQTHKIS[Phospho (STY)]MPDVGLNLK_.3;_M[Oxidation (M)]PSM[Oxidation (M)]NIQTHKIS[Phospho (STY)]MPDVGLNLK_.3	AHNAK_S1580_M1
10.9437	8.11455	5.25202	9.44344	8.19057	8.40206	7.90678	5.50643	5.58656	11.1159	7.39785	11.982	7.27	11.2414	11.791	12.8362	11.4886	11.0548	9.65065	7.87477	3.59952	AHNAK	Neuroblast differentiation-associated protein AHNAK	Q09666	_LKTDVDVS[Phospho (STY)]LPK_.2;_TDVDVS[Phospho (STY)]LPK_.2	AHNAK_S1600_M1
3.74563	5.01861	5.5739	4.17379	4.58372	3.84189	4.40904	4.24629	3.72994	6.2699	4.49295	4.42896	4.65119	10.2983	10.3074	10.9065	10.5862	7.64467	5.21724	4.83872	4.21426	AHNAK	Neuroblast differentiation-associated protein AHNAK	Q09666	_APKIS[Phospho (STY)]MPDVDLHLK_.3;_APKIS[Phospho (STY)]MPDVDLHLK_.4;_APKIS[Phospho (STY)]M[Oxidation (M)]PDVDLHLK_.3	AHNAK_S1654_M1
12.2121	9.63579	7.48861	10.8425	9.28799	10.3335	8.98878	7.43863	7.82762	10.1777	9.11336	12.5743	11.5113	11.7559	11.9596	13.1635	12.412	11.3149	10.5829	10.6892	10.6793	AHNAK	Neuroblast differentiation-associated protein AHNAK	Q09666	_GDMDVS[Phospho (STY)]VPK_.2;_GDM[Oxidation (M)]DVS[Phospho (STY)]VPK_.2;_VKGDMDVS[Phospho (STY)]VPK_.2;_VKGDMDVS[Phospho (STY)]VPK_.3;_VKGDM[Oxidation (M)]DVS[Phospho (STY)]VPK_.2;_VKGDM[Oxidation (M)]DVS[Phospho (STY)]VPK_.3	AHNAK_S1674_M1
3.92666	4.12522	6.42876	11.7321	6.94938	2.68973	5.56157	9.52519	11.5441	5.6819	3.71881	6.19567	4.24504	5.41643	5.20338	7.32182	12.5044	7.53684	5.18124	5.23728	4.21708	AHNAK	Neuroblast differentiation-associated protein AHNAK	Q09666	_DIDIS[Phospho (STY)]SPEFK_.2	AHNAK_S176_M1
12.2109	12.5673	16.5129	12.2103	17.3258	12.051	16.5569	9.96594	3.88934	17.8278	12.2189	18.3637	11.7817	18.0244	17.8307	17.9691	16.577	18.56	16.3296	15.9806	16.1522	AHNAK	Neuroblast differentiation-associated protein AHNAK	Q09666	_DIDISS[Phospho (STY)]PEFK_.2	AHNAK_S177_M1
11.4544	10.9407	9.68957	10.7009	10.9336	10.5765	9.76498	4.11249	10.1001	13.1617	10.679	16.3008	11.9398	14.1901	14.3924	15.919	14.7582	14.4405	12.7899	11.316	11.9269	AHNAK	Neuroblast differentiation-associated protein AHNAK	Q09666	_APKVS[Phospho (STY)]MPDVDLNLK_.2;_VS[Phospho (STY)]MPDVDLNLK_.2;_VS[Phospho (STY)]M[Oxidation (M)]PDVDLNLK_.2	AHNAK_S1782_M1
11.7409	6.27644	2.24168	11.1606	5.73983	9.82193	3.01987	1.56745	9.09259	5.92999	9.13328	14.5144	7.16118	10.5039	11.6701	13.2655	11.289	6.16945	10.6899	11.6545	11.6862	AHNAK	Neuroblast differentiation-associated protein AHNAK	Q09666	_GEIDAS[Phospho (STY)]VPELEGDLR_.2;_LKGEIDAS[Phospho (STY)]VPELEGDLRGPQVDVK_.3	AHNAK_S1802_M1
11.0927	5.42588	4.64159	5.10904	5.37619	4.58789	5.62731	4.50631	6.98699	8.1964	5.13474	9.4341	4.69401	9.95665	10.1757	10.6694	10.5372	8.85695	8.9315	9.37798	10.2493	AHNAK	Neuroblast differentiation-associated protein AHNAK	Q09666	_GDADVS[Phospho (STY)]VPK_.2;_VKGDADVS[Phospho (STY)]VPK_.2;_VKGDADVS[Phospho (STY)]VPK_.3	AHNAK_S1876_M1
2.19331	6.02542	5.04341	3.30316	6.09569	3.34662	4.82986	5.93847	4.86429	3.62147	6.06914	6.02923	3.87555	8.99133	10.4511	4.72539	11.5956	10.942	9.73438	7.76297	5.04643	AHNAK	Neuroblast differentiation-associated protein AHNAK	Q09666	_HELTEISNVDVETQS[Phospho (STY)]GK_.3	AHNAK_S201_M1
4.84187	5.53372	10.6337	4.97971	5.66491	4.24522	5.95441	10.8	10.7197	5.14005	5.31633	5.42652	7.93007	13.773	14.1489	13.0335	14.9762	14.1098	4.90795	4.84811	9.54237	AHNAK	Neuroblast differentiation-associated protein AHNAK	Q09666	_LPS[Phospho (STY)]GSGAASPTGSAVDIR_.2	AHNAK_S210_M1
12.2775	11.4489	6.45573	11.6241	14.9518	12.1964	12.8297	10.3231	10.5898	15.2475	11.9805	15.3004	13.3743	16.1544	16.0202	15.4505	16.6267	17.0218	13.7142	15.1846	14.567	AHNAK	Neuroblast differentiation-associated protein AHNAK	Q09666	_LPS[Phospho (STY)]GSGAASPT[Phospho (STY)]GSAVDIR_.2;_LPS[Phospho (STY)]GSGAAS[Phospho (STY)]PTGSAVDIR_.2;_LPS[Phospho (STY)]GS[Phospho (STY)]GAASPTGSAVDIR_.2	AHNAK_S210_M2
3.32759	5.25872	6.14119	9.54256	5.31575	9.46184	4.41882	4.63063	4.30696	13.2116	5.33179	6.79363	4.79808	4.65013	4.22944	5.45385	9.50831	6.21796	12.0611	12.6972	10.1623	AHNAK	Neuroblast differentiation-associated protein AHNAK	Q09666	_LPSGS[Phospho (STY)]GAASPTGSAVDIR_.2;_LPSGS[Phospho (STY)]GAASPTGSAVDIR_.3	AHNAK_S212_M1
12.2876	11.1451	5.51222	13.8958	4.23136	8.49948	10.1588	11.6025	9.4529	5.27976	10.8824	16.9043	5.53442	5.31824	6.85495	15.2913	5.6999	6.93587	14.3366	4.40379	4.85451	AHNAK	Neuroblast differentiation-associated protein AHNAK	Q09666	_LPSGS[Phospho (STY)]GAASPT[Phospho (STY)]GSAVDIR_.2;_LPSGS[Phospho (STY)]GAAS[Phospho (STY)]PTGSAVDIR_.2;_LPS[Phospho (STY)]GS[Phospho (STY)]GAASPTGSAVDIR_.2	AHNAK_S212_M2
14.5465	12.3307	9.47284	13.2563	12.4045	12.7008	12.1078	9.75538	10.4637	14.6377	11.4762	16.0339	12.6058	15.1863	15.5952	16.7161	15.6881	14.6672	13.4055	13.1069	13.6976	AHNAK	Neuroblast differentiation-associated protein AHNAK	Q09666	_GDVDVS[Phospho (STY)]LPK_.2;_VKGDVDVS[Phospho (STY)]LPK_.2;_VKGDVDVS[Phospho (STY)]LPK_.3	AHNAK_S2138_M1
14.5974	14.6812	14.6663	16.1268	16.6376	16.2062	15.9138	15.4479	15.1391	15.9036	16.2285	16.3488	15.7246	16.8837	17.1442	17.9655	16.6534	16.9703	16.7285	16.3535	5.20478	AHNAK	Neuroblast differentiation-associated protein AHNAK	Q09666	_LPSGSGAAS[Phospho (STY)]PTGSAVDIR_.2;_LPSGSGAAS[Phospho (STY)]PTGSAVDIR_.3	AHNAK_S216_M1
12.8864	11.8176	4.83821	13.3122	15.4797	12.2403	13.3624	11.3862	10.5597	15.5217	12.2573	16.909	13.9022	16.4599	16.4355	15.8107	16.6443	17.6407	14.5433	15.5428	14.8252	AHNAK	Neuroblast differentiation-associated protein AHNAK	Q09666	_LPSGSGAAS[Phospho (STY)]PTGS[Phospho (STY)]AVDIR_.2;_LPSGSGAAS[Phospho (STY)]PT[Phospho (STY)]GSAVDIR_.2;_LPSGS[Phospho (STY)]GAAS[Phospho (STY)]PTGSAVDIR_.2;_LPS[Phospho (STY)]GSGAAS[Phospho (STY)]PTGSAVDIR_.2	AHNAK_S216_M2
12.2499	9.90824	8.15067	10.3021	9.89541	10.4655	9.20888	6.49705	8.67378	11.9956	10.1295	15.3275	11.4124	12.8313	13.6625	15.1798	14.3567	13.926	12.1112	11.3569	11.8009	AHNAK	Neuroblast differentiation-associated protein AHNAK	Q09666	_IS[Phospho (STY)]MPDVNLNLK_.2;_IS[Phospho (STY)]M[Oxidation (M)]PDVNLNLK_.2	AHNAK_S2185_M1
4.12693	8.76082	5.7875	3.88133	4.38552	5.14092	5.52998	8.17703	8.31829	12.6645	8.32634	13.8824	5.34742	11.3626	12.806	11.2326	14.3649	13.259	12.6182	4.056	5.27188	AHNAK	Neuroblast differentiation-associated protein AHNAK	Q09666	_LPSGSGAASPT[Phospho (STY)]GS[Phospho (STY)]AVDIR_.2;_LPSGSGAAS[Phospho (STY)]PTGS[Phospho (STY)]AVDIR_.2	AHNAK_S220_M2
6.69191	8.00303	6.07199	3.12932	6.10015	4.6689	8.04002	5.34952	4.92296	4.19362	3.98083	6.59735	5.88358	5.64867	8.98458	3.36487	4.26139	8.48113	4.1027	4.43243	5.6524	AHNAK	Neuroblast differentiation-associated protein AHNAK	Q09666	_ADVDVS[Phospho (STY)]GPKVDVEVPDVSLEGPEGK_.3	AHNAK_S2275_M1
3.85033	4.41541	5.34296	2.59684	13.1153	3.57509	4.98302	1.69142	6.13504	15.1672	3.50789	17.1097	5.18499	15.4756	15.9111	16.2866	15.6062	15.2615	13.8857	7.43329	12.854	AHNAK	Neuroblast differentiation-associated protein AHNAK	Q09666	_ADVDVSGPKVDVEVPDVS[Phospho (STY)]LEGPEGK_.3	AHNAK_S2287_M1
7.73631	3.88835	5.48304	10.1815	6.26476	8.75287	9.15474	3.77275	6.29346	10.5838	5.49315	9.27393	5.56022	11.6863	12.8839	11.9872	12.4624	12.4808	10.9061	11.1629	2.41751	AHNAK	Neuroblast differentiation-associated protein AHNAK	Q09666	_AGAIS[Phospho (STY)]ASGPELQGAGHSK_.2;_AGAIS[Phospho (STY)]ASGPELQGAGHSK_.3	AHNAK_S230_M1
10.3878	6.25952	6.88574	3.15329	9.72168	3.96158	7.85328	4.63275	4.76531	12.5148	3.91023	14.4384	4.71891	13.263	13.2167	15.0903	14.1416	12.8308	10.019	10.4641	10.4369	AHNAK	Neuroblast differentiation-associated protein AHNAK	Q09666	_IS[Phospho (STY)]M[Oxidation (M)]PDVDFNLK_.2	AHNAK_S2313_M1
9.47495	8.67649	4.41438	9.58316	8.0725	6.99687	4.31093	2.69964	5.29258	8.84744	4.09638	11.8761	5.55286	10.0617	10.2679	11.2238	11.0105	9.4405	8.92865	9.69042	9.91101	AHNAK	Neuroblast differentiation-associated protein AHNAK	Q09666	_GDVDVS[Phospho (STY)]APK_.2;_IKGDVDVS[Phospho (STY)]APK_.2;_IKGDVDVS[Phospho (STY)]APK_.3	AHNAK_S2333_M1
11.4399	9.5447	9.3794	9.87519	10.3839	8.91768	10.0302	6.50971	8.75995	12.9456	10.0702	15.5497	11.335	13.5804	13.9895	15.956	14.9752	14.803	12.8019	12.0073	12.4318	AHNAK	Neuroblast differentiation-associated protein AHNAK	Q09666	_APKIS[Phospho (STY)]MPDLDLHLK_.3;_APKIS[Phospho (STY)]MPDLDLHLK_.4;_APKIS[Phospho (STY)]M[Oxidation (M)]PDLDLHLK_.3;_IS[Phospho (STY)]MPDLDLHLK_.2;_IS[Phospho (STY)]MPDLDLHLK_.3;_IS[Phospho (STY)]M[Oxidation (M)]PDLDLHLK_.2;_IS[Phospho (STY)]M[Oxidation (M)]PDLDLHLK_.3	AHNAK_S2387_M1
8.3504	8.90839	5.96163	5.56903	9.80903	3.97561	7.52366	4.09899	3.57402	9.38055	7.31283	7.73793	7.36864	10.6958	10.418	13.0484	13.4954	10.744	9.52987	9.31541	9.49793	AHNAK	Neuroblast differentiation-associated protein AHNAK	Q09666	_AGAISASGPELQGAGHS[Phospho (STY)]K_.3	AHNAK_S242_M1
8.66343	6.98398	5.1882	5.83792	7.13393	6.38597	4.78929	7.06387	5.20098	12.1943	3.52883	11.7455	6.26264	12.9366	13.2697	14.9558	12.8889	12.8651	11.6969	10.1392	11.187	AHNAK	Neuroblast differentiation-associated protein AHNAK	Q09666	_APNIS[Phospho (STY)]MPDVDLNLK_.2;_APNIS[Phospho (STY)]M[Oxidation (M)]PDVDLNLK_.2	AHNAK_S2454_M1
2.03686	7.7166	4.56802	9.67117	8.32024	8.55462	8.7497	5.30924	5.54715	10.8735	3.29779	13.068	5.61822	11.5771	12.0924	13.1594	11.4826	10.793	9.13136	9.48883	10.522	AHNAK	Neuroblast differentiation-associated protein AHNAK	Q09666	_GDVDVS[Phospho (STY)]VPEVEGK_.2	AHNAK_S2474_M1
12.8861	11.0107	8.99424	10.1674	11.5728	11.2106	10.5206	7.58775	9.84576	13.8108	10.9641	16.0315	11.8634	13.6194	14.3192	16.5321	15.7215	15.5459	13.4514	12.5891	13.2913	AHNAK	Neuroblast differentiation-associated protein AHNAK	Q09666	_APKIS[Phospho (STY)]MPDFDLHLK_.3;_APKIS[Phospho (STY)]MPDFDLHLK_.4;_IS[Phospho (STY)]MPDFDLHLK_.2;_IS[Phospho (STY)]MPDFDLHLK_.3;_IS[Phospho (STY)]M[Oxidation (M)]PDFDLHLK_.2;_IS[Phospho (STY)]M[Oxidation (M)]PDFDLHLK_.3	AHNAK_S2580_M1
4.11682	8.21241	6.16569	9.70904	10.4762	3.2968	7.1651	6.89135	7.05029	11.8325	8.78918	11.4019	9.30556	12.1723	5.03171	12.7084	4.78009	12.796	10.5126	10.7521	11.6326	AHNAK	Neuroblast differentiation-associated protein AHNAK	Q09666	_GGVQVPAVDIS[Phospho (STY)]SSLGGR_.2	AHNAK_S281_M1
10.8817	5.07114	5.82761	4.50928	5.83261	8.68674	4.25217	4.03575	4.78797	3.6865	4.53043	10.3983	5.52578	4.84856	14.0327	13.6293	12.749	5.73766	11.3723	10.3417	3.89462	AHNAK	Neuroblast differentiation-associated protein AHNAK	Q09666	_GGVQVPAVDISS[Phospho (STY)]SLGGR_.2	AHNAK_S282_M1
12.49	10.0669	8.48606	10.5985	9.34881	10.0022	9.78363	4.95094	8.66547	12.3213	9.65922	14.8588	10.9849	12.8548	13.4247	15.026	14.77	13.4296	12.5478	11.5713	12.1015	AHNAK	Neuroblast differentiation-associated protein AHNAK	Q09666	_IS[Phospho (STY)]MPDIDLNLTGPK_.2;_IS[Phospho (STY)]M[Oxidation (M)]PDIDLNLTGPK_.2	AHNAK_S2836_M1
12.2366	8.68898	5.05649	7.33152	9.61408	5.16726	9.46538	5.93723	5.15697	12.3585	7.52864	14.211	6.23183	12.9342	13.414	14.6887	13.1704	12.2887	10.9582	10.8169	11.2432	AHNAK	Neuroblast differentiation-associated protein AHNAK	Q09666	_GDVDIS[Phospho (STY)]LPK_.2;_VKGDVDIS[Phospho (STY)]LPK_.2;_VKGDVDIS[Phospho (STY)]LPK_.3	AHNAK_S2984_M1
10.0588	4.13185	7.18608	7.59935	6.45912	7.39688	4.45466	6.4306	5.14548	11.8312	3.98602	14.1251	4.49403	11.045	11.5439	14.6133	11.6608	12.2981	9.92156	3.51407	5.7286	AHNAK	Neuroblast differentiation-associated protein AHNAK	Q09666	_ADLDVS[Phospho (STY)]GPKVDIDVPDVNIEGPEGK_.3;_ADLDVS[Phospho (STY)]GPK_.2	AHNAK_S3054_M1
12.7957	9.92837	7.7254	12.4894	9.57859	11.0562	10.5874	9.00387	8.55362	12.5616	9.99275	14.2682	12.5786	13.339	13.5999	14.7696	14.0972	13.1802	11.7655	11.9559	12.1644	AHNAK	Neuroblast differentiation-associated protein AHNAK	Q09666	_GDMDVS[Phospho (STY)]LPK_.2;_GDM[Oxidation (M)]DVS[Phospho (STY)]LPK_.2;_VKGDMDVS[Phospho (STY)]LPK_.2;_VKGDMDVS[Phospho (STY)]LPK_.3;_VKGDM[Oxidation (M)]DVS[Phospho (STY)]LPK_.2;_VKGDM[Oxidation (M)]DVS[Phospho (STY)]LPK_.3	AHNAK_S3112_M1
7.86324	4.64139	5.68017	3.60431	5.57976	5.04284	5.30105	4.9566	5.75009	5.60031	4.13748	6.55421	4.29329	7.65692	6.23773	4.38289	5.65984	4.32574	4.57063	4.6241	4.86003	AHNAK	Neuroblast differentiation-associated protein AHNAK	Q09666	_FGVS[Phospho (STY)]TGR_.2	AHNAK_S317_M1
3.00862	5.39035	6.00484	3.64004	4.861	5.45172	4.07939	3.67716	5.67504	8.31745	4.52746	10.2096	5.14779	9.198	9.89768	12.602	9.95901	5.88113	4.46813	5.28281	8.16676	AHNAK	Neuroblast differentiation-associated protein AHNAK	Q09666	_GEVDVS[Phospho (STY)]LANVEGDLK_.2	AHNAK_S3240_M1
12.5376	10.8935	9.0029	10.413	11.6044	9.65649	10.3198	4.52665	10.5854	13.5481	9.23867	15.486	10.2478	14.1377	14.7097	15.8502	15.2017	14.8724	13.0862	12.2831	12.861	AHNAK	Neuroblast differentiation-associated protein AHNAK	Q09666	_IS[Phospho (STY)]MPEIDLNLK_.2;_IS[Phospho (STY)]M[Oxidation (M)]PEIDLNLK_.2;_IS[Phospho (STY)]M[Oxidation (M)]PEIDLNLK_.3	AHNAK_S3294_M1
9.58471	8.34641	4.658	11.5437	5.62118	10.8998	8.65214	5.0301	4.53216	8.88297	6.28444	8.63723	10.2338	9.24389	9.2837	10.08	9.67603	9.09036	9.014	9.1299	4.48605	AHNAK	Neuroblast differentiation-associated protein AHNAK	Q09666	_GDVDVS[Phospho (STY)]GPK_.2;_LKGDVDVS[Phospho (STY)]GPK_.2	AHNAK_S3314_M1
9.99717	9.54086	10.4655	9.61741	11.0449	9.31283	10.5883	8.38542	9.19346	11.3619	9.94612	11.6506	9.42156	12.5245	12.5366	13.2341	12.7168	12.3435	11.1493	10.6693	11.3264	AHNAK	Neuroblast differentiation-associated protein AHNAK	Q09666	_AGLRVS[Phospho (STY)]APEVSVGHK_.3;_AGLRVS[Phospho (STY)]APEVSVGHK_.4;_VS[Phospho (STY)]APEVSVGHK_.2;_VS[Phospho (STY)]APEVSVGHK_.3	AHNAK_S332_M1
9.00853	5.86596	5.79496	7.59468	5.09075	6.15088	4.60508	6.57143	6.67522	8.05216	5.24291	9.3808	4.39532	9.32804	9.46293	10.2852	10.3978	7.93964	3.93526	4.42706	6.22446	AHNAK	Neuroblast differentiation-associated protein AHNAK	Q09666	_GPEVDVS[Phospho (STY)]GPK_.2	AHNAK_S3337_M1
12.2456	8.64117	4.53669	10.0415	6.41799	9.54595	5.2169	4.08588	4.3175	10.2658	6.91004	13.2435	7.89253	10.9111	10.1355	12.1646	11.8852	10.6101	6.43617	7.13445	8.55066	AHNAK	Neuroblast differentiation-associated protein AHNAK	Q09666	_FNFSGS[Phospho (STY)]K_.2	AHNAK_S3362_M1
8.87224	8.53729	4.15482	2.03754	9.02093	3.45605	9.05513	4.32751	5.30394	10.1792	7.61559	5.36515	5.37757	11.7034	11.7699	12.4274	12.3448	11.6504	10.668	10.9359	10.735	AHNAK	Neuroblast differentiation-associated protein AHNAK	Q09666	_VSAPEVS[Phospho (STY)]VGHK_.2	AHNAK_S337_M1
12.9813	9.66145	3.73346	11.522	9.66306	10.0675	5.22071	9.03212	8.32743	12.5563	8.91803	8.07255	11.0289	12.4298	12.2424	14.7144	12.2075	12.269	11.6533	10.5188	10.7623	AHNAK	Neuroblast differentiation-associated protein AHNAK	Q09666	_MPFLS[Phospho (STY)]ISSPK_.2	AHNAK_S3409_M1
2.52601	5.86754	4.30876	4.65713	6.46746	5.08885	6.47312	3.06695	6.09998	8.03619	3.28668	7.06254	5.32616	9.73466	8.20577	11.4495	11.7871	9.04836	3.65487	5.72813	4.58706	AHNAK	Neuroblast differentiation-associated protein AHNAK	Q09666	_MPFLS[Phospho (STY)]ISS[Phospho (STY)]PK_.2;_MPFLS[Phospho (STY)]IS[Phospho (STY)]SPK_.2	AHNAK_S3409_M2
16.4379	13.4038	13.0881	15.3454	14.6211	15.1806	13.984	13.6389	12.9685	16.4255	14.4231	15.3929	14.1885	16.8869	16.5811	17.5357	15.9169	16.1033	15.8057	14.8964	14.5504	AHNAK	Neuroblast differentiation-associated protein AHNAK	Q09666	_MPFLSISS[Phospho (STY)]PK_.2;_M[Oxidation (M)]PFLSISS[Phospho (STY)]PK_.2	AHNAK_S3412_M1
4.41352	5.94089	3.81451	4.30957	6.72561	4.84056	5.4721	4.88841	3.77063	8.97568	4.92294	5.48246	6.13411	10.6741	8.77698	12.389	12.7266	10.281	7.13843	5.21597	5.59669	AHNAK	Neuroblast differentiation-associated protein AHNAK	Q09666	_MPFLSIS[Phospho (STY)]S[Phospho (STY)]PK_.2;_MPFLS[Phospho (STY)]ISS[Phospho (STY)]PK_.2	AHNAK_S3412_M2
9.87249	9.27455	6.98544	9.52085	9.044	8.78458	8.83331	3.28088	5.17398	12.6375	8.8342	15.3139	10.2387	12.8427	13.4811	14.9959	14.0752	13.3119	11.1109	10.7004	11.1395	AHNAK	Neuroblast differentiation-associated protein AHNAK	Q09666	_VS[Phospho (STY)]MPDVELNLK_.2;_VS[Phospho (STY)]M[Oxidation (M)]PDVELNLK_.2	AHNAK_S3416_M1
5.22814	5.50836	7.54021	3.98328	6.37677	2.92355	4.27361	3.78464	4.67489	5.12289	4.23588	7.03787	4.77379	4.04587	8.27772	9.67919	6.61909	5.42772	4.71183	4.0557	3.9158	AHNAK	Neuroblast differentiation-associated protein AHNAK	Q09666	_MPKFS[Phospho (STY)]VSGLK_.2	AHNAK_S3483_M1
12.9714	12.1953	10.3792	12.3245	11.5651	10.7828	10.6671	8.56484	10.7647	12.3139	10.9398	14.8697	11.7062	13.3712	13.2448	15.4745	15.1022	13.4051	11.7323	12.0117	11.748	AHNAK	Neuroblast differentiation-associated protein AHNAK	Q09666	_IS[Phospho (STY)]MPDFDLNLK_.2;_IS[Phospho (STY)]M[Oxidation (M)]PDFDLNLK_.2	AHNAK_S3672_M1
11.8426	8.17098	5.99595	10.1303	8.14958	9.91973	7.01153	3.66211	4.97143	11.2261	8.66508	10.9479	9.27198	12.063	12.5242	13.4415	11.2348	9.63058	10.464	10.1777	10.3843	AHNAK	Neuroblast differentiation-associated protein AHNAK	Q09666	_GDVVVS[Phospho (STY)]LPK_.2;_MKGDVVVS[Phospho (STY)]LPK_.2;_MKGDVVVS[Phospho (STY)]LPK_.3;_M[Oxidation (M)]KGDVVVS[Phospho (STY)]LPK_.2	AHNAK_S3692_M1
4.08744	5.21612	6.00236	4.72903	5.71133	2.94675	4.73576	5.08127	4.66754	4.96124	5.30841	12.8688	5.3384	9.404	10.3374	11.365	11.0313	5.94914	9.21847	7.8776	5.21893	AHNAK	Neuroblast differentiation-associated protein AHNAK	Q09666	_VDIDTPDINIEGS[Phospho (STY)]EGK_.2	AHNAK_S3724_M1
14.1995	13.7373	10.9428	13.1314	12.411	13.3353	12.6623	5.94669	10.9473	14.9245	13.0189	13.9712	12.4335	15.7277	14.7338	16.7468	15.9732	14.6497	14.4909	13.9944	14.1138	AHNAK	Neuroblast differentiation-associated protein AHNAK	Q09666	_GPQITGPS[Phospho (STY)]LEGDLGLK_.2	AHNAK_S379_M1
14.5775	12.1346	8.99281	11.8248	13.6269	11.435	11.3013	8.18104	10.4289	13.5567	11.7663	16.2516	11.9177	13.3121	13.9003	15.0872	14.6186	14.7086	12.6968	11.6094	12.2642	AHNAK	Neuroblast differentiation-associated protein AHNAK	Q09666	_APKIS[Phospho (STY)]MPEVDLNLK_.2;_IS[Phospho (STY)]MPEVDLNLK_.2;_IS[Phospho (STY)]M[Oxidation (M)]PEVDLNLK_.2	AHNAK_S4130_M1
3.77283	4.51199	4.86613	3.92941	6.19067	4.15486	4.47465	5.22422	4.09745	10.9806	2.76871	7.19079	4.85603	11.4503	11.7205	12.1514	12.3136	11.0787	10.0275	7.03086	5.73375	AHNAK	Neuroblast differentiation-associated protein AHNAK	Q09666	_MKGDVDVS[Phospho (STY)]LPK_.2;_M[Oxidation (M)]KGDVDVS[Phospho (STY)]LPK_.2;_M[Oxidation (M)]KGDVDVS[Phospho (STY)]LPK_.3	AHNAK_S4150_M1
8.48172	5.98082	5.59351	5.23056	5.65428	5.28162	3.51695	3.85013	6.49068	8.30021	4.27852	10.4011	4.55103	8.78649	8.9166	10.2564	9.02272	6.92773	5.52117	6.39331	6.45485	AHNAK	Neuroblast differentiation-associated protein AHNAK	Q09666	_ADIEIS[Phospho (STY)]GPK_.2	AHNAK_S4348_M1
2.77876	6.38841	5.76491	4.58752	5.17644	4.83203	4.54197	3.99997	6.37465	11.4004	3.70323	14.1496	5.05274	11.8389	12.849	13.1036	12.7479	12.7029	11.1621	6.10979	9.21604	AHNAK	Neuroblast differentiation-associated protein AHNAK	Q09666	_VDIDAPDVS[Phospho (STY)]IEGPDAK_.2	AHNAK_S4360_M1
13.8749	11.1636	9.39105	11.3409	11.507	10.9254	10.8356	7.65951	9.71256	13.1486	11.0589	16.3909	11.861	13.7318	14.5734	16.5355	15.9502	15.5252	13.5341	12.7362	13.3662	AHNAK	Neuroblast differentiation-associated protein AHNAK	Q09666	_IS[Phospho (STY)]MPDIDFNLK_.2;_IS[Phospho (STY)]M[Oxidation (M)]PDIDFNLK_.2	AHNAK_S4386_M1
3.62789	4.30671	4.3711	4.07078	5.68902	4.0844	5.74699	4.7527	5.088	4.48665	4.83219	6.2867	5.66766	8.68759	7.90809	7.81303	9.56812	6.74684	5.62173	3.97761	5.0916	AHNAK	Neuroblast differentiation-associated protein AHNAK	Q09666	_VPKFS[Phospho (STY)]VSGAK_.2	AHNAK_S440_M1
11.411	10.4556	4.81854	10.8006	11.5454	10.5864	10.0352	7.70069	4.99302	13.4317	9.45504	15.5376	12.0046	14.0131	14.1357	15.901	14.808	15.1259	12.7958	11.1712	12.3106	AHNAK	Neuroblast differentiation-associated protein AHNAK	Q09666	_SPQIS[Phospho (STY)]MSDIDLNLK_.2;_SPQIS[Phospho (STY)]M[Oxidation (M)]SDIDLNLK_.2	AHNAK_S4520_M1
11.8005	9.28069	9.88185	10.2039	11.0024	10.2452	10.52	5.04312	5.13032	13.3731	8.85619	15.2148	3.9709	13.2632	13.6095	15.6279	14.9376	14.4329	12.2276	11.4925	11.943	AHNAK	Neuroblast differentiation-associated protein AHNAK	Q09666	_SPQISMS[Phospho (STY)]DIDLNLK_.2;_SPQISM[Oxidation (M)]S[Phospho (STY)]DIDLNLK_.2	AHNAK_S4522_M1
11.8541	8.84419	6.24701	10.0138	9.27625	9.4285	10.7552	9.31014	5.04236	12.0177	10.2604	12.716	10.3954	11.153	11.3771	12.6931	11.7973	12.4851	11.1945	10.0773	10.8683	AHNAK	Neuroblast differentiation-associated protein AHNAK	Q09666	_GDMDIS[Phospho (STY)]VPK_.2;_GDM[Oxidation (M)]DIS[Phospho (STY)]VPK_.2;_IKGDMDIS[Phospho (STY)]VPK_.2;_IKGDMDIS[Phospho (STY)]VPK_.3;_IKGDM[Oxidation (M)]DIS[Phospho (STY)]VPK_.2;_IKGDM[Oxidation (M)]DIS[Phospho (STY)]VPK_.3	AHNAK_S4540_M1
12.2918	9.58735	6.91025	11.1365	8.67649	10.0309	10.1361	4.7854	8.07338	11.4543	9.59564	13.5847	10.4453	11.9905	12.3691	13.7146	12.4186	11.445	9.94655	10.3908	10.91	AHNAK	Neuroblast differentiation-associated protein AHNAK	Q09666	_GDMDIS[Phospho (STY)]LPK_.2;_GDM[Oxidation (M)]DIS[Phospho (STY)]LPK_.2;_VKGDMDIS[Phospho (STY)]LPK_.2;_VKGDMDIS[Phospho (STY)]LPK_.3;_VKGDM[Oxidation (M)]DIS[Phospho (STY)]LPK_.2;_VKGDM[Oxidation (M)]DIS[Phospho (STY)]LPK_.3	AHNAK_S4614_M1
4.23171	3.73716	6.68084	4.09922	4.31953	3.08483	5.13182	4.22859	5.98515	8.61792	5.87189	9.82512	4.89268	9.64831	10.4401	11.7453	10.8569	8.87412	7.9247	5.98699	7.23698	AHNAK	Neuroblast differentiation-associated protein AHNAK	Q09666	_GEGPDVDVS[Phospho (STY)]LPK_.2	AHNAK_S4803_M1
13.7805	13.2255	11.5671	13.1207	12.7621	11.9311	12.0538	10.0855	10.7955	14.5255	12.5962	17.5572	12.7025	14.6978	15.28	17.0474	16.4099	15.6681	14.2957	13.3723	14.0589	AHNAK	Neuroblast differentiation-associated protein AHNAK	Q09666	_APKIS[Phospho (STY)]IPDVDLDLK_.2;_IS[Phospho (STY)]IPDVDLDLK_.2;_IS[Phospho (STY)]IPDVDLDLK_.3	AHNAK_S4850_M1
10.712	7.46483	6.42167	10.1014	8.01081	9.19263	8.04262	5.87492	7.16628	9.74361	7.54055	12.804	9.35745	11.6331	11.6663	13.1635	12.0383	11.2318	9.03428	9.5818	10.4354	AHNAK	Neuroblast differentiation-associated protein AHNAK	Q09666	_GDFDVS[Phospho (STY)]VPK_.2;_VKGDFDVS[Phospho (STY)]VPK_.2;_VKGDFDVS[Phospho (STY)]VPK_.3	AHNAK_S4870_M1
13.814	10.2553	4.6607	12.5344	10.4944	11.4981	7.95324	10.4761	8.44746	11.8263	10.2534	11.1976	11.2808	13.4703	12.5703	13.3855	13.331	11.6531	10.2292	11.294	11.4636	AHNAK	Neuroblast differentiation-associated protein AHNAK	Q09666	_LSGPS[Phospho (STY)]LK_.2	AHNAK_S4903_M1
11.3551	7.71239	5.811	9.1595	7.35352	9.99367	4.28221	4.18606	6.25118	11.6454	5.78351	10.6744	8.30727	3.70887	5.2675	5.96908	10.4524	9.58624	9.66485	8.86895	9.5723	AHNAK	Neuroblast differentiation-associated protein AHNAK	Q09666	_MPS[Phospho (STY)]LEISAPK_.2	AHNAK_S4908_M1
3.79104	5.02546	5.34648	4.73284	6.38255	4.43004	8.63617	3.24497	5.43062	4.8781	4.10092	5.22601	3.21156	11.5543	11.9386	12.734	11.0201	4.39161	7.59521	3.54601	4.46701	AHNAK	Neuroblast differentiation-associated protein AHNAK	Q09666	_MPSLEIS[Phospho (STY)]APK_.2	AHNAK_S4912_M1
5.66137	4.63268	5.95163	4.28277	5.3022	3.82331	7.52745	4.62811	4.94449	9.63784	5.22635	11.5467	4.37406	10.6716	10.7283	12.2145	11.9397	10.426	5.98004	4.21066	3.9131	AHNAK	Neuroblast differentiation-associated protein AHNAK	Q09666	_IGFS[Phospho (STY)]GPK_.2	AHNAK_S4933_M1
3.62025	3.64183	6.97785	2.94518	4.88025	4.16852	3.19419	5.51361	4.15752	4.8008	3.35926	6.89628	4.2274	8.10081	7.91451	5.44146	7.44212	6.82483	4.14318	6.98745	2.83887	AHNAK	Neuroblast differentiation-associated protein AHNAK	Q09666	_FGFGAKS[Phospho (STY)]PK_.2	AHNAK_S4986_M1
13.4576	9.83238	4.5772	11.4198	13.0276	2.93471	9.36527	4.93114	3.90786	14.3525	7.40406	15.9416	5.09443	14.5216	5.02946	16.2762	15.0723	14.5518	11.3622	13.3211	12.3256	AHNAK	Neuroblast differentiation-associated protein AHNAK	Q09666	_ADIKS[Phospho (STY)]PSLDVTVPEAELNLETPEISVGGK_.3;_S[Phospho (STY)]PSLDVTVPEAELNLETPEISVGGK_.3	AHNAK_S4993_M1
11.9323	6.26763	6.23526	12.7997	14.4114	11.589	4.44838	5.36524	7.63797	13.4736	11.4883	14.9348	7.93685	16.0385	16.9331	15.3908	14.1599	13.5085	14.076	4.24409	13.1114	AHNAK	Neuroblast differentiation-associated protein AHNAK	Q09666	_ADIKSPS[Phospho (STY)]LDVTVPEAELNLETPEISVGGK_.3;_ADIKSPS[Phospho (STY)]LDVTVPEAELNLETPEISVGGK_.4;_SPS[Phospho (STY)]LDVTVPEAELNLETPEISVGGK_.3	AHNAK_S4995_M1
10.5107	7.33114	2.93357	9.6498	6.06641	8.82523	7.1429	7.55615	4.91879	8.62612	8.07518	9.7012	8.72451	9.62451	9.21218	9.92429	9.99118	6.83437	5.69519	5.78311	7.29119	AHNAK	Neuroblast differentiation-associated protein AHNAK	Q09666	_IHMS[Phospho (STY)]GPK_.2	AHNAK_S5031_M1
8.82811	4.59001	4.70307	4.84024	7.20917	4.85166	4.36706	3.51373	5.98135	7.6401	5.55416	10.7715	3.53564	8.65153	5.60293	10.1575	9.40377	6.24581	5.02146	4.65063	5.03836	AHNAK	Neuroblast differentiation-associated protein AHNAK	Q09666	_ISMQDVDLS[Phospho (STY)]LGSPK_.2	AHNAK_S508_M1
4.8762	3.69626	6.282	4.91912	9.71307	5.04161	4.12293	4.44069	5.39736	10.5604	3.58185	9.58419	4.78103	14.8616	14.4002	12.3005	13.8845	14.3236	9.13998	10.2669	9.51026	AHNAK	Neuroblast differentiation-associated protein AHNAK	Q09666	_MYFPDVEFDIKS[Phospho (STY)]PK_.3;_M[Oxidation (M)]YFPDVEFDIKS[Phospho (STY)]PK_.3	AHNAK_S5099_M1
14.9855	14.2871	14.3094	15.3607	15.4188	15.0305	14.279	16.34	14.9884	15.7074	15.0733	13.9371	15.7355	17.7709	17.3225	16.4291	16.2333	15.8931	14.7314	14.2583	14.0747	AHNAK	Neuroblast differentiation-associated protein AHNAK	Q09666	_AEAPLPS[Phospho (STY)]PKLEGELQAPDLELSLPAIHVEGLDIK_.4;_AEAPLPS[Phospho (STY)]PK_.2;_FKAEAPLPS[Phospho (STY)]PK_.2;_FKAEAPLPS[Phospho (STY)]PK_.3	AHNAK_S5110_M1
3.82663	4.98111	5.44903	3.71832	3.78768	3.82896	4.68246	2.48698	4.60895	5.61438	5.87204	6.9012	5.27955	10.6597	10.2811	10.9024	8.1478	5.24961	6.77502	4.09907	3.63078	AHNAK	Neuroblast differentiation-associated protein AHNAK	Q09666	_ISMQDVDLSLGS[Phospho (STY)]PK_.2	AHNAK_S511_M1
12.5434	10.7452	8.5239	10.7614	8.32782	10.3917	8.32084	9.10382	8.28086	10.2086	9.54363	5.80293	10.6149	12.3565	12.5055	11.8203	9.15395	9.32213	9.51203	9.73617	10.2967	AHNAK	Neuroblast differentiation-associated protein AHNAK	Q09666	_LEGELQAPDLELS[Phospho (STY)]LPAIHVEGLDIK_.3	AHNAK_S5125_M1
8.22661	7.56179	5.12203	4.73924	6.35029	3.02275	5.57994	5.2757	5.90879	4.74365	4.76212	6.21267	3.59112	9.07982	5.06113	10.0965	8.7903	6.77791	3.39961	4.11478	5.53724	AHNAK	Neuroblast differentiation-associated protein AHNAK	Q09666	_MPDVDIS[Phospho (STY)]VPK_.2;_M[Oxidation (M)]PDVDIS[Phospho (STY)]VPK_.2	AHNAK_S5151_M1
3.86035	5.83391	6.75596	3.90093	5.4206	2.74977	4.41508	4.55824	6.23197	5.33674	4.04387	10.4493	4.97445	10.7966	9.98437	9.71966	0.570296	9.04845	4.70628	4.90256	4.53032	AHNAK	Neuroblast differentiation-associated protein AHNAK	Q09666	_VKTPSFGIS[Phospho (STY)]APQVS[Phospho (STY)]IPDVNVNLK_.3	AHNAK_S5190_M2
4.57047	5.04928	4.65691	6.02043	5.127	3.10495	5.69774	5.75988	4.53769	4.66119	6.09866	10.4493	4.41914	10.7966	9.98437	9.71966	0.570296	9.04845	4.81013	4.85937	5.50122	AHNAK	Neuroblast differentiation-associated protein AHNAK	Q09666	_VKTPSFGIS[Phospho (STY)]APQVS[Phospho (STY)]IPDVNVNLK_.3	AHNAK_S5195_M2
3.73068	4.99783	5.759	4.03812	5.70872	5.11282	4.87136	4.37087	3.83682	3.61916	5.13886	5.82914	5.60565	10.4828	11.089	10.479	10.3984	11.7747	5.04161	4.34691	5.42534	AHNAK	Neuroblast differentiation-associated protein AHNAK	Q09666	_MEGGGAEVHAQLPS[Phospho (STY)]LEGDLRGPDVK_.3;_M[Oxidation (M)]EGGGAEVHAQLPS[Phospho (STY)]LEGDLRGPDVK_.3	AHNAK_S5261_M1
12.6412	10.2176	7.08783	11.35	10.7921	10.8916	10.057	5.00045	8.09998	12.4366	9.68036	14.2338	11.2235	13.6464	13.6207	14.8473	14.535	13.2205	11.4678	11.1815	11.6927	AHNAK	Neuroblast differentiation-associated protein AHNAK	Q09666	_LEGPDVS[Phospho (STY)]LK_.2	AHNAK_S5279_M1
12.5322	9.81024	9.16598	10.8784	6.08858	9.66448	9.51115	3.92567	4.31888	12.985	7.94092	6.39985	9.323	14.0584	13.447	15.5539	12.7242	12.6063	11.8424	10.7598	11.5822	AHNAK	Neuroblast differentiation-associated protein AHNAK	Q09666	_GPGVDLPS[Phospho (STY)]VNLSMPK_.2;_GPGVDLPS[Phospho (STY)]VNLSM[Oxidation (M)]PK_.2	AHNAK_S5289_M1
7.56357	5.18516	6.23927	2.92914	5.18045	3.62414	4.9641	4.40121	4.64218	4.59911	4.34182	5.58097	5.29612	4.95455	3.55358	6.66195	4.82733	6.36611	4.95344	10.8414	5.94246	AHNAK	Neuroblast differentiation-associated protein AHNAK	Q09666	_GPGVDLPSVNLS[Phospho (STY)]MPK_.2;_GPGVDLPSVNLS[Phospho (STY)]M[Oxidation (M)]PK_.2	AHNAK_S5293_M1
9.36545	7.61377	7.54444	6.66745	8.85985	7.12628	7.94592	4.37515	7.47323	9.8416	3.76665	12.317	8.13028	10.3888	10.9724	12.3236	11.5355	11.219	9.72792	8.87187	9.12326	AHNAK	Neuroblast differentiation-associated protein AHNAK	Q09666	_VS[Phospho (STY)]GPDLDLNLK_.2	AHNAK_S5298_M1
11.2451	8.51153	4.96953	8.96163	9.80247	2.92796	7.4129	9.33427	7.5103	10.9335	7.48554	12.3278	8.63994	12.6422	12.5702	13.6275	13.8053	12.7015	11.3779	11.2852	11.4654	AHNAK	Neuroblast differentiation-associated protein AHNAK	Q09666	_GDLDAS[Phospho (STY)]VPSMK_.2;_GDLDAS[Phospho (STY)]VPSM[Oxidation (M)]K_.2	AHNAK_S5318_M1
4.30572	5.32794	4.37847	9.43774	6.20487	9.15349	9.17681	3.38419	4.15023	10.4686	4.69159	12.6725	4.0646	12.5196	11.5711	13.6624	13.2541	12.9614	5.11116	5.30067	4.37254	AHNAK	Neuroblast differentiation-associated protein AHNAK	Q09666	_GDLDASVPS[Phospho (STY)]MK_.2;_GDLDASVPS[Phospho (STY)]M[Oxidation (M)]K_.2	AHNAK_S5321_M1
11.4631	9.54512	9.2782	10.7283	10.9619	9.95146	11.3983	8.56339	7.57849	12.5935	8.31968	12.4263	10.4612	14.3749	14.3056	15.1395	14.3845	14.4068	12.5107	11.8027	12.2964	AHNAK	Neuroblast differentiation-associated protein AHNAK	Q09666	_VHAPGLNLS[Phospho (STY)]GVGGK_.2	AHNAK_S5332_M1
10.8365	5.52922	6.7263	9.05789	7.20924	7.439	5.36894	7.3185	4.78444	4.59274	6.40488	7.89421	6.32235	13.4299	16.8487	5.07497	8.19688	5.42327	13.573	7.18807	7.22505	AHNAK	Neuroblast differentiation-associated protein AHNAK	Q09666	_GPS[Phospho (STY)]LQGDLAVSGDIK_.2;_LNVGAPDVTLRGPS[Phospho (STY)]LQGDLAVSGDIK_.3	AHNAK_S5369_M1
8.5759	4.04154	4.92073	7.40869	6.70261	9.70974	6.73868	5.17275	6.97507	4.09409	6.67403	5.76827	4.90772	12.9099	10.6568	13.5281	13.0413	13.0886	11.1745	11.7571	10.9297	AHNAK	Neuroblast differentiation-associated protein AHNAK	Q09666	_VSVGAPDLS[Phospho (STY)]LEASEGSIK_.2	AHNAK_S5393_M1
5.66894	6.16477	4.82759	3.5876	4.83833	3.09891	4.41978	4.2387	5.51861	4.76756	4.79954	4.69147	5.31362	5.4219	5.56955	7.14727	5.46431	5.94668	4.93541	2.60218	5.7014	AHNAK	Neuroblast differentiation-associated protein AHNAK	Q09666	_VSVGAPDLSLEAS[Phospho (STY)]EGSIKLPK_.3	AHNAK_S5397_M1
5.29445	5.44289	4.3231	3.63921	5.3094	3.36661	3.59641	5.05501	5.9923	4.97156	4.71125	7.32067	9.95467	10.8273	11.0358	12.5014	11.0918	11.1529	4.51396	5.26066	5.16654	AHNAK	Neuroblast differentiation-associated protein AHNAK	Q09666	_GPQVALKGS[Phospho (STY)]RVDIETPNLEGTLTGPR_.3;_GPQVALKGS[Phospho (STY)]RVDIETPNLEGTLTGPR_.4;_GS[Phospho (STY)]RVDIETPNLEGTLTGPR_.4	AHNAK_S539_M1
5.88412	4.71938	5.03144	9.379	5.46023	7.93162	4.49866	8.80316	4.2337	3.48247	8.50604	10.0248	4.245	3.89212	13.1494	11.4547	4.5789	6.01915	5.3255	2.99304	5.20826	AHNAK	Neuroblast differentiation-associated protein AHNAK	Q09666	_VSVGAPDLSLEASEGS[Phospho (STY)]IKLPK_.3;_VSVGAPDLSLEASEGS[Phospho (STY)]IK_.2	AHNAK_S5400_M1
8.82954	5.38267	4.40252	7.65288	5.15827	6.94323	6.70226	4.43228	4.84886	7.65794	6.56619	9.0443	5.62972	9.48463	9.40046	9.78077	10.3487	8.64654	7.70919	7.03661	7.73686	AHNAK	Neuroblast differentiation-associated protein AHNAK	Q09666	_GPQVS[Phospho (STY)]GELK_.2	AHNAK_S5430_M1
16.1464	15.0075	13.0879	13.6377	13.638	14.292	13.5288	13.172	13.2596	15.4582	14.4305	17.8792	13.5802	14.9239	14.8097	16.4703	15.9095	16.9244	14.7269	13.7166	14.2418	AHNAK	Neuroblast differentiation-associated protein AHNAK	Q09666	_GPRIS[Phospho (STY)]APNVDFNLEGPK_.2;_GPRIS[Phospho (STY)]APNVDFNLEGPK_.3;_IS[Phospho (STY)]APNVDFNLEGPK_.2	AHNAK_S5448_M1
13.7227	10.472	6.00468	11.7808	7.94242	11.3685	10.545	7.95019	8.131	10.3811	10.0703	11.961	11.2572	11.7293	11.5231	12.8102	13.0179	11.5514	11.1319	11.8306	11.2197	AHNAK	Neuroblast differentiation-associated protein AHNAK	Q09666	_GS[Phospho (STY)]LGATGEIK_.2;_VKGS[Phospho (STY)]LGATGEIK_.2	AHNAK_S5464_M1
5.87224	4.17066	5.82984	4.9423	4.6451	4.43887	5.2487	3.67151	4.63028	9.97577	4.85967	14.1508	3.98594	12.3525	6.85834	14.0221	13.3152	12.9904	10.302	6.55426	10.0394	AHNAK	Neuroblast differentiation-associated protein AHNAK	Q09666	_S[Phospho (STY)]SGC[Carbamidomethyl (C)]DVNLPGVNVK_.2	AHNAK_S5499_M1
10.761	3.11252	5.56043	10.4606	3.70331	8.77858	7.31378	4.02791	4.31976	10.5413	8.21728	10.2837	9.16391	11.8583	12.0064	12.7232	11.9438	10.7986	11.109	10.6791	10.0863	AHNAK	Neuroblast differentiation-associated protein AHNAK	Q09666	_LPTGQIS[Phospho (STY)]GPEIK_.2	AHNAK_S5519_M1
8.08646	5.56556	5.20468	4.90935	4.90162	3.79876	4.13542	4.07994	7.14791	9.77801	3.73402	11.6471	5.17398	11.0444	11.1288	12.5945	12.09	11.8937	10.011	4.6329	8.2667	AHNAK	Neuroblast differentiation-associated protein AHNAK	Q09666	_GGLKGS[Phospho (STY)]EVGFHGAAPDISVK_.3;_GGLKGS[Phospho (STY)]EVGFHGAAPDISVK_.4;_GS[Phospho (STY)]EVGFHGAAPDISVK_.2	AHNAK_S5530_M1
10.0195	7.28118	5.34279	4.33368	13.1999	3.22396	12.2953	9.56953	5.164	12.987	6.92306	5.2831	5.04005	13.8697	14.8489	16.1206	14.0689	15.1883	13.6837	12.7368	12.405	AHNAK	Neuroblast differentiation-associated protein AHNAK	Q09666	_GGADVSGGVS[Phospho (STY)]APDISLGEGHLSVK_.3;_IKGGADVSGGVS[Phospho (STY)]APDISLGEGHLSVK_.3;_IKGGADVSGGVS[Phospho (STY)]APDISLGEGHLSVK_.4	AHNAK_S5577_M1
3.25356	5.10852	4.5106	5.36966	5.80023	2.74543	4.15675	5.78065	5.24284	5.17603	4.87344	5.57041	3.29474	5.33093	11.5842	7.97133	8.85635	10.7418	7.30245	5.21404	2.96442	AHNAK	Neuroblast differentiation-associated protein AHNAK	Q09666	_GGADVSGGVSAPDIS[Phospho (STY)]LGEGHLSVK_.3;_IKGGADVSGGVSAPDIS[Phospho (STY)]LGEGHLSVK_.3;_IKGGADVSGGVSAPDIS[Phospho (STY)]LGEGHLSVK_.4	AHNAK_S5582_M1
9.67852	8.45474	3.20058	10.2897	11.2841	9.21899	10.391	9.59035	4.56307	12.1001	9.15458	12.0562	8.24219	13.5261	13.808	14.1746	12.9125	14.5543	12.2645	11.9192	11.5718	AHNAK	Neuroblast differentiation-associated protein AHNAK	Q09666	_GGADVSGGVSAPDISLGEGHLS[Phospho (STY)]VK_.3;_IKGGADVSGGVSAPDISLGEGHLS[Phospho (STY)]VK_.3;_IKGGADVSGGVSAPDISLGEGHLS[Phospho (STY)]VK_.4	AHNAK_S5589_M1
10.3306	4.74203	5.5699	7.37781	7.55659	4.14709	4.51475	4.96563	5.47494	4.87944	5.40932	11.5057	4.94655	12.1124	11.8543	13.7873	12.3218	12.2911	4.89912	10.3488	11.0587	AHNAK	Neuroblast differentiation-associated protein AHNAK	Q09666	_GPQVSS[Phospho (STY)]ALNLDTSK_.2	AHNAK_S5604_M1
5.58565	5.7411	5.52064	4.32008	5.15534	3.23736	3.50531	4.68531	3.72684	4.68325	4.05996	4.75312	6.5852	5.28612	6.02461	5.68629	6.09427	5.13182	4.12706	5.39229	4.02352	AHNAK	Neuroblast differentiation-associated protein AHNAK	Q09666	_FAGGLHFS[Phospho (STY)]GPK_.2	AHNAK_S5620_M1
3.95521	4.75737	5.0112	3.81	5.47912	3.06797	5.88922	4.04333	4.56436	9.34393	4.10856	11.1435	5.97361	12.5959	5.65722	11.2718	9.59175	12.8565	6.70871	4.69708	4.60884	AHNAK	Neuroblast differentiation-associated protein AHNAK	Q09666	_GGQIGLQAPGLS[Phospho (STY)]VSGPQGHLESGSGK_.3	AHNAK_S5641_M1
14.3679	13.5816	12.3109	12.5306	12.3157	13.0209	12.6642	12.4443	13.1478	14.001	13.4482	17.5678	13.1291	15.0297	15.0853	15.5452	14.5841	16.5856	14.0456	13.2974	13.4802	AHNAK	Neuroblast differentiation-associated protein AHNAK	Q09666	_IS[Phospho (STY)]MSEVDLNVAAPK_.2;_IS[Phospho (STY)]M[Oxidation (M)]SEVDLNVAAPK_.2;_IS[Phospho (STY)]M[Oxidation (M)]SEVDLNVAAPK_.3;_TGTC[Carbamidomethyl (C)]RIS[Phospho (STY)]MSEVDLNVAAPK_.3;_TGTC[Carbamidomethyl (C)]RIS[Phospho (STY)]M[Oxidation (M)]SEVDLNVAAPK_.3	AHNAK_S570_M1
13.8223	12.9124	11.5403	11.1824	13.6192	10.9773	12.5135	2.90704	11.0513	14.9655	12.712	16.5665	13.5614	15.4358	15.9239	17.0214	16.4901	16.4402	14.4285	13.872	14.2353	AHNAK	Neuroblast differentiation-associated protein AHNAK	Q09666	_ISMS[Phospho (STY)]EVDLNVAAPK_.2;_ISM[Oxidation (M)]S[Phospho (STY)]EVDLNVAAPK_.2;_ISM[Oxidation (M)]S[Phospho (STY)]EVDLNVAAPK_.3;_TGTC[Carbamidomethyl (C)]RISMS[Phospho (STY)]EVDLNVAAPK_.3;_TGTC[Carbamidomethyl (C)]RISM[Oxidation (M)]S[Phospho (STY)]EVDLNVAAPK_.3	AHNAK_S572_M1
14.9597	16.0212	15.3332	14.6911	15.5103	15.0842	15.2667	14.7839	13.8794	15.8327	13.8464	17.1462	14.5934	16.2227	16.1811	16.7064	16.3387	16.8136	16.1351	14.7863	15.8026	AHNAK	Neuroblast differentiation-associated protein AHNAK	Q09666	_GGVTGS[Phospho (STY)]PEASISGSKGDLK_.3;_GGVTGS[Phospho (STY)]PEASISGSK_.2;_GKGGVTGS[Phospho (STY)]PEASISGSK_.2	AHNAK_S5731_M1
10.2172	13.2693	6.43355	10.9797	4.73027	3.63739	5.15397	5.10504	4.84463	11.2522	3.63375	14.2499	5.21872	11.5225	11.8054	12.3849	12.4797	12.1623	6.17765	10.5059	5.762	AHNAK	Neuroblast differentiation-associated protein AHNAK	Q09666	_GGVTGS[Phospho (STY)]PEASISGS[Phospho (STY)]K_.2;_GGVTGS[Phospho (STY)]PEAS[Phospho (STY)]ISGSK_.2	AHNAK_S5731_M2
11.0124	5.04414	5.45603	12.2909	10.632	10.7552	10.3083	9.3252	7.07471	10.8535	9.56242	11.8342	5.15198	11.9956	12.6202	12.6054	11.9234	12.7442	12.6604	11.161	11.403	AHNAK	Neuroblast differentiation-associated protein AHNAK	Q09666	_GGVTGSPEAS[Phospho (STY)]ISGSKGDLK_.3;_GGVTGSPEAS[Phospho (STY)]ISGSK_.2;_GKGGVTGSPEAS[Phospho (STY)]ISGSK_.2	AHNAK_S5735_M1
11.5613	13.3448	11.2366	9.23193	11.8338	11.7821	12.5267	9.03496	6.94894	11.1716	3.86125	14.2587	4.77963	12.1371	11.4465	12.2959	11.8649	12.0813	12.0599	11.3292	4.14583	AHNAK	Neuroblast differentiation-associated protein AHNAK	Q09666	_GGVTGSPEAS[Phospho (STY)]ISGS[Phospho (STY)]K_.2;_GGVTGSPEAS[Phospho (STY)]IS[Phospho (STY)]GSK_.2;_GGVTGS[Phospho (STY)]PEAS[Phospho (STY)]ISGSK_.2	AHNAK_S5735_M2
8.91573	4.75296	5.4937	4.02868	4.86723	2.52713	6.13488	3.74527	4.69437	5.67692	3.16317	6.13366	5.8178	4.17846	5.00467	5.29917	4.53149	6.79926	5.15574	5.37561	4.09173	AHNAK	Neuroblast differentiation-associated protein AHNAK	Q09666	_GGVTGSPEASIS[Phospho (STY)]GSKGDLK_.3;_GGVTGSPEASIS[Phospho (STY)]GSK_.2	AHNAK_S5737_M1
3.4428	5.60182	8.93331	6.92865	5.19826	4.56349	9.55777	6.73169	3.46278	9.38226	11.957	11.3598	11.9775	10.1423	5.5654	5.95564	8.92479	6.8907	9.38921	9.54348	11.5056	AHNAK	Neuroblast differentiation-associated protein AHNAK	Q09666	_GGVTGSPEASIS[Phospho (STY)]GS[Phospho (STY)]K_.2;_GGVTGSPEAS[Phospho (STY)]IS[Phospho (STY)]GSK_.2	AHNAK_S5737_M2
12.8985	4.25026	4.23837	10.6103	12.3505	12.2988	13.4072	4.06877	4.46497	11.3287	4.57487	13.6877	4.72706	11.0579	11.5287	11.6829	12.3511	12.4223	12.8691	4.11714	4.54202	AHNAK	Neuroblast differentiation-associated protein AHNAK	Q09666	_GGVTGSPEASIS[Phospho (STY)]GS[Phospho (STY)]K_.2;_GGVTGSPEAS[Phospho (STY)]ISGS[Phospho (STY)]K_.2;_GGVTGS[Phospho (STY)]PEASISGS[Phospho (STY)]K_.2	AHNAK_S5739_M2
13.7743	13.4044	13.2613	12.1753	13.7843	12.0751	14.2286	5.1973	11.4581	14.9937	12.2542	19.5695	13.2853	15.0311	15.7517	16.4883	15.4961	16.1084	14.075	12.1678	11.998	AHNAK	Neuroblast differentiation-associated protein AHNAK	Q09666	_AS[Phospho (STY)]LGSLEGEAEAEASS[Phospho (STY)]PK_.3;_AS[Phospho (STY)]LGS[Phospho (STY)]LEGEAEAEASSPK_.2;_AS[Phospho (STY)]LGS[Phospho (STY)]LEGEAEAEASSPK_.3;_SSKAS[Phospho (STY)]LGS[Phospho (STY)]LEGEAEAEASSPK_.2;_SSKAS[Phospho (STY)]LGS[Phospho (STY)]LEGEAEAEASSPK_.3	AHNAK_S5749_M2
16.0641	16.6801	15.4931	15.6844	16.2794	15.7773	15.5741	13.9315	14.8105	17.4292	15.1388	19.4256	15.5126	17.3913	17.2431	18.2981	17.628	18.255	16.3162	15.7605	15.902	AHNAK	Neuroblast differentiation-associated protein AHNAK	Q09666	_ASLGS[Phospho (STY)]LEGEAEAEASSPK_.2;_ASLGS[Phospho (STY)]LEGEAEAEASSPK_.3	AHNAK_S5752_M1
13.7207	13.3508	13.6137	12.1203	14.0945	12.0194	14.1761	5.50681	11.4011	14.8309	12.2065	19.6316	13.2311	15.4364	15.5337	16.4437	15.5001	16.0036	14.0177	11.9729	11.9158	AHNAK	Neuroblast differentiation-associated protein AHNAK	Q09666	_ASLGS[Phospho (STY)]LEGEAEAEASS[Phospho (STY)]PK_.2;_ASLGS[Phospho (STY)]LEGEAEAEASS[Phospho (STY)]PK_.3;_ASLGS[Phospho (STY)]LEGEAEAEAS[Phospho (STY)]SPK_.3;_AS[Phospho (STY)]LGS[Phospho (STY)]LEGEAEAEASSPK_.2;_AS[Phospho (STY)]LGS[Phospho (STY)]LEGEAEAEASSPK_.3;_SSKAS[Phospho (STY)]LGS[Phospho (STY)]LEGEAEAEASSPK_.2;_SSKAS[Phospho (STY)]LGS[Phospho (STY)]LEGEAEAEASSPK_.3	AHNAK_S5752_M2
4.78438	7.81418	8.94679	6.72683	9.993	7.87135	8.69206	8.25318	6.4852	8.53413	7.86351	12.187	4.71962	11.6192	11.7696	11.5864	5.10536	11.1072	8.16835	3.71341	8.26074	AHNAK	Neuroblast differentiation-associated protein AHNAK	Q09666	_ASLGSLEGEAEAEASS[Phospho (STY)]PK_.2;_ASLGSLEGEAEAEASS[Phospho (STY)]PK_.3	AHNAK_S5763_M1
3.43111	5.12745	4.65128	5.17705	13.9781	6.67561	4.46282	9.63391	3.8061	6.5825	3.81592	18.7265	5.48936	15.6849	14.5425	15.0724	12.1586	14.4983	11.3852	10.3861	10.1846	AHNAK	Neuroblast differentiation-associated protein AHNAK	Q09666	_ASLGSLEGEAEAEAS[Phospho (STY)]S[Phospho (STY)]PK_.2;_ASLGSLEGEAEAEAS[Phospho (STY)]S[Phospho (STY)]PK_.3;_ASLGS[Phospho (STY)]LEGEAEAEASS[Phospho (STY)]PK_.2;_ASLGS[Phospho (STY)]LEGEAEAEASS[Phospho (STY)]PK_.3;_AS[Phospho (STY)]LGSLEGEAEAEASS[Phospho (STY)]PK_.3	AHNAK_S5763_M2
14.608	13.6559	4.89078	12.2973	12.0107	13.7101	12.0303	6.02249	10.489	13.3586	12.4741	16.6948	4.10314	12.0267	11.4938	14.7405	13.2755	15.973	12.9461	8.00402	10.3338	AHNAK	Neuroblast differentiation-associated protein AHNAK	Q09666	_SNS[Phospho (STY)]FSDEREFSGPSTPTGTLEFEGGEVSLEGGK_.3;_SNS[Phospho (STY)]FSDER_.2	AHNAK_S5782_M1
14.1377	12.4488	10.4299	12.9366	12.1848	13.2365	12.3253	10.1015	10.715	14.1651	12.3571	16.0887	11.2977	14.3604	14.2154	14.6506	13.7783	15.2878	12.764	12.4509	12.7714	AHNAK	Neuroblast differentiation-associated protein AHNAK	Q09666	_FGTFGGLGS[Phospho (STY)]K_.2;_LKFGTFGGLGS[Phospho (STY)]K_.2	AHNAK_S5830_M1
11.8693	12.892	11.7502	10.6392	13.3475	11.3597	12.7436	4.16818	10.8839	13.3612	13.1853	16.8475	11.9402	13.4893	14.1281	14.5162	14.5556	14.8339	14.0747	13.2128	13.7305	AHNAK	Neuroblast differentiation-associated protein AHNAK	Q09666	_GHYEVTGS[Phospho (STY)]DDETGK_.2	AHNAK_S5841_M1
11.443	10.5795	11.2339	9.87192	11.6647	10.1837	9.94403	9.24594	8.54747	12.0257	10.9422	13.8977	11.1211	12.5426	11.2819	12.0134	11.6521	11.5557	12.0897	9.96305	11.3485	AHNAK	Neuroblast differentiation-associated protein AHNAK	Q09666	_LQGS[Phospho (STY)]GVSLASKK_.2;_LQGS[Phospho (STY)]GVSLASK_.2	AHNAK_S5851_M1
6.64133	7.61741	5.1399	2.89588	7.22669	7.93669	6.57011	5.64836	5.48479	8.27635	7.03946	12.315	3.6088	9.54616	9.83055	10.7702	10.4446	9.08814	5.73678	5.28437	4.41467	AHNAK	Neuroblast differentiation-associated protein AHNAK	Q09666	_LQGSGVS[Phospho (STY)]LAS[Phospho (STY)]K_.2;_LQGS[Phospho (STY)]GVS[Phospho (STY)]LASK_.2	AHNAK_S5854_M2
14.4096	12.9546	4.90445	13.2655	11.1793	13.2099	11.9058	11.6361	9.44784	11.4554	10.6652	12.8269	4.59826	12.8043	14.4843	14.6847	13.2972	14.087	11.2903	13.2645	11.4915	AHNAK	Neuroblast differentiation-associated protein AHNAK	Q09666	_LQGSGVSLAS[Phospho (STY)]KK_.2;_LQGSGVSLAS[Phospho (STY)]KK_.3;_LQGSGVSLAS[Phospho (STY)]K_.2	AHNAK_S5857_M1
6.28853	7.26461	6.01984	3.22707	6.87388	4.53859	5.16199	4.72831	3.46242	7.75722	3.16877	11.9716	3.83696	9.22913	9.46845	10.4174	10.0918	8.73534	5.02094	4.94396	5.18555	AHNAK	Neuroblast differentiation-associated protein AHNAK	Q09666	_LQGSGVS[Phospho (STY)]LAS[Phospho (STY)]K_.2	AHNAK_S5857_M2
4.77348	7.2967	5.68917	7.2794	7.16365	3.75946	5.11507	4.77637	5.36452	8.39821	4.84234	7.86847	4.4707	9.76209	12.0653	13.1312	8.9939	9.71489	8.26798	9.00981	9.16761	AHNAK	Neuroblast differentiation-associated protein AHNAK	Q09666	_VGIQLPEVELS[Phospho (STY)]VSTK_.2	AHNAK_S5884_M1
8.8589	6.6518	5.13426	7.83701	5.95519	2.93353	4.86689	5.29546	5.19207	7.96565	3.99107	8.62428	7.33208	9.609	6.12815	10.2358	10.5091	8.71355	5.61667	3.53928	7.8877	AHNAK	Neuroblast differentiation-associated protein AHNAK	Q09666	_GDISIS[Phospho (STY)]GPK_.2	AHNAK_S660_M1
9.12762	10.3283	6.09577	8.80172	10.5205	8.39515	10.0278	4.87065	8.14059	11.8847	8.97243	14.3276	10.5532	12.8361	13.3088	14.4066	13.6102	13.7497	12.2096	11.1084	11.2345	AHNAK	Neuroblast differentiation-associated protein AHNAK	Q09666	_IS[Phospho (STY)]MPDVDLHVK_.2;_IS[Phospho (STY)]MPDVDLHVK_.3;_IS[Phospho (STY)]M[Oxidation (M)]PDVDLHVK_.2;_TPKIS[Phospho (STY)]MPDVDLHVK_.3;_TPKIS[Phospho (STY)]M[Oxidation (M)]PDVDLHVK_.3	AHNAK_S698_M1
10.0274	4.71891	5.74288	4.33164	7.03957	4.29787	8.41505	6.34942	6.51141	3.82939	4.2986	7.67574	4.31471	10.3452	10.1088	11.5729	11.2204	9.37848	4.59666	3.54955	4.908	AHNAK	Neuroblast differentiation-associated protein AHNAK	Q09666	_FS[Phospho (STY)]VPGFK_.1;_MPKFS[Phospho (STY)]VPGFK_.2;_MPKFS[Phospho (STY)]VPGFK_.3;_M[Oxidation (M)]PKFS[Phospho (STY)]VPGFK_.3	AHNAK_S758_M1
11.4897	9.00929	3.33834	10.2791	9.19469	9.32166	8.61168	9.0141	7.5995	11.4526	8.84053	12.8642	11.5798	11.8199	12.0618	13.0229	12.848	11.0105	10.6996	11.0006	9.99777	AHNAK	Neuroblast differentiation-associated protein AHNAK	Q09666	_ADVDIS[Phospho (STY)]GPK_.2	AHNAK_S781_M1
4.5435	5.79423	6.43668	4.30359	6.13309	4.24088	4.10818	4.65524	5.40837	12.1218	3.66046	14.3485	5.55329	12.7549	13.2795	13.6341	13.0313	12.8035	11.4648	10.5343	10.2024	AHNAK	Neuroblast differentiation-associated protein AHNAK	Q09666	_IDVTAPDVS[Phospho (STY)]IEEPEGK_.2	AHNAK_S793_M1
11.5516	11.1456	10.2582	10.665	11.8587	10.2258	11.3315	4.65276	9.49574	13.8394	10.5336	15.9487	12.3119	14.5113	14.9614	16.5486	15.3256	15.7169	13.8399	13.2215	13.5978	AHNAK	Neuroblast differentiation-associated protein AHNAK	Q09666	_IS[Phospho (STY)]MPDVDLHLK_.2;_IS[Phospho (STY)]MPDVDLHLK_.3;_IS[Phospho (STY)]M[Oxidation (M)]PDVDLHLK_.2;_IS[Phospho (STY)]M[Oxidation (M)]PDVDLHLK_.3;_VPKIS[Phospho (STY)]MPDVDLHLK_.3	AHNAK_S819_M1
3.95395	5.49194	5.99794	3.3221	6.10038	4.43586	3.39956	4.76866	5.23442	4.6205	3.58812	5.77219	4.74122	9.91528	9.95676	10.2593	11.5403	9.99102	6.31675	8.19629	8.65668	AHNAK	Neuroblast differentiation-associated protein AHNAK	Q09666	_VES[Phospho (STY)]EIKVPDVELK_.2	AHNAK_S845_M1
4.69582	6.04802	5.64483	4.54941	5.50049	4.25092	3.45195	5.12022	4.72094	4.35556	4.64755	13.482	8.94408	11.9416	11.7214	13.8209	12.3167	11.318	5.2596	4.53713	4.86037	AHNAK	Neuroblast differentiation-associated protein AHNAK	Q09666	_FS[Phospho (STY)]MPGFK_.1;_FS[Phospho (STY)]MPGFK_.2;_MPKFS[Phospho (STY)]MPGFK_.2;_MPKFS[Phospho (STY)]M[Oxidation (M)]PGFK_.2	AHNAK_S886_M1
15.5769	15.0084	16.5052	13.6922	16.8031	14.7204	15.3703	15.1426	14.3691	17.3417	15.5659	18.1862	15.3283	16.7493	16.6232	17.2043	17.0558	17.5792	16.9401	14.8855	14.8632	AHNAK	Neuroblast differentiation-associated protein AHNAK	Q09666	_GDRS[Phospho (STY)]PEPGQTWTR_.2;_KGDRS[Phospho (STY)]PEPGQTWTR_.2;_KGDRS[Phospho (STY)]PEPGQTWTR_.3;_S[Phospho (STY)]PEPGQTWTR_.2	AHNAK_S93_M1
10.7396	4.85761	6.83024	9.43454	5.21172	8.71587	9.16932	3.59131	5.06424	11.9877	9.6512	14.261	11.2067	12.6659	12.8952	14.4225	13.3174	13.2553	11.5287	11.291	10.9702	AHNAK	Neuroblast differentiation-associated protein AHNAK	Q09666	_IS[Phospho (STY)]MPDVDLHMK_.2;_IS[Phospho (STY)]MPDVDLHM[Oxidation (M)]K_.2;_IS[Phospho (STY)]M[Oxidation (M)]PDVDLHMK_.2	AHNAK_S947_M1
2.83926	6.03535	5.16293	6.09825	6.46559	3.76758	4.49532	3.05441	3.97543	4.8856	4.6885	8.30071	5.38849	5.57365	6.96933	10.1221	7.88359	7.16813	4.69833	5.33403	5.05154	AHNAK	Neuroblast differentiation-associated protein AHNAK	Q09666	_GDYDVT[Phospho (STY)]VPK_.2	AHNAK_T1472_M1
6.757	4.41787	6.44637	5.23415	5.20474	4.48237	4.32831	3.5623	5.38995	4.07705	3.86973	5.7144	5.30366	7.68574	7.31161	10.7096	10.2014	7.90058	4.49607	5.3552	4.43483	AHNAK	Neuroblast differentiation-associated protein AHNAK	Q09666	_LKT[Phospho (STY)]DVDVSLPK_.2;_LKT[Phospho (STY)]DVDVSLPK_.3	AHNAK_T1595_M1
3.39242	3.02845	6.29468	5.38951	8.98653	3.14258	4.04805	4.64	4.95301	9.38058	4.44817	9.49683	4.62619	8.12745	3.00743	10.8012	5.71859	6.86985	5.55119	4.92126	7.3864	AHNAK	Neuroblast differentiation-associated protein AHNAK	Q09666	_HELTEISNVDVET[Phospho (STY)]QSGK_.3	AHNAK_T199_M1
6.73575	7.73007	7.60035	1.27973	9.78021	5.10262	7.53645	1.29535	4.97193	9.79079	3.6324	13.9336	5.73782	12.2069	13.1833	13.9937	12.4334	12.9677	8.53291	5.93401	10.49	AHNAK	Neuroblast differentiation-associated protein AHNAK	Q09666	_LEGDLT[Phospho (STY)]GPSVDVEVPDVELEC[Carbamidomethyl (C)]PDAK_.3	AHNAK_T2147_M1
15.8173	15.975	5.06806	15.613	5.02803	5.55093	14.5594	3.83024	8.67091	16.6428	3.94405	14.2706	11.6321	4.21854	5.38987	5.72743	5.74162	5.18744	4.35695	5.29947	16.0935	AHNAK	Neuroblast differentiation-associated protein AHNAK	Q09666	_LPSGSGAASPT[Phospho (STY)]GSAVDIR_.2;_LPSGSGAASPT[Phospho (STY)]GSAVDIR_.3	AHNAK_T218_M1
11.664	10.6121	6.22874	10.9749	5.65695	9.77289	4.67056	8.50948	10.0027	12.42	9.08215	15.0897	6.34791	11.695	13.8384	11.5563	16.9939	14.9817	12.1133	12.1837	10.5793	AHNAK	Neuroblast differentiation-associated protein AHNAK	Q09666	_LPSGSGAASPT[Phospho (STY)]GS[Phospho (STY)]AVDIR_.2;_LPSGSGAAS[Phospho (STY)]PT[Phospho (STY)]GSAVDIR_.2;_LPSGS[Phospho (STY)]GAASPT[Phospho (STY)]GSAVDIR_.2;_LPS[Phospho (STY)]GSGAASPT[Phospho (STY)]GSAVDIR_.2	AHNAK_T218_M2
9.54291	4.62463	4.71196	6.12549	6.17587	6.1042	4.55504	4.30341	5.02652	7.38204	4.72838	4.70539	8.06009	9.70116	9.30908	11.0049	8.61662	6.59121	6.10996	7.59066	9.1522	AHNAK	Neuroblast differentiation-associated protein AHNAK	Q09666	_LQVT[Phospho (STY)]MPGIK_.2;_LQVT[Phospho (STY)]M[Oxidation (M)]PGIK_.2	AHNAK_T247_M1
10.7242	4.81668	5.53865	9.26316	4.29021	9.24779	5.27603	5.40714	5.72171	8.59894	4.38349	9.9174	8.46919	9.09876	9.32514	10.4929	10.0468	9.62071	9.42434	9.26998	8.95869	AHNAK	Neuroblast differentiation-associated protein AHNAK	Q09666	_GDVDVT[Phospho (STY)]GPK_.2;_IKGDVDVT[Phospho (STY)]GPK_.2	AHNAK_T2856_M1
10.8694	8.27996	4.42334	6.2451	8.85194	6.69465	5.3269	5.67976	3.86273	10.459	2.99654	6.92639	9.08326	13.3018	12.4481	14.2415	12.8638	13.2471	8.8745	10.9162	11.3894	AHNAK	Neuroblast differentiation-associated protein AHNAK	Q09666	_IKFPT[Phospho (STY)]MK_.2;_IKFPT[Phospho (STY)]M[Oxidation (M)]K_.2	AHNAK_T308_M1
9.83799	4.14878	3.93948	9.16022	6.23587	5.89474	5.25376	4.85847	2.97506	8.95317	6.11571	9.02947	5.76189	10.0766	10.4246	10.156	9.65524	8.47418	7.90263	7.6958	3.9934	AHNAK	Neuroblast differentiation-associated protein AHNAK	Q09666	_VQT[Phospho (STY)]PEVDVK_.2	AHNAK_T3366_M1
3.61925	5.07009	3.98669	9.45546	5.7608	4.86357	3.78365	5.30448	4.64161	9.60868	5.60216	7.76991	11.4617	9.84875	9.43463	11.6449	11.2805	9.02489	4.83337	4.35624	5.54665	AHNAK	Neuroblast differentiation-associated protein AHNAK	Q09666	_KPDIDIT[Phospho (STY)]GPK_.2	AHNAK_T3381_M1
13.0152	3.8442	9.28108	10.5184	6.43401	9.34901	6.67964	3.99488	4.50574	9.55405	5.25019	7.07362	5.70517	11.6355	10.6176	13.7544	11.8167	11.9228	12.4045	3.28851	12.2864	AHNAK	Neuroblast differentiation-associated protein AHNAK	Q09666	_GGKPGLT[Phospho (STY)]IQAPQLEVSVPSANIEGLEGK_.3;_PGLT[Phospho (STY)]IQAPQLEVSVPSANIEGLEGK_.3	AHNAK_T348_M1
8.31008	4.09014	5.91084	6.66688	5.5679	7.15756	4.07801	4.99701	4.59083	6.64521	3.85695	7.46693	4.24957	8.52436	8.89716	11.3143	8.03872	7.04514	4.15488	5.57542	4.27462	AHNAK	Neuroblast differentiation-associated protein AHNAK	Q09666	_GEGPEVDVT[Phospho (STY)]LPK_.2	AHNAK_T3625_M1
4.44437	5.85085	6.03407	4.12534	6.80733	5.15761	5.50793	5.23294	5.39235	4.76792	3.87875	6.63526	4.43089	12.1453	12.5203	12.219	10.3088	10.347	9.08998	4.26714	5.33384	AHNAK	Neuroblast differentiation-associated protein AHNAK	Q09666	_VDIDT[Phospho (STY)]PDINIEGSEGK_.2	AHNAK_T3716_M1
8.02433	4.87474	6.92668	3.96974	4.5361	3.85402	4.12371	9.94158	6.85687	6.69058	3.76277	5.09833	5.42122	4.73538	7.63022	5.07735	5.80713	6.55886	4.17367	4.63408	4.30807	AHNAK	Neuroblast differentiation-associated protein AHNAK	Q09666	_GPQIT[Phospho (STY)]GPSLEGDLGLK_.2	AHNAK_T376_M1
9.91644	11.1189	3.71086	13.2723	10.2944	9.68234	6.3794	4.63894	13.2379	11.6475	6.9784	10.8541	14.3691	13.8384	14.5265	13.6682	13.1534	13.4769	12.2103	12.0633	11.3309	AHNAK	Neuroblast differentiation-associated protein AHNAK	Q09666	_VDIDT[Phospho (STY)]PDIDIHGPEGK_.2;_VDIDT[Phospho (STY)]PDIDIHGPEGK_.3;_VDIDT[Phospho (STY)]PDIDIHGPEGK_.4	AHNAK_T4100_M1
4.54416	4.632	5.11915	3.04493	8.2945	3.41545	2.59017	6.05304	5.84184	10.5209	4.56765	7.8434	6.76306	12.4674	13.1219	12.503	11.712	11.9667	9.14829	7.45214	6.37543	AHNAK	Neuroblast differentiation-associated protein AHNAK	Q09666	_VGIDT[Phospho (STY)]PDIDIHGPEGK_.2;_VGIDT[Phospho (STY)]PDIDIHGPEGK_.3	AHNAK_T4564_M1
12.8091	9.68492	5.40472	11.3587	7.67061	8.69616	4.31702	4.94608	7.70194	11.9081	7.26598	11.0863	10.1531	12.7522	13.1891	14.4659	12.5143	11.2091	9.42632	10.7806	11.5496	AHNAK	Neuroblast differentiation-associated protein AHNAK	Q09666	_GDVDVT[Phospho (STY)]LPK_.2;_VKGDVDVT[Phospho (STY)]LPK_.2;_VKGDVDVT[Phospho (STY)]LPK_.3	AHNAK_T4742_M1
7.63286	6.81218	5.03001	5.68398	6.59696	4.11167	4.01281	4.55978	5.60366	8.32428	2.89798	10.9816	3.89028	12.2141	12.2332	12.0673	10.72	10.8366	9.03226	7.97485	8.64789	AHNAK	Neuroblast differentiation-associated protein AHNAK	Q09666	_VDINT[Phospho (STY)]PDVDVHGPDWHLK_.2;_VDINT[Phospho (STY)]PDVDVHGPDWHLK_.3;_VDINT[Phospho (STY)]PDVDVHGPDWHLK_.4	AHNAK_T4766_M1
5.06546	5.0746	5.54257	3.64287	6.23517	3.77732	3.57608	4.95975	3.41313	4.46199	3.35342	5.16853	4.48043	9.31783	8.34681	8.06167	10.3054	9.29175	6.54182	4.74966	5.288	AHNAK	Neuroblast differentiation-associated protein AHNAK	Q09666	_VEGT[Phospho (STY)]LKGPEVDLK_.2	AHNAK_T4877_M1
11.6034	12.6695	13.6297	12.2612	14.4782	12.1382	13.0585	12.5237	11.3703	14.0926	11.7575	10.1943	11.4508	15.0716	14.947	14.3638	13.3468	13.9634	12.9237	13.0096	13.0341	AHNAK	Neuroblast differentiation-associated protein AHNAK	Q09666	_VKT[Phospho (STY)]PEMIIQK_.2;_VKT[Phospho (STY)]PEMIIQK_.3;_VKT[Phospho (STY)]PEM[Oxidation (M)]IIQK_.2;_VKT[Phospho (STY)]PEM[Oxidation (M)]IIQK_.3	AHNAK_T490_M1
4.74471	5.8172	5.0937	3.58008	6.1025	3.58368	5.17711	4.20379	4.70416	7.05673	5.25274	7.95746	5.06879	7.70498	8.28123	9.64849	8.77723	6.25169	3.90476	4.66816	3.738	AHNAK	Neuroblast differentiation-associated protein AHNAK	Q09666	_VT[Phospho (STY)]APDVDLHLK_.2;_VT[Phospho (STY)]APDVDLHLK_.3	AHNAK_T4917_M1
2.38637	4.67192	5.67097	4.65307	5.34781	3.30084	4.99679	4.03778	4.53942	4.80234	5.17179	14.3709	4.40818	11.7324	11.2599	14.3932	8.37189	12.5762	4.18768	8.86765	4.00896	AHNAK	Neuroblast differentiation-associated protein AHNAK	Q09666	_ADIKSPSLDVT[Phospho (STY)]VPEAELNLET[Phospho (STY)]PEISVGGK_.3;_ADIKSPSLDVT[Phospho (STY)]VPEAELNLET[Phospho (STY)]PEISVGGK_.4	AHNAK_T4999_M2
4.17905	5.7057	5.88063	2.64702	4.93413	3.22588	2.94805	3.50192	4.34141	3.57319	4.48031	17.9246	4.40694	13.6247	13.9159	17.947	12.0326	16.2826	5.28098	12.4214	4.64651	AHNAK	Neuroblast differentiation-associated protein AHNAK	Q09666	_ADIKSPSLDVT[Phospho (STY)]VPEAELNLET[Phospho (STY)]PEISVGGK_.3;_ADIKSPSLDVT[Phospho (STY)]VPEAELNLET[Phospho (STY)]PEISVGGK_.4;_ADIKSPS[Phospho (STY)]LDVTVPEAELNLET[Phospho (STY)]PEISVGGK_.3;_ADIKS[Phospho (STY)]PSLDVTVPEAELNLET[Phospho (STY)]PEISVGGK_.3	AHNAK_T5009_M2
5.50791	5.57231	4.71298	4.17618	8.79896	7.03929	3.84159	5.14667	5.74796	4.78275	4.83033	5.2913	4.72445	13.7353	13.7384	12.4657	4.90452	10.683	10.2303	4.03264	8.73155	AHNAK	Neuroblast differentiation-associated protein AHNAK	Q09666	_VKT[Phospho (STY)]PSFGISAPQVSIPDVNVNLK_.3;_VKT[Phospho (STY)]PSFGISAPQVSIPDVNVNLK_.4	AHNAK_T5184_M1
8.88654	4.79466	4.85818	2.60112	5.41163	4.03749	5.10273	4.86528	4.04554	6.71222	3.47727	6.72542	5.09233	8.68061	7.76364	10.6667	9.45391	7.63914	5.19666	4.50585	6.93437	AHNAK	Neuroblast differentiation-associated protein AHNAK	Q09666	_VPGIDAT[Phospho (STY)]TK_.2	AHNAK_T5353_M1
10.8267	8.1461	7.19956	7.86863	5.6375	6.38561	7.12424	5.86964	4.20439	8.97089	4.76724	9.41773	7.25932	12.4537	9.82318	13.5009	10.2069	9.62978	11.5517	8.79431	9.17699	AHNAK	Neuroblast differentiation-associated protein AHNAK	Q09666	_LNVGAPDVT[Phospho (STY)]LRGPSLQGDLAVSGDIK_.3;_LNVGAPDVT[Phospho (STY)]LR_.2	AHNAK_T5364_M1
11.0641	5.85036	6.48574	3.85919	5.82342	10.1604	5.48541	8.05384	4.10272	4.15572	4.69339	5.44622	3.76662	12.0588	4.66324	13.7615	12.9438	13.6922	9.72882	4.13334	3.79745	AHNAK	Neuroblast differentiation-associated protein AHNAK	Q09666	_GPQVALKGSRVDIET[Phospho (STY)]PNLEGTLTGPR_.4;_GSRVDIET[Phospho (STY)]PNLEGTLTGPR_.3;_GSRVDIET[Phospho (STY)]PNLEGTLTGPR_.4;_VDIET[Phospho (STY)]PNLEGTLTGPR_.2	AHNAK_T545_M1
7.24019	5.00342	4.88084	3.58804	4.90012	5.5353	4.58207	2.37425	6.6456	4.10393	4.14984	5.68077	4.48014	3.3725	4.70878	6.35569	6.38821	6.68984	5.11395	4.83751	4.88252	AHNAK	Neuroblast differentiation-associated protein AHNAK	Q09666	_GPT[Phospho (STY)]VGGGLPGIGVQGLEGNLQMPGIK_.3	AHNAK_T5475_M1
7.24289	9.64794	5.50659	3.85842	6.11833	8.95586	9.59159	4.08247	4.49021	5.29632	2.70098	4.79653	3.94798	9.88567	10.2677	11.8516	10.2474	5.0328	5.69302	5.34008	4.88764	AHNAK	Neuroblast differentiation-associated protein AHNAK	Q09666	_LPT[Phospho (STY)]GQISGPEIK_.2	AHNAK_T5515_M1
10.0223	4.17784	4.75829	9.073	6.0906	3.5115	6.13085	5.11922	5.93629	4.74134	7.25028	6.82855	4.56898	5.05224	10.1977	6.18993	5.38313	3.81603	3.9754	5.89255	5.10491	AHNAK	Neuroblast differentiation-associated protein AHNAK	Q09666	_VDIETPNLEGT[Phospho (STY)]LTGPR_.2	AHNAK_T551_M1
3.98121	4.37421	12.4333	11.7623	14.8657	12.5571	3.28427	11.6153	5.02392	14.4201	12.0264	6.40747	4.4849	15.4954	13.5097	6.32811	12.3717	5.20059	13.421	5.20861	3.5136	AHNAK	Neuroblast differentiation-associated protein AHNAK	Q09666	_EFSGPST[Phospho (STY)]PTGTLEFEGGEVSLEGGK_.3	AHNAK_T5794_M1
11.5471	4.30033	4.91456	3.30043	6.07719	2.87479	5.09194	4.70358	5.11082	5.08004	6.0012	11.6942	10.5818	4.01699	5.58007	11.628	10.4717	6.16452	2.85111	4.89558	6.13714	AHNAK	Neuroblast differentiation-associated protein AHNAK	Q09666	_EFSGPSTPT[Phospho (STY)]GTLEFEGGEVSLEGGK_.3	AHNAK_T5796_M1
8.7818	4.59005	10.3158	7.11404	4.54795	8.5066	5.10785	5.86033	10.2311	5.06995	6.33271	4.66879	6.13491	5.35167	5.47583	7.36523	5.34522	5.60133	5.17943	5.47454	10.724	AHNAK	Neuroblast differentiation-associated protein AHNAK	Q09666	_EFSGPSTPTGT[Phospho (STY)]LEFEGGEVSLEGGK_.3	AHNAK_T5798_M1
10.2813	8.45576	4.33348	9.24207	12.8811	8.31116	10.1474	5.36759	8.33587	13.4977	8.78876	9.2334	11.0552	14.1665	13.8174	14.1117	14.5152	14.0985	11.7363	10.2241	6.32209	AHNAK	Neuroblast differentiation-associated protein AHNAK	Q09666	_FGT[Phospho (STY)]FGGLGSK_.1;_FGT[Phospho (STY)]FGGLGSK_.2;_LKFGT[Phospho (STY)]FGGLGSK_.2	AHNAK_T5824_M1
12.3567	10.2982	9.29921	10.7633	9.84171	9.92652	9.37023	7.74211	8.07888	12.1879	8.56834	10.9722	11.2449	13.3483	13.3153	15.2714	12.6002	12.7302	11.0348	11.6673	12.1818	AHNAK	Neuroblast differentiation-associated protein AHNAK	Q09666	_GGVDVT[Phospho (STY)]LPR_.2;_VKGGVDVT[Phospho (STY)]LPR_.2	AHNAK_T590_M1
7.43653	5.83798	5.50385	6.54636	7.13431	3.56477	3.87332	5.49512	10.7932	6.83661	3.35717	5.0858	4.71967	9.41177	8.91955	11.0938	9.09882	8.37823	7.59903	6.87213	10.1448	AHNAK	Neuroblast differentiation-associated protein AHNAK	Q09666	_GEGPDVHMT[Phospho (STY)]LPK_.2;_GEGPDVHM[Oxidation (M)]T[Phospho (STY)]LPK_.2	AHNAK_T651_M1
7.70342	4.95499	4.32006	4.11524	4.7412	4.53337	5.55194	8.14913	5.50084	4.39545	5.63512	7.5389	5.10526	12.9076	12.4611	9.67883	11.4182	10.0061	6.50848	4.25861	4.11638	AHNAK	Neuroblast differentiation-associated protein AHNAK	Q09666	_LPDMSVKT[Phospho (STY)]PK_.2;_LPDMSVKT[Phospho (STY)]PK_.3;_LPDM[Oxidation (M)]SVKT[Phospho (STY)]PK_.3;_T[Phospho (STY)]PKISM[Oxidation (M)]PDVDLHVK_.3	AHNAK_T694_M1
11.8951	4.86921	4.205	9.07518	5.25821	4.7719	3.95272	12.7176	5.67038	9.36231	9.78977	9.97217	4.52554	9.61962	9.50831	12.9672	10.2013	9.34424	5.07126	10.6092	10.6698	AHNAK	Neuroblast differentiation-associated protein AHNAK	Q09666	_GEYDVT[Phospho (STY)]VPK_.2;_VKGEYDVT[Phospho (STY)]VPK_.2;_VKGEYDVT[Phospho (STY)]VPK_.3	AHNAK_T718_M1
8.37332	5.89676	4.06077	2.72114	6.94044	5.17314	4.36407	2.39402	5.05327	6.71053	5.14306	8.79514	4.39589	9.48879	8.89104	11.6891	10.163	9.63475	5.42166	6.19065	6.14365	AHNAK	Neuroblast differentiation-associated protein AHNAK	Q09666	_GEYDVT[Phospho (STY)]MPK_.2	AHNAK_T839_M1
9.93425	6.83595	6.84713	8.37927	9.01958	4.50197	4.43882	4.06006	5.79556	9.2163	3.37382	11.9434	7.61517	11.3197	10.6199	12.1624	12.266	11.2866	8.55366	8.02633	8.8131	AHNAK	Neuroblast differentiation-associated protein AHNAK	Q09666	_GEYDMT[Phospho (STY)]VPK_.2;_GEYDM[Oxidation (M)]T[Phospho (STY)]VPK_.2;_VKGEYDMT[Phospho (STY)]VPK_.2	AHNAK_T967_M1
4.77412	5.12839	6.47314	4.20168	6.14156	3.98628	4.69189	3.2669	4.67452	8.10212	4.35341	7.27311	3.58591	8.40751	8.59769	9.47737	9.88946	7.72461	4.04545	4.75228	5.61231	AHNAK	Neuroblast differentiation-associated protein AHNAK	Q09666	_GDY[Phospho (STY)]DVTVPK_.2;_M[Oxidation (M)]KGDY[Phospho (STY)]DVTVPK_.2	AHNAK_Y1469_M1
6.70182	5.55056	5.22725	5.84806	5.54721	3.56103	3.76321	3.53876	5.40903	9.89453	5.60174	10.1622	6.17545	9.97169	10.0267	10.9226	12.014	9.99045	8.71229	7.59506	8.42493	AHNAK	Neuroblast differentiation-associated protein AHNAK	Q09666	_VKGEY[Phospho (STY)]DVTVPK_.2;_VKGEY[Phospho (STY)]DVTVPK_.3	AHNAK_Y715_M1
4.25632	4.86411	6.52241	5.73385	5.82483	3.97525	4.97365	4.50924	5.66048	7.97208	4.35176	9.91982	5.27486	8.18213	7.59014	9.70672	9.94548	8.14336	3.30601	3.73951	5.18056	AHNAK	Neuroblast differentiation-associated protein AHNAK	Q09666	_GEY[Phospho (STY)]DVTMPK_.2	AHNAK_Y836_M1
9.87474	5.45651	5.61849	5.00467	5.43265	7.40576	7.00989	4.30427	6.05713	9.3254	4.08721	9.4021	3.3492	9.24744	9.13083	10.4031	11.3028	9.44018	8.78148	7.62927	8.16638	AHNAK	Neuroblast differentiation-associated protein AHNAK	Q09666	_GEY[Phospho (STY)]DM[Oxidation (M)]TVPK_.2;_VKGEY[Phospho (STY)]DMTVPK_.2;_VKGEY[Phospho (STY)]DMTVPK_.3;_VKGEY[Phospho (STY)]DM[Oxidation (M)]TVPK_.2;_VKGEY[Phospho (STY)]DM[Oxidation (M)]TVPK_.3	AHNAK_Y964_M1
9.52031	10.5945	6.24964	9.93494	7.93292	5.81433	7.57477	4.11527	6.90867	9.4863	9.25154	10.8096	11.5192	11.6754	11.4547	10.5612	11.9983	11.4825	10.6999	10.9327	10.2042	AHSG	Alpha-2-HS-glycoprotein	P02765	_C[Carbamidomethyl (C)]DSSPDS[Phospho (STY)]AEDVRK_.2;_C[Carbamidomethyl (C)]DSSPDS[Phospho (STY)]AEDVR_.2	AHSG_S138_M1
9.12653	10.9681	7.52869	4.22044	6.62772	6.39948	4.5334	4.72285	6.18801	5.00034	2.69731	12.3205	9.81264	5.33571	12.294	13.6198	13.1479	13.8537	12.0995	8.30762	4.15415	AHSG	Alpha-2-HS-glycoprotein	P02765	_HTFMGVVSLGS[Phospho (STY)]PSGEVSHPR_.3;_HTFMGVVSLGS[Phospho (STY)]PSGEVSHPR_.4	AHSG_S328_M1
13.2152	15.4258	13.9148	12.8915	13.9852	10.5761	12.4374	9.15471	12.3854	18.6646	12.2551	17.6287	15.3396	18.2268	18.5538	19.4118	18.3939	18.791	17.1455	14.33	14.1419	AHSG	Alpha-2-HS-glycoprotein	P02765	_HTFMGVVSLGSPS[Phospho (STY)]GEVSHPR_.3;_HTFMGVVSLGSPS[Phospho (STY)]GEVSHPR_.4;_HTFM[Oxidation (M)]GVVSLGSPS[Phospho (STY)]GEVSHPR_.3	AHSG_S330_M1
9.09847	9.58925	9.44919	9.04671	7.9053	8.17379	7.893	8.40245	10.7388	7.01435	8.8596	7.62979	9.72112	5.74528	5.26079	5.58041	6.84224	6.00771	7.00693	9.33174	8.63232	AIDA	Axin interactor, dorsalization-associated protein	Q96BJ3	_LPS[Phospho (STY)]EPGMTLLTIR_.2	AIDA_S162_M1
5.33857	5.80597	5.19772	5.00416	6.23746	3.2179	8.72141	3.58045	3.82613	5.56209	5.22422	7.97582	5.47487	8.83158	9.72227	8.96074	8.67967	8.41823	7.59362	4.47652	4.3695	AIM1	Absent in melanoma 1 protein	Q9Y4K1	_RVPDPS[Phospho (STY)]PVTK_.2	AIM1_S141_M1
5.46482	6.46977	9.20713	3.22404	12.0374	4.25985	5.42669	5.68985	5.75447	6.52553	9.26725	7.05522	10.0251	14.2619	14.7105	14.3133	3.11662	14.4799	13.6409	5.04832	13.9314	AIM1	Absent in melanoma 1 protein	Q9Y4K1	_S[Phospho (STY)]TDSPGADAELPESAAR_.2	AIM1_S19_M1
9.57285	7.85293	5.97584	8.29924	11.4964	8.56231	10.8695	4.01681	4.11751	11.8838	6.10734	14.5019	5.91495	12.8169	13.1506	13.2636	12.4926	13.374	11.6567	10.4563	10.9351	AIM1	Absent in melanoma 1 protein	Q9Y4K1	_VTVS[Phospho (STY)]EEEILPATR_.2	AIM1_S348_M1
5.34228	5.42774	5.79414	8.35778	12.2532	4.89779	12.6474	6.96504	5.67121	13.6574	3.77746	13.0937	3.70799	13.47	13.4644	5.04648	12.219	6.17221	3.68609	5.26773	7.37204	AIM1	Absent in melanoma 1 protein	Q9Y4K1	_PQHTFSDSQS[Phospho (STY)]PAESSPGPSLSLSAPAPGDVPK_.3	AIM1_S456_M1
8.63101	4.31814	5.21781	4.90436	5.10255	6.75949	5.10723	8.50309	4.79663	6.30881	4.34188	6.37955	5.08906	5.39185	12.7767	4.90425	5.48175	5.58999	3.66982	6.48243	3.66735	AIM1	Absent in melanoma 1 protein	Q9Y4K1	_MPLLELGGETTPPLSTERS[Phospho (STY)]PEAVGSEC[Carbamidomethyl (C)]PSR_.3;_S[Phospho (STY)]PEAVGSEC[Carbamidomethyl (C)]PSR_.2	AIM1_S533_M1
4.69774	5.46641	6.15213	7.89765	5.39356	4.32085	8.28458	3.95176	4.26251	5.10869	4.58003	10.5644	3.4978	4.62053	10.3168	12.5299	11.9645	11.1403	5.50004	5.63911	4.88876	AIM1	Absent in melanoma 1 protein	Q9Y4K1	_S[Phospho (STY)]FVLPVESTQDVSSQVIPESSEVR_.3	AIM1_S551_M1
5.51295	5.59602	6.0105	4.43038	4.73325	4.04155	3.69401	4.49133	5.27866	7.5713	5.32559	6.46021	4.49247	4.9546	9.06755	10.1294	8.84197	8.60499	8.13933	7.80697	8.8733	AIM1	Absent in melanoma 1 protein	Q9Y4K1	_SGPQVIPPAS[Phospho (STY)]EK_.2	AIM1_S626_M1
2.74661	3.25401	4.40066	4.41872	5.43079	4.55116	6.26377	4.88334	4.55274	5.49598	4.34988	6.07082	6.20843	6.65983	7.83172	7.39966	5.34383	7.27721	4.00195	7.06345	3.60639	AIM1	Absent in melanoma 1 protein	Q9Y4K1	_ARM[Oxidation (M)]PNS[Phospho (STY)]PAPHFAMPPIHEDHLEK_.5;_MPNS[Phospho (STY)]PAPHFAMPPIHEDHLEK_.5;_M[Oxidation (M)]PNS[Phospho (STY)]PAPHFAM[Oxidation (M)]PPIHEDHLEK_.5	AIM1_S725_M1
5.62134	4.15581	6.03558	4.72389	6.00728	2.89482	3.89645	4.59231	4.27695	6.4598	4.94991	7.01595	4.55112	3.1638	5.13251	7.0229	5.95639	7.45453	6.82286	4.15635	5.64998	AIM1	Absent in melanoma 1 protein	Q9Y4K1	_RVPDPSPVT[Phospho (STY)]K_.2	AIM1_T144_M1
11.2283	5.09993	9.23799	11.8639	5.18706	10.7738	13.5828	5.24792	4.40855	13.2646	8.57887	17.0598	3.12546	5.88438	5.01755	13.1658	14.033	13.2717	4.3826	13.8468	3.60863	AIM1	Absent in melanoma 1 protein	Q9Y4K1	_ST[Phospho (STY)]DSPGADAELPESAAR_.2	AIM1_T20_M1
3.78134	5.47574	4.71603	12.9834	5.1737	4.98188	4.36469	5.86516	5.83205	14.2851	2.95051	15.2906	5.81384	13.0202	12.1197	11.1499	13.5178	14.4519	9.09336	4.68807	3.7061	AIM1	Absent in melanoma 1 protein	Q9Y4K1	_MPLLELGGETT[Phospho (STY)]PPLST[Phospho (STY)]ERSPEAVGSEC[Carbamidomethyl (C)]PSR_.3;_MPLLELGGETT[Phospho (STY)]PPLST[Phospho (STY)]ERSPEAVGSEC[Carbamidomethyl (C)]PSR_.4;_MPLLELGGETT[Phospho (STY)]PPLS[Phospho (STY)]TERSPEAVGSEC[Carbamidomethyl (C)]PSR_.3;_MPLLELGGET[Phospho (STY)]T[Phospho (STY)]PPLSTERSPEAVGSEC[Carbamidomethyl (C)]PSR_.3	AIM1_T525_M2
6.53736	4.20768	10.4649	7.37624	11.8833	3.36466	12.1557	3.41548	6.09093	12.5093	3.08437	11.6097	3.59215	13.6959	14.827	13.1517	13.144	13.5068	13.6677	6.85479	3.61272	AJUBA	LIM domain-containing protein ajuba	Q96IF1	_LEPTAPALS[Phospho (STY)]PR_.2	AJUBA_S119_M1
4.54149	5.19756	6.00874	3.96977	6.12632	4.27866	5.94925	4.50327	6.07754	7.50396	3.76063	8.69861	3.41025	8.9977	9.94469	8.98301	10.1309	9.24016	9.09234	5.70089	6.85405	AJUBA	LIM domain-containing protein ajuba	Q96IF1	_NQRGS[Phospho (STY)]FEAPR_.3	AJUBA_S79_M1
8.59443	4.19838	5.69297	4.75859	4.89843	7.60801	8.93341	9.75979	4.93048	4.88167	7.57255	6.40419	5.99914	6.06908	8.66581	4.82082	5.16013	6.28942	3.60711	8.42983	9.19646	AK2	Adenylate kinase 2, mitochondrial	P54819	_AT[Phospho (STY)]MDAGKLVSDEM[Oxidation (M)]VVELIEK_.3	AK2_T67_M1
10.9026	10.8394	3.95005	10.6711	6.59208	11.0696	4.44323	11.924	10.9471	9.32105	12.1393	11.5714	10.996	10.4889	10.6177	5.59967	9.79443	5.52093	6.02684	6.38635	4.51412	AKAP11	A-kinase anchor protein 11	Q9UKA4	_SVS[Phospho (STY)]PTFLNPSDENLK_.2	AKAP11_S1242_M1
5.81659	6.059	4.37897	2.49676	5.16337	5.54394	4.21035	5.2098	6.13839	5.55467	6.80928	5.50819	4.45967	4.97974	5.28877	5.8469	4.64053	6.04111	5.53082	4.81661	4.42215	AKAP11	A-kinase anchor protein 11	Q9UKA4	_LS[Phospho (STY)]PLTGQAC[Carbamidomethyl (C)]R_.2	AKAP11_S1580_M1
7.94087	8.57837	8.88199	5.92668	10.1978	7.08517	8.03993	7.12523	9.26484	9.84386	8.54286	12.1361	7.64961	7.9836	8.54068	7.15721	8.83239	10.0386	7.47315	5.82327	5.33317	AKAP11	A-kinase anchor protein 11	Q9UKA4	_S[Phospho (STY)]FSEDVFQSVK_.2	AKAP11_S18_M1
6.92302	4.09726	6.84685	5.62055	6.14802	3.55463	4.29168	4.99879	4.43451	5.21785	7.32427	8.84747	4.79694	4.94281	5.27805	5.09421	5.14274	6.15476	4.73664	4.13592	4.50718	AKAP11	A-kinase anchor protein 11	Q9UKA4	_EDS[Phospho (STY)]GLFSPIR_.2	AKAP11_S444_M1
7.89376	7.88029	8.09801	6.59167	6.24445	7.90536	5.83115	7.73632	8.24961	4.25738	7.83888	5.64676	7.35008	4.17484	5.42158	6.50206	5.65244	5.0819	5.24104	4.75434	5.86777	AKAP11	A-kinase anchor protein 11	Q9UKA4	_EDSGLFS[Phospho (STY)]PIR_.2	AKAP11_S448_M1
3.5932	4.78822	5.76396	3.12265	4.50652	2.90224	5.83624	3.47063	4.66557	4.32172	3.99824	13.3511	4.00937	5.36749	5.24446	5.04118	5.09606	10.7509	9.33744	3.53967	4.59671	AKAP12	A-kinase anchor protein 12	Q02952	_VVGQTTPES[Phospho (STY)]FEK_.2	AKAP12_S1119_M1
10.6666	10.4712	9.51191	8.38326	7.66837	10.1033	5.91141	5.54832	5.7063	12.3983	7.61217	5.29732	10.6119	5.03256	10.248	11.4905	10.2408	9.58043	4.95642	8.01729	9.01913	AKAP12	A-kinase anchor protein 12	Q02952	_EVSVETVS[Phospho (STY)]ILSK_.2	AKAP12_S1256_M1
0.980339	4.597	7.41972	4.4251	4.24377	5.06317	5.23601	4.53175	5.78641	5.46947	5.72082	11.7695	5.16115	10.7123	10.0222	10.1538	5.1471	10.6825	8.39151	3.80956	3.73313	AKAP12	A-kinase anchor protein 12	Q02952	_EVSVETVS[Phospho (STY)]ILS[Phospho (STY)]K_.2	AKAP12_S1256_M2
3.53928	4.80345	4.56272	3.1866	8.56862	6.51057	7.03987	4.71582	4.45332	6.46729	7.5076	12.0626	6.54089	12.2236	10.993	10.6402	9.56913	10.6429	9.64572	8.96181	4.70828	AKAP12	A-kinase anchor protein 12	Q02952	_EVSVETVSILS[Phospho (STY)]K_.2	AKAP12_S1259_M1
3.66102	6.0725	7.41972	4.20449	5.54464	5.06317	4.05948	5.7606	5.78641	3.0945	4.00993	11.7695	4.59272	10.7123	10.0222	10.1538	5.62323	10.6825	8.39151	2.53089	4.1159	AKAP12	A-kinase anchor protein 12	Q02952	_EVSVETVS[Phospho (STY)]ILS[Phospho (STY)]K_.2	AKAP12_S1259_M2
3.40406	5.73707	5.89577	5.67759	5.01455	4.06193	4.707	3.82405	5.18231	7.39457	4.29463	6.9472	5.21658	8.7236	6.07861	8.5378	8.56224	7.0691	3.98769	4.96049	4.5178	AKAP12	A-kinase anchor protein 12	Q02952	_S[Phospho (STY)]TPVIVSATTK_.2	AKAP12_S1483_M1
4.37105	5.00428	5.36355	4.84091	13.1234	2.49256	11.0433	4.63167	5.92512	12.8971	11.5217	14.5069	5.28335	14.3813	13.6037	13.9254	13.6742	13.1422	11.5023	11.9974	11.8308	AKAP12	A-kinase anchor protein 12	Q02952	_REQS[Phospho (STY)]HAEISPPAESGQAVEEC[Carbamidomethyl (C)]KEEGEEK_.3;_REQS[Phospho (STY)]HAEISPPAESGQAVEEC[Carbamidomethyl (C)]KEEGEEK_.4;_REQS[Phospho (STY)]HAEISPPAESGQAVEEC[Carbamidomethyl (C)]K_.3;_REQS[Phospho (STY)]HAEISPPAESGQAVEEC[Carbamidomethyl (C)]K_.4	AKAP12_S248_M1
5.77807	3.1285	5.57518	4.27615	6.08266	7.62154	5.85743	4.32973	4.25047	3.91865	4.42849	6.10816	5.92723	5.69363	3.3356	5.57913	5.18708	7.11368	4.60702	4.82225	2.69594	AKAP12	A-kinase anchor protein 12	Q02952	_SAES[Phospho (STY)]PTSPVTSETGSTFK_.2	AKAP12_S283_M1
4.43108	4.45091	5.36912	5.66605	6.29221	5.68559	4.82312	8.60389	5.16373	8.638	7.52971	6.2674	5.0423	6.17346	6.12249	9.22426	4.84388	5.55007	5.4247	4.05012	5.85698	AKAP12	A-kinase anchor protein 12	Q02952	_SAESPTS[Phospho (STY)]PVTSETGSTFK_.2	AKAP12_S286_M1
15.6538	12.2861	3.27691	9.6627	11.8995	15.217	13.3392	4.38252	12.7514	13.5798	13.3703	15.848	14.8466	13.8117	11.9546	13.6021	12.0961	13.3271	5.16652	13.0075	12.8678	AKAP12	A-kinase anchor protein 12	Q02952	_LS[Phospho (STY)]AEYEK_.2;_LTASEQAHPQEPAESAHEPRLS[Phospho (STY)]AEYEK_.3;_LTASEQAHPQEPAESAHEPRLS[Phospho (STY)]AEYEK_.4;_LTASEQAHPQEPAESAHEPRLS[Phospho (STY)]AEYEK_.5	AKAP12_S371_M1
4.08033	5.66493	4.77648	4.79967	7.47525	2.40641	4.65889	4.23447	6.02843	4.93661	5.30756	6.25771	3.45118	5.37775	5.62768	11.1381	5.0367	5.79816	5.88032	5.66667	3.96517	AKAP12	A-kinase anchor protein 12	Q02952	_VLS[Phospho (STY)]KPPEGVVSEVEMLSSQER_.3	AKAP12_S490_M1
14.1984	14.4389	12.4412	12.6123	10.7336	14.6755	13.2878	13.0892	12.536	15.6666	14.0519	16.0858	13.286	14.7284	14.0842	14.6767	13.0483	14.8471	12.5995	12.4799	12.3327	AKAP12	A-kinase anchor protein 12	Q02952	_EGVTPWAS[Phospho (STY)]FKK_.2;_EGVTPWAS[Phospho (STY)]FKK_.3;_EGVTPWAS[Phospho (STY)]FK_.2;_KREGVTPWAS[Phospho (STY)]FK_.2	AKAP12_S612_M1
3.67762	17.9539	5.89857	4.15305	10.8995	4.28347	13.9977	3.95626	4.99814	6.47501	7.33057	10.4458	5.33018	8.61151	8.77741	12.8604	11.6077	14.0247	15.885	17.1616	16.1428	AKAP12	A-kinase anchor protein 12	Q02952	_RPS[Phospho (STY)]ESDKEDELDK_.2	AKAP12_S627_M1
4.36171	3.99605	6.1472	4.53066	5.25123	3.6879	4.48168	5.37427	6.70895	6.1683	4.19792	11.5239	4.12813	12.9134	12.1149	4.90551	4.01703	12.1073	4.53497	5.0504	4.73493	AKAP12	A-kinase anchor protein 12	Q02952	_ETGTDGILAGSQEHDPGQGSSSPEQAGS[Phospho (STY)]PTEGEGVSTWESFKR_.4;_ETGTDGILAGSQEHDPGQGSSSPEQAGS[Phospho (STY)]PTEGEGVSTWESFK_.4	AKAP12_S749_M1
3.42	4.73772	4.88992	3.18478	7.13455	4.02935	4.7582	3.71326	3.92672	4.74679	3.70112	12.3898	5.40509	11.9515	4.08145	11.2862	10.6556	11.5831	8.56357	4.12507	4.50337	AKAP12	A-kinase anchor protein 12	Q02952	_ETGTDGILAGSQEHDPGQGSSSPEQAGSPTEGEGVS[Phospho (STY)]TWESFKR_.4	AKAP12_S757_M1
10.9908	5.48363	6.59523	4.5885	11.8422	5.39205	8.58685	4.39971	5.24633	13.2577	7.22902	12.0766	3.67214	13.2873	12.5129	12.7453	11.7892	12.6446	9.51488	10.266	8.33315	AKAP12	A-kinase anchor protein 12	Q02952	_EESWVS[Phospho (STY)]IKK_.2;_EESWVS[Phospho (STY)]IK_.2;_SEDSIAGSGVEHSTPDTEPGKEESWVS[Phospho (STY)]IKK_.4;_SEDSIAGSGVEHSTPDTEPGKEESWVS[Phospho (STY)]IK_.3;_SEDSIAGSGVEHSTPDTEPGKEESWVS[Phospho (STY)]IK_.4	AKAP12_S806_M1
11.4261	4.58069	9.24017	3.74572	13.0178	12.3444	10.6365	10.7891	10.7859	12.028	11.0812	11.931	11.5336	14.3721	13.1754	13.8677	13.4537	12.0382	5.67379	9.64852	5.50124	AKAP12	A-kinase anchor protein 12	Q02952	_VVGQTT[Phospho (STY)]PESFEK_.2	AKAP12_T1116_M1
8.11418	9.74607	5.93358	7.00891	10.4434	9.30001	8.03507	8.74407	4.48543	10.5665	8.93847	8.36249	4.84053	11.612	10.2807	9.77444	8.51759	9.03885	9.19115	8.02927	8.53904	AKAP12	A-kinase anchor protein 12	Q02952	_AIT[Phospho (STY)]PQAQEELQK_.2	AKAP12_T1760_M1
3.4242	5.34051	4.54532	4.56669	5.29944	3.61449	4.05841	5.40973	6.20705	6.99314	4.55361	7.4521	4.59874	9.62147	7.93453	8.96861	5.52538	7.04445	5.18012	4.31046	2.84029	AKAP12	A-kinase anchor protein 12	Q02952	_TEKPDT[Phospho (STY)]VQLLTVK_.2	AKAP12_T195_M1
12.2539	3.95391	4.9934	3.25165	5.61722	3.66386	4.89577	4.91426	6.29394	8.59411	3.54949	6.19378	4.66612	11.1813	10.1208	10.5302	4.45846	9.1234	7.70911	4.8598	10.3609	AKAP12	A-kinase anchor protein 12	Q02952	_PDTVQLLT[Phospho (STY)]VK_.2;_TEKPDTVQLLT[Phospho (STY)]VKK_.3;_TEKPDTVQLLT[Phospho (STY)]VK_.2	AKAP12_T200_M1
8.15317	4.48933	5.01772	4.31025	5.54752	4.88041	4.29211	5.3051	4.45948	8.56042	3.61393	5.54829	6.21177	9.14326	8.80687	6.59066	7.08604	7.56106	6.1984	4.28237	5.79256	AKAP12	A-kinase anchor protein 12	Q02952	_LFTST[Phospho (STY)]GLK_.2	AKAP12_T523_M1
5.64535	4.82264	5.69041	3.66168	5.17622	3.63878	6.52336	3.62538	5.89738	5.73229	5.69389	7.03788	3.88605	3.89275	4.65368	5.02324	5.16042	5.32033	5.3153	4.40892	4.0791	AKAP13	A-kinase anchor protein 13	Q12802	_AAGALLTEGEAC[Carbamidomethyl (C)]HMSLSS[Phospho (STY)]PELGPLTK_.3	AKAP13_S1282_M1
2.68866	4.4867	6.30003	3.2572	4.7473	4.02926	5.72045	6.09712	3.86042	3.70158	3.00546	6.41843	5.42062	4.53008	7.67324	6.91992	5.82729	6.44604	5.17127	5.56531	4.45014	AKAP13	A-kinase anchor protein 13	Q12802	_ASS[Phospho (STY)]ISEEVAVGSIAATLK_.3	AKAP13_S1363_M1
9.3738	11.363	10.2103	9.41212	11.2198	9.18418	10.6379	10.4522	11.3006	10.7113	10.2085	12.7603	10.3594	9.76638	10.4335	10.5545	10.727	10.7356	9.49356	9.19904	9.41123	AKAP13	A-kinase anchor protein 13	Q12802	_SLS[Phospho (STY)]PFRR_.2	AKAP13_S1559_M1
7.25374	8.87764	8.23568	2.89159	5.63527	7.51969	7.16477	9.3867	5.24592	14.8411	8.80423	6.09615	7.2862	11.5563	11.7357	5.48195	11.6842	12.6351	5.48363	7.53148	4.11027	AKAP13	A-kinase anchor protein 13	Q12802	_RS[Phospho (STY)]FSLEGLTGGAGVGNK_.3;_S[Phospho (STY)]FSLEGLTGGAGVGNKPSSSLEVSSANAEELRHPFSGEER_.5;_S[Phospho (STY)]FSLEGLTGGAGVGNKPSSSLEVSSANAEELR_.3;_S[Phospho (STY)]FSLEGLTGGAGVGNK_.3	AKAP13_S1600_M1
15.1026	14.2497	13.1109	13.262	14.4496	13.1781	13.1642	14.145	14.2346	14.6907	13.3675	15.8291	13.4646	12.2393	12.9555	13.3076	12.7994	14.3675	12.6375	11.9515	11.9508	AKAP13	A-kinase anchor protein 13	Q12802	_RSFS[Phospho (STY)]LEGLTGGAGVGNK_.3;_SFS[Phospho (STY)]LEGLTGGAGVGNKPSSSLEVSSANAEELRHPFSGEER_.5;_SFS[Phospho (STY)]LEGLTGGAGVGNKPSSSLEVSSANAEELR_.3;_SFS[Phospho (STY)]LEGLTGGAGVGNK_.2;_SFS[Phospho (STY)]LEGLTGGAGVGNK_.3	AKAP13_S1602_M1
3.17237	3.19028	5.40043	3.60006	6.48586	4.03713	8.42595	5.4855	3.87016	5.76738	3.98402	6.43131	2.27932	4.32968	6.34518	5.92212	7.17129	10.4418	5.03981	6.08597	5.83118	AKAP13	A-kinase anchor protein 13	Q12802	_SFSLEGLTGGAGVGNKPS[Phospho (STY)]SSLEVSSANAEELRHPFSGEER_.5;_SFSLEGLTGGAGVGNKPS[Phospho (STY)]SSLEVSSANAEELR_.3	AKAP13_S1617_M1
6.58483	8.90554	4.82863	6.54489	10.3157	3.10216	8.62911	5.03018	7.3379	9.53942	7.91314	11.2648	3.37983	8.21508	4.97584	5.90939	5.53523	6.3841	5.37329	5.21215	3.62132	AKAP13	A-kinase anchor protein 13	Q12802	_FLSHS[Phospho (STY)]TDSLNK_.2	AKAP13_S1929_M1
3.86985	7.18649	5.93153	5.72963	5.19451	3.75558	4.32439	7.13081	7.58785	8.22743	5.31625	9.72902	6.47975	7.4425	4.21072	5.39131	3.98419	4.45448	5.04501	4.63683	3.77139	AKAP13	A-kinase anchor protein 13	Q12802	_SLS[Phospho (STY)]RPSSLIEQEK_.2	AKAP13_S2563_M1
8.25257	4.05716	5.0373	7.99303	11.2374	8.69293	10.4964	4.88952	5.72552	11.9143	5.07472	14.5768	9.93318	4.81853	10.9607	11.0876	10.6133	10.7079	5.75995	4.97795	5.49639	AKAP13	A-kinase anchor protein 13	Q12802	_SGS[Phospho (STY)]LDSELSVSPK_.2	AKAP13_S2720_M1
7.71493	8.39097	6.18326	8.21181	5.67792	7.9779	6.13398	9.21074	8.53247	6.61747	8.77316	10.9093	5.34847	6.09937	4.08198	4.85746	6.05382	5.87315	4.06037	5.83528	4.42726	AKAP13	A-kinase anchor protein 13	Q12802	_SGSLDSELSVS[Phospho (STY)]PK_.2	AKAP13_S2728_M1
3.62936	4.93426	5.49577	8.0256	7.01808	4.25753	4.15373	5.33595	5.52733	3.99867	3.26807	5.63722	5.60654	3.09575	9.11929	6.56326	4.26407	8.17	6.90372	4.04996	4.11533	AKAP13	A-kinase anchor protein 13	Q12802	_FLSHST[Phospho (STY)]DSLNK_.2	AKAP13_T1930_M1
4.28255	4.06938	5.35345	4.16998	11.123	6.104	6.9218	3.40272	9.13434	11.9913	2.95372	6.25084	4.92291	9.02625	10.1772	10.068	5.47406	9.908	8.25374	6.08662	8.94733	AKAP13	A-kinase anchor protein 13	Q12802	_ENALSSGTLQEEQRT[Phospho (STY)]PPPGQDTQQFHEK_.3;_ENALSSGTLQEEQRT[Phospho (STY)]PPPGQDTQQFHEK_.4	AKAP13_T953_M1
7.77459	3.5389	5.25823	3.1678	7.67643	10.2236	5.54095	4.61612	4.12209	5.41456	9.82923	6.19501	4.9753	11.2578	9.77927	6.25039	4.5892	6.22877	5.86102	4.66716	5.03251	AKAP1	A-kinase anchor protein 1, mitochondrial	Q92667	_SIPLEC[Carbamidomethyl (C)]PLSS[Phospho (STY)]PK_.2	AKAP1_S151_M1
10.7226	8.86685	10.4103	3.6346	10.1074	4.50001	4.6269	3.62312	5.50035	9.14457	9.36334	4.31316	4.81818	10.0412	11.6765	6.83112	7.82037	9.11398	5.92772	7.7128	3.3336	AKAP1	A-kinase anchor protein 1, mitochondrial	Q92667	_SLLSS[Phospho (STY)]PTK_.2	AKAP1_S445_M1
9.78747	8.09037	4.13064	8.90338	11.0363	12.0345	10.9459	3.93115	12.1276	5.28718	10.5933	8.22039	10.681	11.1607	4.42426	9.01032	8.10669	5.03054	7.32271	8.08313	9.24462	AKAP1	A-kinase anchor protein 1, mitochondrial	Q92667	_SLLSSPT[Phospho (STY)]K_.2	AKAP1_T447_M1
3.14363	4.39962	4.11841	4.88186	5.74449	4.24255	5.23141	5.67516	4.72979	7.92971	4.67983	10.7714	4.831	8.67592	8.99902	9.44611	10.5806	11.8146	4.98368	7.87508	5.58021	AKAP2	A-kinase anchor protein 2	Q9Y2D5	_S[Phospho (STY)]VNVSLTQEELDSGLDELSVR_.3	AKAP2_S461_M1
3.00253	4.85703	6.2236	4.08613	4.91738	4.81998	3.98614	4.94512	5.97496	4.58826	4.64229	9.44929	7.41948	8.09407	8.40987	6.18456	8.22308	9.40706	5.20847	5.21677	6.68853	AKAP2	A-kinase anchor protein 2	Q9Y2D5	_SVNVSLTQEELDS[Phospho (STY)]GLDELSVR_.3	AKAP2_S473_M1
15.5704	15.9936	14.3524	13.1427	15.9256	14.9472	14.2329	13.2943	15.9267	16.692	15.471	18.2562	15.3925	15.5866	14.792	16.6567	15.9866	16.5022	13.8767	12.9132	13.3106	AKAP2	A-kinase anchor protein 2	Q9Y2D5	_QRTLS[Phospho (STY)]MIEEEIR_.2;_TLS[Phospho (STY)]MIEEEIR_.2;_TLS[Phospho (STY)]M[Oxidation (M)]IEEEIR_.2	AKAP2_S720_M1
11.8942	12.236	5.6736	11.128	11.9656	11.9634	10.9424	13.3168	11.6903	12.2663	12.1036	12.3262	12.8972	13.2692	12.4146	12.032	12.2984	12.5186	10.8896	4.70217	7.60296	AKAP2	A-kinase anchor protein 2	Q9Y2D5	_QVLQSTQS[Phospho (STY)]PR_.2	AKAP2_S748_M1
10.7548	15.353	13.8065	10.5802	18.7185	7.9173	17.049	12.4731	13.8172	18.6878	14.9348	16.5275	12.5473	17.7089	16.6839	17.6199	15.4233	16.3438	15.6005	11.46	14.1618	AKAP2	A-kinase anchor protein 2	Q9Y2D5	_VKPPPS[Phospho (STY)]PTTEGPSLQPDLAPEEAAGTQRPK_.3;_VKPPPS[Phospho (STY)]PTTEGPSLQPDLAPEEAAGTQRPK_.4;_VKPPPS[Phospho (STY)]PTTEGPSLQPDLAPEEAAGTQRPK_.5;_VKPPPS[Phospho (STY)]PTTEGPSLQPDLAPEEAAGTQRPK_.6;_VKPPPS[Phospho (STY)]PTTEGPSLQPDLAPEEAAGTQR_.3	AKAP2_S778_M1
4.37362	5.40548	5.76968	4.14628	4.72353	3.98031	5.16654	9.41285	4.89737	4.85498	13.8062	7.76823	5.23645	10.2571	5.80667	5.58691	5.50243	4.7907	5.66671	4.25941	12.2343	AKAP2	A-kinase anchor protein 2	Q9Y2D5	_VKPPPSPTTEGPS[Phospho (STY)]LQPDLAPEEAAGTQRPK_.5;_VKPPPSPTTEGPS[Phospho (STY)]LQPDLAPEEAAGTQRPK_.6;_VKPPPSPTTEGPS[Phospho (STY)]LQPDLAPEEAAGTQR_.3	AKAP2_S785_M1
11.0403	8.99994	6.60393	2.71589	9.93391	8.13481	7.28223	5.48804	9.17923	10.7929	9.72626	10.3886	10.5258	10.9366	9.9717	12.0632	9.29819	10.3848	7.6871	8.73162	7.81934	AKAP2	A-kinase anchor protein 2	Q9Y2D5	_DGEFT[Phospho (STY)]LTTLK_.2	AKAP2_T169_M1
7.75169	5.35818	8.09062	7.78954	7.43425	3.30018	7.74501	5.07413	5.51445	4.64345	2.85242	8.01208	7.22475	7.4746	4.48735	5.31849	4.50708	3.53595	5.70245	5.53704	5.78861	AKAP2	A-kinase anchor protein 2	Q9Y2D5	_DGEFTLTT[Phospho (STY)]LK_.2	AKAP2_T172_M1
4.74704	7.18759	5.73563	4.08193	6.43357	2.40603	3.12132	5.00897	5.41782	8.33373	4.37108	7.05455	5.105	9.34919	4.7353	6.11376	9.41023	10.4861	5.12986	3.44201	4.05006	AKAP2	A-kinase anchor protein 2	Q9Y2D5	_QRT[Phospho (STY)]LSMIEEEIR_.2;_T[Phospho (STY)]LSM[Oxidation (M)]IEEEIR_.2	AKAP2_T718_M1
11.4928	15.5014	14.4208	11.3877	4.10237	9.29493	16.63	4.37248	13.1875	4.53921	12.6275	16.4032	13.5773	16.6145	4.70129	18.1927	14.4501	7.20932	3.66471	4.63602	5.40352	AKAP2	A-kinase anchor protein 2	Q9Y2D5	_VKPPPSPTT[Phospho (STY)]EGPSLQPDLAPEEAAGTQRPK_.3;_VKPPPSPTT[Phospho (STY)]EGPSLQPDLAPEEAAGTQRPK_.4;_VKPPPSPTT[Phospho (STY)]EGPSLQPDLAPEEAAGTQRPK_.5;_VKPPPSPTT[Phospho (STY)]EGPSLQPDLAPEEAAGTQRPK_.6;_VKPPPSPTT[Phospho (STY)]EGPSLQPDLAPEEAAGTQR_.3	AKAP2_T781_M1
3.20251	5.47008	5.53692	3.69963	6.48317	4.3806	5.22603	4.14628	4.22382	3.47544	5.31977	7.78503	4.47544	9.05505	7.44231	5.90576	4.47724	10.1228	5.35627	5.1146	3.85689	AKAP6	A-kinase anchor protein 6	Q13023	_STS[Phospho (STY)]LESWLTSYK_.2	AKAP6_S1595_M1
9.18237	11.2462	8.98117	4.48406	11.8512	8.59253	10.8837	10.3071	10.9801	9.98071	12.6902	7.2165	11.0391	3.35313	6.07397	5.7305	4.96622	5.24385	5.54488	5.4344	4.35059	AKNA	AT-hook-containing transcription factor	Q7Z591	_TIS[Phospho (STY)]PPPAPAPAAAPLPC[Carbamidomethyl (C)]GPTETIPSFLLTR_.3	AKNA_S1043_M1
7.40066	4.4872	9.61579	8.03	4.97797	7.34799	5.77686	4.57976	6.45277	5.30085	5.45316	7.07762	5.62119	5.85993	4.14501	6.29568	6.19642	5.32791	5.17737	2.54116	4.41009	AKNA	AT-hook-containing transcription factor	Q7Z591	_FIGS[Phospho (STY)]ISPLNPQPR_.2	AKNA_S314_M1
10.1387	11.41	4.72453	4.43395	6.09096	4.05277	10.7023	9.79864	11.2174	11.3045	12.2697	6.5523	9.69435	3.86023	4.91536	5.72071	3.5187	6.50782	5.35351	5.44802	5.15673	AKNA	AT-hook-containing transcription factor	Q7Z591	_FIGSIS[Phospho (STY)]PLNPQPR_.2	AKNA_S316_M1
7.90953	5.80859	6.25198	3.91664	8.15227	4.22487	4.33238	4.60602	5.52257	8.22599	7.82945	6.39237	6.17364	3.61688	5.79742	5.29359	5.23849	6.39967	5.16436	5.17205	4.3753	AKNA	AT-hook-containing transcription factor	Q7Z591	_VLS[Phospho (STY)]FTIPQPR_.2	AKNA_S499_M1
8.02951	9.42484	5.7081	6.09313	9.21834	5.58904	8.15327	9.514	9.32985	10.171	10.6102	6.24788	7.49438	3.63388	6.82436	7.44727	5.70964	5.72206	5.22103	5.45352	5.03515	AKNA	AT-hook-containing transcription factor	Q7Z591	_YLSS[Phospho (STY)]PSGPLR_.2	AKNA_S997_M1
2.92115	4.41158	5.205	3.19162	6.02772	2.73434	5.05777	10.2877	9.48149	4.40595	9.52512	6.17901	4.38544	4.74309	6.13539	6.64548	5.1036	6.82968	4.87559	3.9271	4.84779	AKNA	AT-hook-containing transcription factor	Q7Z591	_WPPT[Phospho (STY)]ASPPPAR_.2	AKNA_T1375_M1
9.32687	10.8763	4.60333	8.2812	8.76977	7.86356	5.32039	4.40759	11.0138	10.9466	9.64452	9.23576	6.92985	5.9337	4.53954	6.15222	5.38993	3.94083	5.33485	4.0658	4.06752	AKNA	AT-hook-containing transcription factor	Q7Z591	_LFPNAT[Phospho (STY)]SPELLEDFR_.2	AKNA_T51_M1
5.90921	4.08825	4.38057	2.93163	4.55049	3.84434	4.21063	5.34271	4.74855	4.71997	5.37004	6.05932	4.88054	4.69229	5.11425	6.48388	4.44889	5.70448	3.566	4.4071	5.53162	AKNA	AT-hook-containing transcription factor	Q7Z591	_Y[Phospho (STY)]LSSPSGPLR_.2	AKNA_Y994_M1
8.05488	8.14347	7.52668	4.93124	7.69286	7.92141	7.82959	4.39117	9.42152	6.33719	9.01575	5.84074	7.23224	7.57355	4.89952	6.23902	7.66402	7.16261	8.35157	10.0444	10.0467	AKR7A2	Aflatoxin B1 aldehyde reductase member 2	O43488	_FFGNS[Phospho (STY)]WAETYR_.2	AKR7A2_S255_M1
13.3632	13.5144	12.5399	12.266	12.1263	12.5312	13.7868	9.34597	10.5265	14.0006	11.2822	13.1057	13.0485	14.0587	14.5118	14.8202	15.1769	14.266	14.4335	13.809	13.8959	AKT1S1	Proline-rich AKT1 substrate 1	Q96B36	_S[Phospho (STY)]LPVSVPVWGFK_.2;_S[Phospho (STY)]LPVSVPVWGFK_.3	AKT1S1_S183_M1
4.34621	5.82461	5.11804	4.39595	5.68553	4.04835	2.56387	6.04958	5.55204	5.41035	5.67035	4.88234	5.56115	6.95085	7.59279	8.03435	9.00845	8.61185	5.52031	5.50949	6.17142	AKT1S1	Proline-rich AKT1 substrate 1	Q96B36	_S[Phospho (STY)]LPVS[Phospho (STY)]VPVWGFK_.2	AKT1S1_S183_M2
2.92265	5.28858	4.73137	2.3799	5.64364	3.28926	4.31887	4.62355	6.04892	5.80109	3.93649	6.7664	4.22629	6.95085	7.59279	8.03435	9.00845	8.61185	4.80502	3.8428	6.17142	AKT1S1	Proline-rich AKT1 substrate 1	Q96B36	_S[Phospho (STY)]LPVS[Phospho (STY)]VPVWGFK_.2	AKT1S1_S187_M2
4.48236	4.82177	7.64039	3.05649	13.2234	6.16326	13.4635	11.5644	8.18025	13.7027	9.95859	7.99524	5.59956	12.1432	12.6519	10.1445	10.9992	7.41418	12.2725	10.1386	9.97069	AKT1S1	Proline-rich AKT1 substrate 1	Q96B36	_AATAARPPAPPPAPQPPS[Phospho (STY)]PTPSPPRPTLAR_.4;_AATAARPPAPPPAPQPPS[Phospho (STY)]PTPSPPRPTLAR_.5	AKT1S1_S88_M1
3.82994	11.384	12.7092	9.01895	17.4183	9.01871	18.3971	8.72316	11.177	18.4191	11.2336	19.7751	9.52275	18.8189	19.0922	17.8973	17.6424	18.8486	17.4288	13.1784	11.5139	AKT1S1	Proline-rich AKT1 substrate 1	Q96B36	_AATAARPPAPPPAPQPPS[Phospho (STY)]PTPS[Phospho (STY)]PPRPTLAR_.3;_AATAARPPAPPPAPQPPS[Phospho (STY)]PTPS[Phospho (STY)]PPRPTLAR_.4;_AATAARPPAPPPAPQPPS[Phospho (STY)]PTPS[Phospho (STY)]PPRPTLAR_.5;_AATAARPPAPPPAPQPPS[Phospho (STY)]PT[Phospho (STY)]PSPPRPTLAR_.3;_AATAARPPAPPPAPQPPS[Phospho (STY)]PT[Phospho (STY)]PSPPRPTLAR_.4;_AATAARPPAPPPAPQPPS[Phospho (STY)]PT[Phospho (STY)]PSPPRPTLAR_.5;_AAT[Phos…	AKT1S1_S88_M2
11.0912	5.68703	5.14522	3.84318	7.94292	3.17479	13.93	11.9333	12.0638	12.0109	9.33475	10.5412	3.39007	5.73472	10.6046	7.06785	4.75872	7.06875	4.36527	4.05618	4.29673	AKT1S1	Proline-rich AKT1 substrate 1	Q96B36	_AATAARPPAPPPAPQPPSPTPS[Phospho (STY)]PPRPTLAR_.4;_AATAARPPAPPPAPQPPSPTPS[Phospho (STY)]PPRPTLAR_.5	AKT1S1_S92_M1
5.50502	12.4946	5.5798	5.17802	18.1817	3.279	19.0787	9.95794	11.2125	18.9189	11.5758	20.2514	4.88136	19.2781	19.7259	18.77	19.1152	18.6601	16.8536	13.4414	14.2759	AKT1S1	Proline-rich AKT1 substrate 1	Q96B36	_AATAARPPAPPPAPQPPSPTPS[Phospho (STY)]PPRPT[Phospho (STY)]LAR_.4;_AATAARPPAPPPAPQPPSPT[Phospho (STY)]PS[Phospho (STY)]PPRPTLAR_.3;_AATAARPPAPPPAPQPPSPT[Phospho (STY)]PS[Phospho (STY)]PPRPTLAR_.4;_AATAARPPAPPPAPQPPSPT[Phospho (STY)]PS[Phospho (STY)]PPRPTLAR_.5;_AATAARPPAPPPAPQPPS[Phospho (STY)]PTPS[Phospho (STY)]PPRPTLAR_.3;_AATAARPPAPPPAPQPPS[Phospho (STY)]PTPS[Phospho (STY)]PPRPTLAR_.4;_AATAARPP…	AKT1S1_S92_M2
8.14263	4.29385	12.8299	4.07108	6.14426	7.54618	12.4975	11.2675	9.9556	10.0845	3.30998	9.39343	7.77492	5.24624	10.3459	11.8607	4.76261	8.58606	5.24825	9.40255	13.2247	AKT1S1	Proline-rich AKT1 substrate 1	Q96B36	_AAT[Phospho (STY)]AARPPAPPPAPQPPSPTPSPPRPTLAR_.3;_AAT[Phospho (STY)]AARPPAPPPAPQPPSPTPSPPRPTLAR_.4;_AAT[Phospho (STY)]AARPPAPPPAPQPPSPTPSPPRPTLAR_.5	AKT1S1_T73_M1
7.3235	13.1701	13.4217	10.0316	19.1235	10.0314	19.1325	10.2384	12.6588	18.3172	11.97	21.0058	10.3318	17.8268	19.0957	20.3946	20.3581	19.8875	17.7922	14.0389	14.9431	AKT1S1	Proline-rich AKT1 substrate 1	Q96B36	_AATAARPPAPPPAPQPPSPT[Phospho (STY)]PSPPRPT[Phospho (STY)]LAR_.5;_AATAARPPAPPPAPQPPSPT[Phospho (STY)]PS[Phospho (STY)]PPRPTLAR_.3;_AATAARPPAPPPAPQPPSPT[Phospho (STY)]PS[Phospho (STY)]PPRPTLAR_.4;_AATAARPPAPPPAPQPPSPT[Phospho (STY)]PS[Phospho (STY)]PPRPTLAR_.5;_AATAARPPAPPPAPQPPS[Phospho (STY)]PT[Phospho (STY)]PSPPRPTLAR_.3;_AATAARPPAPPPAPQPPS[Phospho (STY)]PT[Phospho (STY)]PSPPRPTLAR_.4;_AATAARPP…	AKT1S1_T90_M2
4.05672	3.8819	5.55372	2.79781	6.11285	3.99603	5.0408	14.4663	7.92997	6.81707	6.55281	5.64244	4.11053	10.5773	4.46253	4.78077	5.25725	2.93786	4.44155	4.49093	6.04571	AKT1S1	Proline-rich AKT1 substrate 1	Q96B36	_AATAARPPAPPPAPQPPSPTPSPPRPT[Phospho (STY)]LAR_.5	AKT1S1_T97_M1
11.3586	11.2817	11.0244	9.96227	6.19631	5.51543	4.18277	5.80501	6.42249	5.79722	5.02773	7.45504	4.35109	4.97757	4.08472	6.53151	5.2172	5.5181	7.55862	5.60207	5.92862	ALB	Serum albumin	P02768	_S[Phospho (STY)]HC[Carbamidomethyl (C)]IAEVENDEM[Oxidation (M)]PADLPSLAADFVESK_.3	ALB_S311_M1
7.87652	6.70565	5.75011	8.44807	5.27469	4.48624	4.91574	6.67683	4.80678	4.34469	2.37654	6.24177	4.54057	4.72069	5.84018	4.61188	7.0665	5.43111	4.92862	6.36893	6.02975	ALB	Serum albumin	P02768	_SHC[Carbamidomethyl (C)]IAEVENDEMPADLPS[Phospho (STY)]LAADFVESK_.3	ALB_S328_M1
10.3608	12.5443	13.1244	11.7516	5.69813	8.54406	11.2716	9.20568	11.14	8.9022	11.5518	5.4192	12.9329	9.63092	10.9954	8.34039	9.78816	9.2936	13.0131	13.1992	12.2616	ALB	Serum albumin	P02768	_HPDY[Phospho (STY)]S[Phospho (STY)]VVLLLR_.3	ALB_S366_M2
6.17986	3.12477	6.3032	8.33143	4.83079	5.96213	5.50594	4.55621	5.08707	5.8993	5.96969	3.92145	7.60716	5.33932	4.14162	5.73426	2.4284	5.44969	4.73318	7.10846	5.6952	ALB	Serum albumin	P02768	_LVRPEVDVMC[Carbamidomethyl (C)]T[Phospho (STY)]AFHDNEETFLKK_.4	ALB_T149_M1
2.33387	5.15512	4.49505	3.86314	6.65752	3.77882	6.58715	4.84887	5.82531	3.94904	5.74471	6.40333	5.00914	4.36237	4.25147	6.9674	5.16648	6.02257	7.93046	3.61323	3.85645	ALB	Serum albumin	P02768	_LVRPEVDVMC[Carbamidomethyl (C)]TAFHDNEET[Phospho (STY)]FLKK_.4	ALB_T157_M1
12.0266	10.3362	8.78407	11.7367	6.04717	10.1285	7.57417	8.83901	10.1058	4.3866	10.1643	7.4438	11.3963	4.03858	4.15301	6.99063	4.99237	5.71386	6.72394	9.70269	9.43701	ALB	Serum albumin	P02768	_Y[Phospho (STY)]LYEIAR_.2	ALB_Y162_M1
6.19391	8.35507	5.91936	3.42857	6.69456	4.37952	5.73827	2.73351	5.71844	3.20155	4.5728	6.14111	5.15812	4.31051	5.34717	6.8329	5.62839	7.65731	7.34857	6.20385	6.39529	ALB	Serum albumin	P02768	_RHPDY[Phospho (STY)]SVVLLLR_.3	ALB_Y365_M1
10.3608	12.5443	13.1244	11.7516	5.69813	8.54406	11.2716	9.20568	11.14	8.9022	11.5518	4.66874	12.9329	9.63092	10.9954	8.34039	9.78816	9.2936	13.0131	13.1992	12.2616	ALB	Serum albumin	P02768	_HPDY[Phospho (STY)]S[Phospho (STY)]VVLLLR_.3	ALB_Y365_M2
5.79198	6.48423	8.1632	9.72636	6.10855	7.5319	6.31132	11.1645	10.6587	6.18063	8.42989	7.91349	7.99281	6.2271	5.31996	5.05725	5.01476	5.54776	5.04707	6.11677	6.29767	ALDH3A2	Fatty aldehyde dehydrogenase	P51648	_ILS[Phospho (STY)]LLEGQK_.2	ALDH3A2_S293_M1
3.91767	3.68782	5.94541	4.51553	10.5336	4.76742	5.68247	5.29998	5.10856	8.98641	3.32008	9.91246	4.38984	8.57466	8.45576	10.1331	4.92072	9.94578	8.38989	7.83392	5.2577	ALDH3A2	Fatty aldehyde dehydrogenase	P51648	_NVDEAINFINEREKPLALY[Phospho (STY)]VFSHNHK_.3;_NVDEAINFINEREKPLALY[Phospho (STY)]VFSHNHK_.4	ALDH3A2_Y362_M1
12.5365	13.0397	9.34319	14.5921	11.1768	13.5527	11.4709	13.789	13.0106	12.2703	13.407	12.8365	12.4256	12.7242	12.2553	12.5598	12.3949	12.6553	3.7348	12.5644	12.6135	ALDOA	Fructose-bisphosphate aldolase A	P04075	_GILAADES[Phospho (STY)]TGSIAK_.2	ALDOA_S36_M1
11.5674	11.3615	5.3989	13.3273	9.60849	12.9416	9.75461	12.9344	12.0742	10.4883	12.0495	11.6895	11.6678	10.8714	4.15145	11.4823	11.3534	4.9672	10.4846	4.92679	11.5186	ALDOA	Fructose-bisphosphate aldolase A	P04075	_GILAADESTGS[Phospho (STY)]IAK_.2	ALDOA_S39_M1
9.31691	9.3242	5.49456	8.8535	6.36162	10.4011	4.77923	11.399	7.72597	6.81331	9.50769	8.17938	7.06617	6.48754	5.80527	5.8205	4.45192	5.11155	4.62894	4.82105	5.97794	ALDOC	Fructose-bisphosphate aldolase C	P09972	_GILAADES[Phospho (STY)]VGSMAK_.2	ALDOC_S36_M1
6.31316	5.59516	5.18448	4.02452	6.2903	6.28045	3.53456	4.7861	5.15368	5.1104	4.62027	9.15154	5.16041	7.01142	6.61513	7.58112	5.1079	6.04347	7.17468	4.6211	6.32966	ALKBH5	RNA demethylase ALKBH5	Q6P6C2	_S[Phospho (STY)]VLLPTHR_.2	ALKBH5_S350_M1
6.13937	4.15876	4.62706	4.65286	6.54706	0.757063	4.08482	4.76513	3.96698	5.76214	3.97426	13.827	4.87873	4.10583	4.04177	9.69189	6.04914	6.09336	4.93674	4.6479	4.59543	ALKBH5	RNA demethylase ALKBH5	Q6P6C2	_GS[Phospho (STY)]FSSENYWR_.2	ALKBH5_S361_M1
6.85562	5.35564	3.98522	6.42742	5.75586	4.59181	7.34124	5.60218	5.38171	3.58574	2.78213	6.45858	7.50864	6.77186	5.37412	5.86973	4.17884	6.09808	6.74121	5.64755	9.39009	ALS2	Alsin	Q96Q42	_SESPEPGY[Phospho (STY)]VVTSSGLLLPVLLPR_.3	ALS2_Y1469_M1
6.31072	7.53263	5.88701	6.08141	5.44652	8.2516	5.06885	12.6224	7.09221	8.43599	9.8049	10.6174	8.9854	7.96377	7.37547	6.91609	8.84269	5.33898	7.5991	6.13375	5.97303	ALYREF	THO complex subunit 4	Q86V81	_MDMS[Phospho (STY)]LDDIIK_.2;_M[Oxidation (M)]DMS[Phospho (STY)]LDDIIK_.2	ALYREF_S8_M1
4.89079	4.54095	5.82174	3.25888	4.80761	3.83069	4.32857	5.74028	7.77017	4.70543	6.36829	5.25956	4.75019	5.95593	5.27845	4.40572	5.84266	6.97853	4.5503	4.13012	5.04695	AMER1	APC membrane recruitment protein 1	Q5JTC6	_FYQGLPWGVSS[Phospho (STY)]LPR_.2	AMER1_S868_M1
7.38203	3.74719	4.54994	7.08389	6.57094	7.20304	5.4308	4.25472	5.45136	7.74171	5.44474	6.9635	5.11839	2.92462	6.5502	4.39535	9.00711	6.38036	4.67392	3.69303	3.77119	AMOTL1	Angiomotin-like protein 1	Q8IY63	_QTS[Phospho (STY)]LTSSQLAEEK_.2	AMOTL1_S809_M1
7.67323	7.29521	6.38924	7.60933	5.37983	8.00448	6.75705	6.37647	5.48464	4.6615	7.87814	7.44261	7.22879	5.40357	5.67997	7.02916	5.41687	6.43056	5.34029	6.81976	7.565	AMOTL1	Angiomotin-like protein 1	Q8IY63	_GS[Phospho (STY)]IGLLLGK_.2	AMOTL1_S828_M1
5.17114	5.56686	5.26489	4.78861	6.62827	3.52542	5.14853	5.24373	6.24972	5.77312	2.87423	5.63134	3.60439	8.32443	8.30207	5.39836	6.69959	5.72441	4.60013	5.59009	3.44187	AMOTL1	Angiomotin-like protein 1	Q8IY63	_LSTTPAHS[Phospho (STY)]PVLK_.2	AMOTL1_S906_M1
3.93456	6.35778	5.74216	3.54661	5.95824	5.92491	5.53656	10.205	5.2322	8.92954	6.7849	5.95526	4.98199	5.88221	4.40612	5.55795	7.05221	5.52686	5.05418	3.37101	3.52249	AMOTL2	Angiomotin-like protein 2	Q9Y2J4	_QAGAPGGSSGSGGS[Phospho (STY)]PELSALR_.2	AMOTL2_S540_M1
8.06345	8.74493	4.15181	8.93183	9.14537	9.83016	8.18431	3.52037	7.62942	8.894	3.09918	11.2668	10.6869	10.8177	11.2373	10.1436	9.57446	11.1408	8.85582	9.03369	9.76531	AMPD2	AMP deaminase 2	Q01433	_S[Phospho (STY)]LPGPAPC[Carbamidomethyl (C)]LK_.2	AMPD2_S100_M1
5.20525	5.51001	2.80886	8.09555	6.86689	7.02321	5.68303	6.57572	5.20977	4.78396	6.54082	10.8449	6.64569	4.16743	3.74251	5.44115	8.52942	5.79827	5.45937	5.16657	4.75108	AMPD2	AMP deaminase 2	Q01433	_TDS[Phospho (STY)]DSDLQLYK_.2	AMPD2_S190_M1
4.6059	4.99043	5.63264	3.12742	4.12046	8.00686	4.62353	7.4211	8.28647	4.6519	7.48667	5.68232	5.02534	5.00995	6.98356	6.4161	5.24825	6.73339	6.43745	6.56705	5.9433	ANAPC1	Anaphase-promoting complex subunit 1	Q9H1A4	_NFDFEGSLS[Phospho (STY)]PVIAPK_.2	ANAPC1_S688_M1
6.31729	9.971	8.1764	9.04372	5.81194	7.60906	4.58971	4.84886	5.42231	10.356	3.66366	12.4962	10.35	9.39828	9.65626	7.83072	8.30091	10.9029	9.71413	5.58989	5.79731	ANK1	Ankyrin-1	P16157	_ELQFS[Phospho (STY)]VEDINR_.2	ANK1_S1428_M1
6.54901	7.09054	5.69441	9.02254	5.93518	3.83932	3.97581	6.37156	6.28717	6.2295	3.4783	11.3805	9.54253	5.38202	3.82679	5.57199	4.6316	6.73465	5.76811	5.77056	4.29327	ANK1	Ankyrin-1	P16157	_LEGALS[Phospho (STY)]EEPR_.2	ANK1_S1607_M1
3.80357	13.8896	4.7872	5.61887	10.144	4.72292	5.45835	3.47188	4.3706	13.0356	7.20397	14.9959	10.0821	11.1116	11.3836	5.06114	9.48482	10.5299	9.11701	8.82036	4.16114	ANK1	Ankyrin-1	P16157	_QDDATGAGQDS[Phospho (STY)]ENEVSLVSGHQR_.3;_RQDDATGAGQDS[Phospho (STY)]ENEVSLVSGHQR_.3;_RQDDATGAGQDS[Phospho (STY)]ENEVSLVSGHQR_.4	ANK1_S1666_M1
9.874	13.5354	12.6511	11.3378	5.30044	9.12283	11.0635	10.7274	4.86586	15.3336	8.34658	16.1804	13.8569	13.9587	13.7519	11.8765	5.37665	14.6798	14.2201	11.6093	4.94135	ANK1	Ankyrin-1	P16157	_ITHS[Phospho (STY)]PTVSQVTER_.2	ANK1_S1686_M1
13.3741	14.5938	12.8833	14.4957	10.4684	13.3146	12.0923	12.2325	14.3856	13.0887	11.7053	13.9334	15.735	11.0136	10.4833	10.1761	9.57109	11.1263	12.3165	13.1874	12.3534	ANK1	Ankyrin-1	P16157	_LGYIS[Phospho (STY)]VTDVLK_.2	ANK1_S781_M1
2.77824	8.44048	7.74399	5.72575	6.05222	6.48592	7.08975	4.91768	6.91104	8.77651	6.12869	10.1598	8.23835	4.47372	5.62212	6.55183	5.50319	6.59469	7.59291	7.20597	5.11224	ANK1	Ankyrin-1	P16157	_MSFPETVDEILDVS[Phospho (STY)]EDEGEELISFK_.3	ANK1_S817_M1
8.52607	5.78418	9.75366	10.9867	6.15191	3.51895	4.70117	4.35518	11.0212	8.66419	5.00856	5.40494	5.8115	5.05287	5.7696	4.47501	4.54918	5.74132	7.83342	5.04632	4.96707	ANK1	Ankyrin-1	P16157	_LS[Phospho (STY)]TPPPLAEEEGLASR_.3	ANK1_S960_M1
10.269	12.6155	10.2068	13.0899	8.5157	11.0053	8.18019	12.6	11.0841	12.3475	9.66439	11.254	13.5308	11.2615	10.5391	8.25816	8.4651	10.0926	11.4494	9.04653	8.09478	ANK1	Ankyrin-1	P16157	_RRT[Phospho (STY)]PTPLALR_.2;_RRT[Phospho (STY)]PTPLALR_.3;_T[Phospho (STY)]PTPLALR_.2	ANK1_T1378_M1
3.84149	9.5099	5.66128	9.54925	5.58532	2.50311	5.73023	8.24419	8.40737	10.3427	6.05262	12.8361	9.69819	9.10661	8.79548	4.90054	7.26094	9.17631	9.12262	4.99182	5.08094	ANK1	Ankyrin-1	P16157	_RRT[Phospho (STY)]PT[Phospho (STY)]PLALR_.3	ANK1_T1378_M2
4.16366	9.5099	4.82488	9.54925	4.70248	3.20565	5.73023	8.24419	8.40737	10.3427	6.05262	12.8361	9.69819	9.10661	8.79548	4.90054	7.26094	9.17631	9.12262	5.37621	3.33903	ANK1	Ankyrin-1	P16157	_RRT[Phospho (STY)]PT[Phospho (STY)]PLALR_.3	ANK1_T1380_M2
11.0684	12.6514	10.2848	14.1566	5.77181	11.8616	4.24513	11.341	12.8965	2.97245	7.61006	7.75815	14.4641	9.78623	7.57547	6.63834	7.16633	6.10521	9.35108	8.74195	10.0479	ANK1	Ankyrin-1	P16157	_LST[Phospho (STY)]PPPLAEEEGLASR_.2;_LST[Phospho (STY)]PPPLAEEEGLASR_.3	ANK1_T961_M1
7.22742	8.55804	3.70288	3.92613	5.61782	9.54684	5.83306	4.30647	5.87244	9.14226	6.94261	10.5531	7.79552	6.09806	4.18952	8.08993	5.59694	7.05757	4.27168	3.2042	5.03841	ANK2	Ankyrin-2	Q01484	_S[Phospho (STY)]PQGLELALPSR_.2	ANK2_S2405_M1
14.8115	3.0461	15.3955	14.903	15.2951	15.3339	14.3372	4.59267	16.5591	5.06458	4.46939	15.928	5.28571	15.9197	14.5491	15.8134	14.4388	6.45943	14.2438	5.60334	13.9537	ANK2	Ankyrin-2	Q01484	_AMIVPSS[Phospho (STY)]PSK_.2	ANK2_S3793_M1
3.63634	6.31664	5.52359	3.86617	12.2987	3.25255	4.86862	4.71274	6.30839	12.2739	5.13952	15.8482	4.61296	12.3977	12.3106	12.7915	13.6768	12.1041	4.54153	3.4756	2.63959	ANK2	Ankyrin-2	Q01484	_AMIVPSSPS[Phospho (STY)]KT[Phospho (STY)]PEEVSTPAEEEK_.3;_AMIVPSS[Phospho (STY)]PS[Phospho (STY)]KTPEEVSTPAEEEK_.3;_AM[Oxidation (M)]IVPSSPS[Phospho (STY)]KT[Phospho (STY)]PEEVSTPAEEEK_.3	ANK2_S3795_M2
8.30208	6.09517	5.50748	4.36332	5.11703	4.04438	7.7878	4.24857	4.94713	5.39621	8.1192	14.3632	5.51849	10.156	8.48725	6.70309	11.1049	5.73832	8.72447	3.52715	7.07911	ANK2	Ankyrin-2	Q01484	_LYLQTPTSS[Phospho (STY)]ER_.2	ANK2_S3818_M1
2.74384	5.00889	8.29953	3.03758	11.2673	4.29466	11.1569	4.4717	4.39421	12.1498	9.79896	12.6434	4.47218	11.6062	11.6229	11.6636	12.6124	11.4868	10.6229	9.92708	9.93055	ANK2	Ankyrin-2	Q01484	_GGS[Phospho (STY)]PIIQEPEEPSEHREESSPR_.3	ANK2_S3823_M1
13.3797	12.6785	11.0022	12.6494	10.4531	13.2877	10.1419	10.1275	12.5444	13.0953	11.61	13.9955	13.9289	11.0655	10.5749	10.0225	9.56543	11.0533	12.3877	13.1614	12.3167	ANK2	Ankyrin-2	Q01484	_LGYIS[Phospho (STY)]VVDTLK_.2	ANK2_S808_M1
5.10071	5.26245	6.19171	3.28449	6.23149	3.55427	5.9876	5.20176	3.59488	5.26991	3.56918	5.48058	4.80688	5.19026	6.76365	4.84701	4.44142	5.14572	5.53859	5.32497	5.14801	ANK2	Ankyrin-2	Q01484	_S[Phospho (STY)]HTLSHASYLR_.3	ANK2_S907_M1
10.2981	10.86	4.67395	8.67026	12.4874	10.566	10.3343	7.43084	11.8913	11.5002	11.4603	6.51175	10.5725	12.841	12.9225	12.2611	11.9664	10.4626	9.72186	4.20444	9.18653	ANK2	Ankyrin-2	Q01484	_LYLQT[Phospho (STY)]PTSSER_.2	ANK2_T3814_M1
4.22818	7.80643	4.93508	3.87664	6.61675	6.44834	4.54695	6.2319	7.1349	5.78332	3.92844	10.9038	7.89048	6.95039	4.64438	9.58145	5.72861	10.4519	6.84048	9.97329	2.78759	ANK2	Ankyrin-2	Q01484	_LYLQTPT[Phospho (STY)]SSER_.2	ANK2_T3816_M1
5.6777	4.53409	4.97654	4.03766	5.5806	3.59869	6.59322	5.20083	5.10893	7.13995	4.97962	8.78167	5.34613	8.36651	7.76075	8.0464	9.03641	8.54539	8.08914	6.95008	5.99971	ANK2	Ankyrin-2	Q01484	_SHT[Phospho (STY)]LSHASYLR_.3	ANK2_T909_M1
9.21547	10.2891	8.22694	8.61518	5.33085	10.1766	5.10458	6.70773	4.6031	5.35159	7.77567	6.43412	4.45043	9.19024	9.30338	8.43342	9.36074	9.8457	8.62471	9.50952	9.7995	ANK3	Ankyrin-3	Q12955	_RQS[Phospho (STY)]FASLALRK_.3;_RQS[Phospho (STY)]FASLALR_.2	ANK3_S1459_M1
3.3163	8.4882	5.83846	2.86198	6.01555	3.49385	5.36835	5.05958	9.73146	5.52342	3.55107	5.64139	5.83984	4.37957	7.24838	6.51333	5.12071	5.742	4.65333	8.59425	4.6125	ANKHD1-EIF4EBP3;ANKHD1	Protein ANKHD1-EIF4EBP3 (Fragment);Ankyrin repeat and KH domain-containing protein 1	H7C0V5;Q8IWZ3	_VS[Phospho (STY)]TSPVGLPSIDPSGSSPSSSSAPLASFSGIPGTR_.3	ANKHD1-EIF4EBP3_S290_M1
4.22096	5.56858	5.65464	10.1301	5.61677	10.5514	4.69339	11.4133	5.6619	11.1979	8.67015	7.83376	10.1258	9.57179	4.46132	7.77001	4.87033	5.32429	4.4188	5.32258	4.65652	ANKHD1-EIF4EBP3;ANKHD1	Protein ANKHD1-EIF4EBP3 (Fragment);Ankyrin repeat and KH domain-containing protein 1	H7C0V5;Q8IWZ3	_VSTS[Phospho (STY)]PVGLPSIDPSGSSPSSSSAPLASFSGIPGTR_.3	ANKHD1-EIF4EBP3_S292_M1
3.10972	4.5996	8.19519	4.35563	4.88331	5.14765	10.3396	4.55629	5.09307	3.59902	3.92621	6.46911	4.62151	3.9128	8.23595	6.39403	7.24244	5.86275	6.10325	3.77488	5.31779	ANKHD1-EIF4EBP3;ANKHD1	Protein ANKHD1-EIF4EBP3 (Fragment);Ankyrin repeat and KH domain-containing protein 1	H7C0V5;Q8IWZ3	_VSTSPVGLPSIDPS[Phospho (STY)]GSSPSSSSAPLASFSGIPGTR_.3	ANKHD1-EIF4EBP3_S302_M1
9.83366	10.4992	10.4125	10.3342	9.12849	10.2512	9.33557	11.5728	11.0958	8.5239	10.2101	6.20891	9.12218	7.88805	7.07994	7.30164	6.70182	8.83107	8.7105	9.91427	9.68267	ANKIB1	Ankyrin repeat and IBR domain-containing protein 1	Q9P2G1	_GVAPADS[Phospho (STY)]PEAPR_.2	ANKIB1_S737_M1
8.18616	5.82614	8.16352	8.22226	9.55668	8.20478	8.40599	9.26305	8.486	8.06803	7.72811	5.57411	5.80252	9.44573	9.49078	7.36138	4.71145	8.00904	4.49927	7.55698	7.09015	ANKLE2	Ankyrin repeat and LEM domain-containing protein 2	Q86XL3	_TSLPLS[Phospho (STY)]PVK_.2	ANKLE2_S268_M1
3.19703	5.47014	5.74664	6.64658	6.27363	3.75167	8.40271	8.61821	7.68016	6.77101	6.99229	5.00295	6.6658	5.26029	5.29715	5.79837	5.34401	5.56851	5.81896	5.28232	5.55829	ANKLE2	Ankyrin repeat and LEM domain-containing protein 2	Q86XL3	_AFAGPLS[Phospho (STY)]PAK_.2	ANKLE2_S528_M1
3.77105	6.22945	11.1225	2.6036	12.8964	4.14271	10.2626	3.92987	5.97288	14.5143	4.14531	17.1225	3.37302	13.0557	12.9714	13.3495	13.6112	13.6905	10.6456	9.26214	9.61763	ANKRD13D	Ankyrin repeat domain-containing protein 13D	Q6ZTN6	_GPGS[Phospho (STY)]PPRT[Phospho (STY)]PPAPGPPSFEEQLR_.3	ANKRD13D_S465_M2
3.30635	4.28902	6.52212	3.39682	7.61494	4.65229	4.39325	5.06525	4.77273	4.24211	3.82136	5.84681	3.66245	4.49957	6.92681	5.71539	3.96877	5.58617	6.18759	5.68086	4.1464	ANKRD13D	Ankyrin repeat domain-containing protein 13D	Q6ZTN6	_ILQLS[Phospho (STY)]LTEH_.2	ANKRD13D_S514_M1
3.77105	6.22945	11.1225	3.38165	12.8964	4.29884	10.2626	4.36549	5.26907	14.5143	4.87939	17.1225	4.81829	13.0557	12.9714	13.3495	13.6112	13.6905	10.6456	9.26214	9.61763	ANKRD13D	Ankyrin repeat domain-containing protein 13D	Q6ZTN6	_GPGS[Phospho (STY)]PPRT[Phospho (STY)]PPAPGPPSFEEQLR_.3	ANKRD13D_T469_M2
7.26089	4.84016	6.01382	7.53724	8.54081	6.50621	6.78661	7.44469	5.69994	8.31154	4.47962	4.99848	4.81994	5.09676	8.55551	7.00245	5.5274	5.22316	4.41027	4.09402	4.42309	ANKRD17	Ankyrin repeat domain-containing protein 17	O75179	_APS[Phospho (STY)]PAPSSVPLGSEK_.2	ANKRD17_S2401_M1
11.7174	12.2862	4.10831	10.4126	8.0056	12.0379	4.8332	4.51045	8.73579	9.90753	10.1521	7.97449	11.7475	10.8299	9.63009	10.3889	4.81454	5.27374	10.8204	4.32921	5.13269	ANKRD28	Serine/threonine-protein phosphatase 6 regulatory ankyrin repeat subunit A	O15084	_TVS[Phospho (STY)]FEALPIMR_.2;_TVS[Phospho (STY)]FEALPIM[Oxidation (M)]R_.2	ANKRD28_S1011_M1
4.85251	5.40823	5.74979	2.96259	4.73928	3.56891	6.96477	5.17005	4.03937	6.2559	5.18766	5.66503	4.6086	4.29063	6.42743	5.27871	6.71453	6.89264	4.63794	7.92997	7.01	ANKRD28	Serine/threonine-protein phosphatase 6 regulatory ankyrin repeat subunit A	O15084	_T[Phospho (STY)]VSFEALPIMR_.2;_T[Phospho (STY)]VSFEALPIM[Oxidation (M)]R_.2	ANKRD28_T1009_M1
8.81512	5.65878	5.40461	9.00213	9.75731	6.29631	3.03435	10.0979	4.61972	4.42604	4.80317	7.25549	5.93949	6.10264	5.52568	5.26034	6.09766	5.27361	10.4439	5.50166	3.43567	ANKRD35	Ankyrin repeat domain-containing protein 35	Q8N283	_LVQHPDLASQASPSEPQAGS[Phospho (STY)]PPK_.3	ANKRD35_S271_M1
4.89491	4.1027	5.4169	6.47363	6.31236	4.13284	5.14148	4.87728	5.82095	4.53831	3.68367	7.08587	5.63035	4.50255	4.20094	6.33411	7.20209	7.01814	4.3356	3.82269	4.12746	ANKRD35	Ankyrin repeat domain-containing protein 35	Q8N283	_APAS[Phospho (STY)]PQVAALEQDLGK_.3	ANKRD35_S776_M1
6.37857	4.25749	5.8912	6.62347	8.33463	6.97752	7.0814	5.51043	4.69681	6.77684	6.0298	9.83868	5.08482	8.06711	7.97061	7.74295	7.93183	8.18387	7.80404	4.64572	6.75714	ANKS1A	Ankyrin repeat and SAM domain-containing protein 1A	Q92625	_SES[Phospho (STY)]LSNC[Carbamidomethyl (C)]SIGK_.2	ANKS1A_S647_M1
11.7534	12.8628	12.5325	11.1635	5.43532	11.8921	12.2179	9.67264	11.197	13.4543	12.189	15.973	11.111	13.307	13.4531	13.9952	14.4058	14.3022	12.3865	11.5852	12.0209	ANKS1A	Ankyrin repeat and SAM domain-containing protein 1A	Q92625	_SPS[Phospho (STY)]FASEWDEIEK_.2	ANKS1A_S663_M1
6.50949	4.42511	4.50698	3.3374	8.31332	2.57772	6.72285	4.45746	4.51132	6.95694	2.88674	8.78518	5.84905	9.03721	8.80864	6.48317	8.56796	8.56269	8.27936	8.58237	7.82607	ANKS1A	Ankyrin repeat and SAM domain-containing protein 1A	Q92625	_RHDS[Phospho (STY)]LHDPAAPSR_.4;_RRHDS[Phospho (STY)]LHDPAAPSR_.4	ANKS1A_S887_M1
6.86711	6.4064	7.07124	7.6872	8.83748	6.03163	7.95138	7.79942	8.03118	6.75188	7.77992	5.03845	6.90401	5.07726	4.22508	6.71603	5.40796	7.02257	4.85509	4.37167	4.74724	ANXA1	Annexin A1	P04083	_NALLS[Phospho (STY)]LAK_.2	ANXA1_S182_M1
11.8341	5.40769	11.3713	11.6558	14.0265	9.98801	13.6222	8.46223	4.65179	14.8243	10.2288	15.4847	10.5017	12.7182	12.668	14.9993	13.8522	14.2801	5.21601	10.0872	11.3357	ANXA1	Annexin A1	P04083	_GGPGS[Phospho (STY)]AVSPYPTFNPSSDVAALHK_.3;_GGPGS[Phospho (STY)]AVSPYPTFNPSSDVAALHK_.4	ANXA1_S34_M1
11.7382	10.752	6.00566	12.1782	15.5378	10.4918	16.3027	3.60471	5.14726	13.9924	4.71756	6.44651	5.83122	12.6686	13.9143	6.98067	12.4595	5.64504	13.1408	4.00626	11.9424	ANXA1	Annexin A1	P04083	_GGPGSAVS[Phospho (STY)]PYPTFNPSSDVAALHK_.3;_GGPGSAVS[Phospho (STY)]PYPTFNPSSDVAALHK_.4;_SSKGGPGSAVS[Phospho (STY)]PYPTFNPSSDVAALHK_.3	ANXA1_S37_M1
6.88028	6.27647	4.87224	4.17117	5.11185	3.4019	3.83826	4.08258	4.98656	3.91248	4.72467	2.81196	4.27328	6.63248	5.66993	6.70862	5.33899	5.43084	2.6813	5.03028	5.215	ANXA1	Annexin A1	P04083	_AM[Oxidation (M)]VS[Phospho (STY)]EFLK_.2	ANXA1_S5_M1
5.27577	3.99271	4.63547	4.05871	4.83412	6.13856	4.39651	6.24443	6.74273	5.61159	6.18835	6.93201	5.9397	4.47414	4.76595	6.18829	4.07458	5.5492	6.34795	6.76502	4.78029	ANXA1	Annexin A1	P04083	_ALT[Phospho (STY)]GHLEEVVLALLK_.3	ANXA1_T101_M1
4.39094	4.60236	7.61433	6.17218	8.54018	2.35914	7.13695	5.11751	5.18357	6.7144	5.36157	5.2457	6.0677	5.80029	5.99406	6.52306	3.36132	8.63289	4.68048	4.48597	5.67556	ANXA1	Annexin A1	P04083	_GLGTDEDT[Phospho (STY)]LIEILASR_.2	ANXA1_T136_M1
4.80339	8.53936	9.16966	3.58387	11.7768	4.56492	4.49154	5.42971	9.80987	6.10158	9.40963	6.08113	7.34709	5.32009	10.0267	4.81197	5.6292	6.19879	8.83476	8.16136	6.18677	ANXA1	Annexin A1	P04083	_GGPGSAVSPYPT[Phospho (STY)]FNPSSDVAALHK_.3	ANXA1_T41_M1
8.68817	11.6203	4.51168	8.80161	5.36182	3.91752	10.4367	11.2307	11.3576	14.0098	9.66183	10.7157	10.9395	11.0111	11.9963	12.5239	11.8993	7.3363	4.27803	10.7789	10.0743	ANXA1	Annexin A1	P04083	_GGPGSAVSPY[Phospho (STY)]PTFNPSSDVAALHK_.3;_GGPGSAVSPY[Phospho (STY)]PTFNPSSDVAALHK_.4;_SSKGGPGSAVSPY[Phospho (STY)]PTFNPSSDVAALHK_.4	ANXA1_Y39_M1
3.96351	5.11164	6.76372	2.73447	4.99189	5.19417	4.20321	7.6064	5.31166	5.83166	6.72778	5.47912	3.84806	6.68149	4.49826	6.36639	4.46619	7.4743	4.42216	6.47114	5.12378	ANXA2	Annexin A2	P07355	_TPAQYDAS[Phospho (STY)]ELK_.2	ANXA2_S112_M1
5.80057	7.31227	5.03745	3.32174	5.91675	6.05007	5.56083	4.69316	8.01341	6.04967	8.21257	4.6427	5.00255	5.98099	5.50855	7.39633	5.12914	6.20877	6.13774	3.49719	6.43544	ANXA2	Annexin A2	P07355	_GLGTDEDS[Phospho (STY)]LIEIIC[Carbamidomethyl (C)]SR_.3	ANXA2_S127_M1
9.73289	9.8834	3.67964	9.82881	10.8009	4.99265	9.939	10.4741	4.96676	4.90699	10.9034	13.8355	10.2759	12.4069	12.1122	12.0745	5.93841	4.97742	4.03045	11.0101	11.5107	ANXA2	Annexin A2	P07355	_S[Phospho (STY)]TVHEILC[Carbamidomethyl (C)]K_.2	ANXA2_S2_M1
3.37042	6.34128	5.8647	2.99283	5.67171	5.66312	7.17334	5.0777	7.92228	5.10977	3.28269	6.93802	5.92242	4.33193	4.83224	6.91747	4.56705	6.0731	4.74129	7.26289	7.78017	ANXA2	Annexin A2	P07355	_S[Phospho (STY)]ALSGHLETVILGLLK_.2;_S[Phospho (STY)]ALSGHLETVILGLLK_.3	ANXA2_S89_M1
4.03389	7.87165	8.32198	4.35529	8.82138	6.61517	4.1885	6.30812	5.51665	5.12514	8.85976	6.6816	8.01623	5.87099	6.41453	8.72657	7.54183	8.2114	7.39555	9.10456	8.16132	ANXA2	Annexin A2	P07355	_SALS[Phospho (STY)]GHLETVILGLLK_.2;_SALS[Phospho (STY)]GHLETVILGLLK_.3	ANXA2_S92_M1
10.8587	11.8162	12.487	11.288	10.9498	10.6893	12.1507	11.9833	13.4504	5.18259	11.6179	9.47863	11.2076	4.43468	4.34281	6.32375	5.77642	5.61027	6.74247	10.8037	10.3596	ANXA2	Annexin A2	P07355	_SYSPY[Phospho (STY)]DMLESIR_.2	ANXA2_Y238_M1
8.66136	8.42617	4.66589	7.41928	8.87719	3.91704	9.87058	4.43778	4.19625	4.87028	5.7006	10.6552	4.50471	6.50707	5.09149	9.14908	8.98219	8.82897	8.93923	9.19058	3.37558	ANXA2	Annexin A2	P07355	_LSLEGDHSTPPSAY[Phospho (STY)]GSVK_.3	ANXA2_Y24_M1
6.6768	3.45192	5.67616	7.76388	4.37476	6.38125	4.01653	5.10673	7.17804	4.00754	5.80628	6.78301	8.18018	3.62618	6.37591	6.21538	6.6261	4.74147	6.08602	6.13592	2.90058	ANXA4	Annexin A4	P09525	_AAS[Phospho (STY)]GFNAMEDAQTLR_.2	ANXA4_S12_M1
0.846348	4.84262	5.66558	4.47008	6.69879	4.37608	5.65364	3.75935	5.28548	6.09692	4.6077	6.33444	3.59426	1.5504	4.07734	6.48205	5.92553	4.93433	5.20051	5.00396	4.65032	ANXA4	Annexin A4	P09525	_SLY[Phospho (STY)]SFIK_.2	ANXA4_Y296_M1
2.32333	5.10341	5.34133	5.00142	6.04094	3.85068	4.74085	5.97276	4.92037	4.68526	3.29105	7.6563	6.13882	3.40608	5.2549	6.15063	5.25819	4.62788	6.01443	4.70354	4.48076	ANXA5	Annexin A5	P08758	_GLGT[Phospho (STY)]DEESILTLLTSR_.2	ANXA5_T33_M1
9.26612	8.93186	5.89534	8.899	9.13313	10.2369	6.63544	3.7544	4.39677	8.98224	10.0898	11.4933	8.95602	7.61165	7.82257	8.54192	9.75346	8.90291	7.31872	7.52629	7.18238	ANXA5	Annexin A5	P08758	_LYDAY[Phospho (STY)]ELK_.2	ANXA5_Y94_M1
5.2778	10.3649	8.87831	3.95008	10.4189	3.62832	9.97599	4.56836	5.9097	11.3593	8.57654	13.1386	4.85481	10.075	10.4491	10.5118	11.1614	10.9605	9.44367	4.42534	8.29658	AP1AR	AP-1 complex-associated regulatory protein	Q63HQ0	_SKT[Phospho (STY)]EEDILR_.2	AP1AR_T228_M1
8.00304	6.56891	7.98577	7.33441	8.18965	7.10893	10.6865	7.24134	8.14341	6.70568	8.79215	5.87653	5.76578	6.77783	5.19244	5.30976	6.18324	2.86824	5.85897	4.70968	5.18531	AP3B1	AP-3 complex subunit beta-1	O00203	_PAPLLES[Phospho (STY)]PFK_.2	AP3B1_S609_M1
3.03023	5.08162	4.61643	4.25911	10.2397	4.53297	6.04365	3.66291	4.26378	5.59477	5.62223	9.93265	5.2513	2.94957	4.00835	6.15289	4.25327	7.51616	4.62445	3.01452	4.06809	AP3D1	AP-3 complex subunit delta-1	O14617	_KVPVPEGLDLDAWINEPLS[Phospho (STY)]DSESEDERPR_.4	AP3D1_S632_M1
2.90286	4.7336	4.59418	3.518	5.99946	3.12848	6.34215	4.98962	5.36104	3.7977	4.64792	6.44765	5.00334	8.7649	8.33325	9.94369	7.77201	4.72935	4.59397	5.10323	4.23925	AP3M2;AP3M1	AP-3 complex subunit mu-2;AP-3 complex subunit mu-1	P53677;Q9Y2T2	_IQQLAIS[Phospho (STY)]GLK_.2	AP3M2_S385_M1
4.62468	4.06342	5.5298	4.27395	7.56451	4.66233	4.94284	4.48705	4.03755	7.54442	4.54025	8.60506	5.55974	3.69709	4.72578	6.08091	4.41733	6.14934	3.9905	4.7195	5.87035	APBB1IP	Amyloid beta A4 precursor protein-binding family B member 1-interacting protein	Q7Z5R6	_AEFNYS[Phospho (STY)]VGFK_.2	APBB1IP_S46_M1
10.3519	11.8542	9.66563	1.846	6.65966	10.0756	4.36212	4.26961	10.687	11.3218	11.942	14.9838	10.9262	9.55964	9.15826	10.7388	4.54212	8.50935	9.19958	7.30978	9.40421	APBB1IP	Amyloid beta A4 precursor protein-binding family B member 1-interacting protein	Q7Z5R6	_RS[Phospho (STY)]SDTSGSPATPLK_.2;_RS[Phospho (STY)]SDTSGSPATPLK_.3;_S[Phospho (STY)]SDTSGSPATPLK_.2	APBB1IP_S525_M1
10.071	4.54739	5.74128	10.8469	12.6069	3.11568	11.0758	13.2071	11.7361	12.8565	11.2489	14.4005	3.44123	10.8477	11.0266	11.6709	11.4476	6.99482	4.1506	3.97003	3.95351	APBB1IP	Amyloid beta A4 precursor protein-binding family B member 1-interacting protein	Q7Z5R6	_RSS[Phospho (STY)]DTSGSPATPLK_.2;_SS[Phospho (STY)]DTSGSPATPLK_.2	APBB1IP_S526_M1
8.77157	6.12213	5.31649	3.84847	5.71004	7.75411	6.30114	5.10386	4.0709	3.4498	8.52611	7.08444	5.14528	7.68715	7.69038	7.29679	8.51704	11.092	6.90678	6.39355	5.50589	APBB1	Amyloid beta A4 precursor protein-binding family B member 1	O00213	_S[Phospho (STY)]ASLLFGMR_.2	APBB1_S205_M1
4.14983	5.7085	4.24269	4.70193	4.51394	3.45228	4.11504	4.93341	7.04493	6.6062	4.05608	9.67427	7.46587	2.58924	4.77735	5.39293	4.61612	5.94871	5.1652	4.79671	4.47389	APBB1	Amyloid beta A4 precursor protein-binding family B member 1	O00213	_SAS[Phospho (STY)]LLFGMR_.2	APBB1_S207_M1
6.44524	2.36769	9.06463	3.85944	10.0004	4.67452	7.17767	4.28838	5.23559	9.55478	5.19114	5.90787	4.66352	12.7206	12.3237	9.67102	9.14704	10.6859	8.65944	8.5562	9.5052	APBB2	Amyloid beta A4 precursor protein-binding family B member 2	Q92870	_NLS[Phospho (STY)]PTAVINITSEK_.2	APBB2_S123_M1
3.63232	5.50687	3.7892	3.36485	4.94872	4.30151	5.10532	5.75476	5.85932	9.46304	3.27078	10.5708	4.67987	8.40314	8.24083	9.16931	9.30052	8.84332	4.48635	3.37616	3.92998	APOA1	Apolipoprotein A-I	P02647	_THLAPYS[Phospho (STY)]DELR_.2	APOA1_S191_M1
4.73937	4.03303	5.288	2.19961	6.53354	3.29052	6.021	5.53248	4.63484	4.92357	4.63299	7.36361	6.24853	7.52302	8.05905	7.56865	6.49273	7.6458	3.10307	5.16646	4.75919	APOA1	Apolipoprotein A-I	P02647	_QGLLPVLES[Phospho (STY)]FK_.2	APOA1_S248_M1
8.11927	6.90457	4.85556	7.26358	5.47168	4.7665	4.84524	6.49889	6.6611	3.55137	3.62748	6.39714	5.10445	5.82347	5.71595	6.74299	6.13541	4.87481	6.11408	3.65914	4.66984	APOA1	Apolipoprotein A-I	P02647	_VQPY[Phospho (STY)]LDDFQK_.2	APOA1_Y124_M1
6.04731	3.86441	6.33488	5.13142	4.49706	3.70324	4.10177	4.91892	5.0003	7.76131	5.05914	5.56014	4.89626	7.84777	7.71105	7.72678	7.68439	7.58988	5.77721	4.73675	4.28696	APOA2	Apolipoprotein A-II	P02652	_VKS[Phospho (STY)]PELQAEAK_.2	APOA2_S54_M1
4.96556	6.43644	3.66888	4.40387	6.15835	3.19487	4.85541	4.04679	5.7595	13.5403	3.81575	11.8338	5.19882	13.1981	13.4644	13.4723	13.5042	13.2905	11.6061	4.51738	4.36649	APOA2	Apolipoprotein A-II	P02652	_S[Phospho (STY)]KEQLTPLIK_.2	APOA2_S68_M1
4.12298	3.74362	5.03405	2.79442	7.80565	3.67426	4.14409	3.94566	5.08671	7.53579	3.83556	10.8573	4.20446	4.20787	6.54126	5.58915	7.58945	7.22656	3.59366	5.86716	2.95702	APOBR	Apolipoprotein B receptor	Q0VD83	_LRS[Phospho (STY)]WEQEEEEEEVR_.2	APOBR_S175_M1
4.07992	4.55794	5.41854	4.52518	5.7868	2.47285	3.88925	4.27818	5.70869	10.9625	4.16187	14.086	3.76094	4.49002	4.66438	4.94856	4.48714	5.99552	6.51524	5.1723	5.10075	APOBR	Apolipoprotein B receptor	Q0VD83	_GQEEQPTHQAPAEAAPES[Phospho (STY)]VGEAETAEAMGSAR_.3;_GQEEQPTHQAPAEAAPES[Phospho (STY)]VGEAETAEAM[Oxidation (M)]GSAR_.3	APOBR_S953_M1
3.40061	5.04849	5.45802	4.55758	4.67531	4.47162	4.39989	3.81584	6.14858	10.2687	5.28014	11.1181	3.4631	8.33237	5.61296	10.2273	10.1346	9.16586	4.69904	4.68394	5.52524	APOBR	Apolipoprotein B receptor	Q0VD83	_AWGT[Phospho (STY)]WGPGAEPEDWGILGREEAR_.3	APOBR_T265_M1
9.54714	12.1145	4.57457	10.9757	11.9978	4.62651	11.3128	13.1477	9.92627	13.0068	9.77563	12.4502	10.8015	10.4121	11.1074	9.94691	9.78502	6.09975	10.62	4.39706	4.24526	APOBR	Apolipoprotein B receptor	Q0VD83	_GQGPELMGGAQT[Phospho (STY)]PTK_.2;_GQGPELM[Oxidation (M)]GGAQT[Phospho (STY)]PTK_.2	APOBR_T563_M1
3.9001	4.78945	5.10215	3.74906	11.2596	3.17855	8.79207	5.054	8.82346	4.66044	3.14258	9.22501	4.66702	8.7684	8.5535	5.15557	6.0593	4.97834	5.3	4.9067	5.36496	APOBR	Apolipoprotein B receptor	Q0VD83	_GQGPELM[Oxidation (M)]GGAQTPT[Phospho (STY)]K_.2	APOBR_T565_M1
6.12329	5.18074	5.58501	5.46687	5.34285	4.44314	5.88498	3.64295	6.82085	9.01328	2.06543	8.61313	5.55547	8.3478	4.90253	7.16103	5.71689	4.92404	5.3856	3.97398	4.90413	APOBR	Apolipoprotein B receptor	Q0VD83	_LLDAEGLMVT[Phospho (STY)]GGR_.2	APOBR_T916_M1
2.9937	6.26506	6.6978	5.21592	6.86474	2.51378	3.54825	4.5992	3.94752	5.22747	5.3638	6.89913	4.92823	5.38862	5.78245	4.90336	5.36593	5.35721	3.04847	7.07438	5.10596	APOB	Apolipoprotein B-100	P04114	_VRES[Phospho (STY)]DEETQIK_.2	APOB_S4048_M1
12.3847	12.6049	11.436	12.2305	4.87041	10.9804	10.0319	11.3303	11.7614	13.8609	4.45892	15.0685	13.3904	5.94704	12.2226	11.2639	9.6851	13.5535	13.0289	10.3198	3.26261	APOE	Apolipoprotein E	P02649	_GEVQAMLGQS[Phospho (STY)]TEELR_.2;_GEVQAM[Oxidation (M)]LGQS[Phospho (STY)]TEELR_.2	APOE_S147_M1
10.4122	6.05287	11.9393	10.9898	5.16751	5.01242	3.78995	9.97615	11.55	13.5839	10.1022	14.3441	11.3964	12.9741	12.83	5.24478	10.9006	13.7103	12.6292	4.64896	4.56753	APOE	Apolipoprotein E	P02649	_GEVQAMLGQST[Phospho (STY)]EELR_.2;_GEVQAM[Oxidation (M)]LGQST[Phospho (STY)]EELR_.2	APOE_T148_M1
2.26276	5.33688	5.23926	2.89732	5.60008	4.95717	2.24884	3.77166	6.52858	9.96574	3.60099	11.8134	4.42287	8.36336	8.79574	8.23409	8.30145	9.27679	8.51723	5.21156	3.80064	APOF	Apolipoprotein F	Q13790	_SYDLDPGAGS[Phospho (STY)]LEI_.2	APOF_S323_M1
13.243	14.687	12.7422	13.6486	11.8295	11.6919	12.281	13.8529	13.4629	13.3109	13.9231	13.4896	14.677	13.0362	12.8235	12.8434	12.8139	13.4284	14.1407	13.1091	12.159	APOL1	Apolipoprotein L1	O14791	_VTEPIS[Phospho (STY)]AESGEQVER_.2	APOL1_S311_M1
8.7923	11.1131	5.41698	9.14235	5.48347	7.55633	5.43276	5.72759	10.2497	10.6441	11.2809	13.3111	10.5004	10.6274	9.6283	5.56616	10.1084	4.32781	4.97436	3.54709	3.41953	APOL1	Apolipoprotein L1	O14791	_VTEPIS[Phospho (STY)]AES[Phospho (STY)]GEQVER_.2	APOL1_S311_M2
11.1352	12.9461	10.817	12.8439	6.04522	9.8129	6.09125	11.8959	11.9629	11.7991	12.8199	12.5425	13.0556	11.0666	5.82193	7.2288	11.4171	5.6477	12.5454	4.14764	10.6109	APOL1	Apolipoprotein L1	O14791	_VTEPISAES[Phospho (STY)]GEQVER_.2	APOL1_S314_M1
8.7923	11.1131	5.55683	9.14235	6.90844	7.55633	5.32259	3.66043	10.2497	10.6441	11.2809	13.3111	10.5004	10.6274	9.6283	5.95604	10.1084	5.67888	5.72352	4.39878	4.74199	APOL1	Apolipoprotein L1	O14791	_VTEPIS[Phospho (STY)]AES[Phospho (STY)]GEQVER_.2	APOL1_S314_M2
3.28463	4.81954	3.97676	4.13228	5.03191	4.95973	5.37202	3.94789	6.32822	5.72226	5.02437	6.45097	4.42327	6.17178	6.30068	8.1959	8.11334	5.0587	5.55314	6.31528	7.41324	APPL1	DCC-interacting protein 13-alpha	Q9UKG1	_HES[Phospho (STY)]LRPAAGQSRPPTAR_.4	APPL1_S410_M1
9.74063	8.91223	5.48533	8.79451	5.44347	9.46473	7.61652	8.59037	9.80786	4.31282	10.242	8.9578	9.30112	5.01023	6.27436	5.10965	7.88807	5.76514	7.14622	8.70711	9.24618	APRT	Adenine phosphoribosyltransferase	P07741	_IDYIAGLDS[Phospho (STY)]R_.2	APRT_S66_M1
4.18133	6.62906	7.76309	3.1115	5.49998	4.2077	6.56151	5.22707	4.49942	4.15816	3.90895	5.97908	4.77669	11.2395	9.1926	5.20611	10.5021	10.4143	9.96763	8.73803	7.76135	;AQP1	Uncharacterized protein (Fragment);Aquaporin-1	K7N7A8;P29972	_VWTSGQVEEYDLDADDINS[Phospho (STY)]RVEMKPK_.3;_VWTSGQVEEYDLDADDINS[Phospho (STY)]RVEM[Oxidation (M)]KPK_.3	AQP1_S442_M1
10.0575	8.50135	6.53192	8.76153	6.94756	6.16121	4.40633	4.95693	8.00268	8.6695	8.01186	5.55739	9.30541	7.84029	6.26139	7.88518	6.41733	6.18796	7.96746	7.69484	7.70709	ARAP1	Arf-GAP with Rho-GAP domain, ANK repeat and PH domain-containing protein 1	Q96P48	_LGS[Phospho (STY)]VSLIPLR_.2	ARAP1_S1419_M1
6.65024	5.11206	5.42537	4.38421	5.10018	4.84756	5.15373	2.87031	6.00565	7.04359	3.28929	6.31887	5.24762	6.5312	3.80983	4.15979	5.04057	5.93477	5.13347	3.23314	3.74332	ARAP1	Arf-GAP with Rho-GAP domain, ANK repeat and PH domain-containing protein 1	Q96P48	_S[Phospho (STY)]VAAFTADPLSLLR_.2	ARAP1_S1435_M1
3.20932	5.93126	4.52629	2.867	10.8404	5.15392	4.90303	5.17731	4.66327	11.0573	3.2519	14.2638	4.53251	8.65598	9.25581	9.15011	10.8713	5.92235	7.90172	5.31859	5.70665	ARAP1	Arf-GAP with Rho-GAP domain, ANK repeat and PH domain-containing protein 1	Q96P48	_LFPEFDDS[Phospho (STY)]DYDEVPEEGPGAPAR_.3	ARAP1_S229_M1
3.68875	4.69895	6.11583	4.20714	5.82158	4.436	3.97564	5.12733	6.52623	6.70535	5.12304	4.43518	6.34338	4.86558	5.76646	6.08137	4.21362	4.62879	5.59826	6.05003	5.11948	ARAP1	Arf-GAP with Rho-GAP domain, ANK repeat and PH domain-containing protein 1	Q96P48	_LLVSLPT[Phospho (STY)]K_.2	ARAP1_T173_M1
4.93214	8.10986	5.53435	7.84522	7.21974	8.39819	7.32741	6.17343	6.95216	9.72685	7.35852	12.1541	8.15331	8.79231	8.5316	9.32095	9.05502	7.6435	5.67099	3.48347	5.21716	ARAP3	Arf-GAP with Rho-GAP domain, ANK repeat and PH domain-containing protein 3	Q8WWN8	_S[Phospho (STY)]LDQPFLSK_.2	ARAP3_S1444_M1
4.2632	6.02053	6.66258	1.58256	5.81687	2.50755	4.59857	3.4714	5.03741	3.02145	4.52553	9.29205	5.37524	6.48837	6.99486	6.33777	4.08401	5.67934	5.31577	4.56568	4.25957	ARAP3	Arf-GAP with Rho-GAP domain, ANK repeat and PH domain-containing protein 3	Q8WWN8	_GS[Phospho (STY)]LEEQLLQELSSLILR_.3	ARAP3_S1480_M1
5.42681	5.71747	5.69877	2.71436	5.61975	2.49849	6.08141	5.82284	6.98727	5.57855	4.95429	6.67911	6.81375	5.82803	4.57124	4.95841	3.66234	4.62683	4.93944	5.47558	6.68919	ARAP3	Arf-GAP with Rho-GAP domain, ANK repeat and PH domain-containing protein 3	Q8WWN8	_FGT[Phospho (STY)]MPLLPIR_.2	ARAP3_T1348_M1
6.38626	6.75908	4.77874	6.42883	6.21309	8.27336	7.84004	8.28274	8.89821	6.1963	7.04252	7.36246	6.69719	5.45633	6.10497	4.7527	5.45106	6.04427	6.11114	7.55605	7.06921	ARF4	ADP-ribosylation factor 4	P18085	_LGLQS[Phospho (STY)]LR_.2	ARF4_S147_M1
7.9815	4.66919	5.2491	6.43828	6.07183	7.10263	6.5011	7.76304	5.39903	8.07309	5.91196	6.97603	3.83262	5.95533	3.75158	5.74693	5.44589	4.80316	4.54715	4.53683	3.44737	ARFGAP1	ADP-ribosylation factor GTPase-activating protein 1	Q8N6T3	_YVGFGNT[Phospho (STY)]PPPQK_.2	ARFGAP1_T189_M1
6.09672	4.06542	3.81497	4.92963	5.23945	3.0648	4.97254	4.8451	5.68961	4.35719	4.61459	4.98095	5.16541	11.718	11.9703	12.8765	13.0035	13.4604	5.05412	4.86124	4.71747	ARFGAP2	ADP-ribosylation factor GTPase-activating protein 2	Q8N6H7	_SSRS[Phospho (STY)]QLDLFDDVGTFASGPPK_.3	ARFGAP2_S340_M1
8.25235	8.04418	6.24649	4.18045	5.29231	7.28379	4.72755	4.78854	5.24716	8.40839	3.49512	6.25836	5.41529	5.04612	4.9333	7.07271	3.94891	5.35917	4.73623	9.65033	7.79332	ARFGAP2	ADP-ribosylation factor GTPase-activating protein 2	Q8N6H7	_DNPFS[Phospho (STY)]LGESFGSR_.2	ARFGAP2_S364_M1
13.2321	12.7306	11.6158	11.2902	5.34311	12.2487	12.9775	5.86498	11.8389	11.4142	11.4069	13.707	11.8842	9.78692	11.4777	5.9087	10.7598	12.4283	9.65208	4.43388	4.37622	ARFGAP2	ADP-ribosylation factor GTPase-activating protein 2	Q8N6H7	_DNPFSLGES[Phospho (STY)]FGSR_.2	ARFGAP2_S368_M1
9.74513	10.9838	4.61994	9.90553	8.25408	11.3367	9.37735	7.5924	8.44332	12.0562	8.66448	12.2858	9.58457	10.2308	10.6923	10.9759	10.4726	7.48288	8.28775	5.60034	4.85064	ARFGAP2	ADP-ribosylation factor GTPase-activating protein 2	Q8N6H7	_AIS[Phospho (STY)]SDMFFGR_.2;_AIS[Phospho (STY)]SDM[Oxidation (M)]FFGR_.2	ARFGAP2_S432_M1
8.70021	9.52303	10.0875	9.99529	11.1804	10.9747	9.81915	11.5713	11.0593	8.50755	9.51751	4.72929	9.65535	8.19063	9.51501	7.05095	6.58529	8.1855	8.40579	8.6177	5.2313	ARFGAP3	ADP-ribosylation factor GTPase-activating protein 3	Q9NP61	_HGTDLWLDSC[Carbamidomethyl (C)]VVPPLS[Phospho (STY)]PPPK_.3	ARFGAP3_S143_M1
3.01567	5.39806	6.2128	3.48249	4.44634	4.01068	4.3244	6.1808	4.62156	5.79777	5.36446	5.8151	4.92929	5.31971	5.41665	6.31838	6.73195	5.29562	4.65417	4.8245	4.21777	ARFGAP3	ADP-ribosylation factor GTPase-activating protein 3	Q9NP61	_ATLEVS[Phospho (STY)]SIIK_.2	ARFGAP3_S211_M1
7.80593	5.27668	3.01247	5.7433	7.40957	7.11374	4.3883	5.17398	4.19478	9.2981	6.46171	8.13966	7.32615	7.61675	7.03538	5.6813	4.05939	6.36302	3.8852	5.61096	5.72604	ARFGAP3	ADP-ribosylation factor GTPase-activating protein 3	Q9NP61	_ATLEVSS[Phospho (STY)]IIK_.2	ARFGAP3_S212_M1
5.37616	4.83521	4.51359	4.72162	5.80317	5.83848	6.74179	3.96852	6.06181	4.42462	3.42104	4.59103	4.83661	4.2338	4.72506	4.73303	5.51569	5.26827	5.8476	4.02112	4.86261	ARFGAP3	ADP-ribosylation factor GTPase-activating protein 3	Q9NP61	_EESIVS[Phospho (STY)]SLR_.2	ARFGAP3_S273_M1
3.24574	5.35768	5.36205	6.01477	8.54527	2.8821	5.25597	4.6911	5.72344	8.96316	2.90455	11.3754	4.88946	7.67822	7.91497	8.28239	8.31947	8.64755	5.77634	4.0656	3.53886	ARFGAP3	ADP-ribosylation factor GTPase-activating protein 3	Q9NP61	_EESIVSS[Phospho (STY)]LR_.2	ARFGAP3_S274_M1
7.7541	8.71658	4.52049	7.49702	4.67384	9.65625	7.64272	4.52292	6.13222	10.91	5.2537	11.0796	5.00345	8.87754	9.67595	9.89692	9.43024	6.42347	4.22146	5.00759	4.25358	ARFGAP3	ADP-ribosylation factor GTPase-activating protein 3	Q9NP61	_AIS[Phospho (STY)]SDMYFGR_.2	ARFGAP3_S428_M1
8.92265	8.46779	7.01634	9.04648	5.99831	7.44042	8.33849	4.73717	6.63438	9.35439	6.44274	7.53897	7.95102	8.53156	9.32869	11.0757	7.74468	5.33066	5.86738	7.42635	8.14686	ARFGEF3	Brefeldin A-inhibited guanine nucleotide-exchange protein 3	Q5TH69	_AGGGDLLLPPS[Phospho (STY)]PK_.2	ARFGEF3_S1991_M1
5.03192	5.63635	5.58734	5.71458	13.8033	3.36566	9.26705	2.69367	4.35199	4.99367	3.81397	15.7697	5.06815	13.2082	13.8895	14.7837	13.4951	14.2494	11.6719	4.56993	10.3008	ARGLU1	Arginine and glutamate-rich protein 1	Q9NWB6	_ASS[Phospho (STY)]PPDRIDIFGR_.2	ARGLU1_S77_M1
3.33255	3.72052	4.75227	4.03648	6.28365	3.86979	5.09082	5.20204	5.91843	5.86239	4.61331	4.53308	4.79173	8.6181	8.45326	9.96441	9.44781	11.6358	6.51436	4.57564	5.15907	ARHGAP12	Rho GTPase-activating protein 12	Q8IWW6	_ATT[Phospho (STY)]PPNQGRPDSPVY[Phospho (STY)]ANLQELK_.3	ARHGAP12_T231_M2
4.01607	4.17542	4.00926	3.03899	5.17083	3.56604	5.09807	4.51099	5.08821	5.49629	4.01619	7.91166	4.90891	8.6181	8.45326	9.96441	9.44781	11.6358	4.48921	4.9253	4.67989	ARHGAP12	Rho GTPase-activating protein 12	Q8IWW6	_ATT[Phospho (STY)]PPNQGRPDSPVY[Phospho (STY)]ANLQELK_.3;_AT[Phospho (STY)]TPPNQGRPDSPVY[Phospho (STY)]ANLQELK_.3	ARHGAP12_Y243_M2
9.94548	9.8195	6.0148	7.30904	11.1817	10.606	10.0449	8.99138	9.09756	6.45111	11.7261	11.1944	4.89852	7.59334	5.76494	5.49188	11.7243	5.13015	6.22151	9.76401	9.2798	ARHGAP17	Rho GTPase-activating protein 17	Q68EM7	_S[Phospho (STY)]SGTNFQGLPSK_.2	ARHGAP17_S161_M1
4.32841	4.2355	4.72995	4.23125	6.594	5.10668	3.2151	5.12278	5.20002	4.63697	1.98563	7.65649	4.07882	5.90666	5.46634	4.74968	4.98863	5.9922	4.56897	4.624	3.68658	ARHGAP17	Rho GTPase-activating protein 17	Q68EM7	_RPAS[Phospho (STY)]MAVMEGDLVK_.2	ARHGAP17_S484_M1
3.92638	4.89986	5.32588	5.51997	11.8291	3.50604	10.2448	4.59911	10.4296	12.3531	3.95077	5.25535	4.56528	12.1603	11.7165	11.677	10.8318	11.6734	10.9029	8.58757	9.85948	ARHGAP17	Rho GTPase-activating protein 17	Q68EM7	_PGNPPPGHPGGQSSSGTSQHPPSLS[Phospho (STY)]PKPPTR_.4;_PGNPPPGHPGGQSSSGTSQHPPSLS[Phospho (STY)]PKPPTR_.5	ARHGAP17_S667_M1
4.30495	3.44487	5.83036	5.19955	4.56781	3.61543	4.85907	5.92239	3.60925	14.6019	10.504	4.25988	4.85505	5.92143	5.54853	7.58494	3.8717	7.75824	6.08337	5.31916	4.25657	ARHGAP17	Rho GTPase-activating protein 17	Q68EM7	_S[Phospho (STY)]PSPPTQHTGQPPGQPSAPSQLSAPR_.3;_S[Phospho (STY)]PSPPTQHTGQPPGQPSAPSQLSAPR_.4	ARHGAP17_S674_M1
11.0442	5.83659	4.86128	12.3749	15.0929	4.42862	4.43675	15.4943	6.087	17.6078	13.5622	6.91019	4.50018	17.7724	16.0039	15.1742	15.2135	4.26442	3.47028	4.85558	5.26794	ARHGAP17	Rho GTPase-activating protein 17	Q68EM7	_SPS[Phospho (STY)]PPTQHTGQPPGQPSAPSQLSAPR_.3;_SPS[Phospho (STY)]PPTQHTGQPPGQPSAPSQLSAPR_.4	ARHGAP17_S676_M1
11.1042	5.90872	5.78877	12.5399	6.3544	9.99788	6.37087	12.2538	16.438	5.45387	13.1724	7.42556	3.88303	4.34529	19.1963	5.46271	13.5367	5.64944	17.5911	4.72092	5.21918	ARHGAP17	Rho GTPase-activating protein 17	Q68EM7	_SPSPPT[Phospho (STY)]QHTGQPPGQPSAPSQLSAPR_.3;_SPSPPT[Phospho (STY)]QHTGQPPGQPSAPSQLSAPR_.4	ARHGAP17_T679_M1
3.76941	5.61206	4.17659	4.40562	11.7403	3.89885	5.07873	3.6587	5.25001	14.5558	3.18519	11.0235	4.78582	13.243	13.9078	14.0789	12.836	14.0427	4.67246	5.55912	4.91387	ARHGAP17	Rho GTPase-activating protein 17	Q68EM7	_RY[Phospho (STY)]SSSLSPIQAPNHPPPQPPTQATPLMHTK_.4;_RY[Phospho (STY)]SSSLSPIQAPNHPPPQPPTQATPLMHTK_.5	ARHGAP17_Y701_M1
7.64311	4.65426	5.57117	3.20444	8.59157	4.00847	6.81402	4.61562	7.46336	8.97853	3.9612	11.4947	5.34587	6.91404	6.74781	5.26297	7.75169	6.46804	5.62956	5.25644	6.36816	ARHGAP18	Rho GTPase-activating protein 18	Q8N392	_ETAPGGTESQS[Phospho (STY)]LR_.2	ARHGAP18_S193_M1
3.74918	5.28394	3.54268	4.39991	9.78553	7.34978	8.1604	2.9776	4.49809	8.53978	8.39471	12.3987	5.93403	5.65871	9.13695	10.6761	5.29575	10.6328	6.03566	6.04593	4.77743	ARHGAP18	Rho GTPase-activating protein 18	Q8N392	_SISQDSLDELS[Phospho (STY)]MEDY[Phospho (STY)]WIELENIKK_.3;_SISQDSLDELS[Phospho (STY)]MEDY[Phospho (STY)]WIELENIK_.3;_SISQDSLDELS[Phospho (STY)]M[Oxidation (M)]EDY[Phospho (STY)]WIELENIKK_.3;_SISQDSLDELS[Phospho (STY)]M[Oxidation (M)]EDY[Phospho (STY)]WIELENIK_.3	ARHGAP18_S74_M2
4.81334	4.62886	4.55801	3.62942	10.8876	8.19846	9.27771	4.65771	5.55867	9.56805	9.1267	13.4623	7.26556	6.82482	9.78017	12.0076	12.9123	11.7277	7.20177	4.06979	4.91273	ARHGAP18	Rho GTPase-activating protein 18	Q8N392	_SISQDSLDELS[Phospho (STY)]MEDY[Phospho (STY)]WIELENIKK_.3;_SISQDSLDELS[Phospho (STY)]MEDY[Phospho (STY)]WIELENIK_.3;_SISQDSLDELS[Phospho (STY)]M[Oxidation (M)]EDY[Phospho (STY)]WIELENIKK_.3;_SISQDSLDELS[Phospho (STY)]M[Oxidation (M)]EDY[Phospho (STY)]WIELENIK_.3;_SISQDS[Phospho (STY)]LDELSM[Oxidation (M)]EDY[Phospho (STY)]WIELENIKK_.3;_SIS[Phospho (STY)]QDSLDELSM[Oxidation (M)]EDY[Phospho (STY)]…	ARHGAP18_Y78_M2
13.0384	14.0657	15.6359	13.8724	16.1633	14.5673	15.0921	15.2386	14.7782	14.8893	14.4521	16.0463	13.7808	15.6198	14.8459	15.4111	15.1167	15.187	13.4615	14.7715	14.3815	ARHGAP1	Rho GTPase-activating protein 1	Q07960	_SSS[Phospho (STY)]PELVTHLK_.2;_SSS[Phospho (STY)]PELVTHLK_.3	ARHGAP1_S51_M1
8.24042	5.41781	6.49567	7.45339	5.16821	8.57298	7.59309	4.5316	8.12005	9.17076	2.81839	5.30945	9.82988	9.46849	9.5262	6.3495	8.96901	10.4199	8.98898	8.94995	4.66392	ARHGAP21	Rho GTPase-activating protein 21	Q5T5U3	_S[Phospho (STY)]TGSLLTPTR_.2	ARHGAP21_S1741_M1
2.42682	6.27122	4.28386	4.20154	5.34451	4.43055	4.80968	6.23355	4.57262	5.88867	6.09873	5.4303	5.78829	5.36892	5.22529	5.22006	6.53649	5.13191	3.95154	5.2171	4.07752	ARHGAP21	Rho GTPase-activating protein 21	Q5T5U3	_LRTS[Phospho (STY)]TSDLSR_.2	ARHGAP21_S1860_M1
3.96357	9.52589	9.23272	3.98771	9.48513	3.90486	4.12332	7.74245	6.51231	3.99732	7.06865	11.2097	4.97208	4.02936	4.42653	10.6385	4.52744	5.55339	4.33291	5.77463	9.51136	ARHGAP21	Rho GTPase-activating protein 21	Q5T5U3	_ST[Phospho (STY)]GSLLTPTR_.2	ARHGAP21_T1742_M1
9.85786	10.0405	8.65146	9.11054	8.02284	9.32949	7.21985	6.35284	8.61873	9.41951	9.84086	12.7132	9.44023	9.70817	10.332	9.83336	10.0632	10.3746	8.54348	8.29109	8.6726	ARHGAP23	Rho GTPase-activating protein 23	Q9P227	_S[Phospho (STY)]AEALGPGALVSPR_.2	ARHGAP23_S361_M1
7.43638	7.41557	4.8904	7.79327	4.78495	7.1576	8.20156	7.68597	7.13806	5.61765	7.44	4.71356	4.85396	9.85256	9.88613	6.71137	7.2656	4.61343	8.28504	8.84364	8.72804	ARHGAP23	Rho GTPase-activating protein 23	Q9P227	_SAEALGPGALVS[Phospho (STY)]PR_.2	ARHGAP23_S372_M1
9.31693	10.4501	5.81997	9.92939	13.24	9.40514	11.1438	11.8936	14.6906	9.80227	11.3712	6.94271	5.29301	9.00069	7.36792	5.4048	5.04327	5.32205	7.89847	6.04794	8.41531	ARHGAP25	Rho GTPase-activating protein 25	P42331	_DIPLS[Phospho (STY)]PPAQK_.2;_SKDIPLS[Phospho (STY)]PPAQK_.2	ARHGAP25_S362_M1
11.3116	4.3846	11.1726	11.1054	5.55091	2.6166	10.2913	10.971	12.1639	12.179	11.7281	16.2577	5.37807	6.68472	10.862	10.969	11.3657	11.6511	10.0485	9.84655	10.2078	ARHGAP25	Rho GTPase-activating protein 25	P42331	_S[Phospho (STY)]SVGWDATEDLR_.2	ARHGAP25_S378_M1
8.09002	5.25067	5.97392	3.3063	7.22964	7.54902	4.07256	7.19272	9.2194	7.49495	2.62128	10.2693	4.37697	5.74907	4.46492	3.67389	5.49501	5.8955	4.45633	4.35812	5.11304	ARHGAP27	Rho GTPase-activating protein 27	Q6ZUM4	_VDFGSS[Phospho (STY)]ER_.2	ARHGAP27_S633_M1
4.66397	4.64618	6.4048	2.452	6.49682	3.06316	5.15137	5.35309	5.81742	8.29909	3.90851	6.07105	4.47746	9.24949	7.24103	9.26587	5.07562	6.09898	4.47618	5.5098	5.19297	ARHGAP28	Rho GTPase-activating protein 28	Q9P2N2	_DIFGVSES[Phospho (STY)]PPR_.2	ARHGAP28_S180_M1
4.31232	5.76061	6.35904	3.62965	4.87799	2.82309	5.30578	5.43284	4.20604	4.42301	4.04974	6.38338	6.05019	7.6442	5.98091	5.97076	5.2929	4.71184	6.04384	4.17489	4.98961	ARHGAP28	Rho GTPase-activating protein 28	Q9P2N2	_ALLST[Phospho (STY)]LTR_.2	ARHGAP28_T140_M1
6.48657	6.52446	6.01118	6.21093	6.18277	6.39335	5.2661	2.43812	4.77506	3.14684	4.44996	6.60408	6.02575	7.34096	7.09945	6.19744	5.27222	5.06077	5.92576	5.85703	6.13819	ARHGAP29	Rho GTPase-activating protein 29	Q52LW3	_LLLAS[Phospho (STY)]PPNER_.2	ARHGAP29_S1029_M1
5.42746	4.05016	5.26062	4.39952	4.93073	4.26207	7.04552	4.10811	5.31688	5.30312	3.36284	6.71646	5.03377	2.19267	3.71475	6.38135	4.12599	4.75531	2.92646	5.53797	5.92871	ARHGAP29	Rho GTPase-activating protein 29	Q52LW3	_GNFS[Phospho (STY)]PLELDNVLLK_.2	ARHGAP29_S190_M1
7.59425	4.40597	7.15653	6.33089	6.89958	6.56487	8.04841	6.09335	8.5671	4.23696	7.38197	6.72968	8.03732	7.78284	6.77555	6.23009	5.21032	7.73389	5.32493	6.36214	5.0768	ARHGAP29	Rho GTPase-activating protein 29	Q52LW3	_PLLS[Phospho (STY)]PEER_.2	ARHGAP29_S913_M1
11.1222	10.5095	9.15835	10.6213	9.32851	11.0776	8.90027	5.46067	9.37166	10.6893	10.6059	12.2394	5.20579	10.229	9.67631	9.31541	10.2845	10.37	8.92578	8.66984	8.84461	ARHGAP29	Rho GTPase-activating protein 29	Q52LW3	_SLFFSS[Phospho (STY)]K_.2	ARHGAP29_S930_M1
7.29606	4.1098	4.95346	4.83802	5.32048	2.72281	4.63336	4.53724	4.61574	5.13847	4.63721	7.64742	4.4583	8.95156	7.73478	5.32083	4.83784	5.16336	4.14664	4.14527	5.83119	ARHGAP29	Rho GTPase-activating protein 29	Q52LW3	_RSSDSY[Phospho (STY)]PLAPVR_.3	ARHGAP29_Y1147_M1
7.58855	9.58337	5.50972	7.47242	9.04737	6.6167	6.84341	8.2488	4.97124	10.1382	6.28216	13.3453	9.50873	7.19732	7.51025	8.61883	8.65504	8.28404	6.75536	4.43127	4.02606	ARHGAP30	Rho GTPase-activating protein 30	Q7Z6I6	_S[Phospho (STY)]YAFETQANPGK_.2	ARHGAP30_S1086_M1
5.32294	5.17338	5.26938	4.69371	10.0142	3.85657	8.67601	4.05776	5.31299	7.86605	8.40836	11.8151	8.51241	4.59497	7.16159	7.08438	3.854	4.07364	6.02284	4.62111	3.72132	ARHGAP30	Rho GTPase-activating protein 30	Q7Z6I6	_GS[Phospho (STY)]GSLEGEAAGC[Carbamidomethyl (C)]GR_.2	ARHGAP30_S630_M1
4.76871	5.51557	5.65196	0.952117	6.87371	3.55859	5.21053	4.63369	5.62732	6.90971	3.41637	7.07906	5.3373	5.08464	3.07786	6.45815	5.56163	6.70107	3.21394	3.89197	5.8868	ARHGAP30	Rho GTPase-activating protein 30	Q7Z6I6	_LAS[Phospho (STY)]TLVQVQQVR_.2	ARHGAP30_S926_M1
4.46109	5.58588	5.57871	10.9115	5.63714	4.08969	5.06458	4.62109	5.27628	4.90844	3.8477	10.98	3.98731	5.91096	6.08006	11.4118	4.34538	11.1569	4.89252	4.75626	4.74069	ARHGAP31	Rho GTPase-activating protein 31	Q2M1Z3	_S[Phospho (STY)]MDSLC[Carbamidomethyl (C)]SVPVEGK_.2	ARHGAP31_S346_M1
8.62606	7.47171	4.47205	3.65483	6.57279	7.11785	7.56245	7.87534	7.89276	6.30318	9.25231	5.18165	8.43822	7.31876	3.75345	5.15887	5.07233	7.25324	4.46099	7.50815	4.44079	ARHGAP31	Rho GTPase-activating protein 31	Q2M1Z3	_SLT[Phospho (STY)]LPALSLPMK_.2	ARHGAP31_T237_M1
6.14268	4.34256	6.01109	2.28894	6.47805	4.27799	4.44878	3.96418	4.9971	6.81851	4.01181	4.88969	6.70255	5.38815	4.96247	5.77442	5.22534	5.43207	4.7476	5.40601	4.78382	ARHGAP32	Rho GTPase-activating protein 32	A7KAX9	_S[Phospho (STY)]LYSYAGLAPR_.2	ARHGAP32_S1700_M1
7.39127	4.68032	6.0828	4.90568	5.55139	4.39866	3.21446	5.27809	5.07032	6.27631	3.04425	5.73282	3.46925	4.1243	4.65364	4.91017	5.25787	8.00496	5.57996	3.74399	5.25834	ARHGAP32	Rho GTPase-activating protein 32	A7KAX9	_TGLLS[Phospho (STY)]VAEGK_.2	ARHGAP32_S1805_M1
9.28462	9.87794	5.27472	7.85266	5.93956	3.52018	9.64802	7.18718	4.21491	4.53935	9.45003	12.2277	5.57599	9.31696	3.49315	6.10115	5.8125	6.60549	4.86846	3.98762	4.98673	ARHGAP35	Rho GTPase-activating protein 35	Q9NRY4	_TSFSVGS[Phospho (STY)]DDELGPIR_.2	ARHGAP35_S1179_M1
6.59035	4.30889	5.45748	2.05475	5.61042	3.05225	4.78381	4.51112	5.28538	5.24412	4.24566	7.37633	4.82634	7.77228	7.35677	5.85962	8.08304	7.41683	7.48343	4.42647	4.53692	ARHGAP39	Rho GTPase-activating protein 39	Q9C0H5	_FLS[Phospho (STY)]LEYSPAGK_.2	ARHGAP39_S384_M1
3.56739	4.59016	5.89908	3.88735	5.65949	4.96174	5.14192	5.15646	4.78658	7.25318	3.3276	5.09579	8.01031	9.84402	8.80475	8.00777	7.00999	8.58146	6.09705	3.88472	4.73544	ARHGAP6	Rho GTPase-activating protein 6	O43182	_AC[Carbamidomethyl (C)]S[Phospho (STY)]TPHVQVAGK_.2;_AC[Carbamidomethyl (C)]S[Phospho (STY)]TPHVQVAGK_.3	ARHGAP6_S820_M1
3.79865	5.75591	5.27181	6.01665	5.14082	4.00092	7.25071	7.19775	4.52046	7.36888	8.13494	8.73553	7.27869	4.64531	5.84136	6.29798	6.82683	5.96278	5.25723	3.31517	2.67346	ARHGAP9	Rho GTPase-activating protein 9	Q9BRR9	_S[Phospho (STY)]PPPGPAC[Carbamidomethyl (C)]PLLQR_.2	ARHGAP9_S203_M1
5.22443	8.23165	8.01551	7.02126	6.23877	2.4135	6.27558	5.60789	4.67409	9.39733	8.00605	12.9139	4.31456	5.89633	5.52499	5.17141	5.59448	6.13552	5.36723	4.04335	4.62568	ARHGAP9	Rho GTPase-activating protein 9	Q9BRR9	_LSGSGPAELS[Phospho (STY)]AGEDEEEESELVSK_.3	ARHGAP9_S475_M1
3.73665	4.72828	5.04212	4.3553	7.10432	2.68581	4.22981	4.16027	3.38218	11.4504	4.52158	13.8921	6.01016	11.4485	11.3121	12.8324	10.632	10.8257	8.15099	4.08104	5.09297	ARHGDIA	Rho GDP-dissociation inhibitor 1	P52565	_AEQEPTAEQLAQIAAENEEDEHS[Phospho (STY)]VNYKPPAQK_.4	ARHGDIA_S24_M1
10.6254	12.001	6.90262	8.86767	9.56314	10.339	9.42876	6.11904	9.81216	12.3884	11.1356	15.4345	10.1353	10.1383	10.4518	10.9709	10.2227	8.58349	5.29235	9.15648	8.84174	ARHGDIA	Rho GDP-dissociation inhibitor 1	P52565	_S[Phospho (STY)]IQEIQELDKDDESLRK_.3;_S[Phospho (STY)]IQEIQELDK_.2	ARHGDIA_S34_M1
10.6407	11.1098	6.25555	9.67676	9.99921	7.58151	4.70013	9.31288	11.3028	4.91047	10.5536	4.59315	4.42937	4.88101	4.57443	5.4767	5.62036	4.14061	6.24289	3.92001	4.96247	ARHGDIB	Rho GDP-dissociation inhibitor 2	P52566	_ATFMVGS[Phospho (STY)]YGPRPEEYEFLTPVEEAPK_.3	ARHGDIB_S145_M1
11.1184	9.40144	5.80262	10.0621	5.83936	6.96064	6.71839	7.18831	8.71955	10.2506	8.99223	11.517	9.86821	5.46479	6.86275	4.58214	8.68038	5.03444	4.37751	7.25661	7.61397	ARHGDIB	Rho GDP-dissociation inhibitor 2	P52566	_T[Phospho (STY)]LLGDGPVVTDPK_.2	ARHGDIB_T51_M1
7.2122	7.55351	4.44846	7.59537	7.16116	6.82609	6.43156	4.29268	4.56678	6.66196	6.54978	8.0826	7.55183	7.25842	7.1724	6.20687	7.50522	7.67325	4.30256	7.92008	8.36398	ARHGEF10	Rho guanine nucleotide exchange factor 10	O15013	_S[Phospho (STY)]LIAQDHR_.2	ARHGEF10_S379_M1
6.48119	4.85943	4.86126	6.10039	8.74396	6.61484	7.82657	4.84073	8.25047	8.23106	5.57427	12.9432	5.30457	6.89169	6.46811	8.37904	3.58314	8.28321	4.05996	4.88591	5.46447	ARHGEF11	Rho guanine nucleotide exchange factor 11	O15085	_NS[Phospho (STY)]GIWESPELDR_.2	ARHGEF11_S1295_M1
7.80792	8.39355	4.47572	7.82019	11.0013	9.64147	8.02372	11.3494	10.0084	10.6762	9.14815	12.3505	4.81588	9.46078	9.97458	9.75831	4.29606	9.8739	7.76422	3.37285	6.83742	ARHGEF11	Rho guanine nucleotide exchange factor 11	O15085	_WTDGSLS[Phospho (STY)]PPAK_.2	ARHGEF11_S1480_M1
7.26738	7.056	5.9078	5.81952	6.00799	5.55801	3.7343	7.74113	9.16816	5.29461	8.21578	8.1896	3.68818	4.71349	4.32463	6.76719	6.21848	5.42326	4.9286	3.1856	3.95554	ARHGEF11	Rho guanine nucleotide exchange factor 11	O15085	_SLENPT[Phospho (STY)]PPFTPK_.2	ARHGEF11_T668_M1
3.91446	5.90974	7.55294	5.60082	6.58363	7.85429	3.86595	8.09373	5.63749	4.25451	5.03292	4.84632	5.6151	7.1345	6.64322	5.61953	6.02449	5.99076	5.63416	4.10814	3.53625	ARHGEF11	Rho guanine nucleotide exchange factor 11	O15085	_SLENPTPPFT[Phospho (STY)]PK_.2	ARHGEF11_T672_M1
10.5255	6.78513	4.91868	8.73896	6.0111	8.63101	6.71283	6.48099	7.39322	3.9845	4.27273	6.59399	8.66397	10.0852	9.95647	10.9407	6.84597	5.36047	8.06268	11.1469	11.3081	ARHGEF12	Rho guanine nucleotide exchange factor 12	Q9NZN5	_GFPS[Phospho (STY)]ILGPPR_.2	ARHGEF12_S599_M1
4.90856	6.10659	4.99504	4.40395	5.34527	3.01635	5.71526	3.72006	5.96528	7.65467	3.95527	7.85754	4.89393	6.96324	7.39872	8.02084	8.4256	7.54362	6.38774	4.12917	4.28555	ARHGEF16	Rho guanine nucleotide exchange factor 16	Q5VV41	_HQS[Phospho (STY)]FGAAVLSR_.2	ARHGEF16_S107_M1
7.88724	4.45369	4.66515	3.85959	6.60765	6.53109	3.40742	4.50907	3.55561	4.23808	7.01122	9.8948	6.49323	6.6765	5.08744	6.04157	5.57882	6.80281	4.15428	4.94878	5.16974	ARHGEF17	Rho guanine nucleotide exchange factor 17	Q96PE2	_LFGGPGS[Phospho (STY)]R_.2	ARHGEF17_S138_M1
3.57318	5.90373	5.69264	6.85835	5.28852	4.60198	3.46007	3.8678	5.37985	3.83915	3.50365	5.99181	5.2809	5.15925	4.81378	4.88804	3.27429	4.70214	5.93604	4.40337	4.65549	ARHGEF17	Rho guanine nucleotide exchange factor 17	Q96PE2	_ES[Phospho (STY)]RQPPTPPPR_.3	ARHGEF17_S165_M1
6.70019	2.88158	5.4109	3.50779	5.63279	6.35344	5.76289	5.82436	4.62611	6.767	6.23011	5.62209	5.34976	8.10719	4.52983	4.30064	5.72346	9.65666	5.34071	3.44095	4.8507	ARHGEF17	Rho guanine nucleotide exchange factor 17	Q96PE2	_VS[Phospho (STY)]FPSYLASPAGSR_.2	ARHGEF17_S376_M1
14.4794	15.1343	13.3157	14.734	16.7279	15.6243	14.3493	14.7842	15.7253	15.5258	14.8253	18.1779	14.6767	15.1968	14.021	15.2321	13.4521	18.0407	13.2658	13.0888	13.6518	ARHGEF17	Rho guanine nucleotide exchange factor 17	Q96PE2	_VS[Phospho (STY)]FPSY[Phospho (STY)]LASPAGSR_.2;_VS[Phospho (STY)]FPS[Phospho (STY)]YLASPAGSR_.2	ARHGEF17_S376_M2
14.9163	4.45087	5.80763	16.328	15.2631	15.2658	4.36919	13.0255	5.04244	15.4074	4.54898	18.7447	13.6801	7.58076	14.4375	3.64482	4.953	17.1939	5.3709	4.10083	12.8051	ARHGEF17	Rho guanine nucleotide exchange factor 17	Q96PE2	_VSFPS[Phospho (STY)]Y[Phospho (STY)]LASPAGSR_.2;_VS[Phospho (STY)]FPS[Phospho (STY)]YLASPAGSR_.2	ARHGEF17_S379_M2
12.1645	12.9911	12.0567	10.2623	12.3459	13.0401	12.815	9.61017	10.6796	13.8669	12.9652	6.70409	12.7894	15.0311	13.7854	13.7162	12.5336	13.7323	12.3016	10.8008	8.6691	ARHGEF17	Rho guanine nucleotide exchange factor 17	Q96PE2	_SPS[Phospho (STY)]FGAGEGLLR_.2	ARHGEF17_S420_M1
7.88548	11.099	7.41122	8.16393	9.69374	8.80977	10.8992	7.74897	5.8944	12.3587	9.73795	6.87919	8.02106	10.7104	4.94065	12.8829	9.46273	5.85904	8.78399	4.66233	8.00283	ARHGEF17	Rho guanine nucleotide exchange factor 17	Q96PE2	_GSNPLDGRDS[Phospho (STY)]PSAGGPVGQLEPIPIPAPASPGTRPTLK_.4;_GSNPLDGRDS[Phospho (STY)]PSAGGPVGQLEPIPIPAPASPGTRPTLK_.5	ARHGEF17_S507_M1
7.84484	9.31523	8.72118	4.39727	9.74689	3.45846	10.7323	4.41125	4.66666	12.7509	4.81856	5.2112	7.9924	10.5286	10.5864	12.2878	10.078	4.59486	7.36002	9.05105	7.9858	ARHGEF17	Rho guanine nucleotide exchange factor 17	Q96PE2	_GSNPLDGRDSPS[Phospho (STY)]AGGPVGQLEPIPIPAPASPGTRPTLK_.4;_GSNPLDGRDSPS[Phospho (STY)]AGGPVGQLEPIPIPAPASPGTRPTLK_.5	ARHGEF17_S509_M1
2.78631	9.72136	11.57	4.10032	12.6608	8.95143	10.4194	9.29109	9.36908	12.3486	4.08612	7.58223	5.73302	14.0135	12.477	12.7394	10.1509	11.8981	11.3891	5.05094	8.40373	ARHGEF17	Rho guanine nucleotide exchange factor 17	Q96PE2	_DSPSAGGPVGQLEPIPIPAPAS[Phospho (STY)]PGTRPTLK_.3;_DSPSAGGPVGQLEPIPIPAPAS[Phospho (STY)]PGTRPTLK_.4	ARHGEF17_S527_M1
4.77778	3.91569	5.92864	3.51996	11.9724	2.88098	10.3239	4.50249	3.93264	11.8438	2.77533	14.8593	4.92877	13.786	12.7277	12.8217	12.898	13.1887	10.87	3.9287	4.73701	ARHGEF17	Rho guanine nucleotide exchange factor 17	Q96PE2	_SLS[Phospho (STY)]DPIPQR_.2	ARHGEF17_S735_M1
8.45898	8.71124	5.20253	2.92655	9.34607	8.62563	8.62961	7.3873	5.12107	9.21766	9.48711	6.92099	8.65203	11.0436	9.65901	10.9796	9.66728	5.67875	8.29889	8.93515	9.82585	ARHGEF17	Rho guanine nucleotide exchange factor 17	Q96PE2	_HAS[Phospho (STY)]VPATFMPIVVPEPPTSVGPPVAVPEPIGFPTR_.4;_HAS[Phospho (STY)]VPATFMPIVVPEPPTSVGPPVAVPEPIGFPTR_.5;_HAS[Phospho (STY)]VPATFM[Oxidation (M)]PIVVPEPPTSVGPPVAVPEPIGFPTR_.4;_HAS[Phospho (STY)]VPATFM[Oxidation (M)]PIVVPEPPTSVGPPVAVPEPIGFPTR_.5	ARHGEF17_S961_M1
8.6514	7.96191	5.81152	4.79271	8.62508	7.35433	6.19345	3.45444	4.81097	7.69417	3.92295	5.61558	7.72894	10.8412	8.8156	4.56371	7.84952	7.54885	5.24193	5.07472	3.29273	ARHGEF17	Rho guanine nucleotide exchange factor 17	Q96PE2	_ESRQPPT[Phospho (STY)]PPPR_.3;_QPPT[Phospho (STY)]PPPR_.2	ARHGEF17_T170_M1
6.04543	7.91335	4.38851	3.86413	7.32988	8.34464	3.08614	6.56108	5.80086	4.77293	6.60165	5.89192	6.66338	7.78799	7.0198	4.82377	5.463	6.0686	4.76649	6.39612	6.3702	ARHGEF17	Rho guanine nucleotide exchange factor 17	Q96PE2	_FLAAVQLPDGFNLLC[Carbamidomethyl (C)]PT[Phospho (STY)]PPPPPDTGPEK_.3	ARHGEF17_T1991_M1
5.28418	4.87699	5.86925	3.59866	6.53675	4.27749	3.97269	3.72136	4.3071	4.48611	9.54237	6.67018	3.6517	5.22244	4.72613	8.33739	4.35999	6.30603	5.91181	8.18856	4.75365	ARHGEF17	Rho guanine nucleotide exchange factor 17	Q96PE2	_DSPSAGGPVGQLEPIPIPAPASPGTRPT[Phospho (STY)]LK_.3;_GSNPLDGRDSPSAGGPVGQLEPIPIPAPASPGTRPT[Phospho (STY)]LK_.5;_GSNPLDGRDSPSAGGPVGQLEPIPIPAPASPGTRPT[Phospho (STY)]LK_.6	ARHGEF17_T533_M1
15.0283	15.6731	13.8545	15.9698	14.4876	15.7085	14.8881	14.6258	16.2642	15.8259	15.3642	18.7926	15.2724	15.7357	14.5598	15.771	13.9909	5.0431	13.8046	13.6277	12.9273	ARHGEF17	Rho guanine nucleotide exchange factor 17	Q96PE2	_VSFPS[Phospho (STY)]Y[Phospho (STY)]LASPAGSR_.2;_VS[Phospho (STY)]FPSY[Phospho (STY)]LASPAGSR_.2	ARHGEF17_Y380_M2
8.47293	7.9977	4.17638	4.59667	5.92618	5.83135	6.31544	7.62986	4.61845	9.01234	5.64284	7.87832	6.88124	3.65513	4.37737	6.60397	5.86748	6.09429	4.53141	5.02705	4.85713	ARHGEF18	Rho guanine nucleotide exchange factor 18	Q6ZSZ5	_S[Phospho (STY)]LSPILPGR_.2	ARHGEF18_S1101_M1
6.0253	5.66022	5.1807	4.3526	5.61228	4.00518	9.3482	5.94787	5.27726	12.9619	5.01981	6.95244	4.86653	9.73156	10.1216	5.53361	4.6072	6.36209	4.71487	4.47019	4.61569	ARHGEF18	Rho guanine nucleotide exchange factor 18	Q6ZSZ5	_HSPAPPPDPGFPAPS[Phospho (STY)]PPPADSPSEGFSLK_.3	ARHGEF18_S1124_M1
6.3212	5.16133	5.37172	2.68094	5.13165	4.60151	5.40039	3.82411	6.44498	8.32479	3.51799	6.06223	6.47371	4.7085	4.63935	5.55351	4.86441	6.35176	4.59871	4.9498	3.8675	ARHGEF18	Rho guanine nucleotide exchange factor 18	Q6ZSZ5	_AGGTALLPGPPAPSPLPATPLS[Phospho (STY)]AK_.3	ARHGEF18_S1160_M1
6.34904	5.93333	6.85115	5.56474	5.77221	3.46964	6.47134	5.02881	5.31843	5.51917	6.36956	8.19552	6.29098	6.03778	3.7167	6.70512	5.56473	5.85711	5.2956	4.89498	5.00422	ARHGEF1	Rho guanine nucleotide exchange factor 1	Q92888	_GLS[Phospho (STY)]SILDAAR_.2	ARHGEF1_S266_M1
6.94178	4.63637	4.78518	5.43203	4.92948	6.77129	4.67625	4.06481	2.89927	5.96566	2.70132	7.17766	5.08319	8.28616	7.54126	8.24976	5.84677	5.56576	6.34173	2.65286	4.75194	ARHGEF26	Rho guanine nucleotide exchange factor 26	Q96DR7	_LPS[Phospho (STY)]QENELLENPSVVLSTNSPAALK_.3	ARHGEF26_S222_M1
2.64182	4.86618	5.3799	5.41584	6.56067	4.50742	5.55704	3.58574	5.18652	4.54588	5.43279	5.09342	3.34576	5.73695	6.66726	6.95432	3.46241	7.12673	5.32644	4.48851	3.44737	ARHGEF26	Rho guanine nucleotide exchange factor 26	Q96DR7	_DQLLVESC[Carbamidomethyl (C)]DNEELNS[Phospho (STY)]SPGKNSSTMLYSR_.3	ARHGEF26_S724_M1
2.49337	4.82194	6.91418	6.99678	5.1596	5.77457	6.63812	5.50962	5.33196	6.11117	4.32003	6.34618	6.41891	8.48597	9.23594	7.1826	8.80431	9.9594	9.00993	7.4338	8.19405	ARHGEF28	Rho guanine nucleotide exchange factor 28	Q8N1W1	_TFS[Phospho (STY)]FLMNR_.2	ARHGEF28_S624_M1
1.94813	3.87537	5.05611	5.14917	10.1306	4.59029	4.93867	4.16305	6.38696	6.1663	3.55493	5.50251	5.43187	7.1122	6.6865	4.12042	5.55972	6.41116	4.14996	6.14041	5.55218	ARHGEF2	Rho guanine nucleotide exchange factor 2	Q92974	_ILS[Phospho (STY)]QSTDSLNMR_.2	ARHGEF2_S172_M1
4.56864	11.6894	5.15412	10.6344	11.0551	9.66538	5.29188	12.2852	11.7133	11.7952	9.49242	12.0246	4.10771	8.8317	4.52272	6.26186	5.07812	6.7848	5.93729	5.24786	8.04843	ARHGEF2	Rho guanine nucleotide exchange factor 2	Q92974	_ILSQS[Phospho (STY)]TDSLNMR_.2	ARHGEF2_S174_M1
3.66357	3.98366	5.36991	4.33404	12.2953	4.7419	3.77143	4.14262	6.41269	12.7554	4.49405	9.80064	5.65719	12.4153	12.5977	11.2621	11.491	11.2987	11.4629	3.7895	4.49198	ARHGEF2	Rho guanine nucleotide exchange factor 2	Q92974	_RRS[Phospho (STY)]LPAGDALYLSFNPPQPSR_.3;_RRS[Phospho (STY)]LPAGDALYLSFNPPQPSR_.4;_RRS[Phospho (STY)]LPAGDALYLSFNPPQPSR_.5	ARHGEF2_S886_M1
4.99544	7.85257	5.73227	4.22578	9.37363	7.17683	7.70487	4.86342	8.74084	8.41247	8.36489	10.986	6.37933	8.44843	7.27905	6.27797	6.5748	6.57537	5.05236	5.67235	4.97774	ARHGEF2	Rho guanine nucleotide exchange factor 2	Q92974	_QELGS[Phospho (STY)]PEER_.2	ARHGEF2_S932_M1
10.6393	5.0043	6.32458	10.1316	14.3552	8.64148	11.0219	12.7485	10.8657	12.0808	10.2722	12.3675	11.2101	10.1052	10.2658	11.3317	11.0325	10.5429	9.6952	4.98867	8.75636	ARHGEF2	Rho guanine nucleotide exchange factor 2	Q92974	_LQDSSDPDTGSEEEGSSRLS[Phospho (STY)]PPHSPR_.3;_LS[Phospho (STY)]PPHSPR_.2	ARHGEF2_S956_M1
4.85743	4.03767	3.8748	3.39312	12.4832	3.77218	12.2627	5.17238	4.41016	12.7991	5.24405	15.6987	5.25328	9.67673	10.5578	11.525	11.5709	11.2432	4.22566	4.55252	5.17097	ARHGEF2	Rho guanine nucleotide exchange factor 2	Q92974	_LQDSSDPDTGSEEEGSSRLS[Phospho (STY)]PPHS[Phospho (STY)]PR_.3;_LQDSSDPDTGSEEEGSS[Phospho (STY)]RLS[Phospho (STY)]PPHSPR_.3;_LQDSSDPDTGSEEEGS[Phospho (STY)]SRLS[Phospho (STY)]PPHSPR_.3;_LQDSSDPDT[Phospho (STY)]GSEEEGSSRLS[Phospho (STY)]PPHSPR_.4	ARHGEF2_S956_M2
7.51616	4.84862	7.10782	4.55327	7.68473	2.48283	5.09989	4.6862	5.01743	6.78382	6.47589	9.16018	8.18279	6.80181	6.13523	6.48342	5.19249	5.7475	5.97162	4.80841	3.67834	ARHGEF2	Rho guanine nucleotide exchange factor 2	Q92974	_LSPPHS[Phospho (STY)]PR_.2	ARHGEF2_S960_M1
3.80453	5.38144	6.6253	4.54226	4.43691	5.99998	5.6744	4.55418	4.84156	6.40431	5.36409	10.599	4.61583	6.39883	7.1314	4.77982	4.0951	8.46199	5.94372	6.44965	3.99086	ARHGEF35	Rho guanine nucleotide exchange factor 35	A5YM69	_AEELS[Phospho (STY)]PAALS[Phospho (STY)]PLLEPIR_.3	ARHGEF35_S445_M2
5.38041	7.47642	5.30226	4.29453	5.37693	6.01443	5.51841	5.34563	4.40706	5.08605	7.06145	4.58005	4.81811	7.44051	8.33803	8.52853	3.92947	6.61998	5.00049	5.44965	3.43518	ARHGEF35	Rho guanine nucleotide exchange factor 35	A5YM69	_AEELSPAALS[Phospho (STY)]PLLEPIR_.3	ARHGEF35_S450_M1
4.37382	4.85674	4.75478	4.12757	6.12432	5.99998	5.6744	3.77726	4.49779	6.40431	5.13181	10.599	3.69214	6.39883	7.1314	5.60916	4.0951	8.46199	7.32005	6.06446	3.99086	ARHGEF35	Rho guanine nucleotide exchange factor 35	A5YM69	_AEELS[Phospho (STY)]PAALS[Phospho (STY)]PLLEPIR_.3	ARHGEF35_S450_M2
3.03538	4.92612	7.36665	2.93265	8.32922	6.14065	6.43065	5.96501	3.61191	9.04814	3.99752	7.6014	4.3673	10.0227	9.91869	9.34657	10.4315	7.22727	8.18127	7.83515	8.90615	ARHGEF37	Rho guanine nucleotide exchange factor 37	A1IGU5	_ARS[Phospho (STY)]PVLWGWSLPS_.2	ARHGEF37_S665_M1
3.93117	4.86949	5.38914	4.7301	6.7923	3.77883	4.16322	5.00592	4.82183	4.92862	4.18823	4.96012	4.79603	5.59826	6.53495	7.09743	5.3842	5.72345	6.07285	2.98271	5.8534	ARHGEF37	Rho guanine nucleotide exchange factor 37	A1IGU5	_SPVLWGWS[Phospho (STY)]LPS_.2	ARHGEF37_S672_M1
4.31303	4.30382	5.24203	4.36785	7.81602	3.52642	4.70735	4.26239	4.45297	5.03289	3.50988	8.62015	4.7371	6.62388	4.25547	4.8516	4.70656	6.80518	6.4902	4.86255	4.54359	ARHGEF40	Rho guanine nucleotide exchange factor 40	Q8TER5	_GGDSAPLS[Phospho (STY)]PGDK_.2	ARHGEF40_S401_M1
13.2926	11.848	4.5714	12.5056	12.5192	12.6348	13.9374	12.4546	10.5995	13.9752	11.461	12.8749	11.693	13.3262	13.9216	14.5802	12.8908	14.0853	14.3754	11.4034	12.1648	ARHGEF5	Rho guanine nucleotide exchange factor 5	Q12774	_GAS[Phospho (STY)]PPISAIEEFSIIPEAPMR_.3;_GAS[Phospho (STY)]PPISAIEEFSIIPEAPMR_.4;_GAS[Phospho (STY)]PPISAIEEFSIIPEAPM[Oxidation (M)]R_.3	ARHGEF5_S11_M1
5.60867	4.75956	5.1699	5.6071	6.1397	4.54963	7.83092	4.44249	5.04883	6.93513	4.7808	7.0733	5.46628	7.10963	7.91491	6.23994	6.80831	5.87479	4.00213	3.40694	2.84967	ARHGEF5	Rho guanine nucleotide exchange factor 5	Q12774	_AEELS[Phospho (STY)]PAALSPSLEPIR_.3	ARHGEF5_S445_M1
4.12186	4.60368	7.17882	6.50256	5.61948	6.79838	7.6061	5.64086	4.98175	8.85339	5.70369	6.28636	4.7908	8.03017	8.419	6.46449	5.10545	6.15866	7.40581	6.66408	6.19866	ARHGEF5	Rho guanine nucleotide exchange factor 5	Q12774	_AEELSPAALS[Phospho (STY)]PSLEPIR_.3	ARHGEF5_S450_M1
4.82108	6.31624	6.02509	4.25693	5.86169	4.35365	4.53622	5.57381	5.92268	5.89197	3.6957	6.93521	4.65851	4.57427	5.02449	5.06604	6.39947	6.11899	5.2663	4.71527	2.89928	ARHGEF5	Rho guanine nucleotide exchange factor 5	Q12774	_TPDSAPPS[Phospho (STY)]PAEAYPITPASVSARPPVAFPR_.3	ARHGEF5_S521_M1
10.0975	4.43064	5.71743	3.71724	6.0007	7.20529	9.124	4.02398	4.34431	10.0895	4.85216	12.1805	4.802	11.0436	10.6084	10.5477	10.7916	8.64901	5.70965	4.47143	10.2003	ARHGEF5	Rho guanine nucleotide exchange factor 5	Q12774	_SDS[Phospho (STY)]FPGSHR_.2	ARHGEF5_S606_M1
4.00431	5.49113	5.84425	3.9557	5.75266	4.11762	9.02107	4.05753	6.61771	6.91735	4.49351	7.08984	5.07655	5.71918	9.56449	5.40149	5.6353	5.77082	5.05726	5.07157	5.37654	ARHGEF5	Rho guanine nucleotide exchange factor 5	Q12774	_DYSTVSASPT[Phospho (STY)]ALSTLK_.2	ARHGEF5_T664_M1
6.56519	9.85626	5.10421	5.73195	11.8252	6.55155	9.47691	7.33649	10.4218	9.69553	9.55018	13.183	5.3972	7.81905	8.6522	9.50978	9.20154	9.6246	7.3206	4.13991	6.47329	ARHGEF6	Rho guanine nucleotide exchange factor 6	Q15052	_KPS[Phospho (STY)]EEEYVIR_.2	ARHGEF6_S640_M1
3.41592	4.66969	6.95101	6.77316	10.8646	5.6938	4.6482	6.23204	8.83058	9.98242	7.85682	11.3207	5.04412	7.5885	9.84796	5.68993	8.32912	5.56456	6.05965	4.26896	3.52123	ARHGEF6	Rho guanine nucleotide exchange factor 6	Q15052	_KDS[Phospho (STY)]IPQVLLPEEEK_.2	ARHGEF6_S684_M1
4.5297	3.81689	5.45091	3.98199	4.86797	3.95022	3.56527	4.65588	4.95726	5.53977	3.94451	4.8749	4.86622	4.84171	4.75549	7.01471	3.88933	6.41833	5.35327	2.85275	5.05661	ARHGEF7	Rho guanine nucleotide exchange factor 7	Q14155	_VLS[Phospho (STY)]SLVTLNK_.2	ARHGEF7_S123_M1
4.56284	6.73277	6.59956	3.60635	3.75069	6.79263	5.34628	5.34629	5.84916	4.31933	7.16952	6.41394	7.75986	7.69038	7.47589	4.44777	7.99611	7.62659	3.81655	7.90646	7.78292	ARHGEF7	Rho guanine nucleotide exchange factor 7	Q14155	_TIS[Phospho (STY)]DPEGFLQASLK_.2	ARHGEF7_S25_M1
4.85723	6.19723	6.90793	4.02466	6.40417	4.78065	5.45526	5.33829	7.57798	5.73591	6.59402	7.75051	6.36318	4.32334	5.92396	7.10225	4.8622	5.23812	4.2732	5.66309	6.85905	ARHGEF7	Rho guanine nucleotide exchange factor 7	Q14155	_MS[Phospho (STY)]GFIYQGK_.2	ARHGEF7_S518_M1
3.91255	11.1942	5.16647	9.60575	12.0866	10.4687	4.7366	7.95635	5.1551	5.50216	9.70897	6.93305	4.33048	4.48768	12.7778	5.41618	2.70702	13.2469	11.4798	10.8255	11.054	ARHGEF7	Rho guanine nucleotide exchange factor 7	Q14155	_S[Phospho (STY)]TAALEEDAQILK_.2	ARHGEF7_S703_M1
6.43237	3.67887	5.30382	7.09991	6.67437	6.25885	3.82407	5.31916	8.24049	4.55895	5.11833	7.86679	3.9877	7.60151	5.91158	5.75373	3.94552	7.5727	6.04312	6.71254	6.77567	ARID1A	AT-rich interactive domain-containing protein 1A	O14497	_S[Phospho (STY)]PFLHSGMK_.2	ARID1A_S1604_M1
8.3976	10.4817	9.74966	8.33329	12.0916	8.51266	9.21375	10.6986	11.4847	9.77139	10.1081	9.26422	9.48914	9.39765	9.58021	7.41567	9.5996	10.0616	8.18325	8.22544	9.33623	ARID1A	AT-rich interactive domain-containing protein 1A	O14497	_TLLDPGRFS[Phospho (STY)]K_.2	ARID1A_S1751_M1
3.71484	6.18239	4.50698	5.30046	5.48631	4.83164	3.82727	5.63929	6.00704	7.48932	4.66132	3.60224	3.84415	4.92272	5.7628	4.69981	5.41996	6.60275	5.31383	6.16036	4.42482	ARID1A	AT-rich interactive domain-containing protein 1A	O14497	_FGAMGGGGPSAAGGGTPQPTATPTLNQLLTS[Phospho (STY)]PSSAR_.3	ARID1A_S301_M1
4.83815	4.8721	6.63568	3.99819	5.98961	3.36518	5.18934	4.58851	5.01195	4.68256	5.84075	8.64124	4.18738	4.99915	5.93077	4.36184	3.43246	5.73819	5.88343	5.02525	5.46912	ARID1A	AT-rich interactive domain-containing protein 1A	O14497	_TPQPSS[Phospho (STY)]PMDQMGK_.2	ARID1A_S382_M1
10.3516	4.98621	5.52958	3.23501	12.432	7.27389	9.46657	11.9276	8.85604	12.7791	8.48749	7.22738	5.53536	12.0478	12.3493	4.51395	10.1481	5.88105	8.832	5.44286	5.65183	ARID1A	AT-rich interactive domain-containing protein 1A	O14497	_GPS[Phospho (STY)]PSPVGSPASVAQSR_.2	ARID1A_S696_M1
3.54878	10.8766	9.27229	3.1859	10.1029	4.50398	9.62485	4.05642	9.77915	5.50062	2.88787	3.57276	5.9029	10.5292	5.1451	5.56269	5.17332	11.1097	8.00312	9.95489	4.5054	ARID4A	AT-rich interactive domain-containing protein 4A	P29374	_ILGQS[Phospho (STY)]SPEK_.2	ARID4A_S863_M1
10.5894	4.36009	5.38038	9.85743	6.24473	9.95569	4.15926	9.57483	5.81999	10.7097	10.0673	11.852	10.5517	5.30349	11.0781	10.6604	10.6237	7.0127	9.09176	3.99192	9.90726	ARID4A	AT-rich interactive domain-containing protein 4A	P29374	_ILGQSS[Phospho (STY)]PEK_.2	ARID4A_S864_M1
5.16106	6.47803	5.47535	2.17281	4.67222	4.08307	6.15231	3.33834	4.37472	4.06599	4.9906	5.21348	4.93901	6.24132	4.13642	5.85066	4.92344	6.58969	3.59826	5.24191	3.96887	ARID4B	AT-rich interactive domain-containing protein 4B	Q4LE39	_DIEVLSEDTDY[Phospho (STY)]EEDEVT[Phospho (STY)]KK_.3	ARID4B_T801_M2
1.78059	5.47079	4.26082	3.00618	6.74879	3.92668	3.9352	4.86234	5.54229	6.24522	4.9906	6.94456	5.68445	5.99491	5.94765	4.85629	5.15188	5.83806	6.66481	6.08111	5.20892	ARID4B	AT-rich interactive domain-containing protein 4B	Q4LE39	_DIEVLSEDTDY[Phospho (STY)]EEDEVT[Phospho (STY)]KK_.3	ARID4B_Y795_M2
4.01847	4.95324	5.49792	4.29416	6.30203	4.16628	5.25419	4.5723	5.95128	4.37471	4.73342	7.14421	4.58045	4.73325	6.81189	5.15208	4.67872	5.97537	7.15727	5.65561	4.27735	ARID5B	AT-rich interactive domain-containing protein 5B	Q14865	_QPLTS[Phospho (STY)]PSALVDSK_.2	ARID5B_S566_M1
7.03704	8.81533	4.50066	8.5992	5.91622	8.38914	6.48643	8.29929	10.1558	8.00258	7.4828	6.46654	11.0178	3.74546	7.59788	6.78683	5.194	5.59458	5.48819	7.90701	7.86015	ARID5B	AT-rich interactive domain-containing protein 5B	Q14865	_GPT[Phospho (STY)]PPLPSAPLAPEK_.2;_GPT[Phospho (STY)]PPLPSAPLAPEK_.3	ARID5B_T539_M1
7.6206	7.08291	5.26539	6.24845	4.52598	6.61573	5.93805	4.79598	7.17868	5.49578	6.6384	5.7138	8.2256	7.9298	6.86952	6.04466	8.92252	9.46544	6.49107	6.40114	7.02218	ARL3	ADP-ribosylation factor-like protein 3	P36405	_GLLS[Phospho (STY)]ILRK_.2;_GLLS[Phospho (STY)]ILR_.2	ARL3_S5_M1
8.06909	6.89826	7.74085	4.95919	7.95795	8.32967	3.24789	4.23764	10.0462	8.68039	8.8495	11.581	7.06913	7.81636	7.98779	7.54437	8.7114	7.77932	6.93192	6.12883	5.56158	ARL6IP6	ADP-ribosylation factor-like protein 6-interacting protein 6	Q8N6S5	_S[Phospho (STY)]FAESGWR_.2	ARL6IP6_S2_M1
9.73211	9.40067	7.91193	8.87214	4.8845	9.84547	4.76468	9.63275	9.1341	7.72347	7.53832	7.27722	8.27102	8.12784	7.29427	5.92354	6.20158	6.34533	6.4367	7.37976	7.58513	ARL6IP6	ADP-ribosylation factor-like protein 6-interacting protein 6	Q8N6S5	_GPGT[Phospho (STY)]PGPVAR_.2	ARL6IP6_T19_M1
4.13186	4.92087	8.65201	4.29889	6.39543	8.72651	9.31333	3.89175	3.64869	6.93652	10.3339	5.67554	8.85368	5.28616	5.72382	5.6364	3.79701	6.30827	4.86443	5.67843	9.54502	ARMC2	Armadillo repeat-containing protein 2	Q8NEN0	_LSPLELKPKVPAS[Phospho (STY)]PTR_.3	ARMC2_S104_M1
5.35354	8.02765	6.74285	3.58334	5.34728	4.86723	8.04379	6.86394	9.1221	6.42023	6.72994	9.33996	6.22447	6.82881	6.12048	5.17706	6.59593	5.93289	5.89525	5.05047	6.4531	ARMCX3	Armadillo repeat-containing X-linked protein 3	Q9UH62	_S[Phospho (STY)]IVWYPPWAR_.2	ARMCX3_S72_M1
8.63762	4.27351	9.2491	10.0796	7.23	8.00843	8.82667	9.54796	8.35697	5.35136	7.97234	8.80032	4.94501	2.76917	4.45356	5.72008	5.29556	5.94205	6.70091	9.11001	8.28883	ARPC1B	Actin-related protein 2/3 complex subunit 1B	O15143	_S[Phospho (STY)]LESALKDLK_.2	ARPC1B_S361_M1
3.08265	4.99389	5.64691	5.32371	3.93516	4.95545	4.59385	6.92729	7.05181	5.13251	4.70354	4.68395	5.35915	4.41957	5.52739	4.01277	5.34249	6.16356	5.81933	2.99302	4.4036	ARPC1B	Actin-related protein 2/3 complex subunit 1B	O15143	_NAYVWT[Phospho (STY)]LK_.2	ARPC1B_T80_M1
7.79902	5.76702	4.87254	2.55652	6.98445	5.5022	6.23867	4.8317	6.10434	8.60889	2.70213	9.01786	8.30728	6.1405	7.84426	9.14617	5.84383	5.76687	5.27938	5.84595	4.13659	ARPC5	Actin-related protein 2/3 complex subunit 5	O15511	_ALAAGGVGS[Phospho (STY)]IVR_.2	ARPC5_S140_M1
3.68211	7.32963	5.2431	6.47885	7.79239	5.4059	8.03236	5.22641	7.14262	8.66313	6.27473	9.09061	9.06113	8.04771	7.91037	7.70065	7.80736	7.82975	7.38469	7.68007	5.33246	ASAP1	Arf-GAP with SH3 domain, ANK repeat and PH domain-containing protein 1	Q9ULH1	_GVFPVSFVHILS[Phospho (STY)]D_.2	ASAP1_S1128_M1
4.60687	5.29529	10.0761	3.66221	11.5947	4.49742	7.04182	5.62563	4.69673	10.6932	3.66551	6.87584	4.50263	6.04777	4.9933	6.48377	12.0191	11.4361	10.6607	4.38179	5.15345	ASF1A	Histone chaperone ASF1A	Q9Y294	_LEDAESSNPNLQS[Phospho (STY)]LLSTDALPSASK_.3	ASF1A_S172_M1
6.75446	4.54387	10.7725	4.84699	13.4792	3.85069	10.4782	3.45344	5.44072	4.76661	3.19269	13.2451	4.67686	11.808	10.8708	11.3245	12.3449	13.0745	11.9871	10.5028	11.5074	ASMTL	N-acetylserotonin O-methyltransferase-like protein	O95671	_HDSIPAADTFEDLS[Phospho (STY)]DVEGGGSEPTQR_.3	ASMTL_S239_M1
9.62611	6.59038	4.94947	10.5815	10.7725	10.1319	9.72546	10.6129	5.36256	7.13692	8.5403	6.2767	8.36408	8.94133	9.81955	7.98466	8.84348	7.06002	9.95539	8.71399	9.20714	ASPSCR1	Tether containing UBX domain for GLUT4	Q9BZE9	_AAGS[Phospho (STY)]PSPLPAPDPAPK_.2	ASPSCR1_S500_M1
4.34937	4.79274	3.61508	6.79998	8.28443	4.86196	7.47864	5.08733	4.79782	4.88284	7.71318	6.78366	5.06504	9.4275	4.8333	7.06069	5.26684	6.01412	4.21528	4.88596	4.60188	ASXL2	Putative Polycomb group protein ASXL2	Q76L83	_LYGS[Phospho (STY)]PTQIGPSYR_.2	ASXL2_S1319_M1
4.46197	4.63321	4.98068	3.41289	12.8154	7.68263	3.27158	4.22353	6.02434	11.4145	4.38982	14.9801	4.56819	11.1483	12.0034	10.977	11.4164	11.8605	10.8521	9.19401	9.38639	ATAD2B	ATPase family AAA domain-containing protein 2B	Q9ULI0	_LEPGS[Phospho (STY)]DVEVK_.2	ATAD2B_S1347_M1
6.68622	8.40742	7.23762	4.65658	9.76896	7.04823	8.18291	8.87508	8.53268	10.0051	4.1769	7.58079	5.95099	9.39083	8.10819	10.0483	5.26153	5.96672	7.89245	8.0528	8.20233	ATF2	Cyclic AMP-dependent transcription factor ATF-2	P15336	_KM[Oxidation (M)]PLDLS[Phospho (STY)]PLATPIIR_.3;_MPLDLS[Phospho (STY)]PLATPIIR_.2;_MPLDLS[Phospho (STY)]PLATPIIR_.3;_M[Oxidation (M)]PLDLS[Phospho (STY)]PLATPIIR_.2	ATF2_S112_M1
4.77471	4.74955	4.45048	4.44225	5.30528	2.19173	5.23543	4.76603	4.5028	7.92706	4.90677	11.0765	4.68739	9.48794	10.2878	6.37081	4.63978	9.82117	7.16254	5.53043	4.87435	ATF7IP	Activating transcription factor 7-interacting protein 1	Q6VMQ6	_NKQDDDLNC[Carbamidomethyl (C)]EPLS[Phospho (STY)]PHNITPEPVSK_.3	ATF7IP_S113_M1
4.01844	4.80811	5.71162	3.60204	6.12143	3.39934	5.18343	4.55085	5.7082	5.24125	4.89049	12.141	4.44931	8.78721	8.98665	6.34063	5.34927	6.10031	5.16924	5.48593	6.32059	ATF7IP	Activating transcription factor 7-interacting protein 1	Q6VMQ6	_LAPS[Phospho (STY)]EDELTC[Carbamidomethyl (C)]FSK_.2	ATF7IP_S445_M1
3.48464	7.96036	4.64703	6.64499	8.35146	3.16545	3.35298	5.26916	6.13604	8.50587	5.46927	10.0721	3.87072	7.3786	7.7429	5.70966	3.17834	5.49605	6.73073	5.22241	5.86962	ATF7IP	Activating transcription factor 7-interacting protein 1	Q6VMQ6	_MESSFGS[Phospho (STY)]PSK_.2	ATF7IP_S477_M1
5.98986	5.76502	6.10999	3.59369	5.92769	10.3201	5.28531	4.06561	5.48941	6.44663	11.018	6.67183	5.76745	4.90647	5.29419	5.37463	5.0575	2.82323	4.34768	5.40411	4.42629	;ATF7	Uncharacterized protein;Cyclic AMP-dependent transcription factor ATF-7	K7ELQ4;P17544	_PGSLPLHLGYDPLHPTLPS[Phospho (STY)]PTSVITQAPPSNR_.4	ATF7_S171_M1
3.70609	6.09941	5.67753	11.3481	4.71843	3.13816	11.9805	5.20934	5.41705	6.03139	3.73768	7.76025	10.9854	5.47117	5.43329	7.64741	4.00596	4.6097	4.50937	4.28078	11.4326	;ATF7	Uncharacterized protein;Cyclic AMP-dependent transcription factor ATF-7	K7ELQ4;P17544	_PGSLPLHLGYDPLHPTLPSPTS[Phospho (STY)]VITQAPPSNR_.4;_PVLISTPTPTIVRPGSLPLHLGYDPLHPTLPSPTS[Phospho (STY)]VITQAPPSNR_.5	ATF7_S174_M1
4.70344	4.84467	5.83667	3.67995	4.54802	9.49404	6.05112	4.65777	3.9155	6.04499	4.04135	6.05387	5.23729	9.60638	5.65047	6.11389	5.28102	5.62257	5.25144	8.58785	5.23595	;ATF7	Uncharacterized protein;Cyclic AMP-dependent transcription factor ATF-7	K7ELQ4;P17544	_PVSMVPNIPGIPGPPVNSSGSIS[Phospho (STY)]PSGHPIPSEAK_.3	ATF7_S246_M1
4.56161	4.60078	12.8284	3.03322	6.01878	11.7693	3.46194	3.93431	11.9774	4.42581	10.8407	5.87631	4.92807	3.90504	4.9307	6.18361	5.5577	7.1589	4.74868	4.60461	4.76294	;ATF7	Uncharacterized protein;Cyclic AMP-dependent transcription factor ATF-7	K7ELQ4;P17544	_PVLIST[Phospho (STY)]PTPTIVRPGSLPLHLGYDPLHPTLPSPTSVITQAPPSNR_.5;_PVLIST[Phospho (STY)]PTPTIVRPGSLPLHLGYDPLHPTLPSPTSVITQAPPSNR_.6;_PVLIST[Phospho (STY)]PTPTIVR_.2	ATF7_T145_M1
9.90462	13.1338	13.2561	9.30949	10.6049	12.8951	12.1796	13.9261	10.2168	9.65401	11.2137	7.109	11.9029	10.2576	6.34082	4.9363	4.97154	11.3007	6.04803	12.4939	11.6138	;ATF7	Uncharacterized protein;Cyclic AMP-dependent transcription factor ATF-7	K7ELQ4;P17544	_PGSLPLHLGY[Phospho (STY)]DPLHPTLPSPTSVITQAPPSNR_.3;_PGSLPLHLGY[Phospho (STY)]DPLHPTLPSPTSVITQAPPSNR_.4;_PVLISTPTPTIVRPGSLPLHLGY[Phospho (STY)]DPLHPTLPSPTSVITQAPPSNR_.5;_PVLISTPTPTIVRPGSLPLHLGY[Phospho (STY)]DPLHPTLPSPTSVITQAPPSNR_.6	ATF7_Y162_M1
7.71805	6.91809	6.72135	5.0926	9.21637	5.83686	8.94187	7.0989	6.56165	9.41517	7.02536	11.3726	7.16681	7.9137	8.39567	8.72178	8.23959	8.65602	6.69398	3.04	5.29332	ATG13	Autophagy-related protein 13	O75143	_AS[Phospho (STY)]PHDVLETIFVR_.2	ATG13_S361_M1
8.0163	5.47664	5.86711	4.14381	5.08485	7.12552	5.16111	4.23418	5.76687	6.45762	6.61961	6.22659	4.95876	5.70302	4.44748	6.25108	5.41664	5.54304	4.61497	5.67329	6.54594	ATG16L1	Autophagy-related protein 16-1	Q676U5	_RLS[Phospho (STY)]QPAGGLLDSITNIFGR_.3	ATG16L1_S269_M1
5.70324	4.53374	4.76575	2.89515	7.43145	2.64779	5.60077	4.6277	5.95101	5.38665	3.02832	5.94022	6.75517	4.57559	5.96616	5.1099	4.61985	4.92953	5.86065	5.49508	5.98858	ATG3	Ubiquitin-like-conjugating enzyme ATG3	Q9NT62	_MQNVINT[Phospho (STY)]VK_.2	ATG3_T7_M1
3.751	8.71098	4.5972	2.80606	5.75691	3.88871	8.5822	4.07068	6.73009	10.5681	7.17855	7.6347	5.24252	7.8762	7.7638	9.01792	7.37869	4.6999	5.15562	4.32967	5.7828	ATG3	Ubiquitin-like-conjugating enzyme ATG3	Q9NT62	_ALEVAEY[Phospho (STY)]LTPVLK_.2	ATG3_Y18_M1
8.50894	8.85244	8.34185	5.01347	9.70872	8.37382	8.39316	7.39614	8.77567	9.27179	8.40711	11.0887	8.79591	9.54336	8.39857	8.3569	7.86272	5.29882	9.10778	7.17669	7.66088	ATG4B	Cysteine protease ATG4B	Q9Y4P1	_FFDS[Phospho (STY)]EDEDFEILSL_.2	ATG4B_S383_M1
8.74217	5.37239	5.99281	9.93132	10.9384	9.89664	10.1006	10.6783	10.0501	6.03432	6.42017	6.42	6.15859	9.77597	3.94175	6.42883	6.01886	3.36272	9.42058	4.79852	5.46827	ATG9A	Autophagy-related protein 9A	Q7Z3C6	_SFS[Phospho (STY)]PLQPGQAPTGR_.2	ATG9A_S656_M1
9.61416	4.14322	4.24849	9.17254	8.94635	10.7876	9.15685	5.83631	9.5944	8.55708	8.97874	10.4923	10.4688	7.89957	7.93091	8.40549	8.38496	9.5019	4.74081	8.50092	5.33835	ATG9A	Autophagy-related protein 9A	Q7Z3C6	_SAS[Phospho (STY)]YPC[Carbamidomethyl (C)]AAPR_.2	ATG9A_S761_M1
7.45441	5.0124	7.08361	6.65184	7.47636	5.27009	3.74925	4.84626	5.74912	7.82489	7.56024	9.08024	5.47	7.44646	7.29267	7.94064	8.26572	4.39655	6.76281	4.86715	6.9248	ATL3	Atlastin-3	Q6DD88	_DAVVGRPS[Phospho (STY)]MDK_.2	ATL3_S535_M1
6.29308	4.54827	5.95504	8.73422	11.0985	9.57199	5.30036	4.07777	4.03812	9.3511	8.18909	5.35926	9.69552	11.1574	8.64015	9.42541	10.1893	6.29697	4.78157	9.2149	9.98029	ATN1	Atrophin-1	P54259	_TAS[Phospho (STY)]PPGPPPYGK_.2	ATN1_S632_M1
7.26437	7.79066	4.89035	8.86066	7.52323	8.70347	6.60507	10.2061	5.55384	4.74201	7.47365	5.51243	7.05331	2.93213	6.52392	5.15364	4.98889	5.33769	7.17505	5.73797	6.24523	ATN1	Atrophin-1	P54259	_GTS[Phospho (STY)]PPAGPGTFK_.2	ATN1_S677_M1
10.8011	9.87494	6.21857	8.48307	8.37754	11.5424	8.46426	9.92844	9.30523	8.46397	9.75319	8.859	9.92234	8.53662	8.51826	8.30267	9.24118	6.16754	4.13148	8.20378	7.58368	ATN1	Atrophin-1	P54259	_TGT[Phospho (STY)]PPGYR_.2	ATN1_T669_M1
7.26748	4.08497	4.92428	7.09372	5.38435	7.39585	5.45854	3.32769	7.81636	6.95149	7.27926	9.09511	5.93648	3.80215	6.72612	5.73533	7.80454	7.53985	7.27692	8.10556	7.26048	ATP1B3	Sodium/potassium-transporting ATPase subunit beta-3	P54709	_S[Phospho (STY)]LNQSLAEWK_.2	ATP1B3_S8_M1
6.95664	5.3399	6.25866	6.8526	8.94857	8.67696	4.24923	9.02687	9.07096	5.17486	7.8662	5.77795	4.50264	4.84422	5.02878	5.61886	5.74133	5.44554	5.00271	4.78506	2.80631	ATP2A2	Sarcoplasmic/endoplasmic reticulum calcium ATPase 2	P16615	_EFDELNPS[Phospho (STY)]AQR_.2	ATP2A2_S663_M1
6.17884	4.16165	8.4472	6.73882	8.57571	7.49829	7.38697	7.16462	7.4229	9.54972	8.00403	12.9433	4.17715	8.58086	8.5057	7.72264	7.14011	9.57414	7.6167	4.49461	8.19523	ATP2B1	Plasma membrane calcium-transporting ATPase 1	P20020	_S[Phospho (STY)]SIHNFMTHPEFR_.3	ATP2B1_S1177_M1
3.53096	5.12565	4.65131	5.2965	11.7504	3.83279	3.81282	4.23902	5.3709	11.6858	6.85438	6.82821	5.39435	12.7138	13.0988	12.0985	11.5405	12.9506	11.3336	4.80774	5.89166	ATP2B4	Plasma membrane calcium-transporting ATPase 4	P23634	_SIHSFMTHPEFAIEEELPRT[Phospho (STY)]PLLDEEEEENPDK_.4;_SIHSFMTHPEFAIEEELPRT[Phospho (STY)]PLLDEEEEENPDK_.5;_SIHSFM[Oxidation (M)]THPEFAIEEELPRT[Phospho (STY)]PLLDEEEEENPDK_.4;_SIHSFM[Oxidation (M)]THPEFAIEEELPRT[Phospho (STY)]PLLDEEEEENPDK_.5	ATP2B4_T1181_M1
3.49765	6.01297	5.2881	3.5366	5.07655	6.67902	5.61819	5.75207	4.87568	5.69501	6.46889	7.94165	4.47902	6.36535	6.87844	5.7153	5.59492	6.18673	4.78473	4.94778	6.16224	ATP8B2	Phospholipid-transporting ATPase ID	P98198	_LS[Phospho (STY)]SLALSSFTTR_.2	ATP8B2_S1169_M1
3.02461	5.50949	4.07196	2.89355	7.26451	2.35204	7.51981	4.49286	4.76261	7.72423	5.01248	10.4749	6.2167	7.77219	7.69267	8.28047	8.33976	8.73242	7.4021	3.35193	4.07111	ATRX	Transcriptional regulator ATRX	P46100	_KKDELS[Phospho (STY)]DYAEK_.2;_KKDELS[Phospho (STY)]DYAEK_.3	ATRX_S1061_M1
6.49051	7.87253	6.91889	3.87256	6.82556	6.30172	7.05405	7.13106	7.82677	6.07714	8.47421	9.11889	4.14418	4.81962	5.08864	5.60867	6.26511	5.90405	5.47125	3.34818	4.30689	ATRX	Transcriptional regulator ATRX	P46100	_EVIEIEDAS[Phospho (STY)]PTK_.2	ATRX_S1527_M1
3.71559	5.80718	4.83283	3.59826	4.36965	3.417	3.39093	3.49737	6.50573	3.68265	5.42889	7.22314	5.78096	9.44323	2.69421	11.2893	6.65828	4.20965	5.24239	3.97339	4.59557	ATRX	Transcriptional regulator ATRX	P46100	_LTPVSLS[Phospho (STY)]NS[Phospho (STY)]PIK_.2;_LTPVS[Phospho (STY)]LS[Phospho (STY)]NSPIK_.2	ATRX_S596_M2
12.3665	11.1628	12.3781	10.6641	7.10418	12.0399	11.8523	10.0016	11.3156	2.6338	12.2214	13.0608	10.8519	12.3004	13.0095	13.0309	5.54015	11.195	4.8678	10.4107	10.0104	ATRX	Transcriptional regulator ATRX	P46100	_LTPVSLSNS[Phospho (STY)]PIK_.2	ATRX_S598_M1
3.37187	5.37487	8.10633	3.47412	11.6787	3.79441	4.36905	3.57992	5.51654	5.63637	4.18584	5.72432	3.52837	4.28883	4.77631	4.79355	5.6182	7.27704	5.06247	5.27962	4.97447	ATXN1	Ataxin-1	P54253	_APGLITPGS[Phospho (STY)]PPPAQQNQYVHISSSPQNTGR_.3	ATXN1_S238_M1
3.83303	5.70777	3.54657	3.32817	6.58746	4.01937	4.94623	3.36577	6.04447	6.2043	3.69347	6.65984	4.00828	5.04827	6.00414	6.35195	4.49548	7.10888	7.0488	4.32166	3.20305	ATXN2L	Ataxin-2-like protein	Q8WWM7	_QGSGRESPSLAS[Phospho (STY)]R_.2	ATXN2L_S344_M1
10.7015	10.6713	10.685	10.7817	10.0932	4.69901	10.8176	10.367	10.4059	10.5287	10.0612	10.9178	9.78282	10.6714	10.1628	8.68552	9.7495	10.0245	6.34926	7.50323	8.24476	ATXN2L	Ataxin-2-like protein	Q8WWM7	_MYPPRS[Phospho (STY)]PK_.2	ATXN2L_S449_M1
2.6073	3.73415	5.35672	5.5628	5.29471	3.55986	3.11654	4.28109	3.98783	8.67105	3.54783	5.69586	4.72789	4.01897	4.86556	5.94832	4.60848	5.91153	4.71529	5.49627	4.67026	ATXN2L	Ataxin-2-like protein	Q8WWM7	_EDKPPLAPSGGTEGPEQPPPPC[Carbamidomethyl (C)]PSQTGS[Phospho (STY)]PPVGLIK_.4	ATXN2L_S634_M1
3.66068	5.97428	7.82934	3.12981	7.89275	4.573	5.05934	3.11959	4.26411	3.15272	4.55756	6.1122	5.62071	8.62241	7.20941	6.07959	5.21844	4.99449	4.07605	3.60072	4.14604	ATXN2L	Ataxin-2-like protein	Q8WWM7	_STSTPTS[Phospho (STY)]PGPR_.2	ATXN2L_S684_M1
8.59001	9.48643	5.26862	7.57884	9.31962	8.51486	9.69025	8.3452	4.66923	4.20052	8.99841	13.0743	8.62123	10.0501	9.22695	5.35649	9.67178	5.74561	5.51384	3.78254	5.26458	ATXN2	Ataxin-2	Q99700	_TS[Phospho (STY)]PSGGTWSSVVSGVPR_.2;_TS[Phospho (STY)]PSGGTWSSVVSGVPR_.3	ATXN2_S667_M1
5.40353	5.49626	5.26303	4.51983	7.42063	3.591	4.89922	5.25888	4.47074	11.3662	6.8386	12.6312	5.05168	4.22449	3.61528	10.5694	4.0702	10.9873	4.7212	4.06947	5.79305	ATXN2	Ataxin-2	Q99700	_TSPS[Phospho (STY)]GGTWSSVVSGVPR_.2;_TSPS[Phospho (STY)]GGTWSSVVSGVPR_.3	ATXN2_S669_M1
5.77535	6.10569	5.70367	4.27833	6.43116	5.08689	7.30959	3.90794	5.03167	6.47596	3.9272	5.90384	4.63091	4.88949	4.78573	6.7118	6.07814	6.83218	4.90019	3.98435	4.39758	ATXN2	Ataxin-2	Q99700	_GIS[Phospho (STY)]PVVSEHR_.2	ATXN2_S784_M1
3.95311	5.15835	4.57543	6.01332	5.79682	5.65524	7.61211	7.256	3.99674	4.57885	4.87288	8.00917	3.47678	4.93148	5.80065	5.80884	4.95682	6.19005	5.85039	5.02429	4.24619	ATXN2	Ataxin-2	Q99700	_PNS[Phospho (STY)]PSISPSILSNTEHK_.3	ATXN2_S861_M1
5.80539	6.12465	5.29717	4.00428	4.79387	7.21261	4.36793	5.04655	5.2999	6.70241	3.09824	7.25799	6.80194	9.87027	5.00868	4.80591	7.83541	4.4219	8.00453	5.26847	3.91562	ATXN2	Ataxin-2	Q99700	_TSPSGGT[Phospho (STY)]WSSVVSGVPR_.2;_TSPSGGT[Phospho (STY)]WSSVVSGVPR_.3	ATXN2_T672_M1
10.5321	11.8365	9.03369	10.7721	5.59717	10.2093	11.0184	6.74586	8.92119	11.7165	9.13581	7.02461	10.1182	11.461	6.4021	6.88168	9.74805	8.27509	10.4215	8.95667	10.2924	AUTS2	Autism susceptibility gene 2 protein	Q8WXX7	_TPPTAALSAPPPLISTLGGRPVS[Phospho (STY)]PR_.3;_TPPTAALSAPPPLISTLGGRPVS[Phospho (STY)]PR_.4	AUTS2_S1233_M1
4.64418	6.67923	5.26016	2.27805	5.5256	3.55885	5.53398	4.49411	4.84646	4.53282	4.35234	4.42364	5.15525	4.97841	5.31986	5.91972	4.96528	5.92466	5.68743	7.62799	3.4337	AVEN	Cell death regulator Aven	Q9NQS1	_S[Phospho (STY)]VAAGC[Carbamidomethyl (C)]PVLLGK_.2	AVEN_S246_M1
9.29699	4.89912	5.88002	3.84481	5.87726	5.28262	6.1562	4.48203	4.26597	3.03783	6.00236	7.15587	5.19186	3.90955	5.13158	6.75304	4.95015	5.80998	9.85712	4.91533	5.15822	AVEN	Cell death regulator Aven	Q9NQS1	_DSQKPT[Phospho (STY)]SPLQSAGDHLEEELDLLLNLDAPIK_.4	AVEN_T272_M1
8.73634	11.8674	12.6279	8.05528	17.4869	3.41878	11.3275	3.93924	14.5996	5.00625	4.60646	6.09305	5.77618	4.92693	4.53828	4.07	5.86312	5.12793	4.74689	5.10778	15.905	BABAM1	BRISC and BRCA1-A complex member 1	Q9NWV8	_MEVAEPSSPTEEEEEEEEHS[Phospho (STY)]AEPRPR_.3;_MEVAEPSSPTEEEEEEEEHS[Phospho (STY)]AEPRPR_.4;_M[Oxidation (M)]EVAEPSSPTEEEEEEEEHS[Phospho (STY)]AEPRPR_.3;_M[Oxidation (M)]EVAEPSSPTEEEEEEEEHS[Phospho (STY)]AEPRPR_.4	BABAM1_S20_M1
3.45739	4.44589	5.88477	2.00709	6.82248	4.83807	7.05444	5.69651	4.16251	5.99873	3.11277	9.96432	3.99592	3.27	5.61007	5.93501	6.44122	6.37446	4.99502	4.88765	5.51273	BABAM1	BRISC and BRCA1-A complex member 1	Q9NWV8	_M[Oxidation (M)]EVAEPS[Phospho (STY)]S[Phospho (STY)]PTEEEEEEEEHSAEPRPR_.3	BABAM1_S7_M2
4.04824	12.1858	10.9849	4.35478	17.2687	7.97532	15.2087	3.46966	4.56525	16.1731	11.9169	18.5201	11.3332	16.5213	16.9191	16.6468	16.7907	17.3743	16.7405	14.1951	14.6403	BABAM1	BRISC and BRCA1-A complex member 1	Q9NWV8	_MEVAEPSS[Phospho (STY)]PTEEEEEEEEHSAEPRPR_.3;_MEVAEPSS[Phospho (STY)]PTEEEEEEEEHSAEPRPR_.4;_M[Oxidation (M)]EVAEPSS[Phospho (STY)]PTEEEEEEEEHSAEPRPR_.3;_M[Oxidation (M)]EVAEPSS[Phospho (STY)]PTEEEEEEEEHSAEPRPR_.4	BABAM1_S8_M1
7.20462	9.45498	3.5016	9.91092	5.32621	8.10949	14.2272	6.5034	7.63109	16.0539	13.1221	17.2825	5.0128	5.47503	4.77166	5.2976	15.2234	15.8212	16.5425	14.4417	4.30561	BABAM1	BRISC and BRCA1-A complex member 1	Q9NWV8	_MEVAEPSSPT[Phospho (STY)]EEEEEEEEHSAEPRPR_.3;_MEVAEPSSPT[Phospho (STY)]EEEEEEEEHSAEPRPR_.4;_M[Oxidation (M)]EVAEPSSPT[Phospho (STY)]EEEEEEEEHSAEPRPR_.3;_M[Oxidation (M)]EVAEPSSPT[Phospho (STY)]EEEEEEEEHSAEPRPR_.4	BABAM1_T10_M1
6.52516	6.05337	5.65312	6.35556	5.38952	5.39886	3.48002	6.56457	6.01426	5.14155	4.47236	6.68797	5.80043	5.14465	5.07973	7.09451	4.78686	8.76581	6.41153	5.30949	4.38962	BACH1	Transcription regulator protein BACH1	O14867	_TFGES[Phospho (STY)]QDLPLK_.2	BACH1_S364_M1
3.16129	5.05128	5.21571	7.69495	8.77791	3.22752	4.40352	3.54657	6.48005	8.28546	7.45751	7.52318	5.55725	7.563	7.8476	5.55425	8.35991	8.82901	5.26161	5.46528	3.75745	BACH1	Transcription regulator protein BACH1	O14867	_ISES[Phospho (STY)]PEPGQR_.2	BACH1_S445_M1
10.6709	11.1679	12.0394	9.45908	13.4328	10.3222	11.4976	9.00702	10.6342	12.8277	10.8746	16.2773	10.3521	12.3119	12.6761	13.6286	12.9657	13.948	11.9312	10.6827	11.2369	BAD	Bcl2-associated agonist of cell death	Q92934	_MS[Phospho (STY)]DEFVDSFK_.2;_M[Oxidation (M)]S[Phospho (STY)]DEFVDSFK_.2;_RMS[Phospho (STY)]DEFVDSFKK_.2;_RMS[Phospho (STY)]DEFVDSFKK_.3;_RMS[Phospho (STY)]DEFVDSFK_.2;_RM[Oxidation (M)]S[Phospho (STY)]DEFVDSFKK_.2;_RM[Oxidation (M)]S[Phospho (STY)]DEFVDSFKK_.3;_RM[Oxidation (M)]S[Phospho (STY)]DEFVDSFK_.2	BAD_S118_M1
3.18125	4.03049	4.84794	2.97927	6.40127	3.69831	5.17353	7.68417	5.76811	5.8407	6.14584	8.60092	10.0075	7.35955	8.27251	5.20931	3.42925	7.14791	5.35178	4.96124	5.36672	BAD	Bcl2-associated agonist of cell death	Q92934	_GLGPS[Phospho (STY)]PAGDGPSGSGK_.2	BAD_S25_M1
14.4075	13.6662	13.6553	13.0148	15.8049	13.4379	14.1507	12.7261	13.4993	15.0146	13.5785	16.5248	14.0091	15.1897	15.4994	16.6531	15.4209	15.7184	11.9044	13.508	14.2033	BAD	Bcl2-associated agonist of cell death	Q92934	_SRS[Phospho (STY)]APPNLWAAQR_.2;_S[Phospho (STY)]APPNLWAAQR_.2;_S[Phospho (STY)]APPNLWAAQR_.3	BAD_S99_M1
4.44	4.81369	8.43545	4.88591	5.84656	6.58749	8.88733	5.41418	4.31561	9.01442	7.36151	11.0019	7.92119	9.09496	5.93844	9.10551	5.07419	4.60253	8.50393	8.00044	5.56113	BAG3	BAG family molecular chaperone regulator 3	O95817	_S[Phospho (STY)]SLGSHQLPR_.2	BAG3_S194_M1
10.9671	8.7335	6.0907	9.88544	11.6698	10.1892	11.3812	9.3978	5.47436	12.0333	7.865	6.65602	5.82804	13.7096	13.0519	11.9903	12.0053	12.6206	11.3256	8.42694	9.26319	BAG3	BAG family molecular chaperone regulator 3	O95817	_SSTPLHS[Phospho (STY)]PSPIR_.2;_SSTPLHS[Phospho (STY)]PSPIR_.3	BAG3_S289_M1
7.49548	5.41114	4.66173	5.59376	5.28009	3.64217	4.6927	4.91719	6.27387	9.4669	3.76006	11.3793	3.91005	10.4997	4.86431	6.18486	10.7424	6.60764	8.5163	5.13933	5.52618	BAG3	BAG family molecular chaperone regulator 3	O95817	_SSTPLHS[Phospho (STY)]PS[Phospho (STY)]PIR_.2;_SST[Phospho (STY)]PLHS[Phospho (STY)]PSPIR_.2	BAG3_S289_M2
9.67667	5.43081	8.67516	11.2959	5.32927	8.63381	10.3412	5.40448	6.20865	11.8844	4.05677	9.32308	4.14384	11.5019	3.97332	9.5677	12.0898	9.49857	11.0057	9.50421	5.07633	BAG3	BAG family molecular chaperone regulator 3	O95817	_SSTPLHSPS[Phospho (STY)]PIR_.2;_SSTPLHSPS[Phospho (STY)]PIR_.3	BAG3_S291_M1
5.04962	7.1342	11.0114	6.07584	11.9878	6.47458	11.3624	11.1706	5.77353	10.0414	8.37638	9.84825	8.54643	11.9022	11.2015	10.1038	5.93907	8.4087	9.0457	4.76339	8.42599	BAG3	BAG family molecular chaperone regulator 3	O95817	_VPPAPVPC[Carbamidomethyl (C)]PPPS[Phospho (STY)]PGPSAVPSSPK_.3;_VPPAPVPC[Carbamidomethyl (C)]PPPS[Phospho (STY)]PGPSAVPSSPK_.4	BAG3_S377_M1
6.1139	4.56306	6.44065	4.36662	10.1578	2.91208	7.76531	5.77192	6.59639	10.707	3.86298	13.2074	5.01673	13.4825	13.1433	8.95658	8.91502	10.7312	5.84996	3.85489	4.03362	BAG3	BAG family molecular chaperone regulator 3	O95817	_VPPAPVPC[Carbamidomethyl (C)]PPPS[Phospho (STY)]PGPSAVPSS[Phospho (STY)]PK_.4;_VPPAPVPC[Carbamidomethyl (C)]PPPS[Phospho (STY)]PGPS[Phospho (STY)]AVPSSPK_.3;_VPPAPVPC[Carbamidomethyl (C)]PPPS[Phospho (STY)]PGPS[Phospho (STY)]AVPSSPK_.4	BAG3_S377_M2
7.53963	9.22357	10.8898	8.9616	11.0004	4.29853	9.32151	10.6608	5.4074	12.9899	2.96927	8.21157	8.90465	5.52182	12.292	9.58663	8.83718	6.28966	8.18832	4.83252	4.65309	BAG3	BAG family molecular chaperone regulator 3	O95817	_VPPAPVPC[Carbamidomethyl (C)]PPPSPGPS[Phospho (STY)]AVPSSPK_.3;_VPPAPVPC[Carbamidomethyl (C)]PPPSPGPS[Phospho (STY)]AVPSSPK_.4	BAG3_S381_M1
4.65397	5.87814	4.9803	4.05502	9.75151	3.94535	7.40284	5.48336	5.77967	10.3251	3.77777	12.971	6.29591	13.1378	12.7905	8.55107	8.53809	10.4265	6.09184	5.03678	4.3309	BAG3	BAG family molecular chaperone regulator 3	O95817	_VPPAPVPC[Carbamidomethyl (C)]PPPS[Phospho (STY)]PGPS[Phospho (STY)]AVPSSPK_.3;_VPPAPVPC[Carbamidomethyl (C)]PPPS[Phospho (STY)]PGPS[Phospho (STY)]AVPSSPK_.4	BAG3_S381_M2
4.56776	9.4017	6.20815	8.01077	13.4809	10.7504	9.77417	12.689	7.93149	4.74871	5.85122	8.02664	7.12369	4.25774	2.67152	11.7169	9.38184	8.43388	4.7212	4.94589	8.14899	BAG3	BAG family molecular chaperone regulator 3	O95817	_VPPAPVPC[Carbamidomethyl (C)]PPPSPGPSAVPSS[Phospho (STY)]PK_.3;_VPPAPVPC[Carbamidomethyl (C)]PPPSPGPSAVPSS[Phospho (STY)]PK_.4	BAG3_S386_M1
6.582	5.90966	4.69289	8.22577	8.00385	8.12479	4.93533	4.89992	4.92726	10.671	3.62515	7.02656	4.27265	10.5697	11.2885	10.9875	11.1775	10.3985	4.83362	5.84032	9.26369	BAG3	BAG family molecular chaperone regulator 3	O95817	_SST[Phospho (STY)]PLHSPSPIR_.2	BAG3_T285_M1
7.49548	5.79197	6.20495	5.59376	6.71594	4.97841	5.67129	3.21254	3.12542	9.4669	3.76527	11.3793	6.95114	10.4997	5.5763	4.14189	10.7424	5.63994	8.5163	5.42202	3.33861	BAG3	BAG family molecular chaperone regulator 3	O95817	_SST[Phospho (STY)]PLHSPS[Phospho (STY)]PIR_.2;_SST[Phospho (STY)]PLHS[Phospho (STY)]PSPIR_.2	BAG3_T285_M2
3.31273	4.61106	4.23099	4.09245	6.8585	4.25828	5.00213	4.76422	4.46996	5.11138	3.61127	5.80704	3.12987	9.22771	9.72706	5.80677	4.07187	8.82553	7.37325	8.36764	3.04845	BAG6	Large proline-rich protein BAG6	P46379	_APPQTHLPSGASSGTGSAS[Phospho (STY)]ATHGGGSPPGTR_.4	BAG6_S106_M1
4.9472	8.05752	6.49641	7.53605	6.82311	8.11267	4.67197	5.74534	7.21529	8.19764	8.08479	10.5367	7.78414	5.73143	6.97535	6.44853	4.40327	5.73575	5.27749	3.98719	4.4373	BAHD1	Bromo adjacent homology domain-containing 1 protein	Q8TBE0	_S[Phospho (STY)]LPMLSSGLTGR_.2	BAHD1_S8_M1
10.173	8.5144	6.27464	9.6418	4.34607	9.11489	8.42789	3.7952	6.73934	9.29284	9.00918	6.63497	7.65575	10.082	10.3756	10.5833	8.92896	8.87834	9.39858	9.08227	9.10244	BAIAP2L1	Brain-specific angiogenesis inhibitor 1-associated protein 2-like protein 1	Q9UHR4	_SVS[Phospho (STY)]VATGLNMMK_.2	BAIAP2L1_S331_M1
8.5973	4.52036	4.75216	7.63437	6.06329	7.85709	6.33503	4.79793	6.00251	7.84775	3.28442	6.52554	4.07584	8.54592	8.81519	10.4435	10.1462	9.57009	6.52889	6.63492	6.91987	BAIAP2	Brain-specific angiogenesis inhibitor 1-associated protein 2	Q9UQB8	_S[Phospho (STY)]NLVISDPIPGAK_.2	BAIAP2_S263_M1
4.49968	4.17019	5.21778	3.43622	3.79833	3.79199	5.51288	3.99702	3.79232	5.26181	4.87433	6.67864	5.27165	5.69904	4.58794	5.07654	8.67319	6.86886	7.26109	4.18318	5.38195	BAIAP2	Brain-specific angiogenesis inhibitor 1-associated protein 2	Q9UQB8	_LSDSYS[Phospho (STY)]NTLPVR_.2	BAIAP2_S338_M1
12.2823	10.3692	10.0122	10.3781	9.08707	11.3144	10.1295	4.65396	4.90168	11.1099	8.95399	6.3024	9.12309	11.7411	12.4062	13.3293	13.5399	12.6192	12.0753	10.3189	11.5725	BAIAP2	Brain-specific angiogenesis inhibitor 1-associated protein 2	Q9UQB8	_SSS[Phospho (STY)]TGNLLDK_.2	BAIAP2_S454_M1
10.299	5.22177	5.6945	9.79942	5.06048	8.52161	5.30393	10.4012	6.1811	4.50258	5.07843	7.11041	4.87442	7.39597	4.81739	10.3654	3.48292	9.20521	5.56908	4.72171	5.42657	BAIAP2	Brain-specific angiogenesis inhibitor 1-associated protein 2	Q9UQB8	_LSDSYSNT[Phospho (STY)]LPVR_.2	BAIAP2_T340_M1
3.93648	4.82983	4.54399	3.66632	7.11297	5.20159	9.50525	7.07777	3.93197	5.31122	5.65667	7.67772	6.7728	6.16005	6.11688	9.61651	6.19061	9.87105	4.1817	6.70963	9.28755	BAIAP2	Brain-specific angiogenesis inhibitor 1-associated protein 2	Q9UQB8	_LSDSY[Phospho (STY)]SNTLPVR_.2	BAIAP2_Y337_M1
5.9785	5.13809	5.5398	5.68333	4.96829	2.09339	6.50924	4.62939	4.82033	6.65239	5.03153	7.19078	4.83715	4.4088	6.13336	6.44895	4.45241	5.4707	4.94888	5.36163	5.20676	BANF1	Barrier-to-autointegration factor	O75531	_PVGS[Phospho (STY)]LAGIGEVLGK_.2	BANF1_S22_M1
14.1906	4.32616	5.00563	12.9343	6.82332	11.2474	4.36792	13.4295	11.5182	6.0034	10.74	5.78841	12.9428	5.38164	5.82203	6.79664	6.22101	7.36277	5.20743	4.83724	3.68056	BAP18	Chromatin complexes subunit BAP18	Q8IXM2	_VASGVLS[Phospho (STY)]PPPAAPPPSSSSVPEAGGPPIK_.3;_VASGVLS[Phospho (STY)]PPPAAPPPSSSSVPEAGGPPIK_.4	BAP18_S110_M1
4.68361	4.83909	4.85401	5.10976	5.4105	3.04665	6.04774	6.16337	5.96091	5.34387	3.15959	8.23124	7.84909	9.1928	9.2471	8.61253	9.04578	6.79623	4.35497	5.7183	8.75368	BASP1	Brain acid soluble protein 1	P80723	_AAEAAAAPAES[Phospho (STY)]AAPAAGEEPSKEEGEPK_.3	BASP1_S132_M1
7.85942	5.77696	4.6142	7.37269	7.21259	3.72781	4.11945	4.43181	4.81534	6.83068	2.19608	5.63874	4.56264	7.71924	7.9453	7.06979	6.81208	8.97284	8.46662	5.07406	6.44972	BASP1	Brain acid soluble protein 1	P80723	_KTEAPAAPAAQET[Phospho (STY)]K_.2;_TEAPAAPAAQET[Phospho (STY)]K_.2	BASP1_T162_M1
4.03956	11.8868	8.41976	11.602	11.9489	11.6784	11.5887	4.2981	11.1978	3.9101	10.6004	11.515	12.9736	13.0486	13.656	12.1284	11.1816	12.9366	13.0311	11.4546	11.8428	BASP1	Brain acid soluble protein 1	P80723	_ETPAATEAPSST[Phospho (STY)]PK_.2	BASP1_T196_M1
3.575	3.85249	5.6768	3.96448	5.14913	6.05669	7.43977	4.18333	5.16315	4.75865	3.37314	6.06675	4.86451	5.76557	8.06128	6.1435	4.45357	5.70083	5.58565	4.4754	4.4399	BASP1	Brain acid soluble protein 1	P80723	_AQGPAASAEEPKPVEAPAANSDQTVT[Phospho (STY)]VKE_.3;_AQGPAASAEEPKPVEAPAANSDQTVT[Phospho (STY)]VK_.3	BASP1_T224_M1
7.5157	6.00954	4.47086	6.86109	4.99794	7.53411	7.30188	3.89644	5.64988	5.38015	4.82777	8.36403	4.34976	7.91888	7.50379	6.74472	4.40795	8.04883	4.94047	6.2409	5.59644	BASP1	Brain acid soluble protein 1	P80723	_AEGAAT[Phospho (STY)]EEEGTPK_.2;_KAEGAAT[Phospho (STY)]EEEGTPK_.2;_KAEGAAT[Phospho (STY)]EEEGTPK_.3	BASP1_T31_M1
5.82415	6.38445	4.90494	7.11484	7.75085	5.74732	7.37483	4.34431	4.82378	7.74995	6.00118	8.79923	8.00768	8.20627	8.0905	6.83919	6.28268	8.84292	6.94139	3.54949	6.03132	BASP1	Brain acid soluble protein 1	P80723	_AEGAATEEEGT[Phospho (STY)]PK_.2;_KAEGAATEEEGT[Phospho (STY)]PK_.2	BASP1_T36_M1
7.27549	9.63072	4.70074	6.73162	3.7389	6.38338	9.17618	4.2476	10.6025	8.40448	10.3239	11.0368	9.20811	7.63368	7.78828	5.58144	8.4596	4.66406	3.23613	4.36333	9.22022	BAZ1B	Tyrosine-protein kinase BAZ1B	Q9UIG0	_LAEDEGDS[Phospho (STY)]EPEAVGQSR_.2	BAZ1B_S1468_M1
3.2841	4.0244	6.42686	4.00302	6.44359	7.47655	5.94701	4.93631	4.71553	6.70596	2.89168	7.74103	4.88979	8.71626	8.44562	7.90219	5.35327	8.36919	5.34819	7.04356	7.28056	BBX	HMG box transcription factor BBX	Q8WY36	_S[Phospho (STY)]PTPTVNPR_.2	BBX_S159_M1
3.03831	8.53374	5.36341	4.49743	9.99757	2.68584	8.54834	4.37313	5.77873	9.20101	7.99623	5.98012	4.58226	9.48924	9.97534	9.25138	8.80847	9.74369	9.77287	5.84278	8.59587	BBX	HMG box transcription factor BBX	Q8WY36	_TADGRVS[Phospho (STY)]PAGGTLDDKPK_.3	BBX_S844_M1
12.936	13.045	11.3198	13.6444	11.6141	13.9728	11.711	12.1266	13.633	10.2492	13.2338	7.86921	13.1109	7.5211	8.96476	6.42666	5.51643	4.14888	8.358	10.7019	11.5369	BCAR1	Breast cancer anti-estrogen resistance protein 1	P56945	_PLPS[Phospho (STY)]PPK_.2	BCAR1_S639_M1
10.7113	11.0887	11.2305	9.70499	13.2962	10.4855	4.65486	9.86676	10.9219	11.2938	11.5449	6.50725	8.34782	11.0571	9.29582	11.1442	9.57088	6.02853	10.7189	8.60059	10.8939	BCAR1	Breast cancer anti-estrogen resistance protein 1	P56945	_TPLVLAAPPPDSPPAEDVY[Phospho (STY)]DVPPPAPDLYDVPPGLR_.5	BCAR1_Y362_M1
3.37726	5.51586	10.2367	8.78768	6.07833	3.81145	11.2279	4.96705	4.33521	3.94532	1.97814	8.12778	7.75208	5.24996	10.3432	5.25369	7.9014	5.96209	5.42254	3.86953	5.0276	BCAR1	Breast cancer anti-estrogen resistance protein 1	P56945	_TPLVLAAPPPDSPPAEDVYDVPPPAPDLY[Phospho (STY)]DVPPGLR_.5	BCAR1_Y372_M1
8.25197	9.35756	8.52186	8.87705	5.3192	9.24417	8.34278	9.03786	7.5662	4.58731	9.18776	10.545	6.90324	8.82412	9.49191	7.42186	9.52141	5.60585	6.72171	7.19137	7.50635	BCAR3	Breast cancer anti-estrogen resistance protein 3	O75815	_TGS[Phospho (STY)]EPALSPAVVR_.2	BCAR3_S370_M1
8.172	8.04779	8.2318	5.96719	4.55697	8.71787	8.44876	3.62402	7.37154	5.66559	8.95055	10.9548	5.93658	7.37449	6.86912	6.13153	7.8176	9.80205	5.48364	7.82116	7.86573	;BCKDHA	Uncharacterized protein;2-oxoisovalerate dehydrogenase subunit alpha, mitochondrial	F5H5P2;P12694	_S[Phospho (STY)]VDEVNYWDK_.2	BCKDHA_S381_M1
2.46793	5.23516	5.24502	4.97642	5.74946	3.02426	4.53444	4.3619	6.25646	4.37441	5.93469	6.28282	5.57304	7.61158	7.98737	4.6706	6.18943	8.62296	7.65505	6.69562	6.17514	BCL11A	B-cell lymphoma/leukemia 11A	Q9H165	_GC[Carbamidomethyl (C)]S[Phospho (STY)]PGESASGGLSK_.2	BCL11A_S608_M1
4.59846	4.2152	4.66943	3.63985	4.41659	2.80583	4.6697	5.82066	5.23912	4.59991	4.5815	5.87019	5.85016	7.894	8.72627	6.21189	6.38912	10.5269	4.41802	7.55658	5.43746	BCL11A	B-cell lymphoma/leukemia 11A	Q9H165	_LLLGS[Phospho (STY)]PSSLS[Phospho (STY)]PFSK_.2;_LLLGS[Phospho (STY)]PSS[Phospho (STY)]LSPFSK_.2;_LLLGS[Phospho (STY)]PS[Phospho (STY)]SLSPFSK_.2	BCL11A_S625_M2
4.03656	6.2646	5.53759	4.1497	5.22839	1.96034	5.71254	4.30455	5.80995	5.22089	3.62763	6.27205	5.71621	4.06055	5.83668	5.70921	3.40304	6.00738	6.75146	6.26662	5.04956	BCL11A	B-cell lymphoma/leukemia 11A	Q9H165	_LLLGSPSSLS[Phospho (STY)]PFSK_.2	BCL11A_S630_M1
5.48102	5.00277	6.4709	4.67538	5.28727	2.84872	5.79014	5.52083	4.90047	5.78109	3.78458	7.72787	5.51681	7.894	8.72627	6.52077	5.94969	10.5269	6.0002	7.55658	3.92864	BCL11A	B-cell lymphoma/leukemia 11A	Q9H165	_LLLGS[Phospho (STY)]PSSLS[Phospho (STY)]PFSK_.2	BCL11A_S630_M2
7.62699	4.66489	5.14992	4.2578	6.47261	8.64955	3.54367	5.94837	7.0172	7.39961	7.746	4.11515	7.31318	4.74016	4.95331	6.35511	6.62607	6.45753	5.94715	5.02204	5.34012	BCL11B	B-cell lymphoma/leukemia 11B	Q9C0K0	_LPGTPPLFS[Phospho (STY)]PPPR_.2	BCL11B_S318_M1
4.27296	4.15701	5.60204	4.60428	6.65925	4.75406	4.452	4.74464	4.19582	6.8053	6.27375	4.55186	4.56007	5.65711	5.00297	5.89689	5.13798	4.85551	5.50557	5.19096	6.73813	BCL11B	B-cell lymphoma/leukemia 11B	Q9C0K0	_LLNPFQPS[Phospho (STY)]PK_.2	BCL11B_S398_M1
8.94592	4.00597	6.14724	7.40221	5.59578	6.16467	4.94756	5.41155	5.50016	5.83106	8.99011	7.08998	6.83419	7.79425	6.11054	6.99311	4.94581	6.33565	8.31772	4.44296	5.60786	BCL11B	B-cell lymphoma/leukemia 11B	Q9C0K0	_SPFLSTPPLPPMPPGGT[Phospho (STY)]PPPQPPAK_.3	BCL11B_T417_M1
3.91375	6.1915	4.95399	9.07999	7.4432	6.65722	6.84918	4.30905	9.24323	8.4461	10.974	5.8607	7.69806	4.31582	8.17291	5.29337	5.10679	4.48544	8.92374	7.27246	4.72838	BCL11B	B-cell lymphoma/leukemia 11B	Q9C0K0	_FST[Phospho (STY)]PPGDLLDGGLSGR_.2	BCL11B_T754_M1
6.14471	5.38534	7.33122	5.15712	4.85572	4.52686	6.75408	7.32675	7.88936	6.48183	6.60535	7.76848	8.966	9.44784	9.1196	5.09688	8.32118	7.52965	7.42415	7.20859	7.52709	BCL2L11	Bcl-2-like protein 11	O43521	_S[Phospho (STY)]PLFIFMR_.2	BCL2L11_S77_M1
3.58417	8.81826	5.1207	9.55192	4.86141	3.50007	5.37585	3.95742	4.61041	10.8025	8.85852	5.03061	8.49751	11.1009	5.10413	5.07532	5.06626	6.62988	4.71572	4.2625	3.55125	BCL2L13	Bcl-2-like protein 13	Q9BXK5	_ELQEALPEAPAPLLPHITATS[Phospho (STY)]LLGTR_.3	BCL2L13_S353_M1
8.82175	6.953	7.25736	4.23638	4.94511	3.96518	7.89902	10.3713	10.4882	7.69093	6.60013	6.99996	6.78994	5.15203	6.10675	8.56349	4.34769	5.49797	6.08411	3.20034	4.84459	BCL2L14	Apoptosis facilitator Bcl-2-like protein 14	Q9BZR8	_STPALFS[Phospho (STY)]PK_.2	BCL2L14_S44_M1
8.48252	4.35636	6.43819	8.60512	8.91052	9.03397	4.58181	4.21195	4.06413	7.83896	4.14047	7.0575	8.25175	8.55176	8.9947	8.83612	8.69542	7.00657	5.23391	7.83201	4.66764	BCL6	B-cell lymphoma 6 protein	P41182	_GLVSPQS[Phospho (STY)]PQK_.2	BCL6_S333_M1
3.86601	4.78056	4.07011	3.28274	14.4566	4.70191	12.4956	4.5495	5.25502	16.7616	3.27622	19.9314	5.47449	15.3924	16.135	16.1954	16.2512	15.3785	4.77491	3.19021	5.52599	BCL7C	B-cell CLL/lymphoma 7 protein family member C	Q8WUZ0	_GTEPS[Phospho (STY)]PGGTPQPSRPVS[Phospho (STY)]PAGPPEGVPEEAQPPR_.3;_GTEPS[Phospho (STY)]PGGTPQPSRPVS[Phospho (STY)]PAGPPEGVPEEAQPPR_.4	BCL7C_S114_M2
3.54734	4.57405	4.87983	14.3781	17.2734	11.2894	13.7517	4.10302	4.66154	17.4506	12.7969	20.9401	3.94325	17.4259	18.558	17.728	18.4104	17.4828	16.2048	10.7826	14.276	BCL7C	B-cell CLL/lymphoma 7 protein family member C	Q8WUZ0	_GTEPS[Phospho (STY)]PGGTPQPS[Phospho (STY)]RPVS[Phospho (STY)]PAGPPEGVPEEAQPPR_.3;_GTEPS[Phospho (STY)]PGGTPQPS[Phospho (STY)]RPVS[Phospho (STY)]PAGPPEGVPEEAQPPR_.5;_GTEPS[Phospho (STY)]PGGT[Phospho (STY)]PQPSRPVS[Phospho (STY)]PAGPPEGVPEEAQPPR_.3;_GTEPS[Phospho (STY)]PGGT[Phospho (STY)]PQPSRPVS[Phospho (STY)]PAGPPEGVPEEAQPPR_.5;_GTEPS[Phospho (STY)]PGGT[Phospho (STY)]PQPS[Phospho (STY)]RPVSPAGP…	BCL7C_S114_M3
7.65223	9.57971	9.91167	2.70191	17.5982	2.1572	13.917	4.88237	5.41854	18.0104	8.02525	21.1916	5.03102	16.4515	17.4827	17.3587	17.1319	17.1937	15.4103	12.1668	13.4842	BCL7C	B-cell CLL/lymphoma 7 protein family member C	Q8WUZ0	_GTEPSPGGTPQPS[Phospho (STY)]RPVS[Phospho (STY)]PAGPPEGVPEEAQPPR_.3;_GTEPSPGGTPQPS[Phospho (STY)]RPVS[Phospho (STY)]PAGPPEGVPEEAQPPR_.4;_GTEPSPGGTPQPS[Phospho (STY)]RPVS[Phospho (STY)]PAGPPEGVPEEAQPPR_.5;_GTEPSPGGT[Phospho (STY)]PQPS[Phospho (STY)]RPVSPAGPPEGVPEEAQPPR_.4;_GTEPSPGGT[Phospho (STY)]PQPS[Phospho (STY)]RPVSPAGPPEGVPEEAQPPR_.5	BCL7C_S122_M2
14.709	5.48832	12.3285	12.6881	17.2057	10.863	15.1423	9.57027	5.54711	17.04	11.0823	19.9389	16.6829	19.5097	18.151	17.1542	17.0051	17.5946	17.2155	13.334	13.5135	BCL7C	B-cell CLL/lymphoma 7 protein family member C	Q8WUZ0	_GTEPSPGGT[Phospho (STY)]PQPS[Phospho (STY)]RPVS[Phospho (STY)]PAGPPEGVPEEAQPPR_.3;_GTEPSPGGT[Phospho (STY)]PQPS[Phospho (STY)]RPVS[Phospho (STY)]PAGPPEGVPEEAQPPR_.4;_GTEPSPGGT[Phospho (STY)]PQPS[Phospho (STY)]RPVS[Phospho (STY)]PAGPPEGVPEEAQPPR_.5;_GTEPSPGGT[Phospho (STY)]PQPS[Phospho (STY)]RPVS[Phospho (STY)]PAGPPEGVPEEAQPPR_.6;_GTEPS[Phospho (STY)]PGGTPQPS[Phospho (STY)]RPVS[Phospho (STY)]PAGP…	BCL7C_S122_M3
4.34442	5.9325	5.49154	4.72008	13.7382	3.53076	11.3831	5.35494	10.3782	15.3271	5.69113	14.9655	4.80004	12.9521	11.8958	12.1335	11.8764	13.4373	8.56199	5.21148	4.35632	BCL7C	B-cell CLL/lymphoma 7 protein family member C	Q8WUZ0	_GTEPSPGGTPQPSRPVS[Phospho (STY)]PAGPPEGVPEEAQPPR_.3;_GTEPSPGGTPQPSRPVS[Phospho (STY)]PAGPPEGVPEEAQPPR_.4;_GTEPSPGGTPQPSRPVS[Phospho (STY)]PAGPPEGVPEEAQPPR_.5	BCL7C_S126_M1
7.5503	9.67163	9.80974	4.38091	17.2468	3.28024	13.946	5.62757	5.26689	18.1211	7.94905	21.5596	3.55203	16.6606	17.533	17.6484	17.4522	17.0196	15.4384	11.8932	13.3823	BCL7C	B-cell CLL/lymphoma 7 protein family member C	Q8WUZ0	_GTEPSPGGTPQPS[Phospho (STY)]RPVS[Phospho (STY)]PAGPPEGVPEEAQPPR_.3;_GTEPSPGGTPQPS[Phospho (STY)]RPVS[Phospho (STY)]PAGPPEGVPEEAQPPR_.4;_GTEPSPGGTPQPS[Phospho (STY)]RPVS[Phospho (STY)]PAGPPEGVPEEAQPPR_.5;_GTEPSPGGT[Phospho (STY)]PQPSRPVS[Phospho (STY)]PAGPPEGVPEEAQPPR_.5;_GTEPS[Phospho (STY)]PGGTPQPSRPVS[Phospho (STY)]PAGPPEGVPEEAQPPR_.3;_GTEPS[Phospho (STY)]PGGTPQPSRPVS[Phospho (STY)]PAGPPEGVPEE…	BCL7C_S126_M2
5.63374	4.43766	11.854	7.27378	16.7672	10.5599	13.9213	7.90275	6.09453	17.7267	9.21993	21.8419	4.77312	18.6444	18.1173	17.501	17.1986	17.7709	16.0607	11.5208	12.4417	BCL7C	B-cell CLL/lymphoma 7 protein family member C	Q8WUZ0	_GTEPSPGGT[Phospho (STY)]PQPS[Phospho (STY)]RPVS[Phospho (STY)]PAGPPEGVPEEAQPPR_.3;_GTEPSPGGT[Phospho (STY)]PQPS[Phospho (STY)]RPVS[Phospho (STY)]PAGPPEGVPEEAQPPR_.4;_GTEPSPGGT[Phospho (STY)]PQPS[Phospho (STY)]RPVS[Phospho (STY)]PAGPPEGVPEEAQPPR_.5;_GTEPSPGGT[Phospho (STY)]PQPS[Phospho (STY)]RPVS[Phospho (STY)]PAGPPEGVPEEAQPPR_.6;_GTEPS[Phospho (STY)]PGGTPQPS[Phospho (STY)]RPVS[Phospho (STY)]PAGP…	BCL7C_S126_M3
14.7555	4.15086	12.5104	13.335	17.4676	11.2654	14.4134	9.58987	4.88766	17.6586	11.2824	21.6035	16.7295	18.3646	18.6046	17.792	17.7821	18.0278	16.741	11.754	13.5448	BCL7C	B-cell CLL/lymphoma 7 protein family member C	Q8WUZ0	_GTEPSPGGT[Phospho (STY)]PQPS[Phospho (STY)]RPVS[Phospho (STY)]PAGPPEGVPEEAQPPR_.3;_GTEPSPGGT[Phospho (STY)]PQPS[Phospho (STY)]RPVS[Phospho (STY)]PAGPPEGVPEEAQPPR_.4;_GTEPSPGGT[Phospho (STY)]PQPS[Phospho (STY)]RPVS[Phospho (STY)]PAGPPEGVPEEAQPPR_.5;_GTEPSPGGT[Phospho (STY)]PQPS[Phospho (STY)]RPVS[Phospho (STY)]PAGPPEGVPEEAQPPR_.6;_GTEPS[Phospho (STY)]PGGT[Phospho (STY)]PQPSRPVS[Phospho (STY)]PAGP…	BCL7C_T118_M3
8.74296	6.85315	5.61423	8.38842	5.35071	3.19453	7.54255	6.40279	6.01133	5.21895	8.67132	6.35486	8.81992	5.23445	10.7172	5.58627	8.90009	5.70613	8.72836	7.4081	4.62534	BCL9L	B-cell CLL/lymphoma 9-like protein	Q86UU0	_SPSMAVPSPGWVAS[Phospho (STY)]PK_.2;_SPSM[Oxidation (M)]AVPSPGWVAS[Phospho (STY)]PK_.2	BCL9L_S1010_M1
7.03869	6.54845	5.32466	7.14493	4.97659	3.39295	7.38831	3.48041	4.79901	9.37206	4.2066	5.78062	5.63806	9.72788	9.56193	5.77009	5.40909	6.94472	3.29702	4.92101	8.34201	BCL9L	B-cell CLL/lymphoma 9-like protein	Q86UU0	_TAMPS[Phospho (STY)]PGVSQNK_.2	BCL9L_S1017_M1
11.4022	11.058	11.3863	10.2246	13.5367	10.599	12.0123	12.5585	13.0163	12.1799	12.7388	11.8552	11.2473	10.3508	10.6945	9.78866	9.65996	10.7096	9.04198	10.4843	10.1339	BCL9L	B-cell CLL/lymphoma 9-like protein	Q86UU0	_EAPGS[Phospho (STY)]PPLSPR_.2	BCL9L_S21_M1
10.7865	8.95241	6.22569	9.98311	12.0826	3.76485	11.4999	4.7364	5.50307	12.0741	5.86423	14.7774	11.1589	12.0526	12.6894	12.3214	12.0703	13.0133	10.9075	4.20765	11.0727	BCL9L	B-cell CLL/lymphoma 9-like protein	Q86UU0	_EAPGS[Phospho (STY)]PPLS[Phospho (STY)]PR_.2	BCL9L_S21_M2
10.7865	8.95241	5.62195	9.98311	12.0826	3.75859	11.4999	3.79195	5.98765	12.0741	5.86423	14.7774	11.1589	12.0526	12.6894	12.3214	12.0703	13.0133	10.9075	5.20735	11.0727	BCL9L	B-cell CLL/lymphoma 9-like protein	Q86UU0	_EAPGS[Phospho (STY)]PPLS[Phospho (STY)]PR_.2	BCL9L_S25_M2
11.6383	10.8165	8.90283	10.1774	11.0664	11.4193	11.4422	10.2792	11.4758	13.8375	10.8221	10.5322	12.4206	12.6679	13.243	11.6805	11.2694	11.1202	11.7226	10.5979	11.1061	BCL9L	B-cell CLL/lymphoma 9-like protein	Q86UU0	_GLLS[Phospho (STY)]PPMGQSGLR_.2;_GLLS[Phospho (STY)]PPM[Oxidation (M)]GQSGLR_.2	BCL9L_S750_M1
4.73916	4.03011	8.61467	3.82393	11.1592	3.12575	9.30166	2.25034	5.04351	11.4545	4.07206	11.3042	5.69574	11.4502	12.1979	10.6449	10.6212	10.889	9.58231	4.29691	6.01987	BCL9L	B-cell CLL/lymphoma 9-like protein	Q86UU0	_S[Phospho (STY)]PQVLGSSLSVR_.2	BCL9L_S975_M1
4.75236	5.46017	4.74855	3.02858	4.09227	3.5854	4.47718	3.26342	5.29375	10.5625	3.76704	5.66503	4.94263	3.05292	4.44386	5.87333	9.61588	6.399	7.96949	5.88168	4.86897	BCL9L	B-cell CLL/lymphoma 9-like protein	Q86UU0	_S[Phospho (STY)]PSMAVPSPGWVASPK_.2;_S[Phospho (STY)]PSM[Oxidation (M)]AVPSPGWVASPK_.2	BCL9L_S997_M1
6.00066	5.48566	5.92293	7.16991	4.96386	7.00816	4.28074	3.53542	7.68675	5.69372	3.2053	6.94543	4.83583	4.66932	5.53152	4.16426	4.8959	6.4996	4.52243	5.46047	5.20476	BCL9L	B-cell CLL/lymphoma 9-like protein	Q86UU0	_SPS[Phospho (STY)]MAVPSPGWVASPK_.2	BCL9L_S999_M1
7.22582	6.02774	5.30635	2.86329	5.13798	3.82084	3.93349	4.69274	6.79518	8.20237	6.31921	3.38164	5.24319	7.33873	8.3629	5.89342	5.5972	5.77096	5.05585	4.60128	3.59981	BCL9	B-cell CLL/lymphoma 9 protein	O00512	_IPVEGPLS[Phospho (STY)]PSR_.2	BCL9_S687_M1
4.31722	4.81202	5.81405	4.76708	5.1983	2.66485	4.47799	2.61345	4.41855	5.40831	5.40933	8.28478	5.3987	3.66239	4.24768	8.11103	5.03147	5.00738	5.90317	3.93094	3.27636	BCL9	B-cell CLL/lymphoma 9 protein	O00512	_S[Phospho (STY)]PPVLGSAAASPVHLK_.3	BCL9_S907_M1
3.02587	5.59912	4.8145	4.87271	6.39621	4.07701	4.98928	4.68987	4.8302	6.35085	3.85944	6.91331	4.9597	8.13544	8.50799	7.08821	5.73136	6.04675	4.87243	4.43792	4.47303	BCL9	B-cell CLL/lymphoma 9 protein	O00512	_SPPVLGSAAAS[Phospho (STY)]PVHLK_.3	BCL9_S917_M1
9.88307	6.08432	6.86143	7.36307	10.8698	9.35246	9.98334	7.11312	5.34407	9.36285	7.91398	6.69625	9.59866	10.9388	10.9472	9.89658	6.60253	9.12666	9.71943	9.28895	10.6286	BCL9	B-cell CLL/lymphoma 9 protein	O00512	_LQPT[Phospho (STY)]PPIPAPAPK_.2	BCL9_T257_M1
12.9856	13.741	12.7859	12.6873	14.077	12.667	13.2969	13.2206	13.6664	13.1918	13.9955	15.7061	13.2992	12.7167	13.488	13.2242	13.3682	13.8605	12.6918	12.9185	13.0234	BCLAF1	Bcl-2-associated transcription factor 1	Q9NYF8	_AEGEPQEES[Phospho (STY)]PLK_.2;_KAEGEPQEES[Phospho (STY)]PLK_.2	BCLAF1_S177_M1
6.18176	5.17269	5.47502	3.55184	7.71909	3.46203	8.39489	4.76059	8.55557	8.63202	8.3073	13.6536	3.8486	4.06297	8.41584	4.61073	6.84861	7.6878	7.12676	6.02793	6.1135	BCLAF1	Bcl-2-associated transcription factor 1	Q9NYF8	_FNDS[Phospho (STY)]EGDDTEETEDYR_.2	BCLAF1_S397_M1
14.0953	15.2521	15.0949	13.9241	17.2066	14.4946	15.3207	14.848	15.7343	17.1356	15.7526	17.9635	14.5306	15.1028	15.5193	17.5376	14.4611	16.56	15.2489	14.0731	14.9181	BCLAF1	Bcl-2-associated transcription factor 1	Q9NYF8	_DLFDYS[Phospho (STY)]PPLHK_.2;_LKDLFDYS[Phospho (STY)]PPLHK_.3;_LKDLFDYS[Phospho (STY)]PPLHK_.4	BCLAF1_S512_M1
9.60459	9.85961	9.04188	10.5785	9.57338	10.6192	9.61836	10.9939	3.96384	9.13622	10.1424	12.5177	9.90603	8.60962	8.62537	9.26054	9.46686	9.48029	8.35045	8.04387	7.67818	BCLAF1	Bcl-2-associated transcription factor 1	Q9NYF8	_STFREES[Phospho (STY)]PLR_.2;_STFREES[Phospho (STY)]PLR_.3	BCLAF1_S531_M1
14.0399	14.13	13.4693	13.2727	15.099	13.3117	13.6081	14.1616	14.2041	13.7049	14.4406	14.0927	13.527	12.953	13.5759	12.8393	12.4736	13.4641	12.0686	12.3919	12.328	BCLAF1	Bcl-2-associated transcription factor 1	Q9NYF8	_IDIS[Phospho (STY)]PSTLRK_.2;_IDIS[Phospho (STY)]PSTLRK_.3;_IDIS[Phospho (STY)]PSTLR_.2;_RIDIS[Phospho (STY)]PSTLR_.2	BCLAF1_S658_M1
3.80571	4.27997	7.52226	4.36514	6.54096	5.25738	4.15037	4.87398	5.6706	5.70192	4.06503	6.81589	5.71116	5.24464	5.21923	3.02621	4.89382	6.28333	6.1392	4.34896	4.00551	BCLAF1	Bcl-2-associated transcription factor 1	Q9NYF8	_LRC[Carbamidomethyl (C)]DS[Phospho (STY)]ADLR_.3	BCLAF1_S690_M1
8.74866	9.02721	7.02851	7.59274	6.25838	4.11932	10.8867	3.9991	4.71095	10.3899	9.02062	14.1431	7.90055	11.1852	11.2478	12.2856	11.4179	10.9746	7.63038	5.06234	3.78824	BCLAF1	Bcl-2-associated transcription factor 1	Q9NYF8	_EEEWDPEYT[Phospho (STY)]PK_.2	BCLAF1_T840_M1
3.52124	4.70521	6.15457	3.59599	4.77356	3.55341	4.2645	4.9237	6.39628	4.92452	2.36328	6.8851	4.147	5.23841	4.46243	4.65529	4.34487	5.51024	5.32096	4.02381	5.34758	BCORL1	BCL-6 corepressor-like protein 1	Q5H9F3	_C[Carbamidomethyl (C)]LPGVLAS[Phospho (STY)]PELR_.2	BCORL1_S496_M1
8.60741	7.24804	5.00031	7.84152	8.17135	8.2079	7.60935	7.76683	7.87982	9.66187	8.32827	10.5372	8.04873	8.81288	9.18604	9.25052	8.86926	9.20483	8.28571	8.89112	8.33554	BET1L	BET1-like protein	Q9NYM9	_AQS[Phospho (STY)]PGAVEEILDR_.2	BET1L_S9_M1
3.6453	5.42844	5.12622	8.01845	5.8448	4.26716	5.31735	6.27682	5.11908	5.69767	5.32098	6.08558	7.00541	3.14999	3.77241	6.01316	3.60504	6.8293	4.76783	5.60662	5.81751	BHLHE40	Class E basic helix-loop-helix protein 40	O14503	_LPS[Phospho (STY)]PLPAHPSVDSSVLLQALK_.3	BHLHE40_S383_M1
4.22495	10.0354	11.7164	4.32245	11.1264	9.29485	11.2278	5.12246	7.46415	5.85138	8.04645	8.71342	9.48681	10.9023	9.31724	8.35385	9.06059	8.29174	9.21782	9.17371	8.12264	BICD2	Protein bicaudal D homolog 2	Q8TD16	_EGLAPPS[Phospho (STY)]PSLVSDLLSELNISEIQK_.3;_KEGLAPPS[Phospho (STY)]PSLVSDLLSELNISEIQK_.3	BICD2_S329_M1
12.2394	5.31808	11.2685	11.4641	4.27578	8.0357	12.0307	6.96879	3.5431	10.3399	11.2381	6.10775	3.9962	5.94848	12.5134	4.86327	5.23021	4.31079	9.44492	5.02047	4.63922	BICD2	Protein bicaudal D homolog 2	Q8TD16	_EGLAPPSPS[Phospho (STY)]LVSDLLSELNISEIQK_.3;_KEGLAPPSPS[Phospho (STY)]LVSDLLSELNISEIQK_.3	BICD2_S331_M1
9.29481	5.40523	5.26833	3.71864	4.95079	4.55651	5.55445	5.57386	8.48298	5.31985	3.90231	5.16495	7.53096	3.78071	5.06482	5.99196	6.15428	4.69122	4.53664	7.49577	8.90557	BICD2	Protein bicaudal D homolog 2	Q8TD16	_EGLAPPSPSLVS[Phospho (STY)]DLLSELNISEIQK_.3;_KEGLAPPSPSLVS[Phospho (STY)]DLLSELNISEIQK_.3	BICD2_S334_M1
14.2673	13.3113	14.2511	13.7033	14.9612	14.0167	13.8323	14.6679	13.7881	13.3664	13.6983	12.7304	13.8625	13.6926	14.1982	12.8757	13.5024	13.9196	14.219	13.0918	13.225	BICD2	Protein bicaudal D homolog 2	Q8TD16	_GRRS[Phospho (STY)]PILLPK_.2;_GRRS[Phospho (STY)]PILLPK_.3;_S[Phospho (STY)]PILLPK_.2	BICD2_S582_M1
9.67506	5.71134	7.24694	8.40294	6.29237	10.1182	9.00551	5.23344	3.54357	7.21756	6.97928	8.39136	5.35933	8.27815	9.17571	8.30032	9.52487	7.87871	7.48068	5.03854	8.80946	BICD2	Protein bicaudal D homolog 2	Q8TD16	_TKPATPS[Phospho (STY)]L_.2	BICD2_S823_M1
7.17574	4.81692	4.97871	7.12818	6.56191	8.31813	8.01808	2.96792	6.32307	6.99347	3.66834	6.66696	4.90587	4.71678	4.80972	5.4312	6.43218	4.95649	4.76134	4.82934	5.78998	BICD2	Protein bicaudal D homolog 2	Q8TD16	_TKPAT[Phospho (STY)]PSL_.2	BICD2_T821_M1
15.0289	13.1679	15.1047	14.1809	16.466	14.471	14.7214	14.9768	13.7323	16.1876	14.6978	16.7748	13.9232	16.493	15.6641	17.3768	16.3993	14.7945	14.6317	12.0942	11.7655	BIN1	Myc box-dependent-interacting protein 1	O00499	_SPS[Phospho (STY)]PPDGSPAATPEIR_.2;_SPS[Phospho (STY)]PPDGSPAATPEIR_.3	BIN1_S298_M1
4.16215	7.90262	10.3943	9.70504	11.761	3.84535	9.83209	8.90781	14.4008	7.02605	10.7398	11.4597	10.1286	12.0147	5.65853	10.9815	12.695	4.83538	7.10618	7.72495	7.67255	BIN1	Myc box-dependent-interacting protein 1	O00499	_SPSPPDGS[Phospho (STY)]PAATPEIR_.2;_SPSPPDGS[Phospho (STY)]PAATPEIR_.3	BIN1_S303_M1
11.8698	11.5166	8.42999	10.9117	10.4261	7.16165	9.24944	11.0111	11.9984	12.266	10.6016	13.2528	11.7804	7.45961	9.11343	4.14467	7.10051	6.67937	6.56156	5.4305	4.61402	BIN2	Bridging integrator 2	Q9UBW5	_RS[Phospho (STY)]LVISPPVR_.3;_S[Phospho (STY)]LVISPPVR_.2	BIN2_S259_M1
4.55502	5.32901	5.44132	2.45485	11.7657	4.28037	3.52227	11.7586	4.72326	9.38072	4.72884	7.07052	5.26468	7.24595	7.21259	6.01089	4.40124	5.39656	5.96059	5.71348	3.34441	BIN2	Bridging integrator 2	Q9UBW5	_ATASPRPSSGNIPSSPTASGGGS[Phospho (STY)]PTSPR_.4;_PSSGNIPSSPTASGGGS[Phospho (STY)]PTSPR_.3	BIN2_S444_M1
10.3505	8.78598	5.8913	2.88685	9.80788	1.91663	7.90317	4.70238	8.93859	10.0267	2.36375	12.486	9.80557	5.45173	4.3546	5.21301	5.51749	5.55794	4.24833	3.88366	3.22123	BIN2	Bridging integrator 2	Q9UBW5	_AS[Phospho (STY)]LGTGTASPR_.2	BIN2_S451_M1
12.8859	13.4101	10.4038	13.4362	13.0558	11.0842	11.507	14.7874	13.5038	13.6747	13.1015	14.4728	12.9724	10.2204	10.8642	10.45	9.87398	10.3541	9.6388	8.18324	8.33584	BIN2	Bridging integrator 2	Q9UBW5	_ASLGTGTAS[Phospho (STY)]PR_.2	BIN2_S458_M1
6.44527	4.74794	5.08627	4.11172	4.56924	7.04641	5.38257	5.14553	6.74923	13.6688	4.27849	16.878	11.6903	3.51762	5.87346	5.85194	5.19174	5.8934	5.38527	5.01305	4.77571	BIN2	Bridging integrator 2	Q9UBW5	_TS[Phospho (STY)]LEVSPNPEPPEK_.2	BIN2_S462_M1
11.5491	8.24517	6.38375	10.896	13.205	3.88912	11.1922	12.1376	11.5059	4.0168	12.4615	17.0979	4.10117	7.40809	9.46836	8.96543	9.51852	9.29013	5.04873	4.79743	5.61889	BIN2	Bridging integrator 2	Q9UBW5	_T[Phospho (STY)]SLEVSPNPEPPEK_.2	BIN2_T461_M1
5.42463	4.53479	3.83326	3.0463	10.7203	4.77791	5.0582	3.88085	3.62197	4.99211	4.14255	6.56728	5.28677	4.02018	7.95756	4.98556	6.77262	3.81463	6.23539	4.21408	5.09249	BIN2	Bridging integrator 2	Q9UBW5	_TSLEVSPNPEPPEKPVRT[Phospho (STY)]PEAK_.3	BIN2_T478_M1
3.84948	8.70573	9.16886	8.82527	5.9455	7.84601	9.02747	8.28128	4.76161	11.4968	5.72074	5.67296	8.73427	5.43579	6.07786	5.51687	2.99137	4.58292	6.69752	8.29522	4.6284	BLNK	B-cell linker protein	Q8WV28	_LTS[Phospho (STY)]TLPALTALQK_.2	BLNK_S151_M1
8.68655	8.22541	3.96489	7.67716	9.84483	9.16215	8.83885	8.49847	6.41296	10.3278	7.28662	12.3866	8.50673	9.14485	9.70127	9.82265	8.62601	9.82694	6.79073	6.06225	6.11285	BLNK	B-cell linker protein	Q8WV28	_S[Phospho (STY)]PPPAAPSPLPR_.2	BLNK_S236_M1
10.4628	7.79075	8.99195	3.84986	6.67723	8.1061	3.7094	3.62587	4.77	4.28301	3.76838	7.40093	5.41481	9.28634	10.3205	11.3969	5.73817	6.53781	6.41045	4.19818	8.72349	BLNK	B-cell linker protein	Q8WV28	_LTST[Phospho (STY)]LPALTALQK_.2	BLNK_T152_M1
8.85488	7.67067	5.04796	4.01521	5.45626	7.4275	9.32239	8.24258	9.18113	8.08966	8.40636	8.04392	4.05433	7.51895	6.23136	8.35981	8.39903	6.3323	7.76578	4.38739	6.68901	BLOC1S4	Biogenesis of lysosome-related organelles complex 1 subunit 4	Q9NUP1	_AEAELGT[Phospho (STY)]FPR_.2	BLOC1S4_T165_M1
4.32652	4.97631	5.47671	4.63909	6.86548	4.25044	8.35348	5.11967	6.17145	5.36826	6.4519	6.49777	4.93291	6.17231	4.8201	5.24999	5.76695	5.38059	5.85768	5.25314	5.31057	BLOC1S5	Biogenesis of lysosome-related organelles complex 1 subunit 5	Q8TDH9	_RDS[Phospho (STY)]LGTAGSAHLIIK_.3	BLOC1S5_S25_M1
7.4351	9.1498	8.62861	7.7862	8.33425	7.99565	8.20591	6.98133	10.961	7.18354	9.91628	7.6739	8.30607	6.22946	3.89387	6.19064	5.22135	6.1918	5.81926	7.70068	8.29356	BLVRA	Biliverdin reductase A	P53004	_YLS[Phospho (STY)]FHFK_.2	BLVRA_S230_M1
3.7891	5.84676	4.06648	5.11486	6.04951	3.15638	6.30785	3.56263	4.99397	5.65612	4.59215	14.7247	5.08106	4.8506	4.61227	5.48181	4.89248	11.4055	4.44899	5.12355	4.9893	BMP2K	BMP-2-inducible protein kinase	Q9NSY1	_S[Phospho (STY)]ESNEDLFGLVPFDEITGSQQQK_.3	BMP2K_S947_M1
10.8075	9.86145	5.31549	7.88221	8.79763	8.60542	11.7945	3.58459	8.82886	12.0226	9.42561	4.50803	8.17241	9.99154	9.29359	11.5563	11.3826	5.63883	9.69835	4.94807	8.28387	BMP2K	BMP-2-inducible protein kinase	Q9NSY1	_SES[Phospho (STY)]NEDLFGLVPFDEITGSQQQK_.3	BMP2K_S949_M1
3.3787	5.36696	5.35778	5.26069	5.77329	6.06142	5.06853	3.32427	7.0284	4.86851	4.47811	8.96838	5.39552	3.93292	5.16695	6.89868	5.1901	7.10823	4.45184	4.99666	5.95586	BMS1	Ribosome biogenesis protein BMS1 homolog	Q14692	_LGPQNFIDET[Phospho (STY)]SDIENLLK_.3	BMS1_T638_M1
7.43031	4.76681	4.74144	7.74543	8.8964	8.00789	8.88713	8.39685	6.14492	10.0156	8.11629	11.6749	4.31714	9.16887	8.64328	9.11091	9.80557	9.46196	8.69203	4.73911	8.0784	BNIP2	BCL2/adenovirus E1B 19 kDa protein-interacting protein 2	Q12982	_GS[Phospho (STY)]ITEYTAAEEK_.2;_KGS[Phospho (STY)]ITEYTAAEEK_.2	BNIP2_S114_M1
11.4425	11.5807	11.1213	10.3054	13.4109	11.1965	11.166	11.1711	12.1667	11.8792	11.9075	6.48773	11.6446	11.4687	12.0304	11.6743	10.7011	4.73446	10.2696	9.91348	10.117	BOD1L1	Biorientation of chromosomes in cell division protein 1-like 1	Q8NFC6	_DVTLS[Phospho (STY)]PVK_.2	BOD1L1_S1531_M1
6.55937	6.22139	4.52787	4.20195	11.1126	4.42444	9.63555	3.73499	4.62971	10.2183	9.19344	5.02611	4.88506	3.41372	10.8664	11.1965	9.62042	9.86713	8.30286	6.38208	4.5218	BOD1L1	Biorientation of chromosomes in cell division protein 1-like 1	Q8NFC6	_ATGPVLIS[Phospho (STY)]TADFEGPMPSAPPEAESPLASTSK_.3;_ATGPVLIS[Phospho (STY)]TADFEGPM[Oxidation (M)]PSAPPEAESPLASTSK_.3	BOD1L1_S2186_M1
3.10972	9.60481	5.46238	9.56043	4.25245	8.66685	4.74558	9.91618	5.59375	11.8959	9.5777	4.45615	6.21917	10.5177	11.8055	4.21131	5.28685	4.97642	9.66347	5.36232	5.29075	BOD1L1	Biorientation of chromosomes in cell division protein 1-like 1	Q8NFC6	_ATGPVLISTADFEGPMPSAPPEAES[Phospho (STY)]PLASTSK_.3;_ATGPVLISTADFEGPM[Oxidation (M)]PSAPPEAES[Phospho (STY)]PLASTSK_.3	BOD1L1_S2203_M1
5.65755	5.56458	5.34013	4.19064	5.02473	2.13249	4.7878	4.06668	4.88628	5.79132	5.21216	9.38401	5.40655	6.9285	7.36946	7.9889	7.51873	7.17871	5.09235	4.21177	6.42442	BOD1L1	Biorientation of chromosomes in cell division protein 1-like 1	Q8NFC6	_STADS[Phospho (STY)]GGEGLETAPK_.2	BOD1L1_S266_M1
5.93755	4.67598	8.34161	3.94662	7.30696	3.19406	4.37814	4.659	4.82016	5.49283	4.42817	6.76507	6.71461	8.04988	8.25095	7.69098	7.0982	5.95398	4.26263	4.19322	3.91217	BOD1L1	Biorientation of chromosomes in cell division protein 1-like 1	Q8NFC6	_KREVS[Phospho (STY)]PPGAR_.3	BOD1L1_S3029_M1
7.39661	6.96613	5.51683	6.29338	9.46681	7.03101	4.64217	5.18807	7.28892	5.10879	4.14147	5.30925	4.42629	7.36824	6.13307	5.73805	4.55434	4.19539	4.27596	5.23935	4.29843	BOD1L1	Biorientation of chromosomes in cell division protein 1-like 1	Q8NFC6	_S[Phospho (STY)]SVDLEESSTK_.2	BOD1L1_S537_M1
7.77085	6.76017	7.26701	7.39651	5.67213	8.66179	8.31139	5.58365	4.95053	8.42676	7.71834	5.27955	6.90013	8.6455	9.25481	9.14011	9.38413	8.71018	8.52814	6.12784	6.17209	BOLA1	BolA-like protein 1	Q9Y3E2	_FEGLS[Phospho (STY)]PLQR_.2	BOLA1_S81_M1
5.28916	3.56992	4.22482	4.15026	7.56831	2.90358	4.31108	4.34383	5.42156	6.21659	3.73769	5.30791	3.93235	6.98843	7.37423	6.49899	6.66822	7.58974	6.96644	5.27059	3.75885	BPTF	Nucleosome-remodeling factor subunit BPTF	Q12830	_VHRPRS[Phospho (STY)]PILEEK_.4	BPTF_S216_M1
11.1331	12.4128	11.2083	11.0481	13.2829	11.3955	12.2521	11.2387	12.11	12.2896	12.6028	12.6586	11.6457	13.3776	13.8176	13.245	13.6763	13.3207	12.8578	12.5529	12.8253	BRD3	Bromodomain-containing protein 3	Q15059	_SES[Phospho (STY)]PPPLSDPK_.2	BRD3_S263_M1
2.1759	5.67949	5.77846	3.88984	6.33598	2.56485	6.38878	5.37476	3.92686	5.51202	4.05973	7.38335	4.36991	7.92117	8.61354	6.79725	8.12782	6.58239	2.89796	4.11698	4.63693	BRD4	Bromodomain-containing protein 4	O60885	_PQQVIQHHHS[Phospho (STY)]PR_.4	BRD4_S1045_M1
8.86273	4.3375	5.01883	3.63766	6.39539	4.09683	4.83162	3.99315	6.01277	9.34775	3.763	6.18983	2.36444	9.88583	10.3817	11.2395	8.97838	4.16333	8.0744	7.35444	8.23787	BRD4	Bromodomain-containing protein 4	O60885	_AAS[Phospho (STY)]VVQPQPLVVVK_.2;_AAS[Phospho (STY)]VVQPQPLVVVK_.3	BRD4_S1100_M1
8.7848	8.39541	6.51894	9.13002	8.46511	8.71183	8.06282	8.90554	8.60583	9.79686	8.45814	8.29569	9.42396	9.23298	10.1636	9.44731	10.2282	7.59288	7.48511	7.49407	7.95669	BRD4	Bromodomain-containing protein 4	O60885	_IHS[Phospho (STY)]PIIR_.2	BRD4_S1117_M1
4.98493	5.20184	5.12898	8.38571	5.45014	8.0012	5.88679	3.97777	4.72988	5.16556	3.68642	6.01909	4.13529	5.72515	9.36314	7.16198	4.72081	3.84069	4.56103	5.17453	4.99131	BRD4	Bromodomain-containing protein 4	O60885	_SEPFSPS[Phospho (STY)]LRPEPPK_.3	BRD4_S1128_M1
4.87443	4.70447	4.66181	4.22832	5.11667	3.19832	2.99331	5.20183	3.81202	4.64113	2.96755	5.06949	5.93366	6.23816	6.84761	5.7213	6.56154	4.16094	5.60944	5.34191	5.02473	BRD4	Bromodomain-containing protein 4	O60885	_QKQEPKT[Phospho (STY)]PVAPK_.3	BRD4_T1186_M1
10.9867	4.88741	8.79661	9.05626	6.80442	6.90525	7.66678	4.38163	7.69817	9.8317	2.79006	5.26959	9.57643	11.212	3.17834	9.15874	2.96635	7.18384	7.94254	9.66895	9.45408	BRD4	Bromodomain-containing protein 4	O60885	_VQPPT[Phospho (STY)]PLLPSVK_.2	BRD4_T942_M1
3.69798	4.05304	5.00078	2.40336	5.97765	4.08137	7.99979	3.4428	6.28765	9.30907	7.6247	11.9273	5.53403	9.47642	7.87841	5.40007	9.24132	9.45675	9.98433	4.06726	4.55999	BSDC1	BSD domain-containing protein 1	Q9NW68	_GS[Phospho (STY)]STDISEDWEK_.2;_KGS[Phospho (STY)]STDISEDWEK_.2	BSDC1_S387_M1
4.52466	5.62465	4.34784	4.7966	5.86443	2.44697	7.10418	3.84003	5.52138	7.87054	4.15786	7.40185	5.09593	8.37175	8.58532	6.14616	4.35786	8.20049	7.49549	6.16701	6.52296	BSDC1	BSD domain-containing protein 1	Q9NW68	_PLT[Phospho (STY)]PAGHTGGPEPRPPAR_.4	BSDC1_T338_M1
1.31077	7.40305	7.66097	4.28487	4.98976	8.5561	5.28673	8.76999	9.05979	5.3229	5.01712	5.60654	6.67368	4.69259	5.76759	3.86749	4.70914	6.96849	4.52619	3.32723	6.33052	BTBD1	BTB/POZ domain-containing protein 1	Q9H0C5	_ASLGPAAAGEQASGAEAEPGPAGPPPPPS[Phospho (STY)]PSSLGPLLPLQR_.4	BTBD1_S30_M1
8.86667	5.07151	4.6436	8.60567	8.95192	2.38175	4.73417	4.9238	5.26447	4.51962	4.76813	6.5173	9.41196	5.09877	7.46398	10.0554	3.99882	4.45809	6.32652	5.2649	8.56599	BTF3L4	Transcription factor BTF3 homolog 4	Q96K17	_PITEMLPGILSQLGADS[Phospho (STY)]LTSLRK_.3;_PITEMLPGILSQLGADS[Phospho (STY)]LTSLRK_.4;_PITEMLPGILSQLGADS[Phospho (STY)]LTSLR_.3	BTF3L4_S109_M1
10.1558	6.55558	5.72153	7.73745	8.47547	8.9755	5.4671	7.82773	5.4652	10.3932	9.02908	7.60776	5.65533	5.19072	8.72829	6.1033	5.04092	5.76918	8.34331	5.12654	8.96457	BTF3	Transcription factor BTF3	P20290	_QLTEM[Oxidation (M)]LPSILNQLGADS[Phospho (STY)]LTSLR_.3	BTF3_S158_M1
3.73454	4.7407	6.22657	3.55851	8.44662	4.66502	6.10523	4.65773	3.70458	9.84674	5.28984	9.84551	5.54591	10.1249	10.5721	10.2613	11.3912	8.95821	7.95998	4.19647	4.00017	BTF3	Transcription factor BTF3	P20290	_LAEALPKQS[Phospho (STY)]VDGK_.2	BTF3_S173_M1
5.04537	4.93583	4.26693	4.78251	5.62335	6.04516	5.16752	4.41011	6.18547	11.8228	3.43145	14.9985	5.13742	4.56393	8.18965	11.9733	11.9921	11.2613	4.20708	7.61442	4.63223	BTF3	Transcription factor BTF3	P20290	_APLATGEDDDDEVPDLVENFDEAS[Phospho (STY)]KNEAN_.3;_APLATGEDDDDEVPDLVENFDEAS[Phospho (STY)]K_.3	BTF3_S201_M1
8.06818	7.20987	6.53206	4.37943	5.42625	4.61106	9.60484	4.40712	5.07401	6.62202	4.40123	7.0573	7.90151	8.26688	8.64619	9.76454	8.14634	5.275	5.32387	4.55105	4.54245	BTF3	Transcription factor BTF3	P20290	_QLTEMLPSILNQLGADSLT[Phospho (STY)]SLRR_.3;_QLTEM[Oxidation (M)]LPSILNQLGADSLT[Phospho (STY)]SLR_.3	BTF3_T160_M1
3.54742	4.32557	5.51319	4.50903	5.29591	4.04017	7.98696	5.29261	5.84459	8.8262	4.70186	11.1448	5.06329	7.79544	7.28253	8.87735	6.85436	10.2832	7.31864	4.32256	4.89611	BUD13	BUD13 homolog	Q9BRD0	_ARHDS[Phospho (STY)]PDLAPNVTYSLPR_.3;_ARHDS[Phospho (STY)]PDLAPNVTYSLPR_.4	BUD13_S271_M1
10.5821	10.5704	8.9804	7.62287	12.5028	9.16715	11.8104	8.89203	11.3034	11.7583	11.8125	15.3919	8.57766	9.83781	10.6919	11.3281	9.03457	12.3572	7.09845	7.95488	8.39852	BUD13	BUD13 homolog	Q9BRD0	_YEYDPDIS[Phospho (STY)]PPRK_.3;_YEYDPDIS[Phospho (STY)]PPR_.2;_YEYDPDIS[Phospho (STY)]PPR_.3	BUD13_S325_M1
7.51586	5.74923	4.94663	5.24619	7.11757	8.50185	8.69513	3.76168	3.31377	5.72851	8.04605	10.5052	5.15303	7.91268	5.511	9.08472	8.75334	8.90676	5.79599	9.46811	9.04933	C10orf32-ASMT;C10orf32	Protein C10orf32-ASMT;UPF0693 protein C10orf32	A0A0B4J1R7;Q96B45	_S[Phospho (STY)]SELLGQAAR_.2	C10orf32-ASMT_S45_M1
11.682	12.3112	12.0695	11.1191	5.74853	9.52484	10.1242	11.368	12.5252	15.2125	11.0859	14.6582	11.5789	13.0531	12.5855	5.84374	11.8539	5.98707	4.55316	9.43337	8.51281	C10orf54	Platelet receptor Gi24	Q9H7M9	_MDS[Phospho (STY)]NIQGIENPGFEASPPAQGIPEAK_.3;_M[Oxidation (M)]DS[Phospho (STY)]NIQGIENPGFEASPPAQGIPEAK_.3	C10orf54_S235_M1
4.68229	4.89231	5.02899	9.65868	13.119	8.37211	11.5261	10.8267	4.94728	3.69263	3.93059	7.09289	8.86032	4.47181	5.91211	13.0167	3.71013	11.2905	11.0256	9.73009	10.1282	C10orf54	Platelet receptor Gi24	Q9H7M9	_MDSNIQGIENPGFEAS[Phospho (STY)]PPAQGIPEAK_.3;_M[Oxidation (M)]DSNIQGIENPGFEAS[Phospho (STY)]PPAQGIPEAK_.3	C10orf54_S248_M1
9.99267	9.15666	4.23535	9.47943	11.1175	9.95435	10.0709	10.3025	8.36928	11.247	10.3244	11.3261	10.4467	10.9762	10.5362	11.2052	10.548	9.68888	9.31541	8.33287	9.02064	C11orf84	Uncharacterized protein C11orf84	Q9BUA3	_AES[Phospho (STY)]PSPAPPPGLR_.2	C11orf84_S308_M1
10.6716	10.3451	9.06054	9.50002	9.52256	12.8824	8.36767	4.92083	9.40651	10.0401	12.0905	11.959	12.8408	12.8585	11.4262	11.7674	8.90652	11.1899	9.34562	7.45367	8.16505	C11orf96	Uncharacterized protein C11orf96	Q7Z7L8	_AKKSFLQS[Phospho (STY)]LEC[Carbamidomethyl (C)]LR_.3;_KSFLQS[Phospho (STY)]LEC[Carbamidomethyl (C)]LR_.2;_KSFLQS[Phospho (STY)]LEC[Carbamidomethyl (C)]LR_.3;_SFLQS[Phospho (STY)]LEC[Carbamidomethyl (C)]LRR_.2;_SFLQS[Phospho (STY)]LEC[Carbamidomethyl (C)]LRR_.3;_SFLQS[Phospho (STY)]LEC[Carbamidomethyl (C)]LR_.2	C11orf96_S399_M1
13.0749	13.4105	12.8402	11.6145	12.703	13.9371	11.5428	4.94109	11.3345	13.7022	12.6365	16.137	12.8314	15.3982	14.0668	13.85	12.797	14.1021	11.9243	9.02669	8.41969	C11orf96	Uncharacterized protein C11orf96	Q7Z7L8	_S[Phospho (STY)]TQSLSLQR_.2	C11orf96_S406_M1
7.69964	9.34215	9.34976	5.04066	8.35132	3.83616	4.00058	5.04436	4.14113	11.5755	3.53546	15.8032	5.24031	13.5251	11.9177	12.8583	11.1045	10.4046	6.82675	4.24343	4.57821	C11orf96	Uncharacterized protein C11orf96	Q7Z7L8	_STQS[Phospho (STY)]LS[Phospho (STY)]LQR_.2;_ST[Phospho (STY)]QS[Phospho (STY)]LSLQR_.2;_S[Phospho (STY)]TQS[Phospho (STY)]LSLQR_.2	C11orf96_S409_M2
8.01721	5.11985	7.23738	2.96975	5.74454	3.33568	4.76278	4.93605	4.80422	7.81211	7.64744	9.81236	3.64093	9.81885	8.20787	9.0091	8.16207	8.75328	4.08566	5.63804	5.68792	C11orf96	Uncharacterized protein C11orf96	Q7Z7L8	_STQSLS[Phospho (STY)]LQR_.2	C11orf96_S411_M1
5.81604	4.62982	5.48017	4.04311	5.86311	4.51485	3.68148	4.30418	5.34571	13.1631	5.49089	13.6617	4.85461	15.7729	14.6117	15.2668	12.5707	15.1404	11.5887	5.86405	6.0263	C11orf96	Uncharacterized protein C11orf96	Q7Z7L8	_FKT[Phospho (STY)]QPVTFDEIQEVEEEGVSPMEEEK_.3;_FKT[Phospho (STY)]QPVTFDEIQEVEEEGVSPM[Oxidation (M)]EEEK_.3	C11orf96_T368_M1
4.32231	4.83521	5.42714	2.93253	4.94658	4.25648	4.84074	3.96559	5.75573	4.59947	4.59971	5.87053	4.92646	4.47366	6.24463	5.00896	3.95283	9.32308	6.13103	4.23932	5.31018	C11orf96	Uncharacterized protein C11orf96	Q7Z7L8	_FKT[Phospho (STY)]QPVTFDEIQEVEEEGVS[Phospho (STY)]PM[Oxidation (M)]EEEK_.3;_FKT[Phospho (STY)]QPVT[Phospho (STY)]FDEIQEVEEEGVSPMEEEK_.3	C11orf96_T368_M2
7.11122	3.59949	4.13354	3.9855	5.42289	6.82388	3.62759	6.97046	6.0197	5.61358	3.68671	6.42427	3.26898	5.4792	5.2226	6.71285	9.55023	13.2151	10.5054	8.90157	9.11848	C12orf43	Uncharacterized protein C12orf43	Q96C57	_EAAVSASDILQES[Phospho (STY)]AIHSPGTVEK_.3	C12orf43_S175_M1
5.26769	5.55484	6.40845	4.28306	6.47903	6.44131	4.61518	7.06448	6.86795	4.28924	5.87154	5.9819	6.02235	6.8104	7.31978	5.40535	5.52684	6.92431	6.20217	6.42623	6.36004	C14orf93	Uncharacterized protein C14orf93	Q9H972	_QLS[Phospho (STY)]PATQLAIQR_.2	C14orf93_S224_M1
7.20507	4.99983	7.77151	5.19437	6.03039	8.46796	4.72515	3.03979	5.37546	6.13845	4.52823	10.7288	4.63041	4.41589	6.40874	4.62192	5.51359	5.06201	5.13543	4.2275	4.73504	C15orf52	Uncharacterized protein C15orf52	Q6ZUT6	_S[Phospho (STY)]PPTQVAISSDSAR_.2	C15orf52_S201_M1
4.48058	4.15865	5.92558	8.85695	10.3279	9.70054	5.02085	4.30559	4.79127	4.80543	4.27532	7.7431	4.38736	10.7631	9.83982	6.27243	5.71589	6.23183	3.92267	3.66699	4.92898	C15orf52	Uncharacterized protein C15orf52	Q6ZUT6	_LGSAPAASPALAS[Phospho (STY)]PEGPK_.2	C15orf52_S392_M1
10.2211	9.28127	10.0746	9.91871	5.85886	10.4835	9.05187	10.2276	9.11455	9.86137	9.0141	7.87682	10.1105	8.26735	8.81408	6.68276	5.63931	6.88087	9.44491	5.12341	4.79507	C16orf74	Uncharacterized protein C16orf74	Q96GX8	_HLDVPDIIITPPT[Phospho (STY)]PTGMMLPR_.3;_HLDVPDIIITPPT[Phospho (STY)]PTGMM[Oxidation (M)]LPR_.3;_HLDVPDIIITPPT[Phospho (STY)]PTGM[Oxidation (M)]MLPR_.3	C16orf74_T44_M1
11.4189	10.5941	5.72617	10.5228	10.8011	10.2519	9.39541	10.3092	9.65177	3.62329	10.0231	11.2925	9.88252	10.8333	11.0484	12.6406	9.89093	8.92336	3.93597	3.59271	11.0884	C17orf59	Uncharacterized protein C17orf59	Q96GS4	_AT[Phospho (STY)]ISSPLELEGTVSR_.2;_RAT[Phospho (STY)]ISSPLELEGTVSR_.2;_RAT[Phospho (STY)]ISSPLELEGTVSR_.3	C17orf59_T196_M1
7.4027	9.11948	4.54196	6.97132	10.178	8.18882	8.48179	6.48898	5.25504	5.43022	7.98755	11.7082	4.94798	9.29308	10.1835	10.0382	10.5802	10.9319	10.7923	9.65573	9.29886	C17orf75	Protein Njmu-R1	Q9HAS0	_ELES[Phospho (STY)]SEEGGSAEER_.2	C17orf75_S18_M1
9.6895	5.41546	5.04499	4.3171	14.0256	3.54587	9.10416	3.27072	5.56515	11.6829	9.53043	5.31842	6.15742	13.3465	13.5319	14.1076	12.3712	5.32818	9.79628	4.05509	10.815	C17orf85	Uncharacterized protein C17orf85	Q53F19	_AEAPAGPALGLPS[Phospho (STY)]PEAESGVDRGEPEPMEVEEGELEIVPVRR_.4;_AEAPAGPALGLPS[Phospho (STY)]PEAESGVDRGEPEPMEVEEGELEIVPVRR_.5;_AEAPAGPALGLPS[Phospho (STY)]PEAESGVDRGEPEPMEVEEGELEIVPVRR_.6;_AEAPAGPALGLPS[Phospho (STY)]PEAESGVDRGEPEPM[Oxidation (M)]EVEEGELEIVPVRR_.4;_AEAPAGPALGLPS[Phospho (STY)]PEAESGVDRGEPEPM[Oxidation (M)]EVEEGELEIVPVRR_.5;_AEAPAGPALGLPS[Phospho (STY)]PEAESGVDRGEPEPM[Oxidation (M)]…	C17orf85_S25_M1
8.65502	4.47281	5.70893	4.95921	6.63029	6.68165	3.54555	5.86042	3.95476	8.15939	2.55661	10.2823	5.36246	4.75714	5.51017	7.67738	7.95211	6.69305	5.70767	4.222	5.41959	C19orf43	Uncharacterized protein C19orf43	Q9BQ61	_GGPGS[Phospho (STY)]TLSFVGK_.2	C19orf43_S111_M1
2.62734	2.40108	3.3218	2.58352	10.584	3.40396	6.16286	4.48416	5.57038	12.5776	4.33947	13.0352	5.71751	11.2199	11.7356	11.8836	10.7743	9.75103	6.28561	4.81233	8.17692	C19orf43	Uncharacterized protein C19orf43	Q9BQ61	_GGPGSTLS[Phospho (STY)]FVGK_.2	C19orf43_S114_M1
7.83775	8.96469	7.07471	6.17205	11.4369	1.47277	7.89831	8.96209	10.1137	10.244	9.21977	7.96603	7.08049	6.023	5.04163	6.24725	4.89222	5.31863	3.76039	4.14467	5.54255	C1orf162	Transmembrane protein C1orf162	Q8NEQ5	_LSS[Phospho (STY)]IPGESLTYASTTFK_.3	C1orf162_S112_M1
5.50492	4.86974	5.50441	3.56725	5.20236	3.8426	6.0062	4.56678	5.62562	4.5761	7.67874	8.43975	4.80049	5.40247	3.97252	5.54803	6.49098	4.8644	4.00608	7.77212	7.45019	C1orf186	Uncharacterized protein C1orf186	Q6ZWK4	_AAS[Phospho (STY)]LQVPRPSPGHHHPPAVK_.5	C1orf186_S49_M1
13.7474	13.6479	10.7565	11.5217	12.7444	12.4427	12.7245	9.95812	10.9492	13.7636	10.885	16.3591	12.1358	14.5979	14.1391	14.5557	14.2278	15.2597	13.8261	12.714	12.7852	C1orf198	Uncharacterized protein C1orf198	Q9H425	_SSS[Phospho (STY)]LDALGPTRK_.2;_SSS[Phospho (STY)]LDALGPTRK_.3;_SSS[Phospho (STY)]LDALGPTR_.2	C1orf198_S175_M1
8.85478	5.59621	5.63943	6.49998	6.19771	5.25499	5.37577	4.01525	4.34854	5.74547	3.39688	7.87578	6.1026	11.2116	4.77563	11.607	10.347	10.5556	7.1673	3.63957	5.52335	C1orf198	Uncharacterized protein C1orf198	Q9H425	_FAQVS[Phospho (STY)]SSNVVLK_.2	C1orf198_S311_M1
4.30899	3.8371	3.46719	3.85277	4.1827	4.91832	4.90843	3.26573	4.62387	6.76479	4.09542	5.91058	5.37464	5.15989	10.7045	6.57912	4.49484	5.38607	3.62823	4.75679	4.22944	C1orf198	Uncharacterized protein C1orf198	Q9H425	_FAQVSS[Phospho (STY)]SNVVLK_.2	C1orf198_S312_M1
3.45608	5.64525	5.89645	5.26984	5.40472	4.34486	5.75726	5.05944	4.92725	4.39734	4.94973	5.96061	5.47583	4.18863	6.47288	5.0646	4.19779	6.88042	4.94138	4.13004	4.73778	C1orf198	Uncharacterized protein C1orf198	Q9H425	_FTYFSS[Phospho (STY)]LSPMAR_.2	C1orf198_S35_M1
3.66203	5.29107	4.69599	2.57911	6.35423	2.46157	5.03951	5.41122	4.10359	4.96564	3.22172	7.70322	4.09426	9.68395	6.4882	5.21365	5.58559	3.30266	6.44041	5.21881	4.11781	C1orf198	Uncharacterized protein C1orf198	Q9H425	_FTYFSSLS[Phospho (STY)]PMAR_.2	C1orf198_S37_M1
9.40898	9.35647	8.93082	7.53765	11.5652	8.81846	9.63739	4.29288	5.86266	11.8102	9.47843	15.6571	3.9917	12.7769	13.4489	13.291	13.4528	13.9299	12.8984	11.3637	11.8824	C1orf21	Uncharacterized protein C1orf21	Q9H246	_GRDYC[Carbamidomethyl (C)]S[Phospho (STY)]EEEDIT_.2	C1orf21_S115_M1
4.34521	6.0306	4.36546	3.19059	6.60118	2.99506	6.00972	4.34232	7.00566	11.856	4.8641	14.0332	8.77238	11.7212	12.6521	13.1109	12.5712	13.3643	10.9878	3.41505	5.7816	C1orf21	Uncharacterized protein C1orf21	Q9H246	_ANMHISES[Phospho (STY)]QQEFFR_.2;_ANM[Oxidation (M)]HISES[Phospho (STY)]QQEFFR_.2	C1orf21_S95_M1
3.38963	9.50445	4.8571	7.18666	5.52907	4.8167	4.64504	3.75041	4.84731	4.31296	4.35557	6.68588	8.92689	4.73623	5.12889	5.00316	4.53804	5.56308	4.76577	3.21395	5.09202	C1orf21	Uncharacterized protein C1orf21	Q9H246	_DY[Phospho (STY)]C[Carbamidomethyl (C)]SEEEDIT_.2;_GRDY[Phospho (STY)]C[Carbamidomethyl (C)]SEEEDIT_.2	C1orf21_Y113_M1
5.07256	7.0173	4.03885	3.15916	6.10927	7.6925	3.57086	6.11164	6.12757	5.50038	6.65884	7.97937	5.93576	8.85242	6.91569	7.12751	7.11425	4.91368	4.78563	5.24679	4.21335	C1orf226	Uncharacterized protein C1orf226;Uncharacterized protein (Fragment)	A1L170;H7C2G1	_S[Phospho (STY)]FPHLSK_.2	C1orf226_S18_M1
3.57701	5.39312	6.49112	3.77342	11.5979	5.34921	4.91095	2.84954	4.69425	10.977	3.96335	6.08302	4.10808	9.4327	10.3686	4.65665	9.80187	12.076	7.9008	4.33611	5.48414	C1orf52	UPF0690 protein C1orf52	Q8N6N3	_LLPEGEET[Phospho (STY)]LESDDEKDEHTSK_.3;_LLPEGEET[Phospho (STY)]LESDDEK_.2;_LLPEGEET[Phospho (STY)]LESDDEK_.3	C1orf52_T155_M1
4.35382	4.4437	5.61343	6.79303	6.53371	4.24809	3.65772	6.43439	4.56074	5.17302	3.24662	5.05182	4.77221	4.15919	3.66601	4.58594	5.88832	5.22277	5.23076	4.76162	5.37153	C2CD5	C2 domain-containing protein 5	Q86YS7	_LSSPAAFLPAC[Carbamidomethyl (C)]NS[Phospho (STY)]PSK_.2	C2CD5_S260_M1
7.23892	8.03295	5.8037	3.76462	4.4478	8.80664	3.95212	3.55624	6.38815	4.65246	9.10332	7.00452	6.30672	3.75705	6.27993	5.62002	6.07889	6.2024	5.60284	4.74493	4.26575	C2CD5	C2 domain-containing protein 5	Q86YS7	_NQTYSFS[Phospho (STY)]PSK_.2	C2CD5_S295_M1
4.11496	4.75088	4.70019	6.92274	5.72717	3.63932	5.09748	9.52989	5.64291	6.37294	3.62214	10.3748	4.42405	5.13155	5.97434	6.05808	4.15551	6.31304	6.46621	5.04894	4.04974	C2CD5	C2 domain-containing protein 5	Q86YS7	_NQTYSFSPS[Phospho (STY)]K_.2	C2CD5_S297_M1
8.10995	7.57024	5.52029	7.1821	5.16671	8.20539	4.25874	3.98761	9.80277	7.10319	8.00592	4.5489	6.60723	7.75854	7.23304	6.43859	6.39926	6.57806	5.34457	7.30036	4.58013	C2CD5	C2 domain-containing protein 5	Q86YS7	_ELYEINPPEISEEIIGS[Phospho (STY)]PIPEPR_.3	C2CD5_S643_M1
11.2562	10.8621	9.5907	10.7073	12.7769	12.0198	11.6743	12.0725	10.9423	11.7488	11.6473	14.2059	11.5741	10.5291	11.9717	13.317	12.2676	11.9846	10.7931	8.3111	9.08573	C2orf49	Ashwin	Q9BVC5	_S[Phospho (STY)]PPLSPVGTTPVK_.2	C2orf49_S189_M1
8.79184	4.18844	6.76172	7.44999	9.93275	8.2572	8.554	4.53782	4.69958	10.3938	5.66108	14.152	6.01791	11.0236	12.3484	5.68772	9.74865	10.7609	8.79488	4.65583	4.75664	C2orf49	Ashwin	Q9BVC5	_S[Phospho (STY)]PPLSPVGT[Phospho (STY)]TPVK_.2;_S[Phospho (STY)]PPLS[Phospho (STY)]PVGTTPVK_.2	C2orf49_S189_M2
4.29674	5.45664	5.70013	6.66968	6.62712	4.09415	5.00377	4.6898	4.28321	9.25594	4.75821	6.36033	5.03858	11.3028	11.3521	4.02948	5.23877	7.12478	8.87456	7.60796	5.52782	C2orf49	Ashwin	Q9BVC5	_SPPLS[Phospho (STY)]PVGTTPVK_.2	C2orf49_S193_M1
8.79184	5.31626	5.40559	7.44999	9.93275	8.2572	8.554	4.54936	5.98234	10.3938	5.66108	14.152	5.34487	11.0236	12.3484	6.81882	9.74865	10.7609	8.79488	4.51682	5.27531	C2orf49	Ashwin	Q9BVC5	_S[Phospho (STY)]PPLS[Phospho (STY)]PVGTTPVK_.2	C2orf49_S193_M2
4.0469	5.13121	5.18313	3.07173	5.32737	3.15589	4.77764	4.07985	5.6147	4.97888	6.75612	4.79479	5.55774	3.89502	7.46965	6.41282	5.12502	4.87145	4.37414	4.88483	5.70655	C3	Complement C3	P01024	_IHWESAS[Phospho (STY)]LLRSEETK_.3	C3_S1317_M1
9.89264	10.8786	5.18937	13.1342	10.5995	11.3569	9.4488	13.5449	13.1768	9.8689	10.9492	10.8666	11.0808	7.1837	3.73879	4.42166	4.77657	4.44613	3.93686	4.16787	5.80227	C5AR1	C5a anaphylatoxin chemotactic receptor 1	P21730	_NVLTEES[Phospho (STY)]VVR_.2	C5AR1_S327_M1
8.32356	4.61101	5.09062	8.09112	5.86814	6.52133	4.82625	7.56547	4.72613	6.08983	2.94198	6.07464	4.68115	9.32709	9.93806	9.51213	8.56071	4.69577	5.1727	5.03001	8.43199	C6orf132	Uncharacterized protein C6orf132	Q5T0Z8	_APGS[Phospho (STY)]ADYGFAPAAGR_.2	C6orf132_S1139_M1
3.75626	4.73846	5.77422	7.47965	5.80485	4.10173	5.06384	4.23458	6.36823	4.46833	4.64451	5.86143	4.54296	9.57486	10.1932	10.4839	7.36551	5.30754	5.3003	4.10308	7.31013	C6orf132	Uncharacterized protein C6orf132	Q5T0Z8	_ETLLS[Phospho (STY)]LPAK_.2	C6orf132_S517_M1
3.02312	5.60539	4.92712	6.45168	5.98099	3.83164	4.82216	5.39409	5.77074	5.27779	3.66799	7.00975	6.80207	5.69957	3.54708	4.79452	5.44511	5.87184	5.11559	4.6998	5.19475	C6orf132	Uncharacterized protein C6orf132	Q5T0Z8	_FNTVSES[Phospho (STY)]GTATLK_.2	C6orf132_S64_M1
2.77631	3.18893	4.84524	6.09476	7.69272	4.25348	9.0477	5.14107	5.37821	8.67506	5.13761	9.86137	5.68703	9.76494	10.2379	8.4787	8.35808	7.90929	6.10272	3.99551	5.44327	C6orf132	Uncharacterized protein C6orf132	Q5T0Z8	_DS[Phospho (STY)]PLTTEIPNK_.2	C6orf132_S906_M1
9.94606	6.02519	7.79595	11.1099	5.82026	11.0144	10.3236	12.9212	7.75226	9.57864	9.32796	5.82625	7.95016	10.0195	11.0139	9.43671	8.7642	5.6896	10.4232	4.54241	4.45867	C6orf132	Uncharacterized protein C6orf132	Q5T0Z8	_SFSSPPS[Phospho (STY)]PSNK_.2	C6orf132_S969_M1
10.5301	4.18398	5.33101	11.5097	9.65073	4.98193	3.82951	5.16929	4.75569	9.12669	4.41752	7.84761	7.36655	5.94362	4.72383	5.56861	8.18275	9.1966	6.29519	10.0374	9.66648	C6orf132	Uncharacterized protein C6orf132	Q5T0Z8	_SFSSPPSPS[Phospho (STY)]NK_.2	C6orf132_S971_M1
9.61553	6.85828	5.76356	8.81994	4.88602	8.95501	10.0375	5.01594	4.13755	8.9433	3.84488	8.55938	7.50449	9.00859	4.60405	5.93279	6.23889	5.94029	7.20756	3.76055	5.43308	C6orf132	Uncharacterized protein C6orf132	Q5T0Z8	_ATLWPAT[Phospho (STY)]PPK_.2	C6orf132_T661_M1
3.95981	5.02991	5.24378	4.54392	4.49301	6.47564	4.17962	3.93306	5.80731	6.20491	3.81506	5.08124	5.0147	6.48463	5.50867	4.46233	6.54784	6.19374	6.63119	4.73536	7.22031	C6orf132	Uncharacterized protein C6orf132	Q5T0Z8	_AT[Phospho (STY)]LGPATPLK_.2	C6orf132_T666_M1
8.55443	4.39141	7.72975	7.79039	5.31496	2.90083	8.69792	4.45266	4.38002	7.07515	3.58869	4.82104	5.04943	8.73505	8.8418	7.72362	5.4867	5.42952	5.12423	5.80464	3.68063	C6orf132	Uncharacterized protein C6orf132	Q5T0Z8	_ATLGPAT[Phospho (STY)]PLK_.2	C6orf132_T671_M1
4.94384	4.64524	6.41862	5.41766	4.5007	4.0289	4.35887	3.37784	4.55469	9.50966	4.43561	10.6863	5.82273	10.3603	11.0822	9.46867	9.61192	11.5174	9.65338	5.32631	8.37074	C6orf141	Uncharacterized protein C6orf141	Q5SZD1	_S[Phospho (STY)]LGDLGPFPR_.2	C6orf141_S25_M1
8.28493	4.7883	8.64047	4.10568	6.85726	4.19367	10.2869	3.84939	3.86599	10.1175	4.44135	13.1557	5.56916	5.24317	9.81433	5.63962	11.472	3.81335	6.21668	5.428	4.90972	C7orf50	Uncharacterized protein C7orf50	Q9BRJ6	_ELDEEGS[Phospho (STY)]DPPLPGR_.2	C7orf50_S175_M1
4.7982	4.65219	4.8605	4.65955	5.82333	3.27866	5.33635	5.2447	4.64646	4.6316	3.92323	5.03708	4.17491	7.43735	7.4523	4.92052	4.17538	4.85216	4.20818	6.21966	3.4585	C8orf33	UPF0488 protein C8orf33	Q9H7E9	_AALGHLAGEAAAAPGPGT[Phospho (STY)]PC[Carbamidomethyl (C)]ASR_.3	C8orf33_T19_M1
13.0678	11.5904	12.7847	11.9244	11.7214	12.5669	11.6086	12.87	12.3449	10.575	12.0915	9.55383	12.6784	9.91828	10.4515	6.10072	10.5884	10.3852	10.7468	11.2629	10.9624	C9orf142	Protein PAXX	Q9BUH6	_LAAAEETAVS[Phospho (STY)]PRK_.3;_LAAAEETAVS[Phospho (STY)]PR_.2;_RLAAAEETAVS[Phospho (STY)]PRK_.3	C9orf142_S148_M1
5.22063	6.63841	6.88874	4.84664	9.24824	3.51319	8.41525	3.41282	5.14584	8.46487	3.40076	8.1221	5.60039	9.2732	10.1878	9.00138	10.8569	9.41329	9.27901	4.46903	8.63152	C9orf142	Protein PAXX	Q9BUH6	_KS[Phospho (STY)]PRPAGPQLFLPDPDPQR_.3;_KS[Phospho (STY)]PRPAGPQLFLPDPDPQR_.4	C9orf142_S152_M1
5.87768	9.38729	6.29431	6.94562	11.2307	2.74108	9.61499	4.71648	8.42037	10.1742	9.6134	11.9956	9.0808	10.1916	10.9841	10.5137	10.1947	11.8647	10.9141	9.4913	9.82648	C9orf78	Uncharacterized protein C9orf78	Q9NZ63	_VGDTEKPEPERS[Phospho (STY)]PPNR_.3;_VGDTEKPEPERS[Phospho (STY)]PPNR_.4	C9orf78_S261_M1
3.77249	5.62997	6.41613	5.47115	5.90676	4.67755	7.19467	4.06987	5.67431	5.56593	4.25879	5.76271	5.0381	4.83884	5.37215	3.88385	6.41149	4.30105	4.96456	3.89858	5.32017	CA2	Carbonic anhydrase 2	P00918	_S[Phospho (STY)]HHWGYGK_.2	CA2_S2_M1
8.07501	8.99584	8.03096	6.80216	10.9281	8.3516	8.6282	8.4269	8.7232	11.5396	8.024	12.6807	6.47171	9.54153	9.27796	7.36959	9.12017	8.30156	5.78855	4.07121	4.0079	CAAP1	Caspase activity and apoptosis inhibitor 1	Q9H8G2	_SVNEILGLAESS[Phospho (STY)]PNEPK_.3	CAAP1_S312_M1
3.43263	5.35752	6.41322	4.45198	5.03589	7.55454	4.1723	5.50149	5.01591	8.34738	6.58067	5.92381	4.46204	3.00126	4.03273	5.98934	5.55887	6.35311	5.40785	5.19611	7.12369	CACYBP	Calcyclin-binding protein	Q9HB71	_PAAVVAPITTGY[Phospho (STY)]TVK_.2	CACYBP_Y71_M1
7.08197	9.09879	4.38909	8.30443	4.17089	8.43378	5.02796	8.32125	4.53323	5.85916	8.21819	7.51548	4.84133	6.03065	5.58804	5.24612	4.66018	6.48708	6.19462	3.54154	4.16205	CADPS2	Calcium-dependent secretion activator 2	Q86UW7	_SVS[Phospho (STY)]PSPSVLSEGR_.2	CADPS2_S58_M1
9.68308	5.17722	11.4508	3.72809	12.5798	9.46216	11.6789	5.63721	4.40889	12.8939	6.38588	17.0392	10.8969	16.6716	14.7342	17.0047	15.5011	15.5216	11.2122	5.03206	11.5677	CALD1	Caldesmon	Q05682	_EFDPTITDAS[Phospho (STY)]LSLPSRR_.3;_EFDPTITDAS[Phospho (STY)]LSLPSR_.2;_EFDPTITDAS[Phospho (STY)]LSLPSR_.3	CALD1_S129_M1
13.0877	11.3399	10.0998	8.65456	13.4648	11.4794	12.2364	6.49367	5.97272	14.937	8.80031	14.8454	10.4571	15.6793	16.1019	16.094	13.1465	14.8829	14.1008	12.2936	12.1595	CALD1	Caldesmon	Q05682	_EFDPTITDASLS[Phospho (STY)]LPSRR_.3;_EFDPTITDASLS[Phospho (STY)]LPSR_.2;_EFDPTITDASLS[Phospho (STY)]LPSR_.3	CALD1_S131_M1
4.44987	4.62465	5.09151	3.93717	5.27025	5.82389	4.60908	3.79771	5.8498	5.14064	5.60771	5.82275	5.55954	1.90803	4.19616	5.78942	4.63563	7.56297	6.11288	4.12531	4.57113	CALD1	Caldesmon	Q05682	_LKHTENTFS[Phospho (STY)]RPGGR_.4	CALD1_S511_M1
4.23912	5.41005	2.89305	4.42448	9.60555	3.38565	5.41812	3.68142	5.30317	11.7529	4.77356	14.4886	4.22565	13.1267	12.3347	13.9172	11.4949	11.6736	9.57021	4.8091	5.05244	CALD1	Caldesmon	Q05682	_PAAS[Phospho (STY)]DLPVPAEGVR_.2	CALD1_S700_M1
4.20961	5.51594	5.74135	4.1393	6.32831	3.96977	5.96419	5.81121	4.65402	5.27301	3.52337	7.46452	4.94679	4.90362	5.28177	4.86092	5.16285	8.00735	3.7574	4.86586	4.49421	CALD1	Caldesmon	Q05682	_GNVFS[Phospho (STY)]SPTAAGTPNK_.2	CALD1_S723_M1
6.16924	4.25177	9.55635	4.90514	4.68961	5.66929	6.83562	4.18746	4.93543	8.27567	6.74886	10.192	5.28786	10.1513	9.24852	10.2772	9.41846	9.3541	5.068	5.14006	3.57379	CALD1	Caldesmon	Q05682	_PSDLRPGDVSS[Phospho (STY)]K_.2	CALD1_S774_M1
2.54231	4.79001	6.17389	5.95682	7.40478	4.8575	3.67118	5.79905	4.16052	4.08516	3.64534	6.09302	5.04722	5.41049	8.38583	5.88433	5.17696	8.63334	5.48918	5.51156	4.58301	CALD1	Caldesmon	Q05682	_QSVDKVTS[Phospho (STY)]PTKV_.2	CALD1_S789_M1
9.95667	5.02685	5.44765	7.10766	5.2667	3.20607	3.45112	1.82037	3.95459	4.63579	5.02575	14.2718	3.24666	13.7311	12.4443	5.73419	4.76318	5.20006	3.50918	6.1201	3.96645	CALD1	Caldesmon	Q05682	_YEIEETET[Phospho (STY)]VTK_.2	CALD1_T167_M1
10.8807	7.79372	6.25889	6.04103	5.87713	10.1507	4.29512	4.20403	6.32307	10.1778	6.52041	5.92253	9.4989	4.92724	5.33294	13.5203	11.8918	12.0361	10.0707	3.85597	6.92767	CALD1	Caldesmon	Q05682	_YEIEETETVT[Phospho (STY)]K_.2	CALD1_T169_M1
3.93425	4.2478	4.47077	4.81739	6.12238	4.91938	5.68286	5.96069	5.58735	4.76344	3.71059	8.24947	3.82989	9.01133	6.96475	7.63178	4.4287	7.95674	7.35048	5.6782	4.62687	CALD1	Caldesmon	Q05682	_LQEDKPT[Phospho (STY)]FKK_.2;_LQEDKPT[Phospho (STY)]FKK_.3;_LQEDKPT[Phospho (STY)]FK_.2	CALD1_T457_M1
3.07854	4.13784	6.37483	5.01623	5.45137	4.23537	4.36185	4.21792	4.32907	7.03884	4.4059	7.18733	5.1139	3.3434	6.86222	6.62728	5.13485	5.68768	6.50586	4.80636	5.16317	CALD1	Caldesmon	Q05682	_LKHT[Phospho (STY)]ENTFSRPGGR_.4	CALD1_T506_M1
4.62912	5.14946	5.2328	4.30113	4.57638	3.08612	5.75818	5.14693	5.49208	5.12657	4.12573	9.23289	5.51376	11.0292	9.97459	11.1056	9.78603	11.4635	8.81754	3.42009	4.00806	CALD1	Caldesmon	Q05682	_LKHTENT[Phospho (STY)]FSRPGGR_.4	CALD1_T509_M1
4.13945	5.69197	4.83322	4.61073	6.41722	5.12937	4.17085	4.64154	5.58706	4.25366	5.70325	8.35254	4.86242	7.40764	5.50302	6.83149	6.45448	6.23112	3.73013	4.81731	3.87791	CALD1	Caldesmon	Q05682	_RGET[Phospho (STY)]ESEEFEK_.2	CALD1_T546_M1
3.5737	4.26004	4.02478	4.29205	6.14172	4.66758	3.14907	3.98171	5.19446	3.87921	4.85713	10.9997	4.97783	4.20266	5.7102	10.0353	4.91678	4.53801	3.91821	5.05433	3.9067	CALD1	Caldesmon	Q05682	_LEQYTSAIEGT[Phospho (STY)]K_.2	CALD1_T689_M1
8.89447	3.7524	5.14785	3.58961	4.87901	3.47128	4.08951	5.38711	7.24891	4.75881	4.86731	7.36079	3.58935	6.15452	11.3653	10.8862	4.13224	7.33441	5.67272	5.03551	6.73257	CALD1	Caldesmon	Q05682	_GNVFSSPT[Phospho (STY)]AAGTPNK_.2	CALD1_T726_M1
4.22197	4.53258	5.05142	4.80523	4.56029	10.7103	8.14391	4.94534	4.1167	8.31546	7.31432	11.8728	5.79988	12.0334	6.79068	6.70396	4.4708	4.99401	5.37127	4.61413	5.80628	CALD1	Caldesmon	Q05682	_GNVFSSPTAAGT[Phospho (STY)]PNK_.2	CALD1_T730_M1
6.36097	6.13031	6.30717	3.79384	5.17263	3.57287	4.42733	4.50571	4.97575	5.52475	3.76055	6.05761	5.43266	4.64369	5.49527	6.57876	4.93662	5.39766	4.35341	5.46674	4.04312	CALD1	Caldesmon	Q05682	_INEWLT[Phospho (STY)]K_.2	CALD1_T751_M1
3.01721	6.65278	4.35157	2.38661	12.5408	4.36786	5.98883	4.1296	5.09429	12.2412	6.84547	16.8759	6.45491	12.2365	12.146	12.8501	6.36945	12.0156	9.45645	2.63158	3.82556	CALM1	Calmodulin	P62158	_DGNGYIS[Phospho (STY)]AAELR_.2	CALM1_S102_M1
7.8291	5.11412	5.52222	4.03661	12.0808	3.53282	8.59836	4.03891	5.74712	12.9797	4.46314	16.5207	5.35972	11.5732	11.7356	11.6713	11.2662	11.2306	9.02608	4.04594	6.55773	CALM1	Calmodulin	P62158	_DGNGY[Phospho (STY)]ISAAELR_.2	CALM1_Y100_M1
8.40878	4.50908	5.24658	4.81902	6.04064	7.24501	4.07297	5.28921	5.11308	10.0072	4.48077	13.8835	9.51013	10.8717	8.25394	6.82147	11.1721	5.65654	8.35995	4.88108	7.81642	CALML3	Calmodulin-like protein 3	P27482	_LGEKLS[Phospho (STY)]DEEVDEMIR_.2;_LS[Phospho (STY)]DEEVDEMIR_.2;_LS[Phospho (STY)]DEEVDEM[Oxidation (M)]IR_.2	CALML3_S118_M1
6.13259	6.29412	4.59334	3.80892	6.59985	2.08932	5.15874	4.50566	3.89988	2.73909	3.49094	9.19338	4.85253	3.94336	4.47168	6.94102	6.9409	4.74132	4.68579	4.51159	4.01026	CALML5	Calmodulin-like protein 5	Q9NZT1	_NLS[Phospho (STY)]EAQLRK_.2	CALML5_S45_M1
4.51779	8.23686	3.55178	3.99534	6.70865	4.78464	5.01677	4.19856	6.18195	13.8538	7.17358	5.19025	9.38616	8.29231	10.8419	6.02973	5.93874	4.75471	10.9809	4.24567	11.6822	CALML5	Calmodulin-like protein 5	Q9NZT1	_KLIS[Phospho (STY)]EVDSDGDGEISFQEFLTAAK_.3;_LIS[Phospho (STY)]EVDSDGDGEISFQEFLTAAK_.3	CALML5_S54_M1
14.1339	12.8885	13.7248	13.2894	6.741	7.69346	11.389	11.9015	11.4316	14.3361	12.5327	18.6587	14.3811	12.1886	13.5453	17.4237	17.2318	15.484	12.2926	12.834	12.943	CALML5	Calmodulin-like protein 5	Q9NZT1	_KLISEVDS[Phospho (STY)]DGDGEISFQEFLTAAK_.3;_LISEVDS[Phospho (STY)]DGDGEISFQEFLTAAKK_.3;_LISEVDS[Phospho (STY)]DGDGEISFQEFLTAAK_.3	CALML5_S58_M1
12.3012	10.8453	4.60159	12.1262	12.2825	12.3536	11.0721	11.3135	9.96587	13.1382	10.709	16.4151	9.27961	11.7165	11.973	14.0359	13.3683	12.5163	11.9111	4.59974	10.5225	CALML5	Calmodulin-like protein 5	Q9NZT1	_AGELT[Phospho (STY)]PEEEAQYKK_.2;_AGELT[Phospho (STY)]PEEEAQYK_.2	CALML5_T6_M1
4.56574	7.78494	6.34628	4.5473	11.7367	4.07423	9.74227	4.70459	5.5413	10.8832	3.60094	14.8112	5.37921	6.74048	7.79182	10.2354	11.1245	10.39	5.2945	5.26298	5.94092	CALU	Calumenin	O43852	_TFDQLTPEES[Phospho (STY)]K_.2	CALU_S69_M1
7.84843	8.19452	4.80589	8.14078	5.41091	3.76176	4.62492	4.29425	4.40835	5.37928	4.46358	6.42946	7.33251	4.68558	4.53341	5.65172	5.55531	5.48379	4.83415	4.51258	6.91071	CAMK1D	Calcium/calmodulin-dependent protein kinase type 1D	Q8IU85	_GDVMSTAC[Carbamidomethyl (C)]GT[Phospho (STY)]PGYVAPEVLAQK_.3	CAMK1D_T184_M1
5.04621	4.73651	7.03844	7.13645	5.56601	3.85319	4.84911	2.97799	4.48705	4.97062	4.12755	5.49729	5.28119	4.83853	5.06314	7.02132	5.85694	7.29182	5.82048	4.72662	5.40761	CAMK2D	Calcium/calmodulin-dependent protein kinase type II subunit delta	Q13557	_STVAS[Phospho (STY)]MMHR_.2	CAMK2D_S280_M1
3.45616	5.05881	3.9183	9.83508	4.85375	7.69024	5.1912	4.83231	5.05784	4.12247	7.65819	6.71557	9.76105	10.3104	3.9627	8.71972	4.6024	6.89866	4.56381	9.93517	10.8813	CAMK2D	Calcium/calmodulin-dependent protein kinase type II subunit delta	Q13557	_GAILT[Phospho (STY)]TMLATR_.2;_GAILT[Phospho (STY)]TM[Oxidation (M)]LATR_.2	CAMK2D_T306_M1
11.1532	8.56881	5.42223	9.47362	6.18597	8.0468	4.49304	10.0628	9.64372	8.52903	9.26394	4.90272	9.71809	11.3955	9.20235	9.69414	9.01543	7.28188	8.78335	11.1401	11.4176	CAMK2D	Calcium/calmodulin-dependent protein kinase type II subunit delta	Q13557	_GAILTT[Phospho (STY)]MLATR_.2;_GAILTT[Phospho (STY)]M[Oxidation (M)]LATR_.2	CAMK2D_T307_M1
7.95357	8.17386	9.21012	4.10461	6.37655	3.9649	4.87357	10.4602	5.28166	7.56994	3.37874	5.79683	3.48192	9.14847	6.58155	6.12602	6.79978	5.66748	9.26648	8.11994	7.72776	CAMK2G	Calcium/calmodulin-dependent protein kinase type II subunit gamma	Q13555	_GAILT[Phospho (STY)]TMLVSR_.2;_GAILT[Phospho (STY)]TM[Oxidation (M)]LVSR_.2	CAMK2G_T306_M1
10.2246	5.59501	4.945	8.71826	4.26036	9.69821	4.1403	4.64837	8.42387	4.11117	6.40244	4.31626	9.50487	12.1042	9.61699	8.65207	7.78878	5.38899	6.48085	8.93101	9.50693	CAMK2G	Calcium/calmodulin-dependent protein kinase type II subunit gamma	Q13555	_GAILTT[Phospho (STY)]MLVSR_.2;_GAILTT[Phospho (STY)]M[Oxidation (M)]LVSR_.2	CAMK2G_T307_M1
11.9718	10.8046	9.65237	10.8288	7.21316	12.6079	8.60266	9.69767	10.0758	7.93381	12.343	11.2779	11.0775	6.64856	4.25209	7.75536	9.44665	5.28477	8.74945	11.1838	10.9009	CAMKK1	Calcium/calmodulin-dependent protein kinase kinase 1	Q8N5S9	_S[Phospho (STY)]FGNPFEPQAR_.2	CAMKK1_S458_M1
8.58396	6.85753	7.35547	7.33864	6.7338	7.86907	5.9383	4.81104	9.37963	5.43536	8.6082	9.97798	7.5668	5.03679	4.65371	6.07452	5.0001	5.08281	5.31686	4.49256	5.97243	CAMKK2	Calcium/calmodulin-dependent protein kinase kinase 2	Q96RR4	_S[Phospho (STY)]FGNPFEGSR_.2	CAMKK2_S495_M1
10.429	9.80318	10.2286	8.97183	10.8271	9.93842	8.39248	10.2614	11.5452	10.7403	9.95139	11.2563	10.0856	8.69118	8.66475	9.60805	8.52071	6.28802	8.67728	8.50975	8.33404	CAMKK2	Calcium/calmodulin-dependent protein kinase kinase 2	Q96RR4	_SLS[Phospho (STY)]APGNLLTK_.2	CAMKK2_S511_M1
5.59238	6.26832	7.84104	3.60473	9.68117	4.59588	3.94287	4.24324	4.40518	10.6952	4.89353	6.48453	3.16749	10.797	10.5095	8.25596	3.9038	8.76553	9.31867	5.46702	5.16699	CAMSAP1	Calmodulin-regulated spectrin-associated protein 1	Q5T5Y3	_APVHFVEPLS[Phospho (STY)]PTGVAGHRK_.4;_APVHFVEPLS[Phospho (STY)]PTGVAGHR_.3;_APVHFVEPLS[Phospho (STY)]PTGVAGHR_.4	CAMSAP1_S1080_M1
10.3645	5.00358	5.21526	5.75105	5.38912	8.34324	7.99786	6.64486	5.65189	9.88655	4.98876	10.4787	6.20267	9.18604	10.4843	10.1067	9.64674	10.5421	9.27311	8.55447	8.65354	CAMSAP1	Calmodulin-regulated spectrin-associated protein 1	Q5T5Y3	_VES[Phospho (STY)]MEALPILSR_.2;_VES[Phospho (STY)]M[Oxidation (M)]EALPILSR_.2	CAMSAP1_S1427_M1
4.16056	5.09889	4.56293	3.30595	4.98403	3.93635	4.78275	5.16242	5.80666	10.5379	3.86917	10.4729	8.93489	9.74577	10.1004	10.29	10.9301	5.89939	4.60949	4.89277	3.27443	CAMSAP1	Calmodulin-regulated spectrin-associated protein 1	Q5T5Y3	_SLLSNVS[Phospho (STY)]IEDEEEELVAIVR_.3	CAMSAP1_S534_M1
8.07086	4.57577	4.46853	6.7251	7.64219	5.72689	8.5244	7.03318	5.50747	9.83105	7.43194	6.02481	8.16946	4.36921	8.33887	8.22069	7.89675	7.33781	4.29527	5.167	5.65864	CAMSAP1	Calmodulin-regulated spectrin-associated protein 1	Q5T5Y3	_S[Phospho (STY)]PQGQLDTSESKPDSFFLEPLMPAVLK_.3;_S[Phospho (STY)]PQGQLDTSESKPDSFFLEPLM[Oxidation (M)]PAVLK_.3	CAMSAP1_S575_M1
6.6383	5.1697	5.63575	7.59416	8.9356	5.64666	7.81348	5.11945	6.17813	9.57039	6.39149	9.23476	5.58537	9.00381	9.62353	8.32747	9.68753	8.89419	8.08373	7.71126	6.83605	CAMSAP1	Calmodulin-regulated spectrin-associated protein 1	Q5T5Y3	_RPS[Phospho (STY)]EGPQPLVR_.2;_RPS[Phospho (STY)]EGPQPLVR_.3	CAMSAP1_S629_M1
6.17215	5.48408	6.47904	2.63903	7.38291	4.29126	4.27117	5.55158	3.5579	4.97334	4.68894	6.79107	5.10065	6.29315	3.62932	5.80579	4.52771	6.00501	5.30382	5.38776	3.26995	CAMSAP2	Calmodulin-regulated spectrin-associated protein 2	Q08AD1	_SVDS[Phospho (STY)]LPR_.2	CAMSAP2_S1011_M1
7.13049	5.10648	7.58311	4.96359	5.31747	4.60114	3.71424	8.38618	4.48332	7.3442	7.74471	9.95868	7.46454	9.24595	8.94186	8.38654	7.98205	8.21828	5.43002	5.99617	3.79841	CAMSAP2	Calmodulin-regulated spectrin-associated protein 2	Q08AD1	_FS[Phospho (STY)]PSQVPIQTR_.2;_RFS[Phospho (STY)]PSQVPIQTR_.2	CAMSAP2_S1019_M1
10.8202	11.5066	9.46938	10.0909	10.2788	11.4065	11.0515	4.64005	4.63137	11.6959	9.78221	14.1445	10.1351	11.6848	12.0097	12.4071	11.7149	12.326	9.89936	9.49396	9.71583	CAMSAP2	Calmodulin-regulated spectrin-associated protein 2	Q08AD1	_SES[Phospho (STY)]VEGFLSPSR_.2	CAMSAP2_S1313_M1
4.70898	4.90217	5.82167	5.60777	4.64412	6.6062	9.52426	5.47626	6.25693	6.47273	4.98396	6.39557	6.36192	10.638	10.3237	5.633	4.88015	7.83545	7.03113	4.27725	6.14448	CAMSAP2	Calmodulin-regulated spectrin-associated protein 2	Q08AD1	_SESVEGFLS[Phospho (STY)]PSR_.2	CAMSAP2_S1319_M1
5.63916	6.62055	4.61396	3.9604	6.41068	8.26353	8.33787	3.40118	7.73023	7.69246	2.62549	8.63205	4.13818	9.58622	8.66962	7.42946	6.45153	8.17166	6.32065	7.0367	4.70649	CAMSAP2	Calmodulin-regulated spectrin-associated protein 2	Q08AD1	_S[Phospho (STY)]PTTPIDPEK_.2	CAMSAP2_S862_M1
3.25063	3.82978	5.35555	3.78834	5.58184	4.5996	4.03584	4.85476	5.77118	4.98809	4.2549	5.16726	5.57179	4.5735	5.81423	5.3667	5.70638	4.52142	4.86974	4.55039	5.25836	CAMSAP2	Calmodulin-regulated spectrin-associated protein 2	Q08AD1	_TAFLT[Phospho (STY)]VVK_.2	CAMSAP2_T800_M1
9.12722	4.70297	5.3242	9.33605	4.94246	7.83278	5.7806	7.81688	4.497	6.0094	6.11625	7.9273	4.79549	8.20201	8.75351	7.42828	4.9554	7.68428	10.0279	7.65502	8.74245	CAMSAP3	Calmodulin-regulated spectrin-associated protein 3	Q9P1Y5	_APS[Phospho (STY)]PSGLMSPSR_.2	CAMSAP3_S1074_M1
8.83946	9.28085	9.71306	3.44935	6.50061	3.1423	6.09311	5.40847	8.1537	8.69062	9.60529	7.88873	4.17887	11.1518	5.75613	7.76139	11.0721	5.96984	5.4447	3.9823	5.61455	CAMTA1	Calmodulin-binding transcription activator 1	Q9Y6Y1	_SFS[Phospho (STY)]FTTVLT[Phospho (STY)]K_.2;_SFS[Phospho (STY)]FT[Phospho (STY)]TVLTK_.2	CAMTA1_S523_M2
8.83946	9.28085	9.71306	4.40307	5.51802	2.73675	5.61844	4.50779	8.1537	8.69062	9.60529	6.08774	5.18634	11.1518	4.35276	5.31603	11.0721	5.66085	4.13421	3.89647	5.40029	CAMTA1	Calmodulin-binding transcription activator 1	Q9Y6Y1	_SFS[Phospho (STY)]FT[Phospho (STY)]TVLTK_.2	CAMTA1_T525_M2
7.11436	11.5768	8.42479	4.86315	11.0343	6.27867	10.1867	4.39277	10.6235	10.2881	9.19507	12.4439	8.45762	9.39078	8.74022	9.3134	8.9428	10.1835	10.0101	8.63375	10.0749	CANX	Calnexin	P27824	_QKS[Phospho (STY)]DAEEDGGTVSQEEEDRK_.3;_QKS[Phospho (STY)]DAEEDGGTVSQEEEDR_.2;_S[Phospho (STY)]DAEEDGGTVSQEEEDRKPK_.3;_S[Phospho (STY)]DAEEDGGTVSQEEEDR_.2	CANX_S554_M1
9.6206	9.34005	7.43771	4.30855	10.1222	8.56781	8.58085	2.92619	5.01875	9.82472	9.46309	7.28702	4.59231	11.2171	11.348	10.7278	3.72747	11.5477	10.7935	10.3359	10.2472	CANX	Calnexin	P27824	_S[Phospho (STY)]DAEEDGGTVS[Phospho (STY)]QEEEDRKPK_.3;_S[Phospho (STY)]DAEEDGGT[Phospho (STY)]VSQEEEDRKPK_.3	CANX_S554_M2
10.0607	10.8961	8.72547	9.14015	12.1609	9.76932	12.1396	3.53895	12.9048	11.8795	13.0367	14.7427	10.3688	10.3429	10.0639	10.2185	11.358	11.0526	9.33488	10.8922	10.9358	CANX	Calnexin	P27824	_SDAEEDGGTVS[Phospho (STY)]QEEEDRKPK_.3;_SDAEEDGGTVS[Phospho (STY)]QEEEDR_.2	CANX_S564_M1
3.69069	4.2613	5.1248	3.23092	5.52654	3.25577	4.94527	4.22889	8.27773	5.1712	3.79677	13.3043	6.49058	5.10227	4.21938	4.1198	11.2121	5.67403	4.94106	4.29418	3.95645	CANX	Calnexin	P27824	_S[Phospho (STY)]DAEEDGGTVS[Phospho (STY)]QEEEDRKPK_.3	CANX_S564_M2
11.5154	13.6908	14.5314	11.7496	11.5672	11.8479	13.864	12.0495	13.7463	10.4741	12.9442	15.041	13.0395	10.4949	10.4231	13.7249	10.5719	14.5432	14.2116	13.7123	13.4642	CANX	Calnexin	P27824	_AEEDEILNRS[Phospho (STY)]PR_.2;_AEEDEILNRS[Phospho (STY)]PR_.3	CANX_S583_M1
6.03109	6.74961	4.74135	3.75085	4.83487	6.91933	5.76017	4.65102	5.94443	7.96078	6.52176	6.55574	5.19766	6.89736	5.03878	7.34228	6.3125	4.24946	5.55201	5.06754	5.91147	CANX	Calnexin	P27824	_GTLS[Phospho (STY)]GWILSK_.2	CANX_S81_M1
4.1488	5.7315	5.87179	4.28444	6.42787	3.08149	4.09698	3.33602	6.14934	6.13787	10.9676	5.61438	6.01686	11.3391	10.1858	5.01117	4.18188	5.54731	12.3199	9.21567	6.61032	CANX	Calnexin	P27824	_SDAEEDGGT[Phospho (STY)]VSQEEEDRKPK_.3;_SDAEEDGGT[Phospho (STY)]VSQEEEDR_.2	CANX_T562_M1
5.41664	5.99175	5.62063	3.97473	6.83907	3.36009	5.22998	4.9631	4.69186	5.99998	3.90497	8.23345	5.70578	4.92334	4.81939	6.11842	10.1333	4.54147	4.83208	4.41078	6.62092	CAP1	Adenylyl cyclase-associated protein 1	Q01518	_PFSAPKPQTS[Phospho (STY)]PSPK_.2	CAP1_S308_M1
8.88037	5.34142	8.44115	9.83987	9.58389	9.51725	9.97864	4.41136	4.13069	10.9469	10.0451	7.48661	3.21043	11.0561	8.63638	10.2461	4.98078	5.95489	9.21544	4.17583	3.1868	CAP1	Adenylyl cyclase-associated protein 1	Q01518	_PFSAPKPQT[Phospho (STY)]SPSPK_.2;_SGPKPFSAPKPQT[Phospho (STY)]SPSPK_.3	CAP1_T307_M1
12.0072	4.18571	4.23751	11.4049	6.46839	11.8795	12.4458	11.1391	10.5235	6.60593	12.8855	5.99927	11.8864	4.53027	10.5834	4.73779	6.19937	6.13767	6.60609	4.34832	3.90152	CAPG	Macrophage-capping protein	P40121	_MYTAIPQSGS[Phospho (STY)]PFPGSVQDPGLHVWR_.3;_M[Oxidation (M)]YTAIPQSGS[Phospho (STY)]PFPGSVQDPGLHVWR_.3	CAPG_S10_M1
3.47622	10.7054	9.16322	9.91424	9.05188	10.0084	11.0119	2.67797	12.9374	5.25157	10.6369	6.77091	9.73778	10.8383	5.03655	11.7458	10.5365	4.34886	11.565	12.0815	12.4036	CAPG	Macrophage-capping protein	P40121	_MYTAIPQSGSPFPGS[Phospho (STY)]VQDPGLHVWR_.3;_M[Oxidation (M)]YTAIPQSGSPFPGS[Phospho (STY)]VQDPGLHVWR_.3	CAPG_S15_M1
4.1836	5.68962	5.90849	7.3109	5.6857	3.54006	4.75096	3.95344	5.51165	4.58203	5.54743	4.8937	8.13971	3.35248	5.82873	5.77211	4.51485	5.86598	5.80843	2.70239	4.20754	CAPG	Macrophage-capping protein	P40121	_MQYAPNTQVEILPQGHES[Phospho (STY)]PIFK_.3	CAPG_S337_M1
3.41201	4.23301	5.52916	4.28568	4.76179	3.73417	4.97608	4.28494	4.74002	5.38849	3.66856	4.88256	5.52487	4.6859	4.67119	8.41366	8.22013	6.77391	4.55008	5.21578	4.58871	CAPG	Macrophage-capping protein	P40121	_MYT[Phospho (STY)]AIPQSGSPFPGSVQDPGLHVWR_.3	CAPG_T3_M1
10.3608	11.2589	9.93294	8.40641	5.96928	7.9814	10.4281	10.1868	5.81267	11.1278	3.77012	5.70689	4.09062	6.54157	9.36214	9.6236	12.0455	4.42898	11.9282	11.5137	11.5397	CAPG	Macrophage-capping protein	P40121	_MY[Phospho (STY)]TAIPQSGSPFPGSVQDPGLHVWR_.3;_M[Oxidation (M)]Y[Phospho (STY)]TAIPQSGSPFPGSVQDPGLHVWR_.3	CAPG_Y2_M1
8.96916	5.95732	6.19356	5.64218	5.72279	6.2506	4.63084	5.4125	5.17425	5.98756	6.25312	5.93163	5.51652	5.63143	6.28419	5.60926	6.11484	5.11187	5.91305	4.8617	6.41174	CAPNS1	Calpain small subunit 1	P04632	_ILGGVIS[Phospho (STY)]AISEAAAQYNPEPPPPR_.3;_ILGGVIS[Phospho (STY)]AISEAAAQYNPEPPPPR_.4	CAPNS1_S67_M1
6.44904	5.83098	4.807	3.917	5.17464	3.90318	5.34984	4.6748	6.04965	5.78307	4.33436	6.84436	4.88704	4.78858	4.78237	6.2634	4.38778	5.79151	4.95625	5.63273	6.23902	CAPNS1	Calpain small subunit 1	P04632	_MFLVNS[Phospho (STY)]FLK_.2	CAPNS1_S6_M1
2.70427	6.26999	4.48805	5.49197	5.12137	2.83145	3.96762	4.14677	5.42989	4.67908	4.94569	6.36351	5.83842	5.31237	4.98452	5.16759	6.21635	4.25733	5.44756	3.59253	4.71348	CAPNS1	Calpain small subunit 1	P04632	_ILGGVISAIS[Phospho (STY)]EAAAQYNPEPPPPR_.3;_ILGGVISAIS[Phospho (STY)]EAAAQYNPEPPPPR_.4	CAPNS1_S70_M1
4.55982	6.31714	5.5884	5.23775	5.26831	4.48956	5.5318	5.3666	6.01134	7.46406	6.56996	5.60324	5.68322	4.17854	3.99315	6.01993	6.01796	8.49801	5.06223	4.73505	4.59673	CAPRIN1	Caprin-1	Q14444	_QFMAETQFTS[Phospho (STY)]GEK_.2	CAPRIN1_S307_M1
7.27543	5.06346	7.95682	7.57668	4.94893	4.56775	6.98037	6.35545	9.31609	9.74848	6.74595	11.1058	6.7994	4.73945	5.62378	5.37757	5.84641	4.92922	5.52643	4.84779	6.21923	CAPZA2	F-actin-capping protein subunit alpha-2	P47755	_ADLEEQLS[Phospho (STY)]DEEK_.2	CAPZA2_S9_M1
2.64691	6.38759	5.15143	3.1564	5.41316	2.91408	4.27686	3.28362	6.75494	5.67347	5.36635	6.14842	5.3689	5.79751	4.82099	6.01496	5.98413	7.14201	4.24447	3.50972	3.59585	CAPZB	F-actin-capping protein subunit beta	P47756	_SGS[Phospho (STY)]GTMNLGGSLTR_.2	CAPZB_S184_M1
11.2295	10.8178	11.9922	10.0482	9.4988	13.1618	8.98049	10.5548	10.3797	11.4827	12.1467	12.992	11.3666	15.1081	13.4075	12.1035	12.0852	12.8999	10.2288	7.66809	8.1884	CAPZB	F-actin-capping protein subunit beta	P47756	_ELS[Phospho (STY)]QVLTQR_.2	CAPZB_S263_M1
6.32517	8.083	6.30528	5.65553	7.94479	7.42302	6.45211	7.30368	8.51103	3.3753	8.23555	9.79956	8.47452	6.44808	3.65912	6.03941	7.33336	8.37722	6.37896	6.97842	3.94087	CAPZB	F-actin-capping protein subunit beta	P47756	_S[Phospho (STY)]DQQLDC[Carbamidomethyl (C)]ALDLMR_.2	CAPZB_S2_M1
6.21922	4.06531	4.12131	3.59698	9.25508	4.14385	4.58693	3.82208	8.85529	5.82803	8.89256	6.39986	4.2062	5.16975	4.14237	5.19747	5.72237	5.89505	4.52952	3.21113	3.66812	CARD11	Caspase recruitment domain-containing protein 11	Q9BXL7	_IISGS[Phospho (STY)]PLGSLAR_.2	CARD11_S925_M1
6.55604	5.18712	4.46419	3.44134	5.47636	3.91895	8.89385	5.35839	5.39831	4.53487	4.73181	10.4841	4.96465	6.69889	3.7232	4.5731	5.11703	5.56877	4.33512	3.70974	5.92259	CARHSP1	Calcium-regulated heat stable protein 1	Q9Y2V2	_HETWSGHVISS[Phospho (STY)]_.2	CARHSP1_S147_M1
12.8712	11.7988	5.2122	13.6839	12.5	12.1407	13.5794	10.3644	7.35552	15.78	11.2076	14.7302	8.43549	13.5393	11.0679	15.0684	12.602	10.3684	10.4306	4.67125	8.58469	CARHSP1	Calcium-regulated heat stable protein 1	Q9Y2V2	_SSEPPPPPQPPTHQAS[Phospho (STY)]VGLLDTPR_.3	CARHSP1_S17_M1
5.8337	4.07257	4.3749	7.24236	4.61989	4.87697	6.37309	5.00748	3.82644	6.8452	6.85459	7.65836	4.27276	4.97519	4.50703	5.53191	5.8952	6.49899	5.03369	5.86772	4.09213	CARHSP1	Calcium-regulated heat stable protein 1	Q9Y2V2	_ERS[Phospho (STY)]PSPLR_.2	CARHSP1_S30_M1
9.48499	4.50269	4.92348	10.1517	9.64422	8.73199	10.6364	4.91652	5.55417	10.4852	8.63532	12.941	3.96916	8.8154	8.85656	8.97463	8.79178	4.17239	4.67651	5.93448	5.94074	CARHSP1	Calcium-regulated heat stable protein 1	Q9Y2V2	_ERS[Phospho (STY)]PS[Phospho (STY)]PLRGNVVPSPLPTR_.4;_ERS[Phospho (STY)]PS[Phospho (STY)]PLRGNVVPSPLPTR_.5;_ERS[Phospho (STY)]PS[Phospho (STY)]PLR_.2	CARHSP1_S30_M2
9.48499	4.28837	6.12584	10.1517	9.64422	8.73199	10.6364	3.58499	5.28907	10.4852	8.63532	12.941	5.3311	8.8154	8.85656	8.97463	8.79178	6.67069	4.62021	5.60084	5.17043	CARHSP1	Calcium-regulated heat stable protein 1	Q9Y2V2	_ERS[Phospho (STY)]PS[Phospho (STY)]PLRGNVVPSPLPTR_.4;_ERS[Phospho (STY)]PS[Phospho (STY)]PLRGNVVPSPLPTR_.5;_ERS[Phospho (STY)]PS[Phospho (STY)]PLR_.2	CARHSP1_S32_M2
4.03586	4.57969	6.0896	4.07041	6.10702	3.49761	4.1891	5.42317	5.01012	4.47069	4.10704	11.9731	6.19491	4.15374	4.24406	5.81622	4.87027	6.99829	6.71376	3.34799	4.92378	CARHSP1	Calcium-regulated heat stable protein 1	Q9Y2V2	_SS[Phospho (STY)]EPPPPPQPPTHQASVGLLDTPR_.3	CARHSP1_S3_M1
17.5713	17.3651	16.8478	17.5161	18.2438	16.9512	18.3793	17.4109	16.3451	19.471	17.0528	17.684	17.1344	17.1713	18.2433	19.1608	15.8281	16.9196	17.0139	15.5585	16.2511	CARHSP1	Calcium-regulated heat stable protein 1	Q9Y2V2	_GNVVPS[Phospho (STY)]PLPTRR_.2;_GNVVPS[Phospho (STY)]PLPTR_.2	CARHSP1_S41_M1
4.31366	4.48239	5.64216	12.4438	6.13255	4.8621	5.12439	2.62228	6.29872	9.45314	3.84446	4.928	5.306	9.65378	9.29684	6.03403	9.25564	5.86163	9.68419	6.68565	4.3548	CARHSP1	Calcium-regulated heat stable protein 1	Q9Y2V2	_SSEPPPPPQPPTHQASVGLLDT[Phospho (STY)]PR_.3	CARHSP1_T23_M1
10.392	5.42901	5.57174	3.40106	4.95596	10.2079	3.64534	4.94617	7.33824	7.5326	7.73431	10.5947	4.82876	6.141	4.99682	5.6959	4.1554	3.7212	4.63405	4.96926	3.77367	CASC3	Protein CASC3	O15234	_YGS[Phospho (STY)]PPQR_.2	CASC3_S265_M1
5.87151	5.44966	4.50744	5.29772	5.64694	4.0545	5.64369	4.24176	6.57829	8.26398	4.6558	7.27297	3.90787	7.94433	8.13858	9.77805	9.06293	5.67902	6.37162	5.36149	5.95561	CASKIN1	Caskin-1	Q8WXD9	_KVPLPGPGS[Phospho (STY)]PEVK_.2;_KVPLPGPGS[Phospho (STY)]PEVK_.3	CASKIN1_S1257_M1
4.57015	6.52436	10.031	5.0707	11.4334	3.657	9.56082	11.2377	9.581	10.3656	7.39177	4.75448	7.00961	3.91772	4.57716	6.94499	5.71449	5.5512	4.44671	7.15337	3.94771	CASP10	Caspase-10	Q92851	_AIQIVT[Phospho (STY)]PPVDK_.2	CASP10_T198_M1
11.2201	3.68734	6.12095	5.08152	5.86285	8.74737	5.6008	5.45577	4.26884	5.07418	4.39993	6.1585	3.98633	4.37635	10.0781	6.80379	5.28559	10.1164	6.44388	7.97218	4.30674	CASP7	Caspase-7	P55210	_SSFVPS[Phospho (STY)]LFSK_.2	CASP7_S34_M1
11.9046	12.0565	9.33726	10.2871	11.7344	8.70721	11.3177	8.39095	11.9795	13.3686	11.7435	14.1643	12.3381	9.43135	4.35893	10.882	10.3616	5.37983	9.2977	4.29656	8.80006	CASP7	Caspase-7	P55210	_SSFVPSLFS[Phospho (STY)]K_.2	CASP7_S37_M1
7.75271	6.21706	5.7477	5.22174	6.51175	6.40047	4.6329	3.75952	6.54643	6.61521	7.11394	6.61884	5.50707	5.48279	6.08881	6.60786	5.60452	5.55803	4.61216	5.66558	4.82352	CASP8AP2	CASP8-associated protein 2	Q9UKL3	_LNLTLS[Phospho (STY)]PAK_.2	CASP8AP2_S567_M1
3.90382	5.37771	4.56287	3.69675	5.28443	4.70542	3.80524	4.75456	4.72067	5.79591	3.36485	5.36336	4.95153	5.27914	3.78865	5.05241	5.48323	5.64539	5.28722	4.35413	5.71724	CASS4	Cas scaffolding protein family member 4	Q9NQ75	_KLS[Phospho (STY)]LPEIPSYGFLVPR_.3	CASS4_S305_M1
13.6246	12.9943	12.6754	13.5426	12.8584	12.9322	12.9559	10.5241	12.4053	15.0907	12.7329	18.1266	11.8418	13.1818	14.003	15.4165	13.9361	14.9515	13.8474	13.7296	12.9485	CAST	Calpastatin	P20810	_S[Phospho (STY)]LTPAVPVESKPDKPSGK_.2;_S[Phospho (STY)]LTPAVPVESKPDK_.2;_S[Phospho (STY)]LTPAVPVESK_.2	CAST_S133_M1
7.69949	6.46723	4.96856	4.28184	10.7532	3.82313	5.4336	8.55404	10.0255	9.96646	5.69704	11.7477	6.29929	9.73877	9.95262	12.8964	9.01624	10.1966	9.4975	6.08463	4.75754	CAST	Calpastatin	P20810	_PIGPDDAIDALS[Phospho (STY)]SDFTC[Carbamidomethyl (C)]GSPTAAGKK_.3;_PIGPDDAIDALS[Phospho (STY)]SDFTC[Carbamidomethyl (C)]GSPTAAGK_.3	CAST_S236_M1
13.6273	11.013	11.4108	13.0253	5.99134	13.6685	12.533	13.0854	11.783	13.9052	13.1167	16.6272	12.4201	13.7492	14.6595	15.1275	12.5676	13.8954	12.7241	12.1141	12.1626	CAST	Calpastatin	P20810	_EGITGPPADSSKPIGPDDAIDALSSDFTC[Carbamidomethyl (C)]GS[Phospho (STY)]PTAAGK_.4;_KEGITGPPADSSKPIGPDDAIDALSSDFTC[Carbamidomethyl (C)]GS[Phospho (STY)]PTAAGK_.5;_PIGPDDAIDALSSDFTC[Carbamidomethyl (C)]GS[Phospho (STY)]PTAAGKK_.3;_PIGPDDAIDALSSDFTC[Carbamidomethyl (C)]GS[Phospho (STY)]PTAAGK_.3	CAST_S243_M1
8.44385	4.43334	5.22076	3.60077	9.4848	8.99173	4.84262	5.08328	6.2994	11.3342	2.63543	12.5771	4.33747	10.5333	11.0739	13.145	12.1391	11.1031	9.29692	5.52083	8.86725	CAST	Calpastatin	P20810	_DTMS[Phospho (STY)]DQALEALSASLGTR_.3;_DTM[Oxidation (M)]S[Phospho (STY)]DQALEALSASLGTR_.3;_VEKDTMS[Phospho (STY)]DQALEALSASLGTR_.3;_VEKDTM[Oxidation (M)]S[Phospho (STY)]DQALEALSASLGTR_.3	CAST_S287_M1
6.88792	4.1232	5.23099	4.11349	6.98125	3.42783	3.30472	5.20727	4.49141	10.0408	4.77303	11.4262	6.05151	9.03725	10.4906	10.8954	9.18295	8.8852	6.8366	4.20012	5.00023	CAST	Calpastatin	P20810	_DTM[Oxidation (M)]SDQALEALSAS[Phospho (STY)]LGTR_.3	CAST_S297_M1
4.42842	5.90145	6.78767	4.93266	7.39209	3.00483	5.27139	5.53426	4.38056	9.36594	4.64671	11.5178	5.87835	9.76957	11.445	11.9562	11.8678	12.0967	5.06782	4.17085	4.64888	CAST	Calpastatin	P20810	_QAEPELDLRS[Phospho (STY)]IK_.2;_QAEPELDLRS[Phospho (STY)]IK_.3	CAST_S311_M1
3.77544	4.36786	13.6578	3.89232	11.8755	2.81389	14.3151	5.74055	6.66004	12.5113	5.21877	16.4968	7.00355	12.3704	13.2398	14.5656	15.5132	14.1946	11.1653	3.92658	10.7525	CAST	Calpastatin	P20810	_PKPRS[Phospho (STY)]ESELIDELSEDFDR_.3;_PRS[Phospho (STY)]ESELIDELSEDFDRSEC[Carbamidomethyl (C)]K_.3;_S[Phospho (STY)]ESELIDELSEDFDRSEC[Carbamidomethyl (C)]K_.3;_S[Phospho (STY)]ESELIDELSEDFDR_.2	CAST_S364_M1
11.8103	10.7039	7.56798	8.29379	10.641	8.71814	5.72242	5.15984	10.8818	10.9828	8.35432	16.7231	9.25033	12.2246	12.5603	14.3904	13.228	14.6578	10.4963	10.6632	8.46008	CAST	Calpastatin	P20810	_PKPRSES[Phospho (STY)]ELIDELSEDFDR_.3;_SES[Phospho (STY)]ELIDELSEDFDRSEC[Carbamidomethyl (C)]K_.3;_SES[Phospho (STY)]ELIDELSEDFDR_.2	CAST_S366_M1
8.07814	5.18934	6.33772	3.73849	8.55212	6.81481	6.48415	6.58301	5.55516	8.19081	4.14786	14.0304	4.97794	8.25895	9.94984	9.55678	9.25651	10.3235	8.1546	3.68416	5.22322	CAST	Calpastatin	P20810	_SESELIDELS[Phospho (STY)]EDFDR_.2	CAST_S373_M1
7.53163	5.53456	5.25333	7.84942	4.92149	4.8615	4.55203	4.61677	5.32923	6.29778	3.96291	7.42998	5.74183	9.93404	9.69139	10.9687	8.042	9.53877	4.20241	5.02575	5.3499	CAST	Calpastatin	P20810	_AAAPAPVS[Phospho (STY)]EAVC[Carbamidomethyl (C)]R_.2	CAST_S404_M1
2.21707	5.75955	4.16907	3.61389	8.80322	4.06999	3.18728	4.39674	4.98952	11.0903	6.08985	13.1291	4.44912	11.6476	12.6088	13.0197	7.69483	11.9176	7.47885	4.62155	4.18685	CAST	Calpastatin	P20810	_GTVPDDAVEALADS[Phospho (STY)]LGKK_.3;_GTVPDDAVEALADS[Phospho (STY)]LGK_.3	CAST_S440_M1
4.52766	5.02018	4.52883	10.4133	7.81431	10.4258	9.47786	1.95683	4.38276	8.87324	8.33933	11.0058	9.0408	8.74065	9.30701	9.97205	9.36169	8.7758	7.50067	7.937	8.3233	CAST	Calpastatin	P20810	_KSQSTKLS[Phospho (STY)]VVHEK_.4;_LS[Phospho (STY)]VVHEK_.2;_SQSTKLS[Phospho (STY)]VVHEK_.2;_SQSTKLS[Phospho (STY)]VVHEK_.3	CAST_S45_M1
10.3492	10.3881	5.92014	10.2103	10.8443	9.7932	8.96218	4.88144	9.21496	11.6968	8.76086	14.14	10.3307	11.6451	12.3438	13.3839	12.6575	11.4695	10.6832	10.6626	10.7759	CAST	Calpastatin	P20810	_DGKPLLPKES[Phospho (STY)]K_.2;_PLLPKES[Phospho (STY)]K_.2	CAST_S499_M1
9.09596	7.28267	5.66465	2.73743	3.97257	3.51119	5.85266	4.60347	4.86804	8.93033	4.81698	10.7403	4.91869	7.46796	9.55384	11.7336	9.84326	7.44931	7.7018	4.49157	4.50365	CAST	Calpastatin	P20810	_EQLPPM[Oxidation (M)]SEDFLLDALS[Phospho (STY)]EDFSGPQNASSLK_.3	CAST_S516_M1
5.70466	8.58313	5.74844	7.86843	4.79723	5.88967	4.14683	5.60754	8.81341	4.99014	4.5619	10.7211	5.23571	9.16419	9.28122	11.4631	9.71636	5.75493	7.28374	6.48923	5.87349	CAST	Calpastatin	P20810	_EQLPPMSEDFLLDALSEDFSGPQNASS[Phospho (STY)]LK_.3;_EQLPPM[Oxidation (M)]SEDFLLDALSEDFSGPQNASS[Phospho (STY)]LK_.3	CAST_S527_M1
8.56376	2.20431	9.25682	5.6833	13.5472	4.00408	6.44988	9.14859	7.63782	12.379	4.80144	15.4642	4.01635	12.0887	12.888	14.4203	12.023	12.4841	10.9449	3.96676	11.6214	CAST	Calpastatin	P20810	_LAAAIS[Phospho (STY)]EVVSQTPASTTQAGAPPR_.3;_LAAAIS[Phospho (STY)]EVVSQTPASTTQAGAPPR_.4	CAST_S540_M1
11.4551	4.23699	6.47983	11.1953	6.779	10.5928	11.1653	3.68959	4.8909	15.8835	5.67147	13.7149	9.1646	15.2067	15.9982	16.8517	14.7449	15.844	12.1699	10.4897	12.9002	CAST	Calpastatin	P20810	_LAAAISEVVSQTPAS[Phospho (STY)]TTQAGAPPRDTSQSDK_.3;_LAAAISEVVSQTPAS[Phospho (STY)]TTQAGAPPRDTSQSDK_.4;_LAAAISEVVSQTPAS[Phospho (STY)]TTQAGAPPR_.3	CAST_S549_M1
9.2296	4.81553	5.69435	8.1346	8.93185	9.68164	7.4858	4.20207	4.46577	9.2394	9.7793	13.0978	9.87119	4.15081	9.32106	9.8506	8.60869	8.12837	6.94729	4.12364	8.7672	CAST	Calpastatin	P20810	_DLDDALDKLS[Phospho (STY)]DSLGQR_.2;_LS[Phospho (STY)]DSLGQR_.2	CAST_S575_M1
9.86097	8.24541	7.84947	8.87941	8.25268	10.3754	6.84196	9.34376	9.66984	8.68026	3.24672	13.7325	8.33351	9.31691	9.48779	10.5257	9.68272	8.56233	7.17824	7.11738	5.66276	CAST	Calpastatin	P20810	_LSDS[Phospho (STY)]LGQR_.2	CAST_S577_M1
4.71274	6.14638	5.58824	4.80433	5.5963	3.36731	6.68119	4.76603	6.73248	4.93178	2.80192	12.4426	4.32716	9.806	11.3276	6.57358	5.58748	6.65225	5.7704	4.96407	7.98182	CAST	Calpastatin	P20810	_KPADDQDPIDALS[Phospho (STY)]GDLDSC[Carbamidomethyl (C)]PSTTETSQNTAK_.3	CAST_S655_M1
3.74849	6.8939	10.3016	5.1537	5.97885	4.90688	4.38993	4.48065	3.91793	5.68018	5.05935	6.37328	4.65156	4.57689	5.62847	5.08696	4.9273	6.01242	5.80328	10.0526	5.93444	CAST	Calpastatin	P20810	_SLT[Phospho (STY)]PAVPVESK_.2	CAST_T135_M1
5.8837	5.50845	5.79274	3.19183	6.64768	5.45195	5.91216	4.17688	6.23403	9.63632	5.23635	11.5137	5.74341	4.58402	5.41949	11.2407	5.4664	5.98934	6.34557	5.9015	4.2534	CAST	Calpastatin	P20810	_DT[Phospho (STY)]MSDQALEALSASLGTR_.3;_DT[Phospho (STY)]M[Oxidation (M)]SDQALEALSASLGTR_.3	CAST_T285_M1
4.58294	5.25462	5.07069	3.81572	5.15109	3.76715	4.62847	4.69067	5.00271	8.82545	4.39884	12.8874	4.4897	9.45354	9.86055	11.2325	9.45747	9.50421	4.99171	5.69832	6.24205	CAST	Calpastatin	P20810	_C[Carbamidomethyl (C)]GEDDET[Phospho (STY)]IPSEYR_.2	CAST_T334_M1
7.14174	6.44757	4.20406	7.02829	5.2691	5.92562	5.54195	4.48725	6.6334	9.76624	4.52072	10.1829	5.32097	6.38063	8.04001	9.96084	9.71779	7.25134	5.91696	3.46165	5.05635	CAST	Calpastatin	P20810	_GT[Phospho (STY)]VPDDAVEALADSLGKK_.3;_GT[Phospho (STY)]VPDDAVEALADSLGK_.3	CAST_T428_M1
2.33317	6.36636	5.38014	4.24964	6.43413	3.87151	3.31776	4.59937	5.12073	5.84806	6.00903	6.4439	5.40743	13.0579	6.04565	5.63956	5.72014	4.66579	4.53814	5.07058	4.76442	CAST	Calpastatin	P20810	_LAAAISEVVSQTPAST[Phospho (STY)]TQAGAPPR_.3	CAST_T550_M1
11.9065	11.0187	12.0889	11.9267	12.0931	12.258	10.9509	11.1588	10.7614	12.8679	9.53918	12.0607	11.4857	12.6602	13.3854	13.274	12.9267	12.4724	12.155	11.158	11.4559	CASZ1	Zinc finger protein castor homolog 1	Q86V15	_TPALAALAALGAPGPAPTAASS[Phospho (STY)]P_.3	CASZ1_S1758_M1
13.2463	13.7159	13.8414	13.1003	11.5126	15.1157	11.353	15.0426	13.6718	13.3652	15.1645	15.0408	13.7049	13.9895	12.8467	13.4492	14.1498	13.2214	12.4745	13.6179	13.113	CAV1	Caveolin-1	Q03135	_AMADELS[Phospho (STY)]EK_.2	CAV1_S37_M1
10.7405	10.0337	5.33924	9.74687	10.4028	11.1095	9.8605	11.2049	10.9436	12.1818	12.0329	14.806	10.3601	13.5964	12.7765	13.0085	12.3806	11.8816	11.7562	11.2973	11.2196	CAV1	Caveolin-1	Q03135	_YVDS[Phospho (STY)]EGHLYTVPIR_.2;_YVDS[Phospho (STY)]EGHLYTVPIR_.3	CAV1_S9_M1
10.3264	11.6918	11.0569	9.94946	10.9593	8.88181	4.56901	9.0798	5.7218	12.1564	8.52649	14.0856	10.5747	13.3679	13.4196	15.323	14.7541	13.8579	11.5994	11.7885	12.2822	CAV1	Caveolin-1	Q03135	_YVDSEGHLY[Phospho (STY)]TVPIR_.2;_YVDSEGHLY[Phospho (STY)]TVPIR_.3	CAV1_Y14_M1
2.79335	5.93859	5.8952	4.62933	6.18372	3.15283	5.77685	4.88929	4.72768	6.70761	4.25629	6.13953	3.84753	5.36031	7.97684	9.47707	8.53963	7.54802	5.44103	4.90093	3.93485	CAV1	Caveolin-1	Q03135	_Y[Phospho (STY)]VDSEGHLY[Phospho (STY)]TVPIR_.3	CAV1_Y14_M2
4.48841	5.86416	4.96495	4.49798	5.47973	5.1544	5.20121	4.44606	5.72272	4.82529	4.2731	5.30317	5.21899	10.8591	10.6575	12.0906	10.9366	11.3939	7.89711	4.66558	3.55573	CAV1	Caveolin-1	Q03135	_Y[Phospho (STY)]VDSEGHLYTVPIR_.2;_Y[Phospho (STY)]VDSEGHLYTVPIR_.3	CAV1_Y6_M1
2.79335	5.28101	5.83398	4.39759	6.10485	2.77155	3.13917	3.71508	3.98989	5.79942	3.97595	5.77896	5.33438	5.36031	7.97684	9.47707	8.53963	7.54802	4.80338	3.74929	4.58885	CAV1	Caveolin-1	Q03135	_Y[Phospho (STY)]VDSEGHLY[Phospho (STY)]TVPIR_.3	CAV1_Y6_M2
2.62223	11.7262	11.6281	3.6874	13.4082	10.2721	4.65593	5.03904	11.9733	15.3305	9.60796	17.5739	6.70417	18.1298	15.508	17.5397	16.1312	17.0242	13.5695	4.38688	4.46283	CAV2	Caveolin-2	P51636	_ADVQLFMDDDSYS[Phospho (STY)]HHS[Phospho (STY)]GLEYADPEK_.3;_ADVQLFMDDDSY[Phospho (STY)]S[Phospho (STY)]HHSGLEYADPEK_.3;_ADVQLFMDDDS[Phospho (STY)]YS[Phospho (STY)]HHSGLEYADPEK_.3;_ADVQLFM[Oxidation (M)]DDDSYS[Phospho (STY)]HHS[Phospho (STY)]GLEYADPEK_.3;_ADVQLFM[Oxidation (M)]DDDSY[Phospho (STY)]S[Phospho (STY)]HHSGLEYADPEK_.3	CAV2_S20_M2
6.95859	5.08705	6.92958	4.8339	6.96135	5.45859	12.5862	5.28942	4.45834	14.3483	5.13667	16.8658	4.45124	5.1233	14.8636	17.4497	16.3587	6.56076	13.8437	4.4853	3.62998	CAV2	Caveolin-2	P51636	_ADVQLFMDDDSYS[Phospho (STY)]HHS[Phospho (STY)]GLEYADPEK_.3;_ADVQLFM[Oxidation (M)]DDDSYS[Phospho (STY)]HHS[Phospho (STY)]GLEYADPEK_.3;_ADVQLFM[Oxidation (M)]DDDSY[Phospho (STY)]SHHS[Phospho (STY)]GLEYADPEK_.3	CAV2_S23_M2
3.76868	4.01377	5.35481	3.97898	5.4813	5.20652	10.7985	3.53494	4.4076	12.6447	5.65868	12.9767	5.20642	12.8016	3.63378	5.78325	5.4795	6.11801	4.57279	3.83416	8.23026	CAV2	Caveolin-2	P51636	_ADVQLFMDDDSY[Phospho (STY)]SHHSGLEYADPEK_.3;_ADVQLFM[Oxidation (M)]DDDSY[Phospho (STY)]SHHSGLEYADPEK_.3	CAV2_Y19_M1
6.00313	10.9199	10.2065	4.54003	12.6019	8.82687	12.2892	9.09254	9.89239	18.9509	8.26727	19.973	11.2315	19.5581	18.608	5.36785	15.9461	18.8241	11.3371	4.49414	4.72493	CAV2	Caveolin-2	P51636	_ADVQLFMDDDSY[Phospho (STY)]S[Phospho (STY)]HHSGLEYADPEK_.3;_ADVQLFM[Oxidation (M)]DDDSY[Phospho (STY)]SHHSGLEY[Phospho (STY)]ADPEK_.3;_ADVQLFM[Oxidation (M)]DDDSY[Phospho (STY)]SHHS[Phospho (STY)]GLEYADPEK_.3;_ADVQLFM[Oxidation (M)]DDDSY[Phospho (STY)]S[Phospho (STY)]HHSGLEYADPEK_.3	CAV2_Y19_M2
4.16669	4.41543	4.58476	4.39729	6.45326	4.00966	10.1482	5.36602	6.08642	16.0875	5.05533	16.2465	8.41825	15.8316	14.8815	5.04993	12.8373	15.8976	6.64448	4.74451	4.50922	CAV2	Caveolin-2	P51636	_ADVQLFM[Oxidation (M)]DDDSY[Phospho (STY)]SHHSGLEY[Phospho (STY)]ADPEK_.3	CAV2_Y27_M2
6.5785	3.38415	5.47233	5.49234	9.02268	3.95307	5.0589	4.51117	5.96633	7.65653	5.4085	5.01368	6.52167	8.86808	8.43679	5.30629	4.95473	6.26013	5.51941	5.9597	7.48993	CBLB	E3 ubiquitin-protein ligase CBL-B	Q13191	_EFAFPPPVS[Phospho (STY)]PR_.2	CBLB_S977_M1
10.7912	11.1467	5.71305	11.3623	9.53257	3.56472	9.09594	4.60906	10.9108	12.6301	10.5612	5.80777	7.54282	11.9867	4.74473	5.88952	6.33939	7.63138	8.36325	4.64239	4.03442	CBL	E3 ubiquitin-protein ligase CBL	P22681	_VERPPS[Phospho (STY)]PFSMAPQASLPPVPPR_.3;_VERPPS[Phospho (STY)]PFSM[Oxidation (M)]APQASLPPVPPR_.3	CBL_S483_M1
8.80522	10.8747	10.1726	10.5863	7.17075	12.1555	8.60435	13.282	9.53166	12.6605	10.4569	7.32996	8.65492	12.1594	10.7378	6.90038	5.07705	5.13289	7.31226	5.31563	4.33566	CBL	E3 ubiquitin-protein ligase CBL	P22681	_VERPPSPFS[Phospho (STY)]MAPQASLPPVPPR_.3;_VERPPSPFS[Phospho (STY)]M[Oxidation (M)]APQASLPPVPPR_.3	CBL_S486_M1
4.52682	3.95987	4.9697	4.06002	4.27714	3.45139	5.22609	4.23468	4.99533	5.47728	4.28574	6.30847	4.65286	3.55914	5.11183	5.36118	5.796	4.95778	4.30213	5.7216	5.51078	CBL	E3 ubiquitin-protein ligase CBL	P22681	_LGDS[Phospho (STY)]WLPRPIPK_.3	CBL_S589_M1
5.26897	3.83473	5.80225	4.40587	9.51722	5.27041	4.81477	4.64322	5.19985	9.15043	5.02709	5.26145	4.39849	11.3598	3.66623	9.28067	9.60725	4.31142	4.07494	3.92561	4.29827	CBL	E3 ubiquitin-protein ligase CBL	P22681	_IKPS[Phospho (STY)]SSANAIYSLAARPLPVPK_.3;_IKPS[Phospho (STY)]SSANAIYSLAARPLPVPK_.4	CBL_S667_M1
5.76386	5.40641	6.6927	4.06334	6.76944	5.76992	5.90228	3.96713	6.25985	4.13057	3.72837	6.50427	4.2396	5.03218	4.3952	5.02399	4.8983	5.24083	5.77458	5.16416	5.1122	CBL	E3 ubiquitin-protein ligase CBL	P22681	_PSSS[Phospho (STY)]ANAIYSLAAR_.2	CBL_S669_M1
8.2284	7.56152	5.76569	6.49326	7.03676	4.49642	7.24513	5.73789	6.04169	9.82117	6.89062	11.2254	5.47098	7.48378	4.57238	6.50679	8.52668	6.01305	5.33053	4.35463	6.02822	CBX3	Chromobox protein homolog 3	Q13185	_SLS[Phospho (STY)]DSESDDSK_.2	CBX3_S95_M1
5.52695	5.55053	6.87371	6.492	9.0959	6.23623	7.59721	3.63399	5.60209	6.91162	4.95451	4.63604	6.62554	3.54084	4.92126	5.38849	6.21649	5.70541	5.01858	3.63154	3.69058	CBX3	Chromobox protein homolog 3	Q13185	_LT[Phospho (STY)]WHSC[Carbamidomethyl (C)]PEDEAQ_.2	CBX3_T173_M1
3.19889	4.0475	5.0737	4.01291	5.53815	4.01896	6.08145	5.00307	5.59406	9.40015	5.17549	10.9049	5.50846	9.26522	9.08275	9.64563	10.0323	10.5012	8.34433	4.5767	4.86847	CBY1	Protein chibby homolog 1	Q9Y3M2	_SAS[Phospho (STY)]LSNLHSLDR_.2	CBY1_S20_M1
7.46933	8.1722	10.1877	7.29495	6.52111	8.28884	8.78174	4.25669	9.61057	6.71799	9.36992	5.06091	8.14732	5.57816	7.91635	6.29586	7.27345	6.04489	7.18847	9.73797	9.30417	CCAR1	Cell division cycle and apoptosis regulator protein 1	Q8IX12	_EIST[Phospho (STY)]PTHWSK_.2	CCAR1_T627_M1
6.44815	8.84629	9.34835	10.0788	9.07708	8.96638	4.35863	10.9565	9.77721	8.9685	8.28883	6.11008	7.72575	8.14417	7.96986	6.76179	7.20527	5.58423	4.29053	8.32339	8.59958	CCAR2	Cell cycle and apoptosis regulator protein 2	Q8N163	_VVS[Phospho (STY)]PPEPEK_.2	CCAR2_S569_M1
6.13689	5.32911	5.06966	4.49993	5.4724	3.73946	4.59305	3.76411	5.55712	5.1395	3.67556	6.75887	5.13962	6.82041	5.49795	6.32021	8.35277	5.94012	6.09114	4.78123	4.20168	CCDC102A	Coiled-coil domain-containing protein 102A	Q96A19	_GS[Phospho (STY)]LLTILGSPSPER_.2	CCDC102A_S19_M1
3.29165	5.38372	5.74557	4.25677	5.73046	4.83865	4.87194	4.46282	6.23481	5.59068	3.75254	4.03575	6.33793	4.8412	5.88887	6.12839	3.71371	6.13277	5.07605	3.235	4.08971	CCDC102A	Coiled-coil domain-containing protein 102A	Q96A19	_GSLLTILGS[Phospho (STY)]PSPER_.2	CCDC102A_S26_M1
4.26214	4.1163	4.77769	3.36254	4.71194	4.01789	4.07201	5.34998	5.03008	4.37273	7.12014	9.72779	5.72042	5.19713	5.81693	5.59338	3.73263	5.66346	4.25937	4.96242	5.60355	CCDC120	Coiled-coil domain-containing protein 120	Q96HB5	_GQLISS[Phospho (STY)]PTFNAPAALFGEAAPQVK_.3	CCDC120_S10_M1
3.42678	6.10066	5.67412	6.99027	4.37159	4.8459	5.33927	4.39254	4.85783	6.52183	3.69972	8.11034	4.97211	7.81551	4.87046	7.21105	6.19988	3.99505	5.54479	5.77909	5.86134	CCDC120	Coiled-coil domain-containing protein 120	Q96HB5	_SNS[Phospho (STY)]SEALLVDR_.2	CCDC120_S360_M1
9.72586	8.05029	5.72554	9.00716	8.06238	8.68345	7.48833	4.81733	4.87433	9.58927	7.37793	12.6585	8.46838	7.89028	8.41222	9.80264	9.92247	8.59738	7.97105	7.4105	7.85131	CCDC124	Coiled-coil domain-containing protein 124	Q96CT7	_VLEEGS[Phospho (STY)]VEAR_.2	CCDC124_S141_M1
4.14672	3.68743	5.30139	2.63681	7.04057	4.33392	3.8486	5.03932	4.49717	6.139	4.30286	8.48001	5.94749	4.56367	5.15282	7.42259	6.10926	5.95386	5.82281	3.272	5.83179	CCDC124	Coiled-coil domain-containing protein 124	Q96CT7	_AQIEDT[Phospho (STY)]LRR_.2	CCDC124_T103_M1
6.40337	7.00433	6.75258	4.97351	5.26726	6.38773	5.36919	5.3748	6.89217	6.29375	6.9063	6.11927	5.27508	4.18276	4.90194	5.28415	4.35448	5.9496	5.20433	4.29996	5.18042	CCDC130	Coiled-coil domain-containing protein 130	P13994	_KLS[Phospho (STY)]QGILIIR_.2;_KLS[Phospho (STY)]QGILIIR_.3	CCDC130_S40_M1
4.168	2.45419	4.61882	3.3635	7.1722	4.709	4.27419	4.17733	3.35232	5.46833	6.52686	6.90495	3.55718	5.11215	9.66482	5.61873	7.43334	10.7444	2.95804	5.28185	7.94453	CCDC61	Coiled-coil domain-containing protein 61	Q9Y6R9	_SLANS[Phospho (STY)]GGWVPIK_.2	CCDC61_S473_M1
8.01594	9.42429	9.47296	8.71099	7.84423	8.56229	8.15524	10.4515	8.15214	6.70584	8.80614	7.27651	4.34286	7.66828	7.3682	6.88997	5.62512	8.24985	8.0929	9.11153	8.74046	CCDC61	Coiled-coil domain-containing protein 61	Q9Y6R9	_GRRT[Phospho (STY)]PPVQPPPTR_.4;_T[Phospho (STY)]PPVQPPPTR_.2	CCDC61_T285_M1
8.84368	6.13433	8.24654	7.67564	9.68922	7.71437	8.44026	7.21702	3.21866	10.9065	6.92498	11.8878	5.04472	8.94771	9.81445	5.50691	8.82407	9.55206	7.42819	3.82635	6.83445	CCDC64B	Bicaudal D-related protein 2	A1A5D9	_ALS[Phospho (STY)]ELSEQNLR_.2	CCDC64B_S151_M1
3.87644	11.2296	6.43083	3.35067	6.56932	2.38673	4.83819	5.44768	4.76934	4.23124	10.6077	6.60286	5.35026	5.54968	5.28827	6.09914	3.52465	7.38202	4.85169	3.4017	10.9342	CCDC64B	Bicaudal D-related protein 2	A1A5D9	_SSPDGPSFPSGPLS[Phospho (STY)]GGASPSGDEGFFPFVLER_.3	CCDC64B_S15_M1
3.93198	5.09673	10.7119	3.30666	11.9925	11.71	9.66246	10.9674	4.76416	14.5268	4.49555	6.09189	7.96017	12.3264	13.2285	11.1575	13.5919	13.6926	9.65624	4.39396	5.54249	CCDC64B	Bicaudal D-related protein 2	A1A5D9	_SSPDGPSFPSGPLS[Phospho (STY)]GGASPS[Phospho (STY)]GDEGFFPFVLER_.3;_SSPDGPSFPSGPLS[Phospho (STY)]GGAS[Phospho (STY)]PSGDEGFFPFVLER_.3;_SSPDGPSFPS[Phospho (STY)]GPLS[Phospho (STY)]GGASPSGDEGFFPFVLER_.3;_SS[Phospho (STY)]PDGPSFPSGPLS[Phospho (STY)]GGASPSGDEGFFPFVLER_.3	CCDC64B_S15_M2
12.5793	4.34908	4.866	4.01836	5.6443	12.9705	12.0892	12.6498	5.67801	13.5282	8.36092	7.23009	8.96474	12.1014	12.9872	12.4204	5.31086	6.10646	12.0824	10.4356	5.6205	CCDC64B	Bicaudal D-related protein 2	A1A5D9	_SSPDGPSFPSGPLSGGAS[Phospho (STY)]PSGDEGFFPFVLER_.3	CCDC64B_S19_M1
3.33863	5.6633	11.6777	4.77577	12.9583	12.6753	10.6283	11.9332	4.83311	15.4926	2.41635	15.8712	8.926	13.3126	14.1737	12.035	14.5582	14.6584	10.6221	4.84512	3.9481	CCDC64B	Bicaudal D-related protein 2	A1A5D9	_SSPDGPSFPSGPLS[Phospho (STY)]GGAS[Phospho (STY)]PSGDEGFFPFVLER_.3;_SSPDGPSFPS[Phospho (STY)]GPLSGGAS[Phospho (STY)]PSGDEGFFPFVLER_.3;_SSPDGPS[Phospho (STY)]FPSGPLSGGAS[Phospho (STY)]PSGDEGFFPFVLER_.3	CCDC64B_S19_M2
3.79851	4.10424	12.1271	5.00737	5.94163	5.74004	4.70867	4.85073	3.56058	4.84166	4.03565	8.77249	4.29494	4.14945	5.45493	6.11927	4.99486	6.04706	4.19955	10.9958	11.6292	CCDC64B	Bicaudal D-related protein 2	A1A5D9	_SSPDGPSFPSGPLSGGASPS[Phospho (STY)]GDEGFFPFVLER_.3	CCDC64B_S21_M1
5.59541	4.02312	6.94283	11.8325	12.2309	5.1705	11.643	10.5142	9.36964	13.036	3.50256	11.559	9.48924	11.5506	4.65652	6.10442	4.41186	8.08546	6.34247	5.76299	5.20032	CCDC64B	Bicaudal D-related protein 2	A1A5D9	_S[Phospho (STY)]SPDGPSFPSGPLSGGASPSGDEGFFPFVLER_.3	CCDC64B_S2_M1
9.64771	4.06771	6.85439	2.8375	6.43758	9.46619	10.7485	7.89584	3.7175	13.1502	2.56053	11.7861	4.18941	11.685	12.6611	5.19656	11.4664	6.05367	5.21628	4.86975	5.37955	CCDC64B	Bicaudal D-related protein 2	A1A5D9	_RTS[Phospho (STY)]LSPAEILEEK_.2;_TS[Phospho (STY)]LSPAEILEEK_.2	CCDC64B_S349_M1
4.78398	5.07454	4.69824	4.00509	11.8535	4.41717	9.00411	5.33538	6.2473	12.9927	3.06274	12.9632	5.77038	11.7494	13.0207	11.385	12.1914	12.8173	10.3149	9.36792	9.88349	CCDC64B	Bicaudal D-related protein 2	A1A5D9	_RDS[Phospho (STY)]FLGGGPGPEEPEDLALQLQQK_.3	CCDC64B_S36_M1
12.4562	4.74177	9.65057	8.8672	10.4776	11.6869	9.61481	8.83835	5.14508	12.5468	8.38059	12.5445	3.93297	10.9653	11.9894	10.8594	11.7296	11.1983	9.95023	7.28435	9.32206	CCDC64B	Bicaudal D-related protein 2	A1A5D9	_RT[Phospho (STY)]SLSPAEILEEK_.2;_RT[Phospho (STY)]SLSPAEILEEK_.3;_T[Phospho (STY)]SLSPAEILEEK_.2	CCDC64B_T348_M1
6.53829	4.31408	4.49674	7.12127	9.05152	7.48026	9.33959	9.41874	9.58702	5.58854	10.5218	6.22377	7.12958	5.23898	4.94718	5.01064	7.85721	6.49647	7.73691	9.42143	9.10218	CCDC68	Coiled-coil domain-containing protein 68	Q9H2F9	_IRT[Phospho (STY)]QMFKDEIR_.2	CCDC68_T49_M1
3.6563	5.09151	4.56407	3.06128	5.38635	3.70258	5.38269	7.38059	4.93473	3.82152	5.31139	5.87078	4.52385	4.21888	4.64705	7.30146	4.60668	6.05102	3.5427	4.96935	3.12887	CCDC69	Coiled-coil domain-containing protein 69	A6NI79	_VLGANASPAFPLAPVT[Phospho (STY)]PTEVSFLAT_.3	CCDC69_T287_M1
3.27055	9.22046	5.18175	11.4421	7.33978	11.4958	11.3875	4.36187	5.1986	9.98646	11.6812	9.43793	11.4403	6.12359	11.0828	9.4622	10.2756	11.1335	10.2555	4.97037	10.328	CCDC6	Coiled-coil domain-containing protein 6	Q16204	_LDQPVS[Phospho (STY)]APPSPR_.2;_LDQPVS[Phospho (STY)]APPSPR_.3	CCDC6_S240_M1
10.7777	4.33404	7.90728	10.9231	6.60776	11.4021	4.31029	8.27615	9.54819	9.20767	9.8279	11.9463	9.84562	10.326	10.9229	5.99448	11.6767	9.59405	10.0442	10.765	9.13061	CCDC6	Coiled-coil domain-containing protein 6	Q16204	_LDQPVS[Phospho (STY)]APPS[Phospho (STY)]PR_.2	CCDC6_S240_M2
12.883	5.54035	12.1317	12.6114	10.4995	13.3863	11.0586	12.0022	11.7503	10.308	12.5303	6.57654	11.6542	11.6166	10.9282	6.357	11.6703	5.34949	9.68731	10.1198	11.2706	CCDC6	Coiled-coil domain-containing protein 6	Q16204	_LDQPVSAPPS[Phospho (STY)]PR_.2;_LDQPVSAPPS[Phospho (STY)]PR_.3	CCDC6_S244_M1
10.7777	5.7508	7.90728	10.9231	6.82574	11.4021	4.95768	8.27615	9.54819	9.20767	9.8279	11.9463	9.84562	10.326	10.9229	3.81124	11.6767	9.59405	10.0442	10.765	9.13061	CCDC6	Coiled-coil domain-containing protein 6	Q16204	_LDQPVS[Phospho (STY)]APPS[Phospho (STY)]PR_.2	CCDC6_S244_M2
8.92391	5.45729	5.05349	3.92543	6.13819	2.90834	5.34528	9.70364	5.46655	6.2442	4.16133	7.74212	5.02606	5.68612	4.13132	6.32426	5.18031	6.71644	4.75528	3.79255	4.37504	CCDC6	Coiled-coil domain-containing protein 6	Q16204	_TVS[Phospho (STY)]SPIPYTPSPSSSR_.2	CCDC6_S351_M1
12.192	11.4576	6.13596	11.2897	5.76708	12.0883	10.8719	11.1855	5.13412	11.0561	10.8432	6.49387	8.66208	8.65149	4.84877	5.26746	4.33846	5.3188	10.0462	9.63897	10.0072	CCDC6	Coiled-coil domain-containing protein 6	Q16204	_PIS[Phospho (STY)]PGLSYASHTVGFTPPTSLTR_.3	CCDC6_S367_M1
6.70347	5.40626	4.55087	4.95988	5.52689	7.06182	6.3486	3.4655	6.17508	4.68156	6.15906	5.90353	5.94996	7.53158	7.83429	5.27768	7.57758	7.80752	5.03953	4.40869	4.14087	CCDC6	Coiled-coil domain-containing protein 6	Q16204	_S[Phospho (STY)]GGIVISPFR_.2	CCDC6_S46_M1
10.5875	8.58328	8.91665	9.10396	9.8287	9.21398	10.091	10.7096	9.66716	8.94964	9.89903	5.69008	8.54845	4.14047	6.25645	6.50027	5.03591	5.61902	7.24111	7.2246	5.23098	CCDC6	Coiled-coil domain-containing protein 6	Q16204	_SGGIVIS[Phospho (STY)]PFR_.2	CCDC6_S52_M1
3.29186	4.0956	4.67226	3.25308	5.52723	3.67105	3.61753	3.31813	6.39955	5.48591	6.39498	5.66882	4.67059	7.68974	5.60312	5.19564	6.24659	7.5528	8.31283	4.72855	5.10318	CCDC6	Coiled-coil domain-containing protein 6	Q16204	_QLSESESSLEMDDERY[Phospho (STY)]FNEMSAQGLRPR_.4	CCDC6_Y336_M1
15.0025	4.50482	13.4262	11.1973	10.2821	13.5758	12.0249	10.5285	9.89615	12.9411	13.9654	6.33718	4.68677	11.5221	7.97598	4.26995	5.40103	11.5024	11.8829	10.2317	11.942	CCDC6	Coiled-coil domain-containing protein 6	Q16204	_TVSSPIPY[Phospho (STY)]TPSPSSSRPISPGLSYASHTVGFTPPTSLTR_.4;_TVSSPIPY[Phospho (STY)]TPSPSSSRPISPGLSYASHTVGFTPPTSLTR_.5;_TVSSPIPY[Phospho (STY)]TPSPSSSR_.2	CCDC6_Y356_M1
8.86917	8.9774	6.2252	7.90503	5.55247	6.91638	9.04182	7.01909	5.58073	11.5764	5.78212	13.6299	3.82429	10.9395	11.2984	11.6008	10.9186	13.1204	9.0716	7.41804	8.39484	CCDC6	Coiled-coil domain-containing protein 6	Q16204	_TVSSPIPY[Phospho (STY)]TPSPSSSRPISPGLSY[Phospho (STY)]ASHTVGFTPPTSLTR_.4	CCDC6_Y356_M2
12.3057	12.7079	12.5575	10.7472	10.5126	13.0879	10.3524	11.2069	9.16827	4.1355	12.5891	4.72335	5.3019	9.89312	10.9157	8.27551	6.34925	9.81339	10.5273	11.2068	9.20851	CCDC6	Coiled-coil domain-containing protein 6	Q16204	_PISPGLSY[Phospho (STY)]ASHTVGFTPPTSLTR_.3;_TVSSPIPYTPSPSSSRPISPGLSY[Phospho (STY)]ASHTVGFTPPTSLTR_.4;_TVSSPIPYTPSPSSSRPISPGLSY[Phospho (STY)]ASHTVGFTPPTSLTR_.5	CCDC6_Y372_M1
8.86917	8.9774	6.09448	7.90503	6.68741	6.91638	9.04182	7.01909	5.34709	11.5764	5.78212	13.6299	4.62413	10.9395	11.2984	11.6008	10.9186	13.1204	9.0716	7.41804	8.39484	CCDC6	Coiled-coil domain-containing protein 6	Q16204	_TVSSPIPY[Phospho (STY)]TPSPSSSRPISPGLSY[Phospho (STY)]ASHTVGFTPPTSLTR_.4	CCDC6_Y372_M2
6.54064	8.05882	6.12831	7.65815	5.53134	7.56574	6.39129	6.43757	8.88082	5.10278	7.63005	6.79678	7.84135	6.83658	5.96915	7.36099	4.29537	7.23513	4.91317	8.09795	7.52229	CCDC71L	Coiled-coil domain-containing protein 71L	Q8N9Z2	_AAT[Phospho (STY)]PTLTTFPTIR_.2	CCDC71L_T185_M1
6.85831	3.74879	5.75297	7.10572	3.96919	7.6346	7.70852	3.80441	8.66596	7.05234	4.08486	13.3072	9.39218	5.69698	6.70271	10.3277	9.47657	5.4262	6.60722	7.91865	8.92399	CCDC80	Coiled-coil domain-containing protein 80	Q76M96	_ILS[Phospho (STY)]NEYEEK_.2	CCDC80_S503_M1
7.09657	3.703	5.45289	7.5149	4.67884	8.09835	6.96416	8.92153	7.08965	7.13765	7.63893	11.3269	5.52699	6.10033	4.70724	4.35937	7.26852	6.04444	6.9983	5.89325	4.36231	CCDC86	Coiled-coil domain-containing protein 86	Q9H6F5	_LGGLRPES[Phospho (STY)]PESLTSVSR_.2	CCDC86_S18_M1
11.8556	12.4527	10.3328	12.2691	15.5492	10.8263	15.1395	9.98439	10.5999	15.7033	11.4043	15.0902	3.76254	14.1783	14.3747	15.7071	13.0692	12.9379	13.4241	10.8541	11.1079	CCDC86	Coiled-coil domain-containing protein 86	Q9H6F5	_ALVEFESNPEETREPGS[Phospho (STY)]PPSVQR_.3	CCDC86_S47_M1
10.661	9.23578	10.3705	11.0366	10.8982	10.5466	11.1674	9.46808	8.54691	10.4487	8.7869	12.4438	10.6884	11.1804	11.8936	11.8482	11.2975	11.3884	10.8829	9.68765	9.64996	CCDC86	Coiled-coil domain-containing protein 86	Q9H6F5	_AGLGS[Phospho (STY)]PERPPK_.2	CCDC86_S58_M1
12.883	9.3213	12.3507	10.9638	15.8231	11.5141	12.9151	7.90177	8.97824	16.5665	10.1295	16.3018	8.8405	16.7167	16.1849	18.3109	14.6525	14.4481	13.3144	10.7723	11.8374	CCDC86	Coiled-coil domain-containing protein 86	Q9H6F5	_EELTPGAPQHQLPPVPGSPEPY[Phospho (STY)]PGQQAPGPEPSQPLLELTPR_.4;_EELTPGAPQHQLPPVPGSPEPY[Phospho (STY)]PGQQAPGPEPSQPLLELTPR_.5;_EELTPGAPQHQLPPVPGSPEPY[Phospho (STY)]PGQQAPGPEPSQPLLELTPR_.6	CCDC86_Y164_M1
5.12277	10.129	5.63822	4.26412	5.53158	9.25522	9.90331	4.12989	4.37045	11.6068	8.16781	13.3261	9.37077	11.2224	11.4711	12.6985	3.67995	12.6331	10.7657	5.04212	8.86825	CCDC88A	Girdin	Q3V6T2	_SSS[Phospho (STY)]QENLLDEVMK_.2	CCDC88A_S1702_M1
4.11488	5.70954	5.05114	4.45179	4.47344	4.15201	6.82809	5.07209	5.86289	7.54323	3.96174	9.46731	6.50578	7.44596	6.91485	7.97222	7.02977	8.74209	3.92972	5.34415	4.88945	CCDC88A	Girdin	Q3V6T2	_RTS[Phospho (STY)]IHDFLTK_.2	CCDC88A_S1820_M1
4.40513	9.62643	5.78559	3.55446	9.66192	3.74813	4.08831	9.82647	5.93817	10.0805	4.62407	4.12653	4.96035	5.01624	4.95064	5.625	8.37615	7.22363	8.05177	5.53541	5.4341	CCDC88B	Coiled-coil domain-containing protein 88B	A6NC98	_SSES[Phospho (STY)]FSPGDTPR_.2	CCDC88B_S1408_M1
8.53724	5.46864	6.42206	7.32441	11.7517	3.50446	6.35677	11.0054	10.906	9.39609	8.46009	13.3629	9.93281	7.2146	8.29519	8.41316	7.31416	8.31425	6.3298	5.33017	7.00868	CCDC88B	Coiled-coil domain-containing protein 88B	A6NC98	_RPLTPSLS[Phospho (STY)]Q_.2	CCDC88B_S1475_M1
6.37635	11.6825	11.176	11.6898	14.6194	6.52818	9.68312	12.0022	13.0506	12.9493	10.8805	13.1843	9.60167	7.39617	6.31592	5.08569	10.038	5.55604	9.0698	4.86604	5.71247	CCDC88B	Coiled-coil domain-containing protein 88B	A6NC98	_SLEPPPGS[Phospho (STY)]PGEAPLAGAAPSLQDEVR_.3	CCDC88B_S436_M1
3.49098	6.04954	6.14258	4.26375	6.93924	4.81672	4.32199	3.64644	6.27845	4.11149	2.36257	12.6473	5.07297	7.98575	9.85039	9.71483	9.93991	10.9534	5.13203	4.89594	5.67478	CCDC88C	Protein Daple	Q9P219	_SES[Phospho (STY)]FSSEDLIPSR_.2	CCDC88C_S1601_M1
8.29073	7.21167	6.10128	4.4909	6.62659	6.56009	5.28568	6.42073	6.87298	7.43975	4.26219	7.0307	6.28155	8.06117	8.07455	10.186	8.88636	6.52058	6.92093	7.88884	8.69583	CCDC88C	Protein Daple	Q9P219	_AFS[Phospho (STY)]LASADLLR_.2	CCDC88C_S1806_M1
3.95072	5.30859	4.46581	2.22955	4.47058	4.5554	4.74054	2.90705	5.35288	4.39173	3.77355	7.64099	7.3103	3.93022	5.05129	4.92037	4.08674	6.22782	3.27419	7.2288	3.96013	CCDC8	Coiled-coil domain-containing protein 8	Q9H0W5	_LGNAGDVC[Carbamidomethyl (C)]VPQAS[Phospho (STY)]PR_.2	CCDC8_S261_M1
7.77262	9.11993	6.15557	6.10154	6.76735	9.66718	7.08967	4.11112	4.17394	6.13021	7.83735	10.6129	8.0614	7.28318	6.81416	9.70285	7.44904	8.83792	7.3213	9.62361	9.90606	CCDC8	Coiled-coil domain-containing protein 8	Q9H0W5	_INWAS[Phospho (STY)]FRR_.2;_INWAS[Phospho (STY)]FR_.2	CCDC8_S273_M1
2.46257	4.49374	4.84451	4.50722	5.2618	6.98252	3.99106	5.69556	4.62255	4.90935	4.85294	5.49894	3.71576	4.98167	5.66409	5.60099	6.18241	6.2802	5.35344	6.54897	4.20814	CCDC92	Coiled-coil domain-containing protein 92	Q53HC0	_SLS[Phospho (STY)]APLHPEFEEVYR_.2	CCDC92_S211_M1
4.50384	6.4623	5.72344	3.4523	6.69609	4.81486	5.36942	3.57778	6.2008	4.57867	0.261062	5.90743	4.54518	6.96523	8.25042	10.1963	6.04703	8.70961	5.07011	5.35715	6.15393	CCDC94	Coiled-coil domain-containing protein 94	Q9BW85	_LLEDS[Phospho (STY)]DSEDEAAPSPLQPALRPNPTAILDEAPKPK_.4	CCDC94_S211_M1
4.62277	5.09664	5.12393	4.4269	14.1899	4.09929	9.85459	4.89139	6.21462	14.0113	4.59608	17.6868	7.22681	13.3934	14.2859	14.3135	14.3462	14.6171	11.8249	6.55223	9.81158	CCDC94	Coiled-coil domain-containing protein 94	Q9BW85	_LLEDS[Phospho (STY)]DS[Phospho (STY)]EDEAAPSPLQPALRPNPTAILDEAPKPK_.4;_LLEDS[Phospho (STY)]DS[Phospho (STY)]EDEAAPSPLQPALRPNPTAILDEAPKPK_.5;_LLEDS[Phospho (STY)]DS[Phospho (STY)]EDEAAPSPLQPALRPNPTAILDEAPKPK_.6;_LLEDS[Phospho (STY)]DS[Phospho (STY)]EDEAAPSPLQPALRPNPTAILDEAPK_.4	CCDC94_S211_M2
3.91605	4.81565	6.50506	4.98638	14.1899	4.09929	9.85459	4.23646	5.57385	14.0113	3.1548	17.6868	7.22681	13.3934	14.2859	14.3135	14.3462	14.6171	11.8249	6.55223	9.81158	CCDC94	Coiled-coil domain-containing protein 94	Q9BW85	_LLEDS[Phospho (STY)]DS[Phospho (STY)]EDEAAPSPLQPALRPNPTAILDEAPKPK_.4;_LLEDS[Phospho (STY)]DS[Phospho (STY)]EDEAAPSPLQPALRPNPTAILDEAPKPK_.5;_LLEDS[Phospho (STY)]DS[Phospho (STY)]EDEAAPSPLQPALRPNPTAILDEAPKPK_.6;_LLEDS[Phospho (STY)]DS[Phospho (STY)]EDEAAPSPLQPALRPNPTAILDEAPK_.4	CCDC94_S213_M2
3.72183	5.30182	5.5048	4.14803	10.1307	4.0807	4.55025	4.16148	5.45617	7.32469	0.630436	5.53631	3.09061	5.88173	4.16651	6.73923	6.28535	5.45585	5.37829	5.63396	6.10321	CCDC94	Coiled-coil domain-containing protein 94	Q9BW85	_LLEDSDSEDEAAPS[Phospho (STY)]PLQPALRPNPT[Phospho (STY)]AILDEAPKPK_.5;_LLEDSDSEDEAAPS[Phospho (STY)]PLQPALRPNPT[Phospho (STY)]AILDEAPKPK_.6	CCDC94_S220_M2
3.80954	5.43266	6.23056	4.8676	10.1307	4.3231	4.55025	4.16148	4.23161	7.32469	0.630436	6.00268	5.0352	6.53803	5.37023	5.91445	5.28714	6.05955	5.51282	5.63396	6.10321	CCDC94	Coiled-coil domain-containing protein 94	Q9BW85	_LLEDSDSEDEAAPS[Phospho (STY)]PLQPALRPNPT[Phospho (STY)]AILDEAPKPK_.5;_LLEDSDSEDEAAPS[Phospho (STY)]PLQPALRPNPT[Phospho (STY)]AILDEAPKPK_.6	CCDC94_T231_M2
10.2682	2.89177	5.01301	10.1904	9.76363	10.0912	11.245	9.48807	10.3733	11.3171	10.5573	6.60052	5.7797	5.38367	9.84608	5.89948	6.04122	12.8488	10.705	4.23722	7.13392	CCDC97	Coiled-coil domain-containing protein 97	Q96F63	_PGS[Phospho (STY)]PGRPAC[Carbamidomethyl (C)]PLSNLLLQSYEER_.3	CCDC97_S212_M1
8.4003	8.68665	4.5534	4.55663	5.87205	2.70084	6.15422	3.50502	4.38388	11.1324	3.53488	11.6103	8.46912	4.85637	8.30252	10.1536	8.7144	6.27103	5.06601	3.70063	4.67899	CCDC9	Coiled-coil domain-containing protein 9	Q9Y3X0	_AGLGS[Phospho (STY)]AGDMTLSMTGR_.2;_AGLGS[Phospho (STY)]AGDMTLSM[Oxidation (M)]TGR_.2;_AGLGS[Phospho (STY)]AGDM[Oxidation (M)]TLSMTGR_.2	CCDC9_S248_M1
8.22875	4.86185	6.0111	3.96767	8.75116	8.01259	8.53094	7.98677	7.29432	9.2722	7.4748	11.2397	4.95234	8.73015	8.78854	9.15144	8.85648	8.9726	6.10638	4.1272	4.00658	CCDC9	Coiled-coil domain-containing protein 9	Q9Y3X0	_S[Phospho (STY)]PGTPRPPGASK_.2	CCDC9_S80_M1
8.55466	5.22041	5.17923	3.65047	6.15957	4.95959	6.71166	4.70319	5.36964	6.27026	3.39564	6.78413	4.90224	8.40763	8.5891	8.62047	6.40207	5.73512	5.17864	5.18295	6.12761	CCDC9	Coiled-coil domain-containing protein 9	Q9Y3X0	_SPGT[Phospho (STY)]PRPPGASK_.2;_SPGT[Phospho (STY)]PRPPGASK_.3	CCDC9_T83_M1
11.3065	12.3101	11.5207	10.8641	13.2564	11.4881	11.4897	11.6512	12.7306	12.7161	12.6863	14.2185	11.9253	12.3938	12.8939	12.691	13.2496	12.3038	11.5152	11.0625	11.1802	CCM2	Cerebral cavernous malformations 2 protein	Q9BSQ5	_GIITDS[Phospho (STY)]FGR_.2	CCM2_S384_M1
13.2863	13.5347	12.6092	11.8139	13.432	13.0771	11.9534	12.1398	13.5183	13.0821	12.6715	14.6929	12.7807	11.7743	11.8002	12.4575	12.6112	12.6238	11.233	12.0083	11.9504	CCNYL1	Cyclin-Y-like protein 1	Q8N7R7	_SFS[Phospho (STY)]ADNFIGIQR_.2	CCNYL1_S344_M1
4.46056	4.62153	5.87574	5.15153	5.10207	4.3905	5.18094	3.914	5.82796	7.85464	4.46818	9.41108	4.77648	8.06071	7.45994	3.65722	7.76227	7.44809	5.30085	4.396	4.69259	CCNY	Cyclin-Y	Q8ND76	_LES[Phospho (STY)]YRPDTDLSR_.2	CCNY_S25_M1
11.8842	12.3843	12.2666	12.0333	12.2736	12.7264	11.0244	12.5258	12.2985	11.1815	12.739	12.6411	11.8625	11.4469	11.295	11.1724	11.6869	11.7574	11.2132	11.63	11.7138	CCNY	Cyclin-Y	Q8ND76	_SAS[Phospho (STY)]ADNLTLPR_.2	CCNY_S326_M1
6.83946	8.00358	7.38067	5.18052	7.24755	6.68305	7.16	4.25481	5.22818	7.49615	7.10388	8.37743	6.82073	5.99036	6.41657	8.1157	7.20046	7.54898	6.2856	5.59914	5.94353	CCNY	Cyclin-Y	Q8ND76	_S[Phospho (STY)]LFINHHPPGQIAR_.3	CCNY_S83_M1
10.857	10.0709	7.5721	8.28	8.25486	10.6119	9.80314	6.8685	9.09644	9.46662	10.2682	13.2914	10.6957	8.67389	8.3918	9.4881	9.38693	8.90331	7.21734	7.87464	8.93608	CCP110	Centriolar coiled-coil protein of 110 kDa	O43303	_ES[Phospho (STY)]EELLK_.2	CCP110_S641_M1
3.75056	5.4813	5.01971	8.69661	5.55472	7.48464	7.12915	11.627	9.64156	4.93763	8.24166	6.65919	7.41408	4.03215	4.9534	5.74906	4.63999	5.84841	5.2741	4.56561	4.31541	CCR1	C-C chemokine receptor type 1	P32246	_VSSTSPSTGEHELS[Phospho (STY)]AGF_.2	CCR1_S352_M1
7.75962	8.14944	5.37054	3.61955	4.0067	4.90046	3.75238	4.25904	5.37121	7.42101	8.18908	8.71341	7.77122	7.35688	8.16849	7.79169	8.67701	6.26472	5.3771	7.95577	6.56884	CCS	Copper chaperone for superoxide dismutase	O14618	_GRKES[Phospho (STY)]AQPPAHL_.2;_KES[Phospho (STY)]AQPPAHL_.3	CCS_S267_M1
10.4677	10.6837	10.9091	8.29564	11.933	11.168	10.6422	9.16689	11.6949	10.0068	10.4116	7.5088	4.75417	9.46033	9.18674	8.97483	7.77768	5.20428	10.4262	10.5429	8.78107	CCT2	T-complex protein 1 subunit beta	P78371	_AS[Phospho (STY)]LSLAPVNIFK_.2	CCT2_S3_M1
4.24384	3.88122	5.33727	4.66341	5.52036	3.49669	6.33677	4.71387	4.18063	4.15004	5.31932	8.10132	9.96916	6.00802	4.09549	6.70014	5.91895	5.77736	4.11902	4.05543	4.4566	CCT2	T-complex protein 1 subunit beta	P78371	_ASLS[Phospho (STY)]LAPVNIFK_.2	CCT2_S5_M1
7.01927	5.55459	8.04464	4.10044	10.3629	5.34699	9.36053	3.06505	4.68895	4.48768	4.23124	9.65659	5.02553	9.5887	9.76705	10.5213	11.4085	11.2908	10.655	10.2603	10.3734	CD163L1	Scavenger receptor cysteine-rich type 1 protein M160	Q9NR16	_HLPLRVS[Phospho (STY)]TR_.2;_HLPLRVS[Phospho (STY)]TR_.3	CD163L1_S1396_M1
7.80623	3.91408	5.54774	4.12427	11.3405	3.08543	12.7927	4.45421	5.10878	13.2016	10.4766	7.51958	6.99923	8.63577	9.38378	4.51026	9.66027	11.199	8.7111	3.83	5.5535	CD163	Scavenger receptor cysteine-rich type 1 protein M130	Q86VB7	_LAVS[Phospho (STY)]SRGENLVHQIQYR_.3	CD163_S1084_M1
3.94202	5.27507	5.55046	3.83593	5.68698	4.30528	5.46055	6.24991	3.68951	5.26852	4.14159	5.06824	4.43842	6.30611	5.00915	6.24957	4.78288	6.02208	5.66087	3.79735	3.97597	CD248	Endosialin	Q9HCU0	_WVIHAGS[Phospho (STY)]K_.2	CD248_S734_M1
11.7518	11.1024	3.94191	10.2595	6.29741	12.8926	9.68882	9.80386	4.51644	9.42783	11.5476	12.7818	12.4877	8.63602	7.28342	9.61802	9.66251	9.65573	9.55291	9.99661	9.93839	CD248	Endosialin	Q9HCU0	_GS[Phospho (STY)]LTGVQTC[Carbamidomethyl (C)]R_.2	CD248_S746_M1
11.0653	8.84578	5.09459	8.5174	8.70667	8.37339	7.03732	6.81282	7.94722	10.3956	8.19677	5.26689	9.19118	10.3546	10.3239	11.0724	9.04707	8.31095	8.11498	8.7746	9.07922	CD2AP	CD2-associated protein	Q9Y5K6	_PLILQS[Phospho (STY)]LGPK_.2	CD2AP_S249_M1
8.05541	4.09874	5.45066	5.91274	5.59984	5.48618	4.5029	4.27126	5.84771	3.66358	4.39316	7.12746	5.06329	3.78112	4.02895	8.35165	7.72494	6.08429	4.33324	4.62733	6.546	CD2AP	CD2-associated protein	Q9Y5K6	_YFS[Phospho (STY)]LKPEEK_.2	CD2AP_S363_M1
13.5654	12.7491	10.553	11.5614	12.2013	12.5796	11.6639	10.8435	11.1157	13.795	11.0822	15.5983	12.0826	12.6513	13.3184	13.7502	13.507	14.3766	12.4068	10.8289	11.5351	CD2AP	CD2-associated protein	Q9Y5K6	_S[Phospho (STY)]VDFDSLTVR_.2	CD2AP_S458_M1
6.20514	7.80566	3.55617	4.90944	5.85608	5.40399	6.15079	5.92795	5.3762	6.12665	9.04655	11.2383	8.89766	6.39907	7.77782	5.21274	8.13247	6.55825	5.40029	5.58619	5.02284	CD2AP	CD2-associated protein	Q9Y5K6	_SVDFDS[Phospho (STY)]LTVR_.2	CD2AP_S463_M1
9.9492	5.59697	6.01595	6.69963	5.41621	8.47079	4.48115	4.70945	6.44782	9.56026	4.48269	5.26552	5.6072	6.74742	5.64685	9.60328	7.02762	6.59027	4.81756	5.02797	3.8164	CD2AP	CD2-associated protein	Q9Y5K6	_SVDFDSLT[Phospho (STY)]VR_.2	CD2AP_T465_M1
7.05293	4.5068	4.75794	5.04035	3.77899	2.97401	5.015	4.22332	5.58901	6.62219	3.49684	7.18358	4.75701	4.00502	4.55726	3.72538	5.22758	5.73205	6.48444	5.19123	4.29735	CD2AP	CD2-associated protein	Q9Y5K6	_ANT[Phospho (STY)]TAFLTPLEIK_.2	CD2AP_T560_M1
2.78237	4.19938	6.04103	3.65255	5.26796	3.12019	7.2151	4.35287	6.3675	6.0845	4.21782	5.9203	5.42827	7.21897	7.57267	6.60142	5.72476	6.98062	4.8528	5.03213	5.19502	CD2AP	CD2-associated protein	Q9Y5K6	_ANTTAFLT[Phospho (STY)]PLEIK_.2	CD2AP_T565_M1
9.29795	3.94979	5.53176	10.7702	5.56249	9.74997	3.79324	4.0592	4.74592	6.4905	4.56401	6.52395	4.76981	5.41696	4.77641	5.26921	5.52572	5.70664	4.50178	6.53746	4.61914	CD3EAP	DNA-directed RNA polymerase I subunit RPA34	O15446	_ILEGPQQSLSGSPLQPIPAS[Phospho (STY)]PPPQIPPGLRPR_.3;_ILEGPQQSLSGSPLQPIPAS[Phospho (STY)]PPPQIPPGLRPR_.4	CD3EAP_S136_M1
10.93	11.8767	10.6628	11.0648	12.8277	10.5309	11.1272	10.109	11.7944	12.9714	11.233	15.1635	10.8937	11.3361	11.6844	11.6325	12.2503	12.2101	11.107	10.35	9.9654	CD44	CD44 antigen	P16070	_S[Phospho (STY)]QEMVHLVNKESSETPDQFMTADETR_.3;_S[Phospho (STY)]QEMVHLVNK_.2;_S[Phospho (STY)]QEM[Oxidation (M)]VHLVNK_.2	CD44_S706_M1
8.09097	4.13994	6.12258	4.95239	4.62009	7.23361	4.87897	4.79625	4.34911	5.60721	7.01964	14.7024	5.89371	11.546	11.6222	12.7329	13.3881	11.4265	10.3462	8.63447	4.58118	CD44	CD44 antigen	P16070	_ES[Phospho (STY)]SETPDQFMTADETR_.2;_ES[Phospho (STY)]SETPDQFM[Oxidation (M)]TADETR_.2	CD44_S717_M1
7.54655	6.41455	5.67825	3.32752	12.144	4.04809	8.90873	5.89781	4.4309	12.94	6.96822	15.5038	5.26749	11.7891	9.41388	12.5649	12.6162	12.5709	5.90471	8.86079	9.41317	CD44	CD44 antigen	P16070	_ESS[Phospho (STY)]ETPDQFMTADETR_.2;_ESS[Phospho (STY)]ETPDQFM[Oxidation (M)]TADETR_.2;_SQEMVHLVNKESS[Phospho (STY)]ETPDQFMTADETR_.3	CD44_S718_M1
7.23527	5.16096	5.03588	5.6769	6.41077	3.91239	5.11936	3.70859	4.92532	11.6047	3.50078	12.1868	3.45087	11.2084	10.9013	12.0917	12.5298	11.7611	9.79355	9.04252	4.5021	CD44	CD44 antigen	P16070	_ESSETPDQFMT[Phospho (STY)]ADETR_.2;_ESSETPDQFM[Oxidation (M)]T[Phospho (STY)]ADETR_.2	CD44_T726_M1
9.79966	9.5614	11.3998	11.1847	7.4241	10.6911	7.99969	5.48409	11.4975	7.77804	3.8627	6.71233	12.9937	8.57187	7.39474	10.6449	9.63951	5.55271	7.24961	11.6621	9.35565	CD70	CD70 antigen	P32970	_LY[Phospho (STY)]WQGGPALGR_.3	CD70_Y74_M1
10.5431	9.1087	7.91213	2.96058	5.9091	3.80926	7.34397	9.00837	9.71475	8.01417	10.1026	6.22548	10.1947	4.56347	5.93168	6.48784	6.5999	8.58718	7.525	7.87059	4.72339	CD74	HLA class II histocompatibility antigen gamma chain	P04233	_DLIS[Phospho (STY)]NNEQLPMLGR_.2	CD74_S25_M1
11.0582	12.5435	10.7398	11.2365	13.1112	10.118	8.57215	12.405	14.0202	13.0717	12.2034	13.6415	12.3221	10.6848	10.5504	9.89156	10.6904	10.7196	10.2353	8.15191	8.6652	CD97	CD97 antigen	P48960	_ALRAS[Phospho (STY)]ESGI_.2	CD97_S831_M1
6.0118	4.42196	5.17342	5.87602	8.49392	7.83706	9.06509	6.34701	9.96414	7.0679	7.51005	6.3924	7.01399	6.01494	4.95996	6.1864	6.60819	6.68414	4.62919	7.15269	5.17671	CDC16	Cell division cycle protein 16 homolog	Q13042	_NIIS[Phospho (STY)]PPWDFR_.2	CDC16_S560_M1
8.68848	5.92579	3.6011	7.45841	6.79388	8.47471	4.98962	8.27772	6.50064	9.67403	8.10477	6.66667	5.99736	6.66137	7.59683	9.15246	7.29644	6.19771	6.18677	4.97447	4.30294	CDC23	Cell division cycle protein 23 homolog	Q9UJX2	_RVS[Phospho (STY)]PLNLSSVTP_.2	CDC23_S588_M1
4.52618	5.57094	6.0848	3.45793	6.03834	3.62357	6.21975	6.28101	5.63443	7.71754	3.80527	13.6781	4.99592	5.33265	8.92655	8.93964	6.15579	3.01286	5.98796	4.09263	5.02196	CDC26	Anaphase-promoting complex subunit CDC26	Q8NHZ8	_EDVEVVGGS[Phospho (STY)]DGEGAIGLSSDPK_.3	CDC26_S42_M1
11.5965	3.74839	10.9684	11.6318	7.56541	4.85339	11.137	4.16071	10.7255	4.90243	9.54491	14.1993	5.55391	10.7022	5.425	11.4211	12.4382	9.45932	10.8791	10.9987	11.7074	CDC37	Hsp90 co-chaperone Cdc37	Q16543	_SMPWNVDTLS[Phospho (STY)]K_.2	CDC37_S120_M1
11.6036	12.2219	12.357	11.079	13.4042	12.111	12.7108	12.7552	12.4851	12.6729	13.4571	15.8998	12.2359	11.626	12.1834	13.5938	14.5876	14.1396	12.5376	11.4269	11.1397	CDC37	Hsp90 co-chaperone Cdc37	Q16543	_VDYSVWDHIEVS[Phospho (STY)]DDEDETHPNIDTASLFR_.3;_VDYSVWDHIEVS[Phospho (STY)]DDEDETHPNIDTASLFR_.4	CDC37_S13_M1
4.30217	5.46139	8.60497	2.86389	5.8676	4.84548	3.41223	5.81699	3.69985	4.09994	4.17984	6.97946	5.06111	4.4763	4.8603	6.29972	6.28024	11.2762	6.19937	4.68101	4.58146	CDC37	Hsp90 co-chaperone Cdc37	Q16543	_VDYSVWDHIEVSDDEDET[Phospho (STY)]HPNIDTASLFR_.4	CDC37_T19_M1
8.49219	4.90674	5.86522	4.82914	4.98824	0.975853	3.1258	4.70003	5.11761	6.30282	5.39599	5.36272	3.8967	8.84548	8.95305	10.1538	5.46602	6.13743	4.57116	7.01755	4.47976	CDC42BPA	Serine/threonine-protein kinase MRCK alpha	Q5VT25	_TVFSGS[Phospho (STY)]VSIPSITK_.2	CDC42BPA_S1611_M1
4.32341	4.58511	4.81842	3.35955	5.71756	4.76872	4.83563	3.9748	5.44863	5.47454	6.085	7.27125	5.56202	4.27259	6.39281	9.10466	6.0251	7.09234	4.75794	4.2677	5.25247	CDC42BPA	Serine/threonine-protein kinase MRCK alpha	Q5VT25	_TVFSGSVS[Phospho (STY)]IPSITK_.2	CDC42BPA_S1613_M1
4.18724	5.55504	5.06942	3.25934	6.5541	2.40208	5.42954	4.70247	4.56239	7.46288	4.04609	11.6433	5.095	8.14366	7.65375	8.97353	8.42362	8.65969	5.7036	4.052	4.63372	CDC42BPA	Serine/threonine-protein kinase MRCK alpha	Q5VT25	_S[Phospho (STY)]LSLESTDR_.2	CDC42BPA_S1719_M1
4.25285	4.86207	5.56227	2.60598	5.36934	6.04361	4.26379	3.32217	5.1959	4.71915	5.18047	5.91504	5.19719	7.06098	8.22385	6.45835	4.71426	5.30236	8.75789	6.64668	6.34484	CDC42BPG	Serine/threonine-protein kinase MRCK gamma	Q6DT37	_PSNS[Phospho (STY)]LIPFLSFR_.2	CDC42BPG_S811_M1
9.16261	4.28727	6.03167	3.70025	5.58862	8.30044	8.29882	7.91035	5.49809	3.7023	4.96482	6.76079	4.83522	5.60789	7.00536	6.10063	3.77889	5.59516	4.75145	5.40638	4.30354	CDC42EP1	Cdc42 effector protein 1	Q00587	_MAS[Phospho (STY)]PPAPSPAPPAISPIIK_.3;_M[Oxidation (M)]AS[Phospho (STY)]PPAPSPAPPAISPIIK_.3	CDC42EP1_S101_M1
8.75533	6.20662	6.96973	7.71776	7.72347	7.61746	4.94783	6.44115	5.83279	6.67701	7.61266	7.35669	5.76334	7.62414	7.33682	4.10214	5.88936	7.37421	7.03035	6.15355	5.60146	CDC42EP1	Cdc42 effector protein 1	Q00587	_NAIS[Phospho (STY)]LPQLNQAAYDSLVVGK_.3	CDC42EP1_S121_M1
8.53469	6.19188	5.31132	6.8406	7.09564	7.19252	6.52887	3.6684	4.6185	4.09173	3.63663	10.0397	5.40931	5.69232	5.13175	5.61845	6.2079	7.06547	6.17629	4.96005	4.63223	CDC42EP1	Cdc42 effector protein 1	Q00587	_S[Phospho (STY)]DSLLSFR_.2	CDC42EP1_S190_M1
6.53445	5.26273	4.44986	5.08907	4.45155	6.08647	5.00108	4.70714	3.67818	6.28697	6.12009	6.50973	4.93494	5.73055	5.11574	5.35728	6.05628	6.29344	4.55406	5.61046	5.56344	CDC42EP1	Cdc42 effector protein 1	Q00587	_SDSLLS[Phospho (STY)]FR_.2	CDC42EP1_S195_M1
6.99408	4.13848	4.99818	6.68408	6.29658	5.85104	8.56401	8.60913	6.00697	9.91761	7.62111	9.91216	6.01526	8.29146	8.49085	6.18809	6.70031	9.50627	5.79068	6.20824	4.5929	CDC42EP1	Cdc42 effector protein 1	Q00587	_LS[Phospho (STY)]PVGWVSSSQGK_.2	CDC42EP1_S19_M1
6.45616	6.19106	5.50647	3.85482	4.60504	5.02012	5.39912	4.953	6.04151	5.92977	3.39959	5.20151	4.50916	4.87808	5.213	5.80849	5.54716	6.09104	5.2354	4.40064	5.51051	CDC42EP1	Cdc42 effector protein 1	Q00587	_LSPVGWVS[Phospho (STY)]SSQGK_.2	CDC42EP1_S25_M1
10.4071	5.99829	10.5097	5.27411	11.3034	4.56049	11.1252	2.657	3.92737	11.7217	4.67393	15.3386	4.46843	10.4303	10.2825	11.5022	11.9503	12.9312	10.6064	5.53282	5.05656	CDC42EP1	Cdc42 effector protein 1	Q00587	_AS[Phospho (STY)]WESLDEEWR_.2	CDC42EP1_S350_M1
3.11912	6.07615	6.10778	3.59508	8.62142	4.70874	4.00268	3.58508	6.34277	8.87282	4.23117	13.1266	3.77106	9.40793	10.6014	4.50811	9.63296	9.8761	8.25209	5.08851	4.25322	CDC42EP1	Cdc42 effector protein 1	Q00587	_AS[Phospho (STY)]WES[Phospho (STY)]LDEEWR_.2	CDC42EP1_S350_M2
3.53588	6.5567	6.22188	3.37717	9.12979	3.5908	8.58204	4.69758	6.3773	10.4524	3.287	13.3	5.37814	9.76167	9.67711	9.76788	10.0873	3.56831	5.66117	4.01159	4.98171	CDC42EP1	Cdc42 effector protein 1	Q00587	_ASWES[Phospho (STY)]LDEEWR_.2	CDC42EP1_S353_M1
4.76392	5.05322	5.05827	4.06594	8.62142	3.8239	4.00268	3.81073	5.91616	8.87282	3.39407	13.1266	4.16678	9.40793	10.6014	4.46446	9.63296	9.8761	8.25209	3.57438	4.49005	CDC42EP1	Cdc42 effector protein 1	Q00587	_AS[Phospho (STY)]WES[Phospho (STY)]LDEEWR_.2	CDC42EP1_S353_M2
8.38851	8.11078	8.15213	8.43869	10.18	4.91378	8.7679	8.7935	8.7935	10.8484	8.05544	4.57302	8.9308	10.6645	9.70915	10.8636	9.39016	8.53046	7.52828	4.78508	7.93914	CDC42EP2	Cdc42 effector protein 2	O14613	_NAIS[Phospho (STY)]LPVIGGPQALTLPTAQAPPKPPR_.3;_NAIS[Phospho (STY)]LPVIGGPQALTLPTAQAPPKPPR_.4	CDC42EP2_S109_M1
3.98314	4.88992	6.59449	4.28404	5.31423	3.40549	5.78055	6.13962	4.51964	11.0493	2.08867	13.9741	4.10832	11.5887	10.8359	11.6064	9.98176	11.1354	8.63895	3.28226	4.37776	CDC42EP4	Cdc42 effector protein 4	Q9H3Q1	_DMLGS[Phospho (STY)]LR_.2	CDC42EP4_S105_M1
10.735	9.34641	7.6937	5.8882	12.5787	7.41588	7.74696	7.66192	7.73093	11.638	9.37315	4.77061	10.129	12.0459	11.0017	12.8059	10.0132	12.705	10.5396	5.30237	6.42787	CDC42EP4	Cdc42 effector protein 4	Q9H3Q1	_DMLGSLRDS[Phospho (STY)]ALFVK_.2;_DM[Oxidation (M)]LGSLRDS[Phospho (STY)]ALFVK_.2	CDC42EP4_S109_M1
8.7664	9.84104	5.73655	3.98492	6.34103	7.30673	6.70667	7.2964	5.13836	10.7325	8.91007	12.5527	8.60034	10.574	10.7877	12.4498	10.101	10.9399	8.78345	6.67821	8.38971	CDC42EP4	Cdc42 effector protein 4	Q9H3Q1	_NAMS[Phospho (STY)]LPQLNEK_.2;_NAM[Oxidation (M)]S[Phospho (STY)]LPQLNEK_.2	CDC42EP4_S118_M1
9.53949	9.77371	10.4561	8.15883	10.3811	7.91891	9.63169	8.20293	9.24724	12.7897	8.93555	10.7799	9.39038	13.4153	12.5323	13.6906	12.314	13.077	10.9383	8.66009	8.07673	CDC42EP4	Cdc42 effector protein 4	Q9H3Q1	_NGAAGPHS[Phospho (STY)]PDPLLDEQAFGDLTDLPVVPK_.3;_NGAAGPHS[Phospho (STY)]PDPLLDEQAFGDLTDLPVVPK_.4;_RNGAAGPHS[Phospho (STY)]PDPLLDEQAFGDLTDLPVVPK_.3;_RNGAAGPHS[Phospho (STY)]PDPLLDEQAFGDLTDLPVVPK_.4	CDC42EP4_S174_M1
2.93228	3.99423	5.09115	2.93641	6.06157	4.63855	3.803	5.39358	5.65854	4.27734	5.83116	5.15361	4.69431	4.72532	4.57581	5.15624	5.17762	6.24761	5.72689	5.10602	5.36725	CDC42EP4	Cdc42 effector protein 4	Q9H3Q1	_AGPDLPS[Phospho (STY)]LPSHALEDEGWAAAAPSPGSAR_.3	CDC42EP4_S275_M1
10.9989	11.9897	11.5051	9.69821	13.4799	9.24077	13.0791	9.25999	7.4322	15.7039	10.8156	14.205	10.4741	15.4372	14.8092	15.9719	14.8451	5.74116	13.2585	10.4929	11.8237	CDC42EP4	Cdc42 effector protein 4	Q9H3Q1	_AGPDLPSLPSHALEDEGWAAAAPS[Phospho (STY)]PGSAR_.3	CDC42EP4_S292_M1
3.59911	4.82143	4.15676	4.84801	9.32815	4.80844	3.94005	5.33897	4.64271	11.5563	3.74426	15.1671	4.80949	12.0841	11.6843	12.7382	12.5217	13.0743	9.52204	4.68928	3.67142	CDC42EP4	Cdc42 effector protein 4	Q9H3Q1	_AGPDLPSLPSHALEDEGWAAAAPS[Phospho (STY)]PGS[Phospho (STY)]AR_.3;_AGPDLPSLPSHALEDEGWAAAAPS[Phospho (STY)]PGS[Phospho (STY)]AR_.4	CDC42EP4_S292_M2
3.03379	4.16174	5.24327	5.10483	9.32815	4.33121	5.16664	4.23708	6.5108	11.5563	3.53623	15.1671	4.26139	12.0841	11.6843	12.7382	12.5217	13.0743	9.52204	4.70162	4.70604	CDC42EP4	Cdc42 effector protein 4	Q9H3Q1	_AGPDLPSLPSHALEDEGWAAAAPS[Phospho (STY)]PGS[Phospho (STY)]AR_.3;_AGPDLPSLPSHALEDEGWAAAAPS[Phospho (STY)]PGS[Phospho (STY)]AR_.4	CDC42EP4_S295_M2
8.70974	3.81653	6.25853	3.5602	4.85048	4.43827	4.04056	4.04186	5.53305	8.89952	4.89374	8.95327	3.6363	8.97181	9.25389	11.9321	9.45916	8.52399	8.89366	4.58545	7.4617	CDC42EP5	Cdc42 effector protein 5	Q6NZY7	_GALS[Phospho (STY)]ISAPLGDFR_.2	CDC42EP5_S22_M1
4.53395	4.81113	5.55914	5.46236	3.92768	5.3009	5.37575	5.33925	4.28644	5.56686	5.66028	5.98987	5.75255	4.82412	5.49239	5.55973	4.44223	6.29267	5.76451	5.0876	3.76571	CDC5L	Cell division cycle 5-like protein	Q99459	_QVVQT[Phospho (STY)]PNTVLSTPFR_.2	CDC5L_T404_M1
9.79183	9.84531	8.83131	8.37368	9.96155	10.1741	8.04871	5.95517	9.7892	9.23961	9.93982	13.851	9.50183	7.46798	7.35156	9.15068	8.91204	9.1927	5.45468	7.46918	5.78943	CDH11	Cadherin-11	P55287	_LADLYGS[Phospho (STY)]K_.2	CDH11_S788_M1
10.5574	9.11203	9.76156	9.54732	8.60375	9.27382	9.60632	8.79944	8.518	11.877	8.09102	7.98512	9.50722	11.9579	12.4986	12.4142	11.8506	11.7973	11.6003	10.7977	11.3357	CDH1	Cadherin-1	P12830	_NDVAPTLMS[Phospho (STY)]VPR_.2;_NDVAPTLM[Oxidation (M)]S[Phospho (STY)]VPR_.2	CDH1_S793_M1
6.69715	5.82395	4.65436	3.00167	5.872	5.88633	4.64264	4.18672	4.55817	6.39179	4.88708	7.02712	4.34793	5.26249	4.31531	5.0328	7.64774	7.94003	5.74715	5.75107	5.16532	CDH1	Cadherin-1	P12830	_NDVAPT[Phospho (STY)]LMS[Phospho (STY)]VPR_.2	CDH1_S793_M2
10.3108	6.03945	5.28252	9.69892	10.6949	8.15702	7.87483	8.13492	4.30838	10.2576	4.31314	5.41317	4.0028	3.07159	12.2357	11.1904	4.39911	11.2114	4.1161	10.318	4.25477	CDH1	Cadherin-1	P12830	_NDVAPT[Phospho (STY)]LMSVPR_.2;_NDVAPT[Phospho (STY)]LM[Oxidation (M)]SVPR_.2	CDH1_T790_M1
6.69715	5.82395	4.29246	4.81363	5.69504	5.88633	4.39672	4.18672	3.63104	6.39179	4.88708	5.05926	4.32517	4.07725	5.38716	5.20751	7.64774	7.94003	5.07777	5.75107	4.14236	CDH1	Cadherin-1	P12830	_NDVAPT[Phospho (STY)]LMS[Phospho (STY)]VPR_.2	CDH1_T790_M2
3.88607	4.78047	9.23362	3.20642	6.86155	5.40817	6.88598	6.8039	5.66554	8.07641	4.85396	14.1457	4.58721	11.2786	9.61289	10.6098	7.36316	10.7318	4.80687	4.6884	6.27573	CDH6	Cadherin-6	P55285	_LADMYGGVDS[Phospho (STY)]DKDS_.2;_LADMYGGVDS[Phospho (STY)]DK_.2	CDH6_S786_M1
11.112	11.7637	10.0813	9.4904	4.96664	10.9188	10.4423	10.3226	12.6211	8.63604	12.3844	6.57882	11.2623	8.37112	5.73544	6.38782	5.29153	6.02317	9.50893	11.3057	11.4299	CDK11A	Cyclin-dependent kinase 11A	Q9UQ88	_AYT[Phospho (STY)]PVVVTQWYR_.2	CDK11A_T583_M1
7.80711	10.6891	10.1081	7.88087	13.3059	3.91127	12.0722	4.46551	5.2561	11.2761	5.00827	11.7175	9.15934	11.246	12.0853	11.6612	11.8626	13.0836	12.0257	11.6116	11.4803	CDK11B	Cyclin-dependent kinase 11B	P21127	_ASHWSRS[Phospho (STY)]PPRPPR_.3;_ASHWSRS[Phospho (STY)]PPRPPR_.4	CDK11B_S234_M1
3.26348	3.98529	4.52775	3.33385	16.5018	3.89778	3.78888	3.57359	6.16635	15.8428	3.20861	15.8172	3.63385	13.8625	14.4975	12.8313	14.9602	15.5937	12.8939	4.85903	5.1262	CDK11B	Cyclin-dependent kinase 11B	P21127	_RGTS[Phospho (STY)]PRPPEGGLGYSQLGDDDLK_.3	CDK11B_S752_M1
12.4136	13.031	12.8759	11.461	9.48074	12.5762	11.7633	11.6794	13.7817	10.7573	13.1861	6.87953	11.8786	10.5521	8.63228	5.2793	5.37057	6.30088	10.9443	13.5209	13.194	CDK11B	Cyclin-dependent kinase 11B	P21127	_AYT[Phospho (STY)]PVVVTLWYR_.2;_AYT[Phospho (STY)]PVVVTLWYR_.3	CDK11B_T595_M1
8.80984	5.57368	5.22604	8.72556	4.89362	3.96065	14.0297	5.49588	4.65571	5.42778	9.75584	6.38735	5.1462	11.2734	5.33643	15.7792	12.5777	5.91438	10.4498	5.6349	9.50121	CDK11B	Cyclin-dependent kinase 11B	P21127	_RGT[Phospho (STY)]SPRPPEGGLGYSQLGDDDLK_.3;_RGT[Phospho (STY)]SPRPPEGGLGYSQLGDDDLK_.4	CDK11B_T751_M1
12.8322	12.5463	11.4874	11.1269	12.4494	12.0736	11.5796	11.9239	12.8212	11.6071	12.8901	16.0791	11.6937	11.3607	12.2448	11.8112	11.3183	12.4436	10.3757	10.1595	9.9368	CDK12	Cyclin-dependent kinase 12	Q9NYV4	_ESKGS[Phospho (STY)]PVFLPR_.2;_GS[Phospho (STY)]PVFLPR_.2	CDK12_S423_M1
7.69428	9.13776	6.50934	6.98422	10.1513	7.53346	9.25889	3.83014	8.20755	10.8071	8.31561	6.57205	7.99807	9.65755	9.89813	10.5409	9.08471	6.36253	8.77673	5.34259	7.44058	CDK12	Cyclin-dependent kinase 12	Q9NYV4	_TSTLPPLPLPPLLPGDDDMDS[Phospho (STY)]PK_.3;_TSTLPPLPLPPLLPGDDDM[Oxidation (M)]DS[Phospho (STY)]PK_.3	CDK12_S644_M1
8.6246	8.71347	5.76766	8.62692	6.47997	6.99968	9.40613	9.94191	9.05188	6.811	9.1814	7.2939	5.27826	3.53264	5.31435	5.33532	5.2493	5.31442	4.24636	4.2709	4.20219	CDK12	Cyclin-dependent kinase 12	Q9NYV4	_HLLTDLPLPPELPGGDLS[Phospho (STY)]PPDSPEPK_.3	CDK12_S681_M1
7.32796	8.15522	8.33508	7.77789	9.02371	6.10854	10.7214	8.4234	10.151	9.83842	9.80645	13.6561	7.68801	9.18433	8.32984	9.99169	9.55708	10.0983	5.21557	9.22543	8.89131	CDK12	Cyclin-dependent kinase 12	Q9NYV4	_HLLTDLPLPPELPGGDLS[Phospho (STY)]PPDS[Phospho (STY)]PEPK_.3	CDK12_S681_M2
7.32796	8.15522	8.33508	7.77789	9.02371	6.10854	10.7214	8.4234	10.151	9.83842	9.80645	13.6561	7.68801	9.18433	8.32984	9.99169	9.55708	10.0983	4.93004	9.22543	8.89131	CDK12	Cyclin-dependent kinase 12	Q9NYV4	_HLLTDLPLPPELPGGDLS[Phospho (STY)]PPDS[Phospho (STY)]PEPK_.3	CDK12_S685_M2
10.128	10.5044	10.6704	9.67493	11.583	9.94152	10.6273	12.1026	12.0118	10.2508	10.6812	8.55431	10.5883	9.86208	10.0791	8.26829	8.69757	6.0862	9.01353	7.91599	10.0572	CDK12	Cyclin-dependent kinase 12	Q9NYV4	_AIT[Phospho (STY)]PPQQPYK_.2	CDK12_T692_M1
7.52764	6.83554	5.33417	7.05572	5.31436	4.92764	5.59257	7.00568	4.46807	7.91543	5.09744	8.34488	4.22322	4.4723	8.65644	5.55601	6.60755	6.32507	4.13275	5.1643	5.50091	CDK13	Cyclin-dependent kinase 13	Q14004	_ILELT[Phospho (STY)]PEPDRPR_.3	CDK13_T1246_M1
7.41337	8.65962	4.52978	8.68156	6.12749	8.93588	5.86658	3.90145	9.80603	7.85506	7.83337	9.87062	8.26437	10.2261	6.23022	5.1039	10.4331	8.61122	6.12397	9.63885	10.0588	CDK14	Cyclin-dependent kinase 14	O94921	_TQS[Phospho (STY)]TFDPFEK_.2	CDK14_S78_M1
10.183	9.4929	5.66823	8.23335	4.1008	9.07751	7.61448	5.33083	8.41	9.73201	8.44272	7.1131	5.83261	8.94055	9.14739	5.7787	8.59546	6.16152	8.41822	5.44416	8.6413	CDK16	Cyclin-dependent kinase 16	Q00536	_LTLNS[Phospho (STY)]PIFDK_.2	CDK16_S138_M1
4.01522	6.16267	3.75925	2.24131	7.22795	5.30105	4.3217	4.58493	5.32656	5.12509	3.28856	5.39768	3.67289	4.046	5.65162	5.17574	4.3815	5.17133	4.74919	5.76399	3.85136	CDK16	Cyclin-dependent kinase 16	Q00536	_RVS[Phospho (STY)]LSEIGFGK_.2	CDK16_S153_M1
4.19416	4.4056	4.99615	4.00162	5.32405	5.42542	5.21501	5.44233	5.77686	7.14189	1.94086	6.05012	3.41601	6.54305	7.02079	7.57514	7.22325	7.17939	4.77746	5.4929	4.42788	CDK18	Cyclin-dependent kinase 18	Q07002	_RRFS[Phospho (STY)]LSVPR_.3	CDK18_S12_M1
9.50493	4.47441	9.49764	6.72743	9.45608	9.27788	8.67077	4.21386	8.88658	6.71896	8.91292	10.2832	5.27666	4.27457	5.1552	5.7075	5.77892	6.55121	5.22717	5.10117	5.01386	CDK1	Cyclin-dependent kinase 1	P06493	_IGEGT[Phospho (STY)]Y[Phospho (STY)]GVVYK_.2	CDK1_T14_M2
9.50493	6.24233	9.49764	6.72743	9.45608	9.27788	8.67077	5.56528	8.88658	6.71896	8.91292	10.2832	6.23414	3.46729	5.5732	5.39483	5.79373	5.00597	4.93651	4.09472	5.66153	CDK1	Cyclin-dependent kinase 1	P06493	_IGEGT[Phospho (STY)]Y[Phospho (STY)]GVVYK_.2	CDK1_Y15_M2
5.03002	6.87809	5.30958	4.14889	5.61717	5.22411	5.05168	4.90169	4.40101	5.33334	4.81913	4.70114	4.34456	5.89409	5.14467	5.50817	4.52786	5.92933	4.63927	3.21525	4.88679	CDK1	Cyclin-dependent kinase 1	P06493	_VY[Phospho (STY)]THEVVTLWYR_.2	CDK1_Y160_M1
7.84802	4.7365	4.92278	4.70635	5.99854	3.9525	5.24433	5.88163	4.87078	8.67308	4.49362	9.30178	6.34468	6.59643	6.02678	7.80476	6.78277	4.13741	4.55678	5.77285	5.80795	CDK5RAP2	CDK5 regulatory subunit-associated protein 2	Q96SN8	_ATLLLES[Phospho (STY)]R_.2	CDK5RAP2_S791_M1
8.18613	9.37309	5.80461	10.0315	7.2982	10.3533	7.31145	11.0198	10.9647	4.02022	9.51505	7.08036	8.34753	7.19582	4.91418	4.93725	5.51704	4.34129	5.96956	9.53378	9.88932	CDK7	Cyclin-dependent kinase 7	P50613	_AYT[Phospho (STY)]HQVVTR_.2;_AYT[Phospho (STY)]HQVVTR_.3	CDK7_T170_M1
4.12204	3.84706	4.89046	3.85701	8.7914	5.02791	4.98611	2.71945	5.3191	4.79156	4.65271	5.51584	5.12242	9.0529	8.99605	6.11422	8.17166	9.2878	8.30182	4.51056	8.87543	CDKN2AIP	CDKN2A-interacting protein	Q9NXV6	_GIS[Phospho (STY)]SSNEGVEEPSK_.2	CDKN2AIP_S131_M1
4.40085	4.69517	3.93724	4.79719	4.72728	3.66741	4.50833	5.00501	5.24073	5.28118	5.63482	6.85428	5.47681	5.2364	4.97978	5.86832	5.00238	6.65788	4.79166	4.89717	4.0545	CDR2L	Cerebellar degeneration-related protein 2-like	Q86X02	_SC[Carbamidomethyl (C)]S[Phospho (STY)]DTALNAIVAK_.2	CDR2L_S318_M1
3.85951	4.66502	5.10546	3.59114	7.94249	2.79259	5.58197	3.59786	4.17251	6.09608	6.37612	9.22785	4.5905	5.88849	5.50878	6.87337	5.31106	5.41859	4.03219	5.95543	6.65404	CDS2	Phosphatidate cytidylyltransferase 2	O95674	_VAHEPVAPPEDKES[Phospho (STY)]ESEAK_.3	CDS2_S21_M1
7.2849	4.98674	5.22272	6.11312	5.49828	5.78581	8.16405	4.13416	5.35383	6.50241	5.79053	8.34698	4.49856	5.20578	5.72374	7.66603	4.14726	4.177	3.91478	4.2244	4.71434	CDSN	Corneodesmosin	Q15517	_PLGPQLADPEVFLPQGELLDS[Phospho (STY)]P_.3	CDSN_S528_M1
10.917	9.00747	4.11564	10.4865	10.4003	9.97069	7.58769	10.1556	8.29481	11.2513	3.25446	13.799	12.1281	10.1856	9.44669	10.9089	10.4408	9.7542	7.95796	3.44902	5.42901	CDV3	Protein CDV3 homolog	Q9UKY7	_VQAMQISS[Phospho (STY)]EK_.2;_VQAM[Oxidation (M)]QISS[Phospho (STY)]EK_.2	CDV3_S107_M1
7.79398	5.38138	5.33809	4.23613	5.56932	4.07725	4.99912	5.38146	5.5928	4.16817	6.20519	11.6923	5.90442	6.0502	4.95383	6.21727	5.10623	4.93219	3.96561	3.54186	4.43945	CDV3	Protein CDV3 homolog	Q9UKY7	_EVDYS[Phospho (STY)]GLR_.2	CDV3_S96_M1
11.9279	3.80808	6.44544	10.517	14.292	11.9698	14.0814	15.2708	14.9031	5.42424	12.7784	11.594	5.12991	4.7119	5.2503	6.02712	4.63896	5.52558	12.2279	5.33227	4.94302	CEBPB	CCAAT/enhancer-binding protein beta	P17676	_AYLGYQAVPSGSSGSLSTSSSSS[Phospho (STY)]PPGTPSPADAK_.3	CEBPB_S231_M1
3.35942	4.61519	7.1844	4.49011	5.14301	3.56519	4.49904	4.86941	5.6144	7.58031	4.83602	6.67249	5.04761	4.17991	11.6033	5.94206	6.17343	12.206	10.1779	6.9173	4.96259	CELSR1	Cadherin EGF LAG seven-pass G-type receptor 1	Q9NYQ6	_GDAVANHVPAGWPDQS[Phospho (STY)]LAESDSEDPSGKPR_.3	CELSR1_S2867_M1
2.91543	6.75713	4.01692	2.9046	5.61142	4.86235	5.59753	5.36565	5.16477	4.3368	3.23808	7.90923	6.07167	4.81395	6.00512	5.64485	4.48742	6.58792	6.271	6.59862	5.96003	CELSR1	Cadherin EGF LAG seven-pass G-type receptor 1	Q9NYQ6	_VS[Phospho (STY)]VELHR_.2	CELSR1_S2889_M1
10.5766	13.3798	6.40153	12.0518	6.02357	13.3582	11.0117	2.39806	12.0453	14.5101	5.17534	11.9515	12.6844	6.04909	11.6595	12.5924	13.692	12.4083	5.98458	3.56276	3.10238	CEND1	Cell cycle exit and neuronal differentiation protein 1	Q8N111	_PAPTVPSS[Phospho (STY)]PDATPEPK_.2;_PAPTVPSS[Phospho (STY)]PDATPEPK_.3	CEND1_S87_M1
3.84058	5.52435	5.92008	4.29476	11.547	4.77281	2.7501	9.1627	5.85074	5.33294	2.93133	5.77409	4.54801	2.64539	5.6083	6.64178	5.02713	6.75059	10.8835	3.13603	4.78711	CEND1	Cell cycle exit and neuronal differentiation protein 1	Q8N111	_PAPTVPSSPDAT[Phospho (STY)]PEPK_.2	CEND1_T91_M1
5.80282	7.77046	5.70327	6.34322	6.02074	3.17108	4.76918	9.29921	8.74519	8.0124	2.61122	7.74306	4.66379	7.74906	7.98795	7.80172	8.4075	5.77853	8.82834	4.31867	6.26391	CEP131	Centrosomal protein of 131 kDa	Q9UPN4	_SVS[Phospho (STY)]VVTGSEQK_.2	CEP131_S47_M1
7.85962	4.9143	5.69547	1.26884	3.00056	3.6468	6.0649	5.4098	4.59512	5.28852	3.82857	9.34096	5.58943	7.03671	4.56046	6.49813	4.98958	8.5173	6.80451	4.46408	3.97335	CEP164	Centrosomal protein of 164 kDa	Q9UPV0	_GLLGS[Phospho (STY)]IYEDK_.2	CEP164_S201_M1
4.2789	5.91459	5.66787	3.62493	5.42756	1.82179	5.08959	3.32225	4.95006	5.02115	4.84356	7.7133	3.62528	6.37233	6.12811	6.29206	4.38529	7.55645	4.91755	4.48577	2.68369	CEP164	Centrosomal protein of 164 kDa	Q9UPV0	_S[Phospho (STY)]FHGLDFGFR_.3	CEP164_S407_M1
11.7702	11.0956	10.8048	10.5009	11.2096	11.6913	11.9167	4.36364	9.60399	12.9271	10.3822	15.6029	10.4731	12.4968	13.0957	12.7699	12.6843	13.3627	11.6837	10.4074	11.0447	CEP170B	Centrosomal protein of 170 kDa protein B	Q9Y4F5	_GS[Phospho (STY)]LDWPSEER_.2	CEP170B_S1040_M1
3.96442	5.70788	5.86145	5.24308	5.45206	3.43566	5.41729	4.74271	5.49947	5.59274	4.47222	6.38891	4.36945	7.48733	7.63286	7.16387	6.35169	7.43801	7.1991	4.73038	4.70389	CEP170B	Centrosomal protein of 170 kDa protein B	Q9Y4F5	_SNS[Phospho (STY)]LSTPRPTR_.2	CEP170B_S1114_M1
12.6334	10.6658	10.804	10.9047	9.09957	11.8817	11.9391	9.99664	6.78663	11.4515	10.1771	12.9705	11.1065	11.8976	12.1282	12.1849	11.7582	12.3595	11.8679	11.2879	11.9986	CEP170B	Centrosomal protein of 170 kDa protein B	Q9Y4F5	_AGS[Phospho (STY)]FTGTSDPEAAPAR_.2	CEP170B_S1179_M1
4.08449	7.97183	5.66729	8.34367	5.31876	9.51238	6.4626	9.75202	7.89853	10.9611	8.11514	11.5687	7.98761	10.3132	10.1288	10.2193	11.1281	12.286	8.93103	7.29568	7.61719	CEP170B	Centrosomal protein of 170 kDa protein B	Q9Y4F5	_VAAQS[Phospho (STY)]PPS[Phospho (STY)]PASAEALLPALPLR_.3	CEP170B_S1545_M2
13.2094	10.8835	13.2685	12.2989	12.6769	13.7087	12.8529	14.1388	11.7812	13.5696	12.6175	7.77952	12.2066	12.491	11.5734	11.1487	10.7242	6.10507	11.8716	12.2377	12.0558	CEP170B	Centrosomal protein of 170 kDa protein B	Q9Y4F5	_VAAQSPPS[Phospho (STY)]PASAEALLPALPLR_.3;_VAAQSPPS[Phospho (STY)]PASAEALLPALPLR_.4	CEP170B_S1548_M1
4.86856	7.97183	4.81646	8.34367	6.19948	9.51238	4.44127	9.75202	7.89853	10.9611	8.11514	11.5687	7.98761	10.3132	10.1288	10.2193	11.1281	12.286	8.93103	7.29568	7.61719	CEP170B	Centrosomal protein of 170 kDa protein B	Q9Y4F5	_VAAQSPPS[Phospho (STY)]PAS[Phospho (STY)]AEALLPALPLR_.3;_VAAQS[Phospho (STY)]PPS[Phospho (STY)]PASAEALLPALPLR_.3	CEP170B_S1548_M2
6.21948	4.74917	4.25554	5.00074	8.1335	2.17319	4.21198	5.36593	6.26944	7.37048	3.20391	6.21841	5.97417	10.1939	11.0016	6.26121	5.96376	11.3235	8.23937	4.28355	7.05916	CEP170B	Centrosomal protein of 170 kDa protein B	Q9Y4F5	_REPS[Phospho (STY)]YFEIPTK_.2	CEP170B_S224_M1
10.0521	5.0889	6.45065	9.3255	12.8009	9.74461	11.2039	5.86884	5.82833	11.8983	7.1902	10.9648	10.5012	11.5911	11.7581	12.0434	11.3915	11.9994	10.3857	11.1875	12.5285	CEP170B	Centrosomal protein of 170 kDa protein B	Q9Y4F5	_AAS[Phospho (STY)]AAGVPLEASGEQVR_.2	CEP170B_S371_M1
11.1415	10.0743	10.114	10.27	10.1016	11.0154	10.9745	9.10989	8.03362	11.4753	9.48677	12.2316	9.40937	11.1352	11.2059	10.8132	10.806	11.1401	10.5284	9.54451	11.0109	CEP170B	Centrosomal protein of 170 kDa protein B	Q9Y4F5	_TPARPFGS[Phospho (STY)]VGR_.2;_TPARPFGS[Phospho (STY)]VGR_.3	CEP170B_S492_M1
8.28735	4.38805	5.73725	3.33336	12.7595	3.66394	13.2306	4.68052	4.68892	14.7006	5.75734	14.004	3.92131	13.7682	12.5611	13.145	12.6582	13.9048	8.01905	8.00904	4.75332	CEP170B	Centrosomal protein of 170 kDa protein B	Q9Y4F5	_VPPVLPAPLTPHGTS[Phospho (STY)]PVGPPT[Phospho (STY)]PPPAPTDPQLTK_.4;_VPPVLPAPLTPHGTS[Phospho (STY)]PVGPPT[Phospho (STY)]PPPAPTDPQLTK_.5;_VPPVLPAPLTPHGT[Phospho (STY)]S[Phospho (STY)]PVGPPTPPPAPTDPQLTK_.4;_VPPVLPAPLTPHGT[Phospho (STY)]S[Phospho (STY)]PVGPPTPPPAPTDPQLTK_.5	CEP170B_S536_M2
4.36216	5.81008	6.22608	4.21499	3.86959	6.41106	6.76186	4.86992	4.92381	7.50229	4.86119	8.25473	4.5463	8.33229	8.23872	8.43372	5.76013	8.92431	6.0707	3.77802	5.3275	CEP170B	Centrosomal protein of 170 kDa protein B	Q9Y4F5	_ASS[Phospho (STY)]ATFRPVIR_.2	CEP170B_S605_M1
3.61531	5.77049	9.28669	3.54166	11.9124	3.76998	10.4297	4.56793	4.61758	4.35686	5.90106	5.39779	4.26069	4.31507	4.76049	5.91643	10.3586	12.252	10.0068	6.03152	8.88146	CEP170B	Centrosomal protein of 170 kDa protein B	Q9Y4F5	_MALLQEFAS[Phospho (STY)]RPLGAAPQAEHQGLPVPGSPGGQK_.4;_MALLQEFAS[Phospho (STY)]RPLGAAPQAEHQGLPVPGSPGGQK_.5;_M[Oxidation (M)]ALLQEFAS[Phospho (STY)]RPLGAAPQAEHQGLPVPGSPGGQK_.4	CEP170B_S636_M1
[truncated: 6,545 more rows]

## Sheet: Supplemental_Table_11_metadata
sample_name	cohort
PT2402_Phospho20ug_01.raw	TEN
PT2402_Phospho20ug_02.raw	TEN
PT2402_Phospho20ug_03.raw	TEN
PT2402_Phospho20ug_04.raw	TEN
PT2402_Phospho20ug_05.raw	TEN
[truncated: 16 more rows]
