# Supplementary material for: Spatial proteomics identifies JAKi as treatment for a lethal skin disease
Source: Nature. 2024 Oct 16;635(8040):1001–9. doi: 10.1038/s41586-024-08061-0 (PMC11602713; doi:10.1038/s41586-024-08061-0)
Supplement: Supplementary file 3 — Supplementary Tables 1–14 [file 41586_2024_8061_MOESM3_ESM.zip › 2023-09-16426F-s3/Supplemental_Table_12.xlsx]

## Sheet: Supplemental_Table_12
	Healthy_01	Healthy_02	Healthy_04	MPE_12	Healthy_05	MPE_01	MPE_02	MPE_03	MPE_04	MPE_05	MPE_06	MPE_07	MPE_08	MPE_09	MPE_10	MPE_11	Healthy_08	Healthy_09	Healthy_12	Healthy_14	Healthy_15	Healthy_16	TEN_14	TEN_15	TEN_16	TEN_17	TEN_18	TEN_19	TEN_20	TEN_21	TEN_22	TEN_23	Dress_02	Dress_03	DRESS_04	DRESS_05	DRESS_06	DRESS_07	DRESS_08	DRESS_09	DRESS_10	DRESS_11	DRESS_12	DRESS_13
ABCB1	66.3881	58.4717	71.6714	48.4624	63.5957	45.3289	25.4885	40.2199	66.6214	51.3163	59.0642	53.2278	40.3948	47.1078	30.3896	40.163	49.3784	66.6034	50.1575	150.381	94.3815	61.3549	150.649	39.6813	95.2711	88.5004	76.0862	92.2447	67.8636	63.6751	28.4084	117.876	49.2402	45.6933	56.0828	42.0233	64.9195	30.2438	42.3562	34.7946	30.2846	31.9701	26.841	43.1586
ABL1	411.009	375.13	415.097	202.936	444.235	235.71	393.111	222.421	312.169	333.556	305.593	199.604	332.439	218.282	204.587	362.614	313.04	257.533	305.068	499.379	433.368	482.074	718.094	668.914	348.106	463.083	463.619	351.76	337.6	322.355	319.933	397.832	351.976	282.467	362.202	197.986	215.813	209.238	317.671	155.819	140.469	348.306	376.64	213.738
ADA	100.701	63.7873	78.3906	87.8381	76.689	58.0209	76.9557	71.2329	112.305	56.3054	114.533	83.1684	79.152	108.674	70.5473	71.1458	43.7884	51.8027	57.7155	204.292	77.0782	90.5716	125.541	85.0314	95.2711	174.943	118.695	87.325	129.714	113.421	40.5834	147.345	107.599	104.679	135.533	144.266	173.703	117.889	167.73	95.307	63.791	84.1319	76.1937	52.0643
AHR	2125.91	2434.55	1607.38	1256.99	1772.26	1107.84	1326.38	1466.33	2002.45	1622.17	1499.2	1284.12	1236.41	1766.78	1094.57	1099.32	1202.78	1453.93	1407.85	1574.75	1959.99	2538.93	2114.11	854.093	800.644	967.33	1458.83	1266.83	1077.23	1136.2	1295.29	1016.68	1136.17	1242.86	1126.33	1089.57	1087.84	1278.88	858.983	1338.08	1279.69	654.547	984.458	1515.35
AICDA	23.1239	22.7812	35.0891	33.3179	18.7046	10.8789	3.92131	5.81493	24.7451	9.26545	6.67682	28.2773	14.7387	11.6604	3.7987	5.73757	25.155	14.8008	22.674	48.2355	49.5503	37.9816	32.6407	22.675	31.1463	18.5233	14.2028	13.5292	13.7445	39.7969	6.08752	26.5221	31.0031	8.30787	25.7046	6.49845	28.0733	5.55499	16.0953	8.32045	5.15483	16.8264	16.4509	6.85057
AIM2	15.6646	16.7062	20.1576	81.7803	14.0285	54.3946	13.2344	21.806	34.2624	35.6363	34.4113	34.9307	21.2892	32.649	15.1948	110.161	12.1117	11.8406	17.1772	17.0243	22.8089	22.3994	135.584	39.6813	60.4605	43.2211	59.8545	286.574	268.018	208.934	153.541	126.717	145.897	191.912	32.715	39.8572	77.2015	49.9949	167.73	37.0638	40.5943	67.3056	209.533	45.8988
AIRE	11.189	11.3906	13.4384	18.1734	21.5103	41.7026	6.86229	6.78409	24.7451	10.6909	9.75843	44.911	13.101	13.526	4.34137	6.88508	17.7017	10.8539	8.24507	53.9103	21.2358	14.6083	40.1731	30.2334	29.3142	49.3956	16.2317	17.219	7.7313	35.8172	11.4986	70.7256	32.8268	11.631	18.6943	4.76553	33.337	9.87553	16.9425	13.6153	15.4645	26.9222	14.7192	10.2759
AnnexinA1	12331	6887.51	4747.48	5294.52	7393.94	5638.91	9702.79	3079.01	7453.98	4983.39	4241.32	5855.06	4835.37	5744.82	4273	3836.71	4827.9	3249.75	3148.24	4647.63	4465.03	5767.36	4213.16	7926.82	3525.03	3649.1	3921.99	8028.98	5867.2	5030.33	5332.66	3330	2950.76	4207.1	3832.33	3250.09	2917.87	5218.6	3573.17	5499.06	4117.42	2532.37	3509.24	3060.15
APP	3666.26	3214.43	3551.47	1581.09	3201.3	1588.32	1972.42	1681.97	2145.21	2513.08	2013.32	1297.43	1794.29	1373.12	1924.31	1467.67	3523.57	3617.8	2629.49	2567.83	3424.47	2942.11	2058.87	2547.16	1779.01	3282.75	2193.31	1554.63	1555.71	1780.91	1065.99	2301.53	1453.5	1686.5	2290.05	1331.75	1159.78	1399.24	1492.63	1378.93	1154.04	2104.98	2165.46	1587.96
ARG1	900.342	815.567	420.323	51.4913	339.489	223.018	95.0917	835.896	228.416	75.5491	91.4211	184.634	1332.48	472.011	199.16	218.601	299.065	353.245	507.759	402.908	1860.89	767.423	22.5974	3047.9	1876.11	30.8722	11.1593	858.491	202.732	43.7766	152.188	38.3097	1761.7	55.6627	1789.98	181.09	345.652	38.2677	227.876	17.3973	12.2427	104.324	995.714	1062.52
ARG2	17.9024	12.15	19.411	24.2312	27.1217	19.9447	4.90164	15.0219	15.2277	4.98909	13.3536	21.6238	7.09639	9.79469	11.3961	12.6226	13.975	13.3207	21.2998	31.2112	8.65163	27.2689	30.1298	68.0251	38.4749	22.6396	21.3041	30.7482	9.44936	31.8375	15.557	35.3628	29.1794	15.7849	11.6839	14.7298	26.3187	8.64109	20.331	14.3717	7.73224	18.509	16.4509	14.3862
ARHGDIB	613.157	641.67	742.097	1587.14	788.4	1174.92	1295.01	1311.27	1107.82	1124.68	1706.7	1064.56	1258.79	2204.74	1053.87	1331.12	472.356	423.795	514.63	936.336	780.22	899.872	1765.11	850.314	745.68	771.806	1042.89	1827.68	1305.73	1818.72	1031.5	1093.3	2062.62	1411.51	1390.39	1938.71	2466.94	2958.34	2249.96	1675.44	2692.75	1007.9	1277.11	930.993
ATG10	46.9938	102.515	70.9248	72.6936	80.4299	29.0105	37.2524	78.017	78.0422	43.4763	73.4451	46.5743	74.2391	78.824	73.8033	82.6209	73.6018	98.6717	74.8928	158.893	126.628	87.6499	72.8138	126.602	53.132	49.3956	35.5069	60.2666	59.2733	35.8172	47.3474	44.2035	85.7144	49.8472	56.0828	41.5901	64.9195	48.7604	29.6493	37.0638	34.7951	23.5569	53.682	93.8528
ATG12	12.6809	18.225	23.1439	42.4046	19.6399	32.6368	20.5869	27.6209	59.0075	26.3709	30.3025	23.2872	27.2938	20.0558	20.0788	25.2453	20.4967	20.2277	21.2998	48.2355	27.5279	37.9816	85.3679	58.5772	49.4677	51.4537	67.9704	43.0475	41.2336	69.6446	59.5224	53.0442	36.4742	23.262	27.2625	20.3618	33.337	32.0955	17.7896	30.2562	19.9749	28.6049	32.036	15.7563
ATG16L1	329.703	284.765	246.37	181.734	258.124	271.973	242.141	214.668	296.941	199.564	210.063	149.703	248.919	249.065	202.959	188.192	240.37	242.732	228.114	337.649	294.156	341.835	225.974	147.388	161.228	195.524	152.172	212.778	251.697	189.035	111.604	144.398	255.32	225.143	218.879	223.547	261.432	256.147	219.405	207.255	171.398	149.755	245.032	167.154
ATG5	172.311	232.368	209.042	118.127	202.945	186.755	172.538	157.488	167.505	196	185.41	177.98	173.589	202.424	160.631	166.389	195.65	195.37	180.705	164.568	192.695	194.778	153.16	126.602	144.739	160.536	177.535	163.581	224.208	143.269	198.859	176.814	165.958	166.988	186.943	197.12	161.421	149.367	154.176	181.537	125.005	136.294	156.717	154.823
ATG7	174.548	179.971	200.829	239.283	148.702	166.81	123.521	167.179	201.768	145.396	146.377	123.089	151.208	182.368	154.661	126.226	172.359	147.021	213.685	278.064	176.965	164.587	298.788	232.419	208.864	216.106	220.143	201.708	182.974	155.208	142.718	244.593	227.964	156.188	211.868	140.367	142.121	169.736	183.826	156.576	166.243	159.851	173.168	133.586
ATM	20.1402	15.9468	17.1713	57.5491	16.8342	18.1315	11.7639	19.8677	26.6485	19.2436	13.8672	29.9406	20.1974	23.7871	21.7069	13.7702	26.0867	11.3473	22.674	48.2355	23.5954	14.6083	35.1515	43.4605	29.3142	41.163	12.1738	33.2081	21.4758	29.8477	12.8514	55.9911	52.8876	20.7697	22.5889	20.3618	36.8462	20.3683	22.8723	22.6921	18.0419	45.4312	20.7801	22.6069
B2M	19067.6	22338.5	21931.4	7414.75	19921.4	20169.5	25191.5	15006.4	23239.4	33368.4	30122.2	21652.1	35503.2	21427.5	18887.1	58897.8	12212.3	14434.2	15821.6	16363.2	19961.7	17983.8	35319.7	8435.12	18140	30135.4	44053.9	38437.8	48983.8	31521.2	55338.9	41501.2	26265.1	40072.2	33483	30974.2	31063.1	26679.4	34106.9	21009.1	29778.1	12601.3	25427.9	13575.8
B3GAT1	4.4756	6.83436	14.185	24.2312	6.54662	10.8789	6.86229	7.75324	13.3243	7.12727	8.21763	19.9604	4.36701	7.46262	4.88404	7.45884	13.975	7.40038	11.6805	31.2112	9.43815	10.7128	30.1298	22.675	23.8178	32.9304	15.2172	17.219	7.7313	19.8985	8.79308	47.1504	25.532	11.631	9.34714	2.59938	21.055	11.7272	11.8597	16.6409	10.954	25.2396	12.1217	6.16551
BATF	36.5507	28.0968	47.7809	187.792	76.689	81.592	64.2114	77.0478	39.9728	47.7527	92.4483	74.8516	48.583	100.745	40.1577	61.392	20.4967	13.814	26.1094	62.4224	44.8312	53.5638	107.965	94.4793	47.6356	72.0352	62.898	97.1644	97.0707	123.37	98.0767	76.6194	118.541	103.018	47.5146	90.1119	122.821	148.133	94.0307	180.781	119.85	109.372	71.8646	62.3402
BATF3	52.2154	35.6905	51.5138	917.757	94.4584	373.51	529.867	197.708	108.498	137.556	225.985	587.169	116.817	215.95	68.9193	95.2436	46.5834	31.0816	40.5383	102.146	44.0447	72.0677	251.082	245.646	54.9641	78.2096	72.0283	204.168	255.133	415.878	436.948	58.938	155.015	382.993	107.492	138.2	187.74	504.269	113.514	949.288	838.303	264.174	140.266	160.988
BAX	308.071	339.44	338.199	296.832	337.619	377.136	368.603	379.909	319.783	382.734	402.15	389.228	392.485	492.067	367.389	555.97	345.649	323.15	279.645	479.518	318.537	460.649	487.099	706.705	492.845	699.771	547.821	413.256	497.38	551.188	629.72	506.867	463.223	442.809	499.293	452.726	494.792	525.872	448.975	456.112	577.985	568.732	561.929	448.712
BCAP31	1094.28	1246.13	1272.17	742.081	1636.65	832.238	918.076	1112.11	919.375	897.323	809.436	603.803	950.916	899.713	1179.77	1124.56	1118.93	1145.58	1537.02	879.589	1321.34	1100.49	808.484	1145.09	886.754	932.341	849.122	951.966	1055.75	646.7	942.212	916.486	693.01	1077.53	1049.22	1000.76	664.986	874.602	956.402	860.789	861.5	630.99	960.214	1081.71
BCL10	594.509	516.374	378.514	478.566	389.056	313.676	321.547	336.781	289.327	327.854	332.814	327.684	347.723	332.553	344.596	341.959	341.922	334.004	241.856	408.583	430.222	407.085	354.026	483.734	282.149	343.711	309.417	389.888	449.274	467.614	401.1	250.487	269.909	349.761	360.644	278.567	312.315	317.251	299.882	355.51	269.34	314.653	291.787	319.922
BCL2	267.79	238.443	298.631	481.595	362.87	139.613	150.97	149.734	251.258	242.327	264.505	234.535	126.097	142.256	134.04	110.735	213.352	153.928	188.95	337.649	226.516	250.289	283.723	185.18	166.724	228.454	158.259	164.811	181.256	175.107	96.7239	159.133	138.602	169.48	202.521	114.373	184.231	119.124	112.667	214.819	165.599	183.408	141.997	93.8528
BCL2L11	76.8312	59.2311	51.5138	78.7514	72.948	61.6473	65.6819	61.0568	79.9456	78.4	63.6866	66.5347	74.2391	71.8278	55.8952	75.1621	86.6451	65.1234	49.4704	96.471	83.3703	99.3365	163.203	136.05	78.7819	158.477	102.463	137.752	116.828	105.462	91.3127	120.823	109.423	91.3865	164.354	91.4116	108.784	89.497	65.2285	74.8841	118.561	72.3535	90.913	64.3954
BCL3	159.63	86.5685	120.945	1469.02	87.9117	504.057	200.477	266.518	154.181	195.287	421.153	379.248	150.116	317.162	139.467	137.702	86.6451	69.5636	109.247	158.893	106.966	117.84	524.761	1077.06	89.7747	269.617	243.476	348.07	148.613	579.045	198.859	150.292	475.989	272.498	139.428	238.71	278.978	335.768	169.425	484.099	300.913	230.522	369.713	381.577
BCL6	296.882	332.605	288.179	384.67	422.725	264.721	310.764	326.121	175.119	225.222	180.274	172.99	222.172	200.558	290.329	327.615	302.792	216.584	305.755	405.746	461.683	358.391	215.93	272.101	199.703	325.187	253.621	274.274	248.261	358.172	204.27	179.761	499.697	251.728	351.297	167.66	208.795	233.309	297.34	234.485	192.017	351.672	315.165	289.094
BID	11.189	12.15	19.411	36.3468	16.8342	19.9447	7.84262	12.599	28.552	18.5309	14.8945	24.9505	12.5551	15.8581	11.3961	8.60635	20.4967	12.8273	10.9934	45.3981	17.3033	22.3994	35.1515	52.9084	25.6499	41.163	27.391	33.2081	12.0265	37.8071	14.2042	70.7256	52.8876	17.4465	11.6839	7.36491	28.0733	20.3683	17.7896	24.9614	23.8411	31.9701	17.3168	24.6621
BLNK	38.0426	44.803	38.822	39.3757	28.9922	34.4499	31.3705	39.7354	57.104	37.7745	36.4657	14.9703	55.1335	41.9773	43.9564	76.8834	40.9934	58.7097	43.9737	59.585	43.2582	20.4516	67.7921	68.0251	73.2855	26.7559	47.6807	119.303	128.855	107.452	44.6418	61.8849	87.5381	53.1703	59.9775	49.3882	38.6008	59.8704	63.5342	28.7434	45.7491	38.7007	83.9863	52.0643
BST1	204.386	157.19	148.569	130.243	171.147	94.284	90.1901	63.9642	161.795	103.345	109.397	123.089	105.9	117.07	105.278	185.323	105.278	86.8311	82.4507	170.243	233.594	254.185	241.039	77.4731	104.432	277.85	265.795	145.132	146.895	159.188	240.795	253.433	266.262	103.018	104.376	74.9488	112.293	91.9659	210.934	111.948	112.762	90.8625	148.924	65.0804
BST2	100.701	69.103	162.007	136.301	154.313	126.921	139.206	51.8498	100.884	178.894	195.169	143.05	100.987	69.9621	81.9434	481.382	126.707	52.7894	90.6958	249.69	92.0219	154.848	366.58	92.5898	109.928	185.233	232.317	784.695	542.05	670.578	675.038	218.071	346.505	719.461	247.699	164.194	203.531	153.071	637.037	193.64	233.9	185.09	535.088	80.1517
BTK	38.7885	41.0061	29.8631	57.5491	28.0569	32.6368	40.1934	40.2199	62.8144	44.9018	55.9826	63.208	54.0417	66.2308	37.4443	74.5884	19.565	21.2144	30.2319	62.4224	47.9772	52.5899	105.454	56.6876	32.9785	53.5119	90.289	87.325	69.5817	69.6446	88.6072	85.4601	113.07	59.8166	49.0725	51.5544	56.1466	77.7698	79.6296	62.0252	95.3643	70.6708	33.7677	20.5517
BTLA	19.3943	25.0593	32.8494	60.578	39.2797	30.8236	27.4492	62.5105	51.3936	44.1891	52.3874	29.9406	36.0278	35.9139	14.6521	41.8842	13.975	16.7742	34.3545	42.5607	50.3368	29.2166	75.3246	30.2334	60.4605	34.9885	22.3186	54.1169	54.1191	55.7157	20.2917	70.7256	58.3587	44.8625	106.713	35.9581	128.084	54.3154	45.7446	53.7047	54.1257	67.3056	23.3776	23.977
C14orf166	1619.42	1448.88	1154.95	460.393	1705.86	803.227	894.058	951.226	888.919	951.49	896.235	806.734	941.636	940.291	918.2	718.343	1101.23	1036.55	1024.45	1367.62	1317.41	1565.04	692.986	659.466	806.14	796.503	758.833	621.114	891.676	710.375	584.402	754.406	807.904	701.184	965.871	911.516	740.433	794.98	770.882	892.558	651.441	1065.11	742.889	948.804
C1QA	300.611	234.646	421.069	230.196	300.209	398.894	459.283	273.302	439.701	364.203	444.779	277.783	1030.61	669.771	446.076	1701.19	277.637	85.3511	202.004	678.134	348.425	352.547	2114.11	787.958	910.572	1984.06	2613.31	1316.02	649.429	1512.28	1370.37	3064.78	3337.39	969.528	1257.97	606.522	815.88	1346.16	1507.88	330.549	1887.95	1453.8	1777.57	447.342
C1QB	440.847	455.624	715.221	666.358	546.175	1115.09	1460.69	737.042	862.271	1218.05	1073.43	603.803	2878.4	1604.46	1086.97	4170.64	379.189	103.605	289.265	1058.34	489.997	520.056	5182.33	2222.15	1927.41	6215.61	7137.9	3618.45	1842.63	4156.79	3571.34	8640.31	6915.51	2662.67	2839.19	1564.39	1870.38	3808.87	3223.3	702.7	4288.81	2673.71	3394.08	1224.88
C1QBP	848.872	785.951	805.556	993.479	964.224	1017.18	912.194	878.055	641.469	719.854	827.926	803.407	741.846	953.35	1090.77	632.28	688.503	767.666	666.477	913.637	808.535	881.368	695.497	765.283	1016.84	633.91	722.312	709.669	1134.78	720.325	675.714	633.584	691.186	750.2	545.25	938.81	521.11	781.401	748.857	1368.34	811.241	1132.42	905.667	1405.05
C1R	1699.24	1540.01	1490.17	696.647	1294.36	1290.97	2036.14	866.909	1825.43	1905.12	2146.34	2228.91	1995.72	1752.32	1471.18	2171.67	1003.41	742.998	999.715	1245.61	1491.23	1434.54	3090.82	2224.04	1036.99	2854.65	3014.03	1757.57	1561.72	2013.72	1544.88	2292.69	1914.9	2110.2	1827.37	1348.65	1858.1	1614.03	2493.08	1052.92	1439.49	2752.8	2481.49	1081.71
C1S	1587.35	1555.2	1329.65	460.393	1303.71	643.67	1192.08	822.813	1145.89	1288.61	1436.03	1498.7	1455.85	1193.55	778.191	1204.89	900.923	853.017	874.665	1671.22	1755.5	2155.21	1647.1	1188.55	743.848	2179.58	1775.35	982.714	1144.23	1086.46	1350.75	1791.72	968.39	1420.64	1571.1	836.567	1072.05	1164.7	1443.5	518.894	887.274	1287.22	1329.93	672.726
C2	91.0039	77.4561	116.466	169.618	82.3004	67.0867	127.443	91.1006	127.532	93.3672	123.264	79.8417	408.861	249.532	89.5408	448.678	65.2168	63.1499	50.8446	153.219	84.9433	128.553	487.099	243.757	168.557	804.736	591.444	418.176	174.384	278.579	344.959	683.681	461.399	274.16	454.115	142.533	175.458	314.782	315.977	57.4868	364.06	282.683	297.848	91.7977
C3	701.178	569.53	822.728	221.11	869.765	554.825	838.67	345.019	774.711	1267.23	1197.21	1799.76	457.99	662.308	846.025	678.754	387.574	251.12	643.116	547.615	669.322	571.672	650.302	750.166	229.017	1057.89	513.328	245.986	422.644	429.807	140.013	1149.29	461.399	1107.44	473.588	557.567	614.103	748.689	570.961	555.201	698.479	874.972	239.837	239.085
C4AB	35.8048	22.0218	44.048	57.5491	43.0206	48.9552	35.7819	35.3742	97.0768	47.04	114.02	59.8813	52.95	37.7795	55.3525	192.782	37.2667	41.9355	41.2254	99.3084	47.9772	46.7466	183.29	105.817	86.1104	230.513	330.721	291.493	177.82	382.051	148.13	132.611	134.955	91.3865	76.3349	69.3168	112.293	61.1048	524.369	52.9483	45.1047	134.611	318.628	45.8988
C4BPA	2.2378	5.31561	3.73288	9.0867	6.54662	5.43946	1.96065	7.75324	7.61387	4.98909	3.08161	8.31684	4.36701	4.19773	9.76809	8.60635	1.86334	4.93359	3.43545	19.8617	5.50559	7.7911	27.619	68.0251	18.3214	20.5815	13.1883	18.4489	10.3084	13.9289	11.4986	29.469	36.4742	8.30787	9.34714	5.63199	14.0366	7.40665	5.92986	4.53843	3.86612	13.4611	17.3168	22.6069
C5	43.2642	49.3593	43.3015	75.7225	38.3445	39.8894	22.5475	20.8368	49.4902	26.3709	44.1698	39.9208	43.6701	22.8543	43.9564	27.5403	37.2667	33.5484	49.4704	96.471	42.4717	58.4333	97.922	60.4668	78.7819	82.3259	49.7097	52.887	37.7975	45.7665	20.2917	100.195	118.541	34.0622	37.3885	32.4923	54.392	33.3299	48.286	36.3074	23.8411	67.3056	36.3652	28.0873
C6	29.0914	9.11248	27.6233	51.4913	48.632	32.6368	7.84262	7.75324	30.4555	19.9564	11.8128	39.9208	8.73402	6.06338	14.1095	13.7702	20.4967	18.7476	14.4289	68.0972	33.0335	20.4516	40.1731	64.246	47.6356	37.0467	30.4345	24.5986	10.3084	43.7766	13.5278	88.407	56.535	14.1234	18.6943	12.5637	49.1282	10.4927	25.4137	27.2306	10.954	20.1917	20.7801	5.48046
C7	172.311	70.6217	151.555	54.5202	138.414	41.7026	87.7393	59.1185	60.911	172.48	116.588	39.9208	101.533	51.772	79.2301	30.4091	163.974	176.129	74.8928	249.69	251.684	119.788	115.498	64.246	120.921	94.6748	73.0428	29.5183	40.3746	49.7462	9.46947	159.133	60.1825	34.0622	38.1675	49.8215	57.9011	26.5405	99.1134	22.6921	13.5314	250.713	76.1937	39.7333
C8A	1.49187	3.79687	5.97261	15.1445	6.54662	3.62631	1.96065	3.39204	20.9381	2.85091	2.05441	9.98021	0.545876	3.2649	2.17069	2.29503	4.65834	5.9203	3.43545	28.3738	2.35954	7.7911	30.1298	11.3375	12.825	10.2907	9.13035	9.83944	7.7313	7.95939	6.76391	11.7876	9.11855	5.81551	6.23142	2.59938	5.26374	4.93776	3.38849	6.05124	3.86612	5.04792	6.06087	3.42529
C8B	5.96747	4.55624	5.97261	18.1734	4.67616	12.6921	5.3918	4.3612	9.51734	7.84	4.10881	14.9703	2.1835	2.79848	5.96939	8.60635	4.65834	3.45351	6.18381	19.8617	14.9437	6.81721	20.0866	24.5646	16.4892	20.5815	19.2752	7.37958	6.87226	9.94923	7.4403	29.469	9.11855	4.15393	12.4628	3.89907	10.5275	7.40665	5.92986	7.56405	7.73224	6.73056	6.9267	6.16551
C8G	5.22154	7.59373	11.1987	36.3468	14.9637	12.6921	8.82294	12.599	20.9381	9.26545	10.272	24.9505	7.64226	8.86187	9.76809	7.45884	14.9067	9.37382	9.61925	42.5607	10.2247	15.5822	27.619	39.6813	40.307	34.9885	19.2752	36.8979	12.0265	23.8782	6.76391	38.3097	45.5928	16.6157	10.1261	14.7298	19.3004	8.02387	13.554	10.5897	6.44353	16.8264	22.5118	15.7563
C9	10.4431	2.27812	6.71919	15.1445	8.41708	16.3184	2.94098	4.3612	19.0347	5.70182	4.62242	8.31684	5.45876	2.79848	4.88404	4.59005	8.38501	3.45351	4.80963	25.5364	9.43815	8.76499	12.5541	17.0063	12.825	22.6396	3.04345	12.2993	1.71807	15.9188	3.38195	17.6814	12.766	4.15393	3.89464	3.46584	19.3004	4.93776	5.92986	5.29483	6.44353	6.73056	6.06087	4.11034
CAMP	8.20527	8.3531	14.185	36.3468	10.2875	25.3842	5.3918	2.42289	9.51734	10.6909	6.67682	21.6238	4.36701	3.73131	7.05473	6.31132	10.2483	4.44023	7.55798	34.0486	7.86512	16.5561	22.5974	79.3626	29.3142	24.6978	18.2607	27.0585	9.44936	25.868	4.73474	41.2566	25.532	18.2773	9.34714	4.3323	17.5458	6.78943	8.47123	11.3461	6.44353	6.73056	9.52422	9.5908
CARD14	128.301	150.356	128.411	421.017	116.904	297.357	119.11	278.148	213.188	140.407	121.21	168	208.525	156.715	186.679	162.947	248.755	161.328	202.691	286.576	99.1005	164.587	112.987	619.784	234.514	72.0352	56.8111	400.957	238.811	131.33	54.1113	126.717	403.04	160.342	271.067	103.542	159.667	119.124	126.221	130.858	96.0086	215.378	278.8	215.793
CARD9	23.8699	22.0218	38.822	190.821	17.7694	67.0867	56.859	53.7881	53.2971	49.8909	86.2851	111.446	43.6701	60.1674	48.8404	49.3431	27.0184	21.7078	32.9803	59.585	25.9549	25.3211	82.857	56.6876	43.9713	51.4537	47.6807	49.1972	67.8636	67.6548	57.4932	91.3539	120.365	70.6169	31.936	55.4535	66.674	105.545	62.6871	132.371	143.046	121.15	32.9018	38.3632
CASP1	234.223	282.487	244.131	121.156	173.953	281.039	144.598	108.545	192.25	373.469	326.651	261.149	231.451	168.375	192.106	447.53	220.805	163.795	225.365	246.852	187.976	180.169	376.623	126.602	185.046	216.106	412.895	467.373	792.888	652.67	827.902	356.575	430.396	513.426	237.573	404.204	484.264	230.84	325.295	468.971	221.657	292.779	331.616	213.738
CASP10	15.6646	15.9468	20.9042	15.1445	26.1865	18.1315	15.1951	4.3612	30.4555	15.68	10.7856	23.2872	15.8304	15.3917	10.8534	16.6389	17.7017	17.2676	15.116	73.772	18.8763	34.0861	42.6839	26.4542	25.6499	63.8026	78.1152	38.1278	24.912	33.8274	29.7612	58.938	38.2979	23.262	28.8203	6.49845	29.8279	18.5166	20.331	15.8845	18.6862	26.9222	14.7192	4.7954
CASP14	4915.7	4865.3	2013.52	878.381	1770.39	2547.48	2131.72	4360.23	2657.24	858.836	1044.15	1202.62	7279.8	3878.23	3959.87	3433.93	2540.66	2400.19	2419.93	1937.93	3955.37	2563.27	25.1082	1677.95	4034.37	30.8722	22.3186	1409.5	1564.3	121.381	198.182	47.1504	6485.12	2948.46	7019.7	1611.62	1219.43	2118.92	2300.79	427.369	1071.56	1425.2	6497.25	3987.72
CASP2	314.784	292.359	271.754	245.341	213.233	223.018	195.085	234.536	298.844	213.105	227.012	202.931	233.089	254.662	223.581	179.012	266.457	261.973	259.033	340.486	265.055	310.67	311.342	194.627	229.017	209.931	193.766	196.789	176.102	202.964	115.663	226.911	211.55	168.65	290.54	230.478	319.334	249.974	232.112	215.575	200.394	326.432	271.873	228.809
CASP3	83.5446	90.3654	93.3221	69.6647	73.8833	76.1525	67.6426	64.4488	70.4283	86.9527	62.6594	73.1882	75.3309	84.4209	77.602	100.407	72.6701	90.778	81.7637	119.17	84.9433	91.5454	102.944	71.8043	106.264	111.14	130.868	97.1644	103.084	83.5736	84.5488	135.557	100.304	89.7249	90.3556	62.8184	121.066	70.9804	75.394	55.2176	77.3224	74.0361	48.4869	70.5609
CASP8	219.304	257.427	260.555	463.422	316.108	533.067	518.593	623.651	458.736	341.396	334.868	324.357	365.737	732.27	218.697	620.805	172.359	190.436	235.672	371.697	194.269	272.689	637.748	298.555	478.188	249.036	305.359	563.308	449.274	598.944	436.948	324.159	403.04	546.658	638.721	312.792	571.993	414.155	477.777	335.087	317.022	444.217	460.626	269.227
CCBP2	137.252	92.6435	98.5481	327.121	57.9843	99.7235	52.4475	78.9861	79.9456	76.2618	77.0403	106.456	63.3216	50.3727	122.101	34.9992	81.9868	31.575	33.6674	226.991	69.9996	215.229	150.649	925.898	78.7819	96.733	72.0283	471.063	121.983	206.944	64.2571	79.5663	253.496	170.311	56.8617	60.219	66.674	123.444	134.693	76.3969	42.5273	65.6229	182.692	137.011
CCL11	5.96747	6.83436	10.4521	54.5202	10.2875	30.8236	47.0557	29.0747	26.6485	13.5418	9.24483	34.9307	12.5551	31.2497	5.96939	5.73757	6.52168	9.86717	8.24507	56.7477	11.7977	12.6605	27.619	49.1293	36.6427	30.8722	21.3041	28.2884	19.7578	31.8375	10.8223	79.5663	16.4134	14.1234	18.6943	5.63199	24.5641	17.2822	14.4011	116.486	86.3433	40.3833	6.9267	73.3011
CCL13	212.591	755.576	541.268	1717.39	1022.21	2416.93	3006.17	2927.33	563.426	1404.78	1765.76	3496.4	3992.54	3441.2	559.494	292.042	291.612	391.233	360.722	587.338	353.144	373.973	567.445	2579.29	230.849	557.758	329.707	504.271	346.19	877.522	2642.66	1187.6	330.092	2975.88	1528.26	1524.1	2384.47	8461.48	371.04	1773.01	7598.86	1322.55	1032.94	756.988
CCL15	5.22154	2.27812	6.71919	15.1445	7.48185	14.5052	5.88196	3.39204	9.51734	4.98909	4.62242	16.6337	3.82113	3.73131	6.51206	4.59005	5.59001	4.44023	3.43545	28.3738	8.65163	17.53	25.1082	13.2271	31.1463	20.5815	7.10138	8.60951	4.29517	15.9188	6.76391	29.469	12.766	6.64629	7.78928	5.19876	17.5458	4.93776	7.62411	4.53843	10.3097	23.5569	12.9876	2.74023
CCL16	4.4756	6.83436	10.4521	6.0578	9.35231	7.25262	6.86229	6.78409	13.3243	13.5418	8.73123	8.31684	9.82577	5.13055	6.51206	5.73757	13.0434	12.8273	6.8709	25.5364	4.71907	8.76499	45.1948	17.0063	34.8106	41.163	10.1448	7.37958	12.0265	23.8782	8.11669	35.3628	29.1794	5.81551	7.01035	3.89907	21.055	4.32054	10.1655	4.53843	4.51047	23.5569	12.1217	10.9609
CCL18	108.906	252.871	282.953	878.381	878.182	1086.08	3697.79	10025.4	224.609	575.883	546.986	1398.89	23740.7	12582	2459.39	88.9323	53.1051	77.9507	200.63	695.159	464.042	298.984	620.172	4850.57	754.84	3015.19	586.371	151.281	59.2733	278.579	125.809	9232.64	211.55	11189	4552.06	613.021	159.667	19093.7	53.3688	780.61	15200.3	469.456	207.801	4711.14
CCL19	273.758	538.396	635.337	8078.08	624.735	4416.84	4347.26	2912.31	1336.23	4217.92	8610.53	9595.97	427.967	1304.56	1666.54	581.215	130.434	642.353	335.3	678.134	400.335	364.234	1920.78	1513.56	260.163	755.341	344.924	1589.07	3262.61	4877.11	2076.52	489.185	1172.65	5076.11	489.946	2343.78	2859.97	3492.23	2826	7228.2	4733.42	11278.7	780.986	627.512
CCL2	339.4	277.171	185.898	533.086	103.811	770.591	261.257	338.235	138.953	268.698	802.246	1300.75	166.492	220.147	93.3395	93.5223	78.2601	88.3112	131.234	218.478	83.3703	304.827	296.277	3178.29	34.8106	226.396	628.98	380.048	574.693	2891.25	1567.87	159.133	215.198	316.53	109.829	685.803	482.51	254.295	149.094	1383.46	635.332	306.24	586.172	686.427
CCL20	13.4268	14.4281	17.9178	112.069	13.0932	10.8789	6.86229	7.75324	15.2277	13.5418	46.2242	18.2971	12.5551	11.1939	13.5668	18.934	8.38501	8.88046	8.93216	34.0486	8.65163	5.84333	30.1298	2596.29	82.4462	32.9304	19.2752	95.9345	62.7094	49.7462	96.0475	64.8318	58.3587	34.893	19.4732	14.7298	21.055	11.11	44.0504	51.4355	12.2427	15.1437	61.4745	17.1264
CCL22	47.7398	59.9905	56.7398	66.6358	362.87	155.931	173.518	409.953	85.656	129.004	391.365	144.713	117.909	238.338	274.049	75.1621	38.1984	63.6433	48.7834	90.7963	92.0219	61.3549	100.433	215.413	87.9426	39.1048	21.3041	236.146	111.674	175.107	60.8752	129.664	63.8299	388.808	177.596	206.651	122.821	574.015	154.176	151.281	1841.56	100.958	39.8285	108.239
CCL23	2.2378	9.11248	17.1713	21.2023	10.2875	14.5052	37.2524	18.8985	7.61387	10.6909	15.9217	59.8813	48.0371	28.4513	34.731	2.86878	6.52168	2.46679	6.18381	25.5364	25.1684	7.7911	35.1515	20.7855	27.4821	26.7559	33.4779	17.219	15.4626	9.94923	10.8223	58.938	31.0031	94.7097	6.23142	9.09783	12.2821	205.534	22.8723	18.1537	206.193	35.3354	17.3168	16.4414
CCL24	33.567	35.6905	20.9042	57.5491	160.86	92.4709	52.9377	76.5633	55.2006	22.0945	16.9489	81.5051	151.754	43.8429	14.6521	17.2127	86.6451	14.3074	17.1772	87.9589	34.6065	39.9294	105.454	58.5772	93.439	53.5119	83.1876	38.1278	18.8987	47.7563	14.8806	94.3008	40.1216	15.7849	42.0621	8.6646	50.8828	67.8943	20.331	49.9227	189.44	89.1799	21.6459	13.7011
CCL26	8.9512	13.6687	13.4384	315.006	110.357	59.8341	1088.16	162.818	32.3589	8.55272	75.4995	206.258	195.424	250.931	20.0788	9.18011	7.45334	27.6281	20.6127	22.6991	19.6628	20.4516	27.619	24.5646	51.2998	34.9885	22.3186	13.5292	7.7313	5.96954	37.2015	41.2566	40.1216	107.171	30.3782	9.96429	114.048	602.407	39.8148	316.934	550.922	523.301	10.3901	130.161
CCL3	20.1402	31.8937	23.1439	24.2312	21.5103	16.3184	24.018	8.23782	20.9381	10.6909	21.5713	33.2674	19.1057	13.0596	7.05473	37.8679	11.18	5.9203	9.61925	39.7234	13.3707	29.2166	37.6623	137.94	25.6499	41.163	81.1586	67.6461	85.9033	435.776	275.291	26.5221	60.1825	49.0164	20.2521	27.7267	52.6374	34.5644	33.0378	37.8202	106.963	42.066	132.473	22.6069
CCL4	49.9776	28.0968	26.1302	36.3468	25.2512	30.8236	27.9393	15.5065	30.4555	19.9564	31.3297	48.2377	35.4819	20.5222	12.4814	51.6381	9.31668	8.88046	11.6805	107.821	29.101	42.8511	72.8138	69.9147	42.1392	37.0467	93.3324	103.314	143.459	382.051	312.493	76.6194	107.599	112.987	73.2192	59.3525	75.4469	68.5115	73.6997	71.1021	200.394	43.7486	131.607	60.285
CCL5	51.4694	33.4124	58.9796	208.994	34.6036	137.8	196.065	45.5503	148.47	80.5381	192.601	106.456	125.006	134.327	48.8404	267.944	45.6517	25.6547	51.5317	187.267	65.2805	45.7727	404.242	60.4668	131.914	125.547	389.562	651.863	603.041	399.959	453.182	279.956	277.204	845.741	690.909	1027.62	1717.73	647.464	1075	160.358	1050.94	227.156	514.308	43.1586
CCL7	5.22154	3.79687	8.21234	27.2601	8.41708	16.3184	4.90164	7.75324	7.61387	5.70182	5.64962	16.6337	2.72938	5.13055	5.42672	9.18011	2.795	4.44023	2.06127	17.0243	3.93256	9.73888	22.5974	35.9022	14.6571	24.6978	38.5504	31.9782	73.0178	220.873	303.023	23.5752	23.7082	18.2773	3.11571	10.8308	10.5275	6.78943	11.0126	17.3973	17.3975	15.1437	32.036	10.2759
CCL8	52.2154	66.8248	45.5412	36.3468	59.8548	137.8	34.8016	63.9642	32.3589	73.4109	157.162	164.673	85.7025	44.3093	20.0788	88.9323	24.2234	16.7742	30.2319	42.5607	24.3819	46.7466	316.363	610.337	18.3214	115.256	511.299	617.425	477.622	4473.18	1998.06	167.973	49.2402	211.02	93.4714	165.061	100.011	109.865	126.221	387.279	345.373	55.5271	354.994	68.5057
CCND3	190.959	160.987	164.993	554.289	233.808	337.247	419.09	269.425	192.25	264.422	370.82	217.901	254.378	213.618	200.246	496.873	147.204	145.047	159.405	292.25	184.83	215.229	451.948	230.53	240.01	292.257	230.288	467.373	347.049	600.934	454.535	297.637	459.575	339.792	398.811	319.291	501.81	346.878	524.369	481.83	313.156	422.342	397.42	233.605
CCR1	83.5446	62.2686	81.3769	130.243	73.8833	293.731	296.059	109.03	236.03	294.356	252.692	429.149	153.937	220.614	134.583	432.039	55.9001	41.4421	58.4026	144.707	53.4828	98.3627	343.982	192.738	128.25	401.339	529.56	323.471	487.072	750.172	1238.47	397.832	322.797	354.746	150.333	318.424	428.118	309.227	299.882	404.677	342.152	279.318	252.825	174.005
CCR10	6.7134	6.83436	15.6781	24.2312	16.8342	25.3842	4.41147	11.6299	15.2277	10.6909	7.19043	18.2971	12.5551	19.5894	9.22542	6.88508	13.975	6.90702	8.24507	25.5364	18.0898	11.6867	22.5974	26.4542	25.6499	22.6396	18.2607	17.219	12.0265	13.9289	8.79308	32.4159	21.8845	12.4618	8.56821	6.93168	15.7912	25.9233	6.77698	8.32045	6.44353	10.0958	8.65838	10.2759
CCR2	19.3943	51.6374	49.2741	102.983	40.2149	132.36	79.8967	84.3165	154.181	260.858	176.165	257.822	99.8953	162.312	93.3395	218.601	24.2234	33.055	51.5317	51.0729	34.6065	48.6944	163.203	30.2334	60.4605	104.966	89.2745	190.639	198.437	222.863	423.421	97.2477	182.371	137.08	92.6924	236.11	278.978	208.003	251.596	311.639	224.879	168.264	56.2795	83.577
CCR5	16.4105	25.8187	36.5823	130.243	28.9922	79.7788	81.3671	53.3035	104.691	99.7818	152.026	84.8318	68.7804	76.0255	46.6698	125.653	12.1117	16.7742	19.9256	51.0729	18.0898	36.0338	185.801	30.2334	53.132	47.3374	113.622	206.628	230.221	246.741	169.774	76.6194	193.313	118.802	134.755	321.89	579.011	248.74	208.392	150.525	175.264	104.324	131.607	44.5287
CCR6	26.1077	25.8187	33.596	24.2312	28.0569	54.3946	23.0377	35.3742	38.0694	29.2218	33.3841	9.98021	16.3763	39.6452	13.5668	20.6552	22.36	10.8539	27.4836	34.0486	19.6628	27.2689	50.2164	26.4542	32.9785	39.1048	30.4345	43.0475	19.7578	31.8375	23.6737	82.5132	38.2979	25.7544	17.1364	18.1957	35.0916	29.0094	14.4011	14.3717	36.0838	23.5569	14.7192	15.7563
CCR7	8.9512	10.6312	20.1576	102.983	65.4662	54.3946	54.8983	75.5941	66.6214	54.88	106.316	29.9406	16.3763	62.4995	46.1271	61.9657	17.7017	5.42695	12.3676	48.2355	13.3707	23.3733	82.857	34.0126	32.9785	32.9304	25.3621	95.9345	57.5552	151.228	24.3501	70.7256	36.4742	122.126	64.651	25.9938	45.6191	53.081	67.7698	23.4485	226.168	107.689	14.7192	21.9218
CCR8	15.6646	21.2624	30.6096	42.4046	18.7046	14.5052	12.2541	25.6826	28.552	17.8182	14.8945	18.2971	20.1974	43.8429	11.9388	12.6226	15.8384	5.9203	13.0547	36.886	14.1572	26.295	47.7056	18.8959	45.8034	24.6978	12.1738	30.7482	10.3084	37.8071	5.41113	38.3097	36.4742	29.0775	23.3678	6.06522	29.8279	81.4731	16.9425	18.9101	25.1298	30.2875	11.2559	6.85057
CCRL1	332.686	508.021	496.474	199.907	199.204	273.786	135.775	229.69	304.555	654.996	369.793	281.109	337.351	246.733	102.022	326.467	252.482	256.547	184.14	295.088	368.874	485.97	376.623	517.747	71.4533	109.082	509.271	212.778	420.926	457.665	1038.94	294.69	295.441	412.07	178.375	310.193	566.729	287.008	159.259	229.947	150.779	243.983	968.873	170.579
CCRL2	14.9187	10.6312	19.411	54.5202	28.0569	32.6368	27.4492	13.0836	34.2624	34.9236	27.2209	34.9307	21.2892	29.8505	29.3043	54.5069	13.0434	14.3074	14.4289	70.9346	25.9549	30.1905	85.3679	60.4668	69.6212	86.4422	94.3469	118.073	120.265	224.853	188.713	70.7256	83.8907	57.3243	42.841	24.6941	40.3553	46.9088	44.0504	35.551	63.791	25.2396	51.0844	27.4023
CD14	508.727	583.958	547.987	520.971	375.963	413.399	324.488	318.852	584.365	1057.69	1005.63	695.288	807.897	1522.84	612.676	963.337	337.264	246.679	397.138	510.729	612.693	485.97	1734.98	1131.86	390.245	1623.88	2503.74	753.947	397.732	1247.63	1053.14	1334.95	1727.05	652.167	809.306	820.105	426.363	801.152	680.24	290.459	1160.48	424.025	314.299	614.496
CD160	10.4431	3.79687	11.9452	42.4046	8.41708	14.5052	3.43114	5.33035	13.3243	13.5418	12.3264	18.2971	7.09639	11.6604	8.68275	5.16381	15.8384	9.86717	7.55798	48.2355	7.07861	22.3994	20.0866	45.3501	20.1535	32.9304	12.1738	23.3687	12.8855	19.8985	10.1459	64.8318	27.3557	15.7849	17.9153	9.53106	36.8462	18.5166	16.9425	16.6409	23.1967	31.9701	11.2559	10.2759
CD163	349.843	278.69	273.994	630.011	514.377	781.47	1774.39	874.662	919.375	1109.72	975.33	1126.1	3838.05	2056.89	1722.44	5612.49	277.637	138.634	244.604	422.77	361.796	380.79	3796.36	2515.04	2453.23	8253.18	4443.44	2686.17	2080.58	2594.76	4583.9	6430.14	6103.96	2188.29	3579.95	1351.68	938.7	2277.54	3880.67	1388.76	3113.51	3378.74	2203.56	2331.25
CD164	1603.01	1532.41	2097.13	620.925	2399.8	763.338	843.571	743.342	1235.35	1027.75	1042.1	846.655	857.571	771.915	919.286	891.044	1254.03	1299.51	1106.21	2042.92	1524.26	1712.09	918.96	723.712	778.658	1436.59	1049.99	927.367	877.932	1016.81	848.194	1028.47	913.679	896.419	1021.17	759.019	966.774	736.961	1020.78	709.508	674.638	583.876	933.373	589.834
CD19	10.4431	12.15	14.185	21.2023	11.2228	14.5052	3.43114	13.0836	24.7451	7.84	8.73123	28.2773	8.73402	8.86187	4.34137	8.03259	10.2483	7.89374	10.9934	51.0729	7.86512	13.6344	62.7705	37.7917	34.8106	45.2793	18.2607	29.5183	8.59033	41.7868	6.76391	64.8318	36.4742	7.47708	17.1364	7.36491	21.055	14.1961	23.7194	10.5897	12.8871	23.5569	13.8534	8.22069
CD1A	104.431	188.325	123.185	133.272	258.124	139.613	158.813	178.325	131.339	138.269	242.42	156.357	22.9268	105.41	103.108	8.03259	112.732	127.78	221.243	295.088	178.538	220.099	27.619	26.4542	34.8106	26.7559	5.07242	20.9088	54.9781	19.8985	10.1459	47.1504	27.3557	29.0775	14.7996	103.109	84.2199	171.587	5.92986	86.9866	546.411	144.707	8.65838	28.0873
CD1D	2.98373	3.79687	9.7055	33.3179	15.8989	14.5052	23.0377	10.6607	28.552	28.5091	17.4625	26.6139	7.09639	10.2611	5.42672	44.753	4.65834	10.3605	8.24507	28.3738	7.07861	8.76499	57.7489	26.4542	23.8178	30.8722	26.3766	33.2081	18.8987	39.7969	20.2917	17.6814	25.532	15.7849	7.01035	9.96429	21.055	19.1338	22.0252	21.1793	16.1088	31.9701	6.9267	9.5908
CD2	11.189	29.6156	34.3425	42.4046	19.6399	61.6473	46.5655	60.0876	53.2971	55.5927	74.9859	41.5842	76.9685	132.928	26.5909	69.4245	18.6334	8.3871	24.0481	68.0972	14.1572	25.3211	85.3679	26.4542	38.4749	43.2211	48.6952	99.6243	135.727	89.5431	88.6072	82.5132	63.8299	98.8636	130.86	167.227	249.15	141.344	86.4066	83.2045	110.184	52.1618	72.7304	34.9379
CD209	84.2905	87.3279	112.733	130.243	98.1993	281.039	167.636	203.038	125.629	332.131	307.647	163.01	461.811	353.075	176.368	114.178	57.7634	37.9886	59.0897	164.568	112.471	137.318	281.212	256.984	93.439	292.257	348.982	98.3944	90.1985	196.995	350.37	727.884	103.952	895.588	271.067	349.184	271.96	498.097	122.833	250.37	683.014	249.031	53.682	202.092
CD22	17.1565	12.9093	26.8768	15.1445	18.7046	7.25262	8.82294	8.7224	28.552	9.26545	11.8128	9.98021	6.00464	14.4588	8.68275	6.31132	13.0434	5.42695	19.2385	34.0486	16.5168	12.6605	27.619	37.7917	32.9785	20.5815	23.3331	19.6789	17.1807	29.8477	11.4986	38.3097	21.8845	9.96944	21.0311	4.76553	22.8095	8.02387	13.554	3.78202	9.02094	16.8264	9.52422	7.53563
CD24	455.02	442.715	603.234	2320.14	825.809	366.257	209.79	1359.72	262.679	188.873	289.671	251.169	233.635	329.755	975.181	153.193	979.183	602.391	509.133	627.062	494.716	546.351	263.636	8803.59	1782.67	150.245	185.65	3047.77	1061.76	334.294	496.471	188.602	882.676	442.809	447.105	418.5	135.103	988.17	470.153	438.715	321.532	341.576	1740.33	1770.87
CD244	16.4105	8.3531	32.1028	36.3468	21.5103	56.2078	15.1951	15.5065	41.8763	33.4982	28.2481	43.2476	24.5644	26.5856	25.5056	37.2942	11.18	15.7875	21.9869	53.9103	23.5954	28.2427	52.7272	51.0188	51.2998	53.5119	58.84	52.887	54.9781	41.7868	33.8195	67.7787	62.0062	38.2162	35.8307	39.8572	42.1099	33.9471	53.3688	30.2562	39.3055	45.4312	37.231	23.977
CD247	16.4105	18.225	26.8768	124.185	35.5388	87.0314	74.995	89.1623	89.463	46.3272	79.0947	38.2575	68.7804	138.991	28.2189	66.5558	24.2234	10.3605	30.919	68.0972	22.0223	20.4516	135.584	43.4605	64.1248	43.2211	62.898	166.041	124.56	189.035	58.846	100.195	96.6567	128.772	119.955	167.66	310.561	171.587	148.247	129.345	141.758	100.958	90.913	52.0643
CD27	12.6809	33.4124	23.8905	75.7225	18.7046	61.6473	55.3885	54.2727	68.5248	42.7636	91.4211	21.6238	50.7665	111.473	22.7922	73.4408	18.6334	10.8539	28.1707	82.2841	24.3819	30.1905	150.649	24.5646	80.614	59.6863	67.9704	116.843	174.384	119.391	110.928	79.5663	52.8876	142.895	183.827	349.617	512.337	127.147	129.61	83.2045	110.829	47.1139	92.6447	30.8276
CD274	22.378	12.9093	23.1439	172.647	23.3808	219.392	74.0147	73.1712	59.0075	178.182	199.791	138.06	57.317	71.3613	42.8711	191.061	10.2483	20.7211	20.6127	48.2355	21.2358	27.2689	148.138	427.047	58.6284	63.8026	61.8835	512.881	556.653	1703.31	891.483	55.9911	116.717	464.41	70.1035	131.702	143.876	256.147	201.615	518.894	505.817	104.324	212.13	171.949
CD276	807.1	552.064	863.043	651.214	575.167	505.87	656.819	420.613	650.986	430.487	636.866	662.021	582.45	556.898	433.052	394.171	473.287	496.812	291.326	817.166	612.693	1093.68	1052.03	901.333	622.927	1780.3	1296.51	531.33	494.803	674.558	723.062	1258.33	742.25	829.125	702.593	390.774	442.154	771.526	534.535	756.405	844.103	474.504	879.691	501.462
CD28	19.3943	24.2999	31.3562	69.6647	36.474	58.0209	39.2131	62.0259	45.6832	49.8909	53.4146	44.911	34.3902	107.275	26.5909	32.1304	17.7017	13.814	21.9869	93.6336	24.3819	28.2427	62.7705	83.1418	67.7891	59.6863	20.2897	54.1169	45.5288	53.7259	43.289	97.2477	34.6505	73.1092	49.0725	54.1538	142.121	87.6453	78.7825	37.0638	33.5064	47.1139	40.6944	47.954
CD34	325.227	189.843	315.055	84.8092	166.471	34.4499	74.5049	57.1802	215.092	148.96	91.4211	59.8813	116.272	70.8949	56.4378	49.3431	160.247	114.459	130.547	510.729	286.29	410.007	133.073	75.5835	131.914	115.256	113.622	82.4053	66.1455	91.5329	26.3792	200.389	76.5959	69.7861	147.996	23.8277	78.9561	50.6121	83.8652	21.1793	43.1717	124.515	50.2186	36.308
CD36	1814.86	533.08	1423.72	375.584	5083.92	369.884	604.862	988.538	690.959	1452.54	923.97	846.655	544.238	468.28	472.667	287.452	726.701	725.237	827.943	1546.37	1735.05	2001.34	775.843	1543.79	186.878	697.712	355.069	386.198	737.05	310.416	412.598	471.504	196.961	303.237	401.927	938.377	775.524	1625.14	346.473	410.728	540.612	498.061	373.176	1105.68
CD3D	40.2804	47.0811	72.4179	233.225	63.5957	126.921	111.757	164.272	131.339	136.844	164.866	58.2179	150.116	245.8	55.3525	149.75	36.3351	25.6547	73.5186	124.845	62.921	45.7727	190.822	34.0126	60.4605	45.2793	134.926	191.869	231.08	236.792	169.098	170.92	100.304	218.497	274.962	341.385	528.129	317.251	217.711	183.806	217.791	92.5451	161.046	85.6322
CD3E	46.2479	63.7873	81.3769	342.266	82.3004	126.921	118.129	146.827	133.243	101.92	172.57	113.109	140.836	255.128	61.3219	126.8	45.6517	25.1613	88.6346	192.942	65.2805	65.2505	223.463	58.5772	120.921	76.1515	132.897	241.066	235.375	274.599	147.453	176.814	167.781	238.436	252.373	385.575	668.495	354.285	297.34	184.563	255.164	220.426	187.887	80.8368
CD3EAP	38.0426	36.4499	53.7535	160.532	34.6036	106.976	43.6246	60.0876	59.0075	36.3491	52.3874	69.8615	55.6794	32.649	61.3219	32.1304	38.1984	51.3093	50.1575	73.772	35.393	52.5899	85.3679	81.2522	122.753	39.1048	45.6517	75.0257	75.5949	61.6852	31.114	44.2035	71.1247	53.1703	52.1882	56.3199	49.1282	40.7366	57.6044	111.192	48.9708	89.1799	93.5105	91.1126
CD4	209.607	190.603	203.069	151.445	161.795	183.129	172.538	209.338	312.169	215.244	330.246	246.179	374.471	411.844	209.471	328.763	138.819	92.7514	127.112	224.153	209.212	203.543	434.372	141.719	164.892	354.002	414.924	287.804	186.41	185.056	167.069	592.327	253.496	333.976	364.538	234.811	194.758	495.628	311.741	167.922	563.809	260.809	167.973	113.034
CD40	152.916	139.725	209.788	245.341	164.601	436.97	203.908	155.065	196.057	497.483	433.994	508.991	203.066	109.607	113.418	406.793	106.21	105.579	113.37	278.064	143.145	166.535	253.593	177.621	133.746	164.652	217.099	402.187	493.944	1060.59	864.427	226.911	275.38	618.936	193.174	262.971	293.015	264.788	290.563	556.714	373.725	398.785	236.374	102.759
CD40LG	17.9024	28.0968	50.0206	157.503	58.9196	48.9552	40.6836	118.237	102.787	61.2945	81.1491	79.8417	62.7757	92.8164	29.8469	47.6218	25.155	15.2941	34.3545	59.585	36.9661	42.8511	55.238	47.2397	51.2998	28.8141	25.3621	59.0366	29.2071	63.6751	24.3501	73.6725	69.301	77.2631	70.1035	34.6584	150.894	197.511	94.0307	195.152	81.1885	50.4792	31.1702	55.4896
CD44	6571.68	4859.23	4149.47	20717.7	4556.45	9296.04	7822.52	6049.47	7132.29	4245	6070.26	6806.5	5142.7	6190.25	4387.5	3263.53	3926.98	3862.01	3488.35	5941.48	4452.45	5917.34	5159.73	6496.4	3138.45	3667.62	3446.2	3860.75	3483.38	5567.59	5357.69	2799.56	6572.65	7296.8	5133.14	3902.97	4611.04	5860.51	4235.62	7733.48	6515.06	8436.75	5089.4	6126.47
CD45R0	123.825	260.465	201.576	257.457	168.342	531.254	416.639	256.826	422.57	590.138	878.773	472.397	354.274	500.929	335.371	650.066	114.595	75.4839	184.14	343.323	166.741	236.655	720.605	205.965	207.031	432.211	662.457	1031.91	797.183	947.167	669.627	530.442	744.074	676.26	405.821	928.412	1077.31	856.702	612.47	704.213	906.605	200.234	414.736	245.25
CD45RA	15.6646	12.9093	11.1987	39.3757	24.316	50.7683	21.5672	41.1891	38.0694	44.9018	53.9282	46.5743	28.9314	58.7682	13.5668	36.7204	11.18	7.89374	15.116	22.6991	13.3707	20.4516	52.7272	22.675	25.6499	12.3489	8.11586	22.1387	50.683	63.6751	29.0848	35.3628	36.4742	39.8778	22.5889	29.4597	42.1099	15.4305	57.6044	27.987	38.0168	23.5569	10.3901	14.3862
CD45RB	35.0589	27.3374	36.5823	109.04	29.9274	143.239	88.2294	94.9772	116.112	101.92	98.0979	103.129	109.721	164.178	58.0659	122.21	22.36	16.7742	32.2932	59.585	34.6065	42.8511	198.355	35.9022	97.1033	61.7445	99.4193	173.42	189.846	220.873	175.185	132.611	191.49	127.11	117.618	133.002	177.213	138.257	149.094	124.05	143.691	99.2757	64.072	56.1747
CD46	1180.81	1210.44	1065.37	472.508	1363.57	665.428	859.747	691.008	1073.56	1100.45	849.497	705.268	842.833	737.867	903.548	899.65	1179.49	1330.1	1058.12	1126.44	1112.13	1330.33	1127.36	610.337	575.291	1127.87	998.251	903.998	841.852	1146.15	733.208	931.22	935.564	967.866	1106.86	690.569	693.059	785.722	937.765	605.124	592.161	558.636	914.325	647.379
CD48	73.1015	134.409	107.507	178.705	117.839	157.744	119.11	205.945	194.154	163.927	202.873	109.782	146.295	315.296	97.1382	131.39	39.1301	32.5617	97.5667	204.292	117.19	88.6238	416.796	69.9147	98.9354	98.7911	253.621	350.53	345.331	497.462	297.612	191.549	455.928	230.128	257.046	397.705	552.693	388.232	381.205	242.806	327.331	227.156	157.583	103.444
CD5	24.6158	28.8562	32.8494	51.4913	32.7331	83.4051	50.977	101.761	87.5595	62.72	93.4755	41.5842	47.4912	117.536	28.7616	55.0806	41.9251	28.6148	19.2385	79.4467	30.674	14.6083	87.8787	26.4542	53.132	32.9304	49.7097	75.0257	48.1059	103.472	58.1696	55.9911	52.8876	77.2631	66.9878	113.073	161.421	119.124	96.572	72.6149	83.1216	37.0181	32.036	37.6781
CD53	194.689	242.24	187.391	148.416	267.476	525.815	644.075	381.363	420.666	566.618	675.9	547.248	557.339	621.73	328.316	1173.91	127.639	72.5237	187.575	229.828	160.448	235.681	858.7	196.517	296.806	784.155	854.195	1114.32	1042.87	1609.79	2044.73	922.38	1085.11	898.08	554.597	844.799	786.052	858.554	1257.13	979.544	957.509	528.349	366.249	389.112
CD55	39.5345	38.728	50.7672	27.2601	49.5673	23.571	10.2934	16.4756	36.1659	22.8073	14.8945	21.6238	14.7387	8.86187	9.76809	14.9177	33.54	24.1746	35.0416	65.2598	45.6177	43.8249	42.6839	32.123	20.1535	41.163	20.2897	33.2081	10.3084	25.868	16.9098	41.2566	27.3557	10.8002	18.6943	12.5637	14.0366	11.11	14.4011	6.05124	9.6653	26.9222	16.4509	8.22069
CD58	343.875	363.74	269.514	118.127	294.598	217.579	249.493	273.302	319.783	272.974	306.62	231.208	307.328	364.736	206.758	259.912	236.644	242.732	262.468	238.34	334.268	331.122	298.788	187.069	197.871	207.873	275.939	279.194	376.256	278.579	242.824	197.442	200.608	275.821	289.761	247.374	242.132	265.405	205.004	239.78	280.938	146.39	188.753	220.588
CD59	3138.14	3626.77	3817.99	4279.84	5001.62	2027.11	3826.22	2560.02	2859.01	2491.69	3163.79	2859.33	2209.16	2390.84	2780.65	1773.48	3814.25	4213.78	3043.81	5274.69	3579.42	3789.4	3505.1	7235.23	1568.31	5956.28	4011.27	5182.92	3613.09	4713.95	2334.9	3839.81	2637.09	2522.27	3197.5	2465.51	1524.73	3670.61	2120.35	2512.78	2524.58	3558.78	3124.81	2648.43
CD6	9.69714	16.7062	20.9042	54.5202	20.5751	25.3842	23.5278	38.7662	26.6485	30.6473	36.9793	23.2872	23.4727	46.175	17.3655	36.1467	20.4967	10.8539	14.4289	48.2355	16.5168	15.5822	42.6839	35.9022	43.9713	18.5233	24.3476	47.9673	24.912	43.7766	26.3792	44.2035	47.4165	41.5393	40.5043	67.1507	115.802	52.4637	48.286	24.9614	45.1047	33.6528	26.841	13.0161
CD68	596.001	520.93	516.631	472.508	670.561	692.625	1280.8	675.501	1107.82	840.305	853.606	766.813	1882.73	1602.13	917.115	2267.49	376.394	189.45	283.768	953.361	509.66	623.288	2096.53	1375.62	952.711	3159.26	2548.38	1911.31	1657.07	2355.98	3108.69	3011.73	2188.45	1611.73	2120.24	911.95	926.418	1772.66	1962.78	629.329	2124.43	1049.97	1503.96	716.57
CD69	240.937	429.046	160.514	451.306	164.601	135.987	91.1704	164.756	64.7179	100.494	137.645	128.079	89.5237	73.227	30.9323	81.4734	85.7135	29.6015	88.6346	573.151	207.639	446.041	183.29	289.107	102.6	74.0933	117.68	258.285	173.525	569.096	246.883	156.186	127.66	147.049	169.806	132.135	189.495	156.157	155.871	428.882	186.218	200.234	105.632	152.768
CD7	8.9512	9.11248	11.1987	130.243	14.9637	101.537	57.3491	34.405	51.3936	33.4982	73.9587	29.9406	34.3902	40.578	17.3655	134.833	13.975	7.89374	15.8031	42.5607	13.3707	14.6083	185.801	47.2397	65.9569	49.3956	58.84	221.387	112.533	266.639	91.3127	132.611	102.128	93.0481	88.7978	103.109	154.403	69.7459	72.0055	71.1021	70.2345	58.8924	105.632	37.6781
CD70	23.8699	30.3749	33.596	33.3179	14.0285	12.6921	10.2934	14.0527	19.0347	13.5418	12.3264	28.2773	15.8304	17.7237	4.34137	8.60635	11.18	8.3871	4.80963	62.4224	20.4493	49.6683	17.5757	28.3438	25.6499	22.6396	12.1738	19.6789	12.8855	39.7969	17.5862	20.6283	27.3557	39.8778	17.9153	12.9969	36.8462	22.8372	11.0126	6.80764	32.862	10.0958	12.1217	5.48046
CD74	4975.38	5717.32	5118.53	10498.2	5736.71	10106.5	12281.5	10900.6	10541.4	13277.4	18788.6	7521.75	18769.9	14989.1	7801.45	23677.2	3257.11	3172.3	4110.17	7241	7071.53	5267.76	36354.2	6095.81	8702.65	8551.61	20090.8	28274.9	15189.4	27845.9	19697.9	15757.1	29195.8	21417.7	23589.1	12116.1	13119	21012	16086	8841.62	25222.6	12308.5	15332.3	4610.43
CD79A	8.20527	8.3531	9.7055	18.1734	11.2228	18.1315	8.33278	10.1761	17.1312	12.1164	13.8672	26.6139	7.64226	19.5894	8.68275	5.16381	7.45334	5.9203	16.4901	42.5607	11.7977	11.6867	45.1948	26.4542	34.8106	30.8722	11.1593	24.5986	11.1674	21.8883	12.8514	64.8318	32.8268	9.96944	20.2521	4.3323	26.3187	7.40665	18.6367	7.56405	10.3097	31.9701	8.65838	6.16551
CD79B	10.4431	8.3531	23.1439	78.7514	9.35231	25.3842	35.2918	40.2199	20.9381	26.3709	42.6289	31.604	28.3856	69.0293	21.1642	40.163	14.9067	10.8539	24.7352	56.7477	7.86512	16.5561	95.4111	52.9084	51.2998	55.57	37.5359	40.5877	36.0794	59.6954	21.6445	70.7256	40.1216	45.6933	48.2935	27.7267	87.729	51.8465	60.1457	33.2818	39.3055	38.7007	46.7553	27.4023
CD80	11.9349	7.59373	17.9178	66.6358	20.5751	83.4051	73.5245	31.4975	64.7179	60.5818	94.5027	81.5051	18.0139	27.5184	14.6521	36.1467	14.9067	7.89374	17.1772	45.3981	21.2358	20.4516	65.2813	60.4668	38.4749	16.4652	49.7097	73.7958	97.0707	198.985	58.1696	97.2477	54.7113	98.8636	31.1571	39.4239	45.6191	54.9326	37.2734	51.4355	132.092	35.3354	36.3652	28.7724
CD81	7513.04	7161.65	6425.04	1983.93	7644.58	3686.14	4031.6	3234.56	4001.09	5225.71	4185.85	3444.84	4390.48	3308.27	3096.48	4217.68	5314.23	4546.3	4838.48	6236.57	6985.01	6933.11	4602.33	4081.51	3209.9	5653.73	5244.88	3973.9	3744.53	4308.02	4016.41	5790.66	4105.17	4113.22	4502.2	2498.01	3309.14	2966.36	4726.1	2813.83	3561.98	3543.64	4055.59	2867.65
CD82	108.16	102.515	114.973	160.532	139.349	154.118	109.306	139.074	131.339	97.6436	135.077	81.5051	105.354	84.8874	163.887	135.407	177.949	145.541	120.928	124.845	119.55	93.4932	100.433	238.088	153.9	135.838	94.3469	168.5	128.855	173.117	108.899	64.8318	189.666	195.235	123.85	119.138	115.802	108.014	245.666	91.525	116.628	114.419	214.728	142.492
CD83	232.731	239.962	82.87	133.272	210.427	119.668	86.2688	163.303	148.47	156.087	268.614	134.733	37.1196	132.462	75.974	63.687	53.1051	35.5218	69.396	300.763	99.1005	172.378	100.433	113.375	53.132	22.6396	65.9414	136.522	80.7491	308.426	48.7001	82.5132	58.3587	189.419	83.3453	92.278	96.5019	121.592	42.3562	72.6149	404.009	109.372	60.6087	34.2529
CD86	23.1239	19.7437	17.1713	30.289	27.1217	30.8236	26.959	24.2289	49.4902	36.3491	36.4657	36.5941	44.7618	49.9063	21.1642	109.588	7.45334	15.2941	16.4901	59.585	18.8763	20.4516	130.563	35.9022	47.6356	86.4422	153.187	98.3944	54.1191	109.442	52.0821	100.195	69.301	41.5393	52.1882	39.8572	38.6008	48.7604	54.2159	39.333	72.8119	43.7486	31.1702	17.8115
CD8A	24.6158	23.5406	25.3836	36.3468	19.6399	61.6473	115.679	30.0438	59.0075	32.0727	65.741	38.2575	34.9361	30.3169	15.1948	68.8508	23.2917	9.37382	41.9125	175.918	44.8312	31.1644	241.039	35.9022	87.9426	59.6863	133.912	309.942	215.617	278.579	160.981	123.77	134.955	103.018	240.689	381.243	763.242	258.615	117.75	121.781	181.708	154.803	195.679	33.5678
CD8B	17.9024	32.653	30.6096	60.578	30.8626	30.8236	60.2901	20.8368	28.552	17.8182	29.2753	16.6337	28.3856	22.3879	12.4814	45.3268	26.0867	13.3207	36.4157	56.7477	51.9098	61.3549	97.922	18.8959	38.4749	39.1048	56.8111	110.694	108.238	91.5329	48.0237	53.0442	41.9453	60.6474	85.6821	180.657	271.96	165.415	66.9227	71.8585	96.0086	63.9403	85.718	19.1816
CD9	2087.12	1896.91	1440.15	1023.77	1471.12	1069.76	2084.67	1042.81	1286.74	877.367	849.497	933.15	1174.73	802.232	1079.92	850.307	1583.84	1395.22	1273.18	1205.89	1879.76	1673.14	454.458	889.995	905.076	479.549	598.545	624.804	526.587	354.193	282.731	341.84	601.825	994.451	1067.91	549.769	636.913	794.98	598.916	743.546	546.411	1001.17	948.958	900.165
CD96	43.2642	47.0811	56.7398	84.8092	44.8911	77.9656	69.1131	104.669	74.2352	81.2509	124.805	38.2575	116.272	129.197	34.1883	78.6047	27.95	23.1879	64.5864	102.146	47.9772	39.9294	205.887	58.5772	106.264	49.3956	77.1007	166.041	168.37	135.31	87.2544	114.929	109.423	109.664	168.248	244.775	329.861	164.798	132.151	71.8585	133.381	84.1319	101.303	37.6781
CD97	363.27	317.418	291.165	375.584	307.691	1051.63	905.332	277.663	565.33	597.978	527.983	891.566	407.224	571.824	282.732	714.901	261.799	147.021	245.978	295.088	277.639	339.887	785.887	245.646	210.696	438.386	444.344	950.736	764.539	1430.7	1245.24	427.301	600.001	945.435	524.997	528.108	666.74	521.551	604.846	841.879	648.864	696.612	453.699	257.582
CD99	5626.58	4029.99	5237.98	8538.47	4589.18	2882.92	5012.41	2780.99	4050.58	2758.97	3790.89	3215.29	3823.32	4375.9	2317.75	2179.13	3867.35	3232.49	3016.32	7056.57	5404.13	7031.47	4265.88	3928.45	2550.33	4280.95	2987.65	3168.3	2568.51	2970.84	2633.87	4723.88	3085.72	3132.07	3558.92	2629.71	3077.53	4559.41	3781.56	2352.42	3587.11	4787.11	3300.57	1999.68
CDH5	241.682	195.918	271.007	81.7803	278.699	97.9103	125.972	132.29	201.768	220.945	197.737	131.406	220.534	178.637	215.983	92.9486	146.272	260.493	118.179	272.389	279.998	347.678	288.744	187.069	135.578	290.199	407.822	169.73	158.921	105.462	90.6364	285.849	142.249	133.757	252.373	93.5777	117.557	108.631	110.973	71.8585	81.8329	111.054	161.912	113.719
CDKN1A	1171.12	836.829	547.987	587.607	844.514	458.728	498.006	553.872	281.713	372.756	533.119	505.664	413.228	428.634	392.352	468.759	414.592	456.85	610.136	1733.64	989.432	1667.3	552.38	3027.12	500.173	405.455	359.127	1152.44	1141.65	1325.24	1274.32	492.132	488.754	1476.31	462.683	597.858	319.334	877.07	614.164	1014.34	1131.48	277.635	664.098	511.053
CEACAM1	15.6646	6.83436	20.9042	27.2601	45.8263	10.8789	26.4688	12.1144	20.9381	24.9454	20.0305	21.6238	4.91288	4.66414	19.5362	16.0652	24.2234	34.5351	22.674	42.5607	18.0898	12.6605	47.7056	68.0251	16.4892	59.6863	40.5793	147.592	71.2997	141.279	50.7293	38.3097	41.9453	32.4007	25.7046	20.795	45.6191	16.0477	86.4066	21.9357	8.37659	45.4312	80.5229	25.3471
CEACAM6	148.441	73.6592	129.158	24.2312	242.225	43.5157	175.479	49.4269	104.691	154.662	59.0642	36.5941	44.7618	5.13055	112.333	36.7204	242.234	542.695	93.4442	93.6336	60.5614	115.893	188.311	266.432	146.571	179.059	122.752	627.264	307.534	169.137	83.1961	135.557	80.2433	21.6005	86.461	4.76553	71.9378	75.3009	49.9803	99.089	19.3306	90.8625	375.774	15.7563
CEACAM8	5.22154	3.03749	12.6918	21.2023	8.41708	19.9447	4.90164	3.39204	11.4208	7.84	8.21763	16.6337	4.91288	5.59697	4.34137	5.16381	5.59001	6.41366	10.3063	28.3738	10.2247	12.6605	17.5757	30.2334	25.6499	32.9304	19.2752	19.6789	11.1674	11.9391	6.08752	58.938	34.6505	16.6157	8.56821	3.46584	21.055	8.64109	6.77698	12.1025	9.6653	23.5569	4.32919	1.37011
CEBPB	813.068	1035.03	924.262	354.381	968.9	763.338	882.785	747.703	639.565	579.447	589.615	592.159	894.691	687.961	723.924	1270.3	683.844	695.142	790.153	1234.26	1010.67	1413.11	1380.95	3240.64	789.651	1700.03	1444.62	1867.03	1636.46	1894.33	1876.31	984.265	1369.61	1153.13	947.176	885.956	575.502	843.741	1148.7	1001.48	766.78	407.199	1179.27	1044.03
CFB	87.2742	86.5685	86.6029	221.11	79.4947	174.063	212.241	81.409	192.25	269.411	559.312	370.931	201.974	129.197	220.325	1482.59	48.4467	68.0835	50.1575	110.658	64.494	81.8066	321.385	359.022	100.768	253.152	352.026	512.881	737.909	465.624	726.444	156.186	800.609	952.081	193.953	323.623	308.806	201.214	1308.81	166.409	238.411	212.012	895.276	167.154
CFD	4891.09	2868.15	5902.44	2828.99	4864.14	815.92	1295.01	553.388	2257.51	2937.15	2408.79	1099.49	1138.7	639.92	606.707	930.633	2506.19	1007.93	2507.19	11309.8	4464.24	4364.96	2191.95	1494.66	1126.76	1012.61	1713.46	721.969	1468.95	1707.29	227.944	1408.62	919.15	1419.81	1165.28	798.443	1040.47	1198.03	1610.38	338.869	434.294	1906.43	1425.17	315.811
CFH	2872.59	4267.68	3199.83	908.67	2558.79	917.456	3798.28	1597.17	2400.27	2309.95	2556.71	1493.7	4323.88	1633.38	941.535	1515.86	2079.48	2712.98	2093.56	3654.55	5279.07	5062.27	3557.83	612.226	1157.91	1173.14	1876.79	1916.23	2447.39	2937.01	1788.38	1662.05	1170.82	2121.83	1837.49	1331.75	1544.03	3371.88	2667.59	559.74	1098.62	1172.8	1893.59	351.434
CFI	87.2742	59.9905	107.507	87.8381	89.7822	58.0209	98.5229	60.5722	102.787	94.08	90.9075	86.4952	66.5969	67.63	72.1753	58.5232	54.0367	71.0437	52.2188	147.544	84.1568	86.676	168.225	94.4793	69.6212	98.7911	149.129	79.9454	68.7226	111.431	53.4349	76.6194	89.3618	66.4629	84.9031	46.7889	92.9928	90.1142	116.903	80.1789	74.745	163.216	80.5229	56.1747
CFLAR	722.81	706.976	626.378	551.26	997.892	625.538	659.27	494.754	647.179	784.712	699.526	588.832	591.184	534.51	534.532	927.764	715.521	639.393	669.225	927.824	546.626	616.471	667.878	644.349	423.224	638.026	647.24	840.042	890.817	1106.35	912.451	533.389	600.001	993.621	732.971	539.805	561.466	545.006	891.174	503.009	617.29	716.804	691.805	435.011
CFLAR_iso1	596.747	492.074	398.672	587.607	522.794	819.546	772.988	459.864	548.199	791.84	683.604	543.922	547.514	408.112	416.772	823.341	692.229	555.522	617.693	834.191	705.501	565.829	1127.36	1534.34	571.627	856.19	783.181	1099.56	859.033	1275.49	1004.44	515.708	1134.35	864.849	881.746	554.101	752.715	671.536	922.517	745.059	803.508	718.487	817.351	532.289
CFP	49.2316	66.0655	52.2604	66.6358	66.4014	79.7788	64.2114	101.277	119.918	105.484	59.0642	119.763	159.942	171.64	78.6874	115.899	40.9934	16.2808	39.8512	70.9346	51.1233	77.911	128.052	26.4542	113.592	177.001	73.0428	71.3359	97.9298	87.5533	89.2836	156.186	149.544	58.1551	176.038	65.851	61.4103	196.276	83.8652	120.268	175.264	111.054	51.9503	45.8988
CHUK	328.957	259.706	253.836	596.693	254.383	250.215	205.379	231.628	224.609	222.371	256.801	206.258	234.181	214.084	172.027	210.569	211.489	215.598	208.188	357.51	248.538	282.427	298.788	372.249	207.031	259.327	247.534	309.942	324.715	427.817	224.562	188.602	299.089	259.205	232.899	231.778	249.15	223.434	235.5	288.19	226.168	286.049	303.909	283.614
CIITA	81.3068	102.515	84.3632	199.907	78.5594	317.302	201.947	154.096	175.119	334.269	356.44	179.644	221.08	211.286	97.6809	230.65	31.6767	33.055	46.7221	93.6336	77.8647	98.3627	562.424	35.9022	56.7962	65.8608	266.809	682.611	454.428	789.969	459.946	126.717	386.627	420.378	275.741	268.603	180.722	245.654	310.047	503.766	301.557	319.701	232.045	91.7977
CISH	25.3617	57.7124	41.8083	327.121	36.474	148.679	183.811	146.342	62.8144	96.2181	129.941	224.555	71.5098	160.446	56.9805	65.982	29.8134	55.7495	57.7155	56.7477	34.6065	34.0861	65.2813	62.3564	49.4677	57.6282	43.6228	63.9563	70.4407	141.279	204.946	61.8849	83.8907	127.11	59.9775	113.94	138.612	204.3	68.617	387.279	204.26	156.485	70.9987	198.667
CLEC4A	64.8962	88.8467	69.4316	793.572	93.5231	252.028	183.811	303.83	163.698	156.087	255.26	620.436	177.41	260.259	157.917	113.03	48.4467	68.0835	50.8446	144.707	82.5838	100.31	140.606	83.1418	47.6356	80.2678	129.854	148.821	136.586	123.37	700.064	103.142	195.137	257.544	121.513	98.7765	143.876	643.761	134.693	779.853	727.475	161.533	71.8646	198.667
CLEC4E	34.3129	14.4281	29.1165	57.5491	73.8833	30.8236	32.841	10.1761	93.2699	26.3709	33.3841	48.2377	90.0695	32.649	89.5408	192.782	13.975	3.94687	18.5514	68.0972	13.3707	35.06	374.112	45.3501	117.257	236.687	292.171	429.245	139.163	306.436	374.044	176.814	415.806	51.5088	184.606	39.8572	45.6191	72.832	184.673	59.756	117.272	111.054	26.841	43.8437
CLEC5A	29.8373	57.7124	33.596	6.0578	36.474	27.1973	10.7836	15.0219	47.5867	59.8691	57.5234	73.1882	26.7479	16.7909	9.76809	79.7522	18.6334	18.7476	35.0416	28.3738	19.6628	38.9555	42.6839	28.3438	25.6499	39.1048	254.635	125.453	143.459	250.721	395.012	53.0442	87.5381	84.7402	44.3989	121.738	57.9011	20.9855	72.0055	32.5254	51.5483	31.9701	12.1217	18.4965
CLEC6A	6.7134	9.11248	13.4384	48.4624	12.158	21.7579	7.35245	6.29951	20.9381	11.4036	28.7617	46.5743	6.55051	6.99621	10.8534	11.4751	7.45334	4.93359	12.3676	22.6991	14.9437	9.73888	52.7272	26.4542	27.4821	20.5815	15.2172	44.2775	26.63	37.8071	38.5543	73.6725	23.7082	25.7544	5.4525	18.6289	40.3553	11.7272	39.8148	16.6409	24.4854	33.6528	16.4509	7.53563
CLEC7A	37.2967	48.5999	37.3288	60.578	36.474	105.163	131.364	77.0478	131.339	117.6	84.7443	199.604	192.694	132.928	80.8581	499.168	27.0184	26.148	45.3479	62.4224	35.393	44.7988	276.19	66.1355	93.439	234.629	106.521	228.767	162.357	294.497	462.651	223.964	176.9	101.356	213.426	110.04	91.2382	127.147	141.47	117.999	209.415	121.15	164.509	51.3793
CLU	6.7134	10.6312	11.1987	45.4335	11.2228	25.3842	11.2738	11.1453	30.4555	12.8291	16.9489	26.6139	10.3716	10.7275	17.3655	7.45884	11.18	11.8406	11.6805	42.5607	11.7977	21.4255	30.1298	66.1355	34.8106	30.8722	27.391	30.7482	11.1674	21.8883	10.8223	50.0973	32.8268	18.2773	14.7996	13.8634	26.3187	16.665	12.7068	13.6153	21.2637	25.2396	14.7192	6.16551
CMKLR1	232.731	205.79	307.59	266.543	188.917	217.579	337.233	260.218	321.686	350.662	292.239	309.387	538.78	432.832	242.032	585.232	234.78	135.674	154.595	300.763	240.673	343.782	687.965	270.211	282.149	592.747	576.226	601.436	551.499	889.461	735.237	683.681	583.587	477.702	565.502	251.274	247.396	573.398	467.612	282.139	643.709	393.737	370.579	223.329
CR1	22.378	48.5999	38.0754	136.301	53.3082	81.592	76.9557	53.7881	79.9456	99.069	147.917	182.971	330.801	308.766	256.141	64.2607	31.6767	14.8008	46.7221	119.17	25.9549	54.5377	143.117	234.309	82.4462	666.84	277.968	36.8979	52.401	47.7563	54.1113	341.84	297.265	146.218	111.387	144.699	78.9561	295.649	50.8274	191.37	292.536	89.1799	104.766	106.184
CR2	11.9349	9.11248	19.411	33.3179	7.48185	14.5052	3.43114	7.26866	15.2277	5.70182	6.67682	31.604	5.45876	6.5298	8.14007	5.73757	2.795	7.89374	9.61925	42.5607	7.07861	12.6605	10.0433	32.123	36.6427	24.6978	18.2607	19.6789	7.7313	19.8985	10.8223	58.938	27.3557	18.2773	10.1261	7.36491	10.5275	9.25831	11.0126	3.02562	9.02094	16.8264	12.9876	8.22069
CRADD	88.0202	70.6217	107.507	99.9537	107.552	54.3946	63.7213	70.2637	72.3318	52.7418	66.7682	53.2278	61.684	61.5667	56.9805	44.1793	95.9618	75.4839	85.8862	122.007	82.5838	110.049	100.433	98.2585	84.2783	82.3259	77.1007	41.8176	49.8239	77.604	60.8752	85.4601	80.2433	54.8319	57.6407	46.3556	71.9378	58.0187	51.6745	46.8971	36.0838	107.689	84.8521	54.8046
CSF1	316.276	250.593	247.117	178.705	155.248	250.215	239.2	109.999	175.119	241.614	251.665	399.208	182.868	135.26	99.8516	217.454	130.434	126.3	126.424	232.665	196.628	238.602	318.874	196.517	142.907	331.362	388.547	258.285	260.287	382.051	764.322	259.327	162.31	259.205	148.775	231.778	228.095	175.908	172.813	268.524	235.833	166.581	276.202	130.161
CSF1R	37.2967	33.4124	45.5412	75.7225	47.6968	54.3946	44.1147	52.819	87.5595	62.0072	78.0675	63.208	100.441	111.939	46.1271	86.6372	34.4717	19.241	32.2932	119.17	44.8312	50.6422	210.909	45.3501	78.7819	96.733	138.984	125.453	78.172	93.5228	52.7585	165.026	211.55	56.4935	137.87	45.9224	73.6924	117.272	94.8778	62.7816	141.113	149.755	32.036	21.2368
CSF2	8.9512	5.31561	18.6644	33.3179	5.61139	32.6368	12.7443	12.1144	11.4208	16.3927	11.8128	26.6139	9.82577	13.0596	5.42672	7.45884	11.18	8.88046	7.55798	22.6991	9.43815	9.73888	27.619	32.123	34.8106	37.0467	13.1883	12.2993	6.87226	15.9188	26.3792	50.0973	54.7113	15.7849	7.01035	9.09783	26.3187	37.6505	11.0126	52.1919	18.0419	25.2396	15.5851	10.2759
CSF2RB	299.119	295.396	241.891	1599.26	225.391	866.688	382.328	400.746	462.543	609.381	631.217	613.783	346.085	478.541	418.942	556.544	166.769	97.1917	197.882	652.598	261.909	381.764	989.263	527.195	240.01	388.99	600.574	1077.42	833.262	2077.4	1457.62	498.026	973.862	985.313	369.212	363.047	431.627	571.546	576.891	1120.99	1186.9	387.007	561.929	328.827
CSF3R	50.7235	50.1186	30.6096	78.7514	36.474	56.2078	49.5065	21.806	87.5595	59.1563	48.2786	118.099	40.3948	65.7644	163.887	148.603	33.54	15.7875	50.1575	62.4224	26.7414	34.0861	253.593	41.5709	56.7962	67.9189	227.244	138.982	79.8901	175.107	131.22	109.035	151.368	59.8166	73.9982	37.2578	42.1099	50.6121	88.1008	74.1277	59.2805	57.2097	49.3528	81.5218
CTLA4_all	14.9187	34.1718	39.5686	181.734	52.373	103.35	61.2704	61.0568	74.2352	46.3272	78.0675	38.2575	51.3123	189.831	40.7004	104.424	25.155	20.2277	17.8643	48.2355	22.8089	28.2427	175.757	35.9022	97.1033	39.1048	41.5938	184.489	91.0575	320.365	140.689	123.77	89.3618	230.128	63.8721	42.4566	108.784	96.2864	90.6422	80.9353	70.2345	55.5271	143.729	53.4345
CTLA4_TM	8.20527	22.0218	19.411	115.098	39.2797	85.2183	39.2131	39.7354	51.3936	31.36	57.0098	29.9406	32.2067	118.936	29.8469	78.0309	11.18	13.3207	6.8709	45.3981	7.07861	12.6605	140.606	54.798	69.6212	45.2793	26.3766	114.383	66.1455	208.934	68.9919	79.5663	91.1855	119.633	47.5146	17.3292	54.392	63.5737	49.9803	54.4611	36.7281	25.2396	95.2422	32.1977
CTNNB1	3206.77	2941.05	2236	775.398	2647.64	1405.19	1521.47	1664.52	1846.36	2087.58	1810.96	1463.76	1764.82	1562.02	1924.31	1412.59	3438.79	3439.2	2072.95	2145.06	2505.83	2381.16	2312.46	1908.48	1451.05	2716.76	2604.18	1836.28	2004.12	1390.9	1293.94	2024.52	1278.42	1576.83	1935.64	1741.15	1252.77	1422.69	1401.14	1372.87	1156.61	1812.2	1942.94	1526.31
CTSC	957.033	1039.58	1142.26	1517.48	982.928	2364.35	2861.08	3653.23	1105.91	2109.67	2455.02	2564.91	3810.76	2902.96	1597.08	2963.45	898.128	975.864	786.718	916.475	1013.03	973.888	2242.16	1237.68	1031.49	1702.09	2249.11	2389.75	2284.17	3834.43	5393.54	3848.65	1754.41	3922.14	2158.41	2228.1	2016.01	5099.48	2355.85	2796.43	5360.37	1840.81	1613.92	3462.28
CTSG	189.467	261.224	224.72	378.613	129.062	134.173	204.888	67.8409	104.691	177.469	115.047	232.872	106.992	127.797	52.6391	17.2127	139.75	94.7249	130.547	164.568	435.728	321.383	120.519	162.504	29.3142	51.4537	76.0862	49.1972	66.1455	47.7563	31.114	123.77	82.067	163.665	120.734	117.839	163.176	88.8798	55.063	114.217	50.9039	311.288	58.877	21.9218
CTSS	873.488	1047.18	1013.1	363.468	924.009	1495.85	1419.02	685.193	1886.34	2060.49	2079.06	1966.1	2869.67	2123.58	1127.67	3533.19	599.994	403.567	792.901	1160.49	996.511	963.175	6118.87	846.535	1559.15	5042.46	5795.74	5066.08	4849.24	5762.6	8718.68	6542.12	5755.63	4054.24	3256.7	2403.13	1845.82	2336.8	3994.19	2102.81	3612.89	1147.56	1673.66	959.765
CUL9	194.689	218.699	160.514	69.6647	151.507	179.502	143.618	148.281	184.636	188.873	187.978	163.01	195.97	186.099	125.357	165.816	201.24	221.518	204.753	215.641	169.887	185.039	148.138	137.94	150.235	148.187	111.593	109.464	113.392	133.32	84.5488	126.717	227.964	162.003	225.889	133.002	178.967	106.162	108.432	100.602	109.54	201.917	192.216	131.531
CX3CL1	132.03	108.59	98.5481	36.3468	155.248	126.921	99.013	57.1802	87.5595	288.654	236.77	146.376	111.905	45.7086	131.869	337.369	140.682	238.786	87.2604	82.2841	99.1005	116.867	110.476	47.2397	93.439	205.815	113.622	250.906	692.381	501.441	156.246	97.2477	160.487	412.901	132.418	156.396	159.667	62.3393	324.448	81.6917	48.3265	141.342	380.969	30.1425
CX3CR1	38.0426	52.3967	73.1645	57.5491	22.4456	50.7683	28.4295	30.0438	106.594	181.745	138.159	68.1981	19.6515	30.7833	52.0965	39.0154	36.3351	30.5882	60.4639	116.333	53.4828	53.5638	95.4111	37.7917	42.1392	43.2211	30.4345	31.9782	63.5684	67.6548	31.7904	117.876	72.9484	26.5852	22.5889	144.266	205.286	43.2054	44.0504	47.6535	49.6152	58.8924	45.8894	23.2919
CXCL1	32.8211	69.103	76.1508	772.37	38.3445	161.371	30.3901	95.9464	62.8144	64.8581	164.866	149.703	69.3263	99.3462	583.372	52.7856	34.4717	22.6945	50.8446	102.146	33.0335	40.9033	296.277	3920.89	95.2711	181.117	642.168	78.7155	42.0926	527.309	174.509	232.805	145.897	89.7249	38.1675	151.197	129.839	288.242	102.502	372.908	279.005	87.4972	146.327	2014.07
CXCL10	6.7134	15.9468	20.1576	54.5202	14.9637	1950.95	218.123	12.1144	135.146	5701.1	4351.75	675.328	967.292	44.7757	27.6763	8903.55	10.2483	5.42695	24.0481	65.2598	17.3033	17.53	489.61	32.123	53.132	469.258	202.897	5902.43	18365.3	14474.1	12304.2	226.911	948.33	24110.3	1027.41	3307.71	1115.91	269.108	4085.67	5153.39	566.386	627.624	2977.62	201.407
CXCL11	1.49187	4.55624	8.21234	127.214	12.158	380.762	102.444	6.29951	89.463	1027.04	1005.63	202.931	127.735	16.7909	12.4814	3077.06	8.38501	4.93359	9.61925	28.3738	6.2921	9.73888	293.766	18.8959	31.1463	203.757	89.2745	3386	6284.69	5563.61	2844.22	111.982	435.867	4351.66	247.699	703.566	433.381	99.9897	2040.72	1313.12	178.486	178.36	2305.73	43.8437
CXCL12	3812.47	4494.73	4718.37	681.503	4219.76	875.754	1154.34	2145.71	2352.69	4247.14	2743.66	2564.91	6214.25	2510.71	1073.4	959.895	2652.46	5151.16	2349.16	2156.41	4503.57	4436.06	2134.2	3076.25	1033.33	4013.39	3290.98	1241	1986.08	1116.3	1248.62	4715.04	1172.65	2442.51	3108.7	1374.21	1900.21	2109.04	1341	797.251	1255.84	2529.01	1507.42	2042.16
CXCL13	7.45934	6.07498	6.71919	33.3179	39.2797	9.06577	4.41147	114.36	17.1312	8.55272	36.4657	11.6436	18.5598	72.7606	126.985	15.4914	5.59001	4.93359	15.8031	42.5607	9.43815	1.94778	40.1731	17.0063	119.089	39.1048	14.2028	30.7482	10.3084	15.9188	7.4403	79.5663	27.3557	279.144	18.6943	4.76553	8.7729	41.971	11.8597	4.53843	34.1507	15.1437	8.65838	9.5908
CXCL2	205.132	230.09	60.4727	163.561	294.598	50.7683	20.5869	50.8806	97.0768	13.5418	46.2242	68.1981	57.8629	42.9101	94.9675	32.7041	31.6767	14.3074	29.5449	788.792	132.921	841.439	198.355	2949.65	42.1392	109.082	486.952	125.453	57.5552	306.436	139.336	135.557	103.952	66.4629	100.482	36.8246	43.8645	96.9036	72.0055	80.1789	124.36	31.9701	98.7055	154.138
CXCL9	11.189	35.6905	28.3699	557.318	22.4456	1620.96	1107.77	27.1363	677.634	4845.83	5010.19	1059.57	1275.17	158.114	107.992	8203	10.2483	15.7875	19.2385	300.763	28.3144	33.1122	4090.13	30.2334	1011.34	391.048	503.184	11258.8	7312.09	13449.4	8880.33	1756.35	3685.72	34033.2	3233.33	3679.42	1708.96	1593.05	14852.6	3523.33	3386.08	4329.43	3182.82	168.524
CXCR1	22.378	15.9468	26.8768	18.1734	16.8342	25.3842	7.35245	6.29951	30.4555	11.4036	12.3264	21.6238	10.9175	5.59697	33.6456	6.88508	10.2483	6.90702	13.0547	39.7234	6.2921	21.4255	30.1298	20.7855	27.4821	32.9304	23.3331	15.9891	21.4758	21.8883	15.557	32.4159	25.532	19.1081	12.4628	7.79814	17.5458	7.40665	22.0252	14.3717	10.3097	25.2396	16.4509	11.646
CXCR2	96.2254	98.7185	105.267	154.474	74.8185	56.2078	35.7819	42.6428	64.7179	40.6254	80.6355	74.8516	43.1242	68.5629	237.69	84.3422	75.4651	50.8159	128.486	147.544	45.6177	64.2766	60.2597	92.5898	218.024	94.6748	62.898	119.303	134.009	115.411	41.9362	79.5663	136.778	110.495	78.6717	53.7205	80.7107	72.2148	116.903	69.5892	32.2177	87.4972	251.093	154.138
CXCR3	11.189	15.9468	14.9315	48.4624	8.41708	50.7683	43.1344	24.7135	34.2624	60.5818	66.2546	24.9505	44.7618	47.1078	20.0788	68.277	17.7017	3.45351	15.8031	31.2112	9.43815	20.4516	82.857	20.7855	51.2998	32.9304	46.6662	79.9454	67.8636	77.604	54.7876	47.1504	40.1216	75.6016	91.1346	164.627	207.04	84.5592	90.6422	59.756	86.9877	15.1437	54.5478	20.5517
CXCR4	358.794	278.69	306.843	124.185	752.861	128.734	237.239	297.046	184.636	104.771	173.084	93.1486	173.589	209.42	144.893	355.729	111.8	68.0835	113.37	1231.42	427.076	567.777	861.211	173.842	267.492	135.838	664.486	1126.62	487.072	384.04	337.519	397.832	220.669	424.532	473.588	197.986	98.2565	233.309	548.936	251.126	578.629	528.349	76.1937	143.862
CXCR6	6.7134	10.6312	20.9042	54.5202	14.9637	25.3842	16.6656	21.806	22.8416	21.3818	38.5201	19.9604	43.6701	32.1826	10.3108	36.1467	8.38501	5.9203	19.9256	19.8617	12.5842	8.76499	75.3246	22.675	31.1463	43.2211	54.7821	68.8761	81.6081	55.7157	43.9654	91.3539	51.0639	76.4324	56.8617	70.1833	214.059	78.387	84.7123	37.8202	67.6571	40.3833	51.0844	18.4965
CYBB	209.607	252.112	286.685	299.861	171.147	304.61	291.157	165.241	607.206	804.669	723.665	667.011	443.251	451.489	402.662	1009.24	169.564	72.5237	139.479	573.151	272.92	332.096	1576.79	338.236	251.003	1090.82	993.179	1466.08	997.337	1577.95	2352.49	1632.58	1588.45	866.51	395.695	838.734	722.887	934.472	1105.5	637.649	1364.74	494.696	473.613	344.584
DEFB1	12.6809	22.0218	27.6233	9.0867	14.9637	23.571	13.2344	19.3831	34.2624	13.5418	8.73123	18.2971	8.73402	11.6604	13.0241	7.45884	15.8384	10.3605	23.361	48.2355	42.4717	13.6344	32.6407	37.7917	29.3142	32.9304	21.3041	41.8176	16.3216	13.9289	10.8223	53.0442	41.9453	19.9389	15.5786	8.23137	17.5458	15.4305	15.2482	15.8845	6.44353	33.6528	14.7192	21.2368
DEFB103A	6.7134	3.79687	9.7055	21.2023	5.61139	19.9447	4.41147	9.20697	17.1312	7.12727	6.16322	9.98021	3.27526	9.32828	4.88404	6.88508	5.59001	5.42695	5.49672	31.2112	9.43815	17.53	20.0866	58.5772	20.1535	18.5233	13.1883	13.5292	6.87226	11.9391	13.5278	38.3097	12.766	13.2926	6.23142	4.3323	22.8095	9.25831	7.62411	9.07686	11.5984	6.73056	8.65838	5.48046
DEFB103B	37.2967	63.7873	47.7809	681.503	56.1139	143.239	247.042	526.736	51.3936	24.9454	135.077	71.5248	300.232	41.9773	276.763	107.292	24.2234	31.575	14.4289	42.5607	65.2805	26.295	25.1082	18710.7	1038.82	30.8722	87.2455	2639.43	220.772	813.847	1447.48	41.2566	434.043	419.547	281.193	29.8929	56.1466	985.701	88.9479	296.511	277.716	38.7007	390.493	526.809
DEFB4A	8.20527	13.6687	15.6781	914.728	539.628	45.3289	26.4688	1004.53	68.5248	36.3491	71.3906	23.2872	383.205	51.3055	4101.51	174.996	12.1117	13.3207	10.9934	266.714	13.3707	7.7911	10.0433	47812.2	2136.27	20.5815	37.5359	1463.62	188.128	616.852	1007.15	53.0442	1431.61	470.225	229.784	11.6972	110.539	2015.84	154.176	497.714	169.465	13.4611	754.145	5669.53
DPP4	284.201	220.978	309.083	151.445	130.932	54.3946	79.8967	67.8409	114.208	86.9527	73.9587	63.208	99.8953	61.1002	40.1577	53.3594	140.682	83.3776	63.2122	238.34	200.561	285.349	158.182	296.665	135.578	547.468	224.201	103.314	76.4539	103.472	167.069	450.876	116.717	148.711	123.071	82.3137	82.4653	125.296	95.7249	118.756	84.4103	63.9403	123.815	149.342
DUSP4	99.9551	81.2529	91.8289	96.9248	189.852	39.8894	55.3885	83.8319	125.629	59.1563	83.7171	58.2179	52.95	81.6225	53.1818	64.8345	79.1918	84.3643	79.7024	161.731	102.247	116.867	366.58	209.744	87.9426	193.466	208.984	194.329	84.1852	208.934	56.1404	185.655	40.1216	198.558	100.482	68.8836	38.6008	76.5353	121.139	38.5766	132.737	48.7965	83.1204	41.7885
EBI3	11.189	9.11248	14.9315	33.3179	7.48185	3.62631	7.35245	13.0836	19.0347	9.26545	9.75843	21.6238	8.18814	13.9924	4.34137	18.934	14.9067	13.3207	6.18381	22.6991	14.9437	13.6344	25.1082	28.3438	36.6427	18.5233	13.1883	8.60951	17.1807	51.736	12.8514	26.5221	69.301	23.262	17.9153	8.6646	19.3004	9.87553	21.1781	13.6153	25.7741	31.9701	22.5118	6.85057
EDNRB	137.998	129.853	132.144	69.6647	257.189	112.416	108.816	120.175	112.305	124.014	92.4483	63.208	120.093	103.078	73.8033	158.357	186.334	236.319	123.676	93.6336	103.033	101.284	660.346	202.186	205.199	300.49	409.851	265.665	154.626	268.629	204.946	138.504	114.894	101.356	117.618	54.587	68.4286	23.4544	99.9605	46.8971	27.0628	122.833	142.863	65.0804
EGR1	960.763	1063.88	369.556	348.324	348.841	112.416	49.5065	92.0697	194.154	72.6981	100.666	113.109	96.6201	107.742	94.4249	61.392	240.37	111.992	175.208	919.312	243.819	635.949	256.104	1143.2	113.592	72.0352	142.028	172.19	155.485	242.761	112.281	120.823	85.7144	95.5405	66.9878	81.8805	96.5019	88.8798	59.2986	157.332	35.4394	109.372	148.058	104.814
EGR2	62.6584	163.265	95.5618	69.6647	87.9117	48.9552	24.018	55.2418	39.9728	37.0618	65.2274	59.8813	32.2067	30.3169	17.3655	75.1621	92.2351	59.6964	166.963	122.007	52.6963	64.2766	57.7489	100.148	60.4605	30.8722	34.4924	86.0951	56.6962	113.421	119.721	41.2566	52.8876	78.0939	44.3989	126.936	59.6557	62.3393	83.0181	100.602	106.318	38.7007	42.4261	62.3402
ENTPD1	220.05	260.465	224.72	115.098	164.601	183.129	171.557	125.99	232.223	235.913	185.41	128.079	193.786	225.744	155.204	184.75	206.83	111.992	155.969	295.088	208.426	278.532	517.229	222.971	157.564	240.803	223.186	217.698	165.793	306.436	94.6947	265.221	324.621	208.527	242.247	126.07	140.366	240.099	200.768	68.8328	168.821	137.976	162.778	65.0804
EOMES	17.1565	8.3531	17.1713	48.4624	11.2228	16.3184	13.2344	7.75324	26.6485	11.4036	15.9217	29.9406	12.0093	8.86187	5.96939	8.03259	13.975	9.37382	9.61925	36.886	15.7302	15.5822	30.1298	22.675	32.9785	30.8722	16.2317	27.0585	12.8855	15.9188	12.8514	29.469	25.532	12.4618	21.81	38.1243	110.539	32.0955	26.2608	21.1793	18.6862	26.9222	13.8534	4.7954
ETS1	641.503	670.526	839.152	308.948	1002.57	699.878	693.581	696.338	763.29	679.941	744.209	459.09	709.639	1202.42	393.437	686.787	451.859	441.556	487.146	1066.86	725.164	935.906	1016.88	555.539	483.684	720.352	763.906	922.447	919.165	722.314	712.239	848.707	474.165	839.094	960.418	1001.19	1077.31	906.08	778.506	555.201	746.161	445.899	543.746	415.83
FADD	23.8699	28.8562	50.0206	99.9537	37.4093	68.8999	41.1737	39.7354	72.3318	34.2109	30.3025	59.8813	32.2067	45.7086	43.9564	37.2942	31.6767	28.6148	40.5383	110.658	55.0559	55.5116	80.3462	62.3564	62.2927	51.4537	55.7966	70.106	37.7975	83.5736	35.1723	79.5663	109.423	74.7708	41.2832	38.1243	56.1466	50.6121	77.0882	52.9483	55.4144	37.0181	69.267	50.0092
FAS	111.89	39.4874	52.2604	106.012	43.9559	68.8999	48.036	42.1582	59.0075	68.4218	79.6083	73.1882	37.6654	68.0964	45.0417	61.392	31.6767	25.6547	41.2254	153.219	58.9884	102.258	110.476	136.05	76.9498	84.3841	67.9704	77.4856	67.8636	121.381	81.8433	138.504	80.2433	102.187	50.6303	43.323	61.4103	39.5021	75.394	90.0122	43.1717	94.2278	81.3888	43.8437
FASL	18.6483	9.11248	32.1028	87.8381	24.316	76.1525	40.1934	32.9513	55.2006	34.9236	63.173	44.911	53.4959	36.8467	16.8228	52.7856	15.8384	9.86717	24.7352	59.585	15.7302	24.3472	107.965	45.3501	75.1176	63.8026	74.0573	63.9563	149.472	133.32	59.5224	109.035	96.6567	83.0787	89.5767	207.517	219.323	102.459	63.5342	63.538	93.4312	70.6708	77.0596	29.4575
FCAR	8.9512	4.55624	14.185	9.0867	6.54662	12.6921	2.45082	2.42289	19.0347	9.26545	2.56801	6.65347	8.18814	3.2649	3.7987	3.44254	8.38501	3.45351	6.18381	28.3738	8.65163	10.7128	15.0649	18.8959	38.4749	32.9304	16.2317	11.0694	12.0265	23.8782	8.11669	38.3097	25.532	7.47708	7.01035	3.03261	15.7912	5.55499	7.62411	6.05124	4.51047	18.509	4.32919	2.74023
FCER1A	530.359	1022.88	589.049	115.098	532.147	348.126	139.206	487.97	335.01	316.451	344.627	271.129	117.363	322.759	143.265	12.0489	386.642	258.027	549.672	550.452	829.77	1165.74	50.2164	43.4605	47.6356	55.57	35.5069	23.3687	42.9517	37.8071	23.6737	100.195	29.1794	37.3854	45.1778	138.634	128.084	64.1909	15.2482	150.525	104.385	95.9104	22.5118	55.4896
FCER1G	299.119	318.937	389.713	826.89	243.16	904.764	868.08	327.574	713.8	788.276	920.888	808.397	794.796	709.882	672.913	2229.62	180.744	103.605	204.066	581.663	366.515	563.881	3181.21	1120.53	540.48	1813.23	2705.63	2775.95	1901.04	4696.04	3375.19	2982.26	2491.19	1543.6	711.161	950.94	943.964	1437.51	3352.91	1183.02	2126.37	846.367	1303.95	513.108
FCGR1AB	6.7134	3.03749	5.97261	42.4046	6.54662	18.1315	9.80327	5.81493	13.3243	29.2218	25.1665	24.9505	18.5598	9.79469	17.9082	63.687	6.52168	3.94687	21.9869	34.0486	7.07861	8.76499	110.476	22.675	29.3142	84.3841	78.1152	135.292	88.4804	224.853	117.016	38.3097	151.368	49.0164	20.2521	35.9581	22.8095	16.665	82.1709	37.8202	28.9959	52.1618	27.7068	19.1816
FCGR2A	83.5446	91.1248	86.6029	454.335	93.5231	380.762	411.247	112.422	137.05	348.523	301.484	380.911	255.47	202.424	186.136	446.956	42.8567	29.6015	83.1378	229.828	75.5052	103.232	941.557	1044.94	205.199	1020.84	1353.32	555.928	382.27	499.452	1017.29	1606.06	395.745	842.418	246.92	412.435	182.476	328.979	509.121	701.944	530.947	225.474	341.14	261.692
FCGR2AC	360.286	701.661	436.001	563.375	448.911	1120.53	1395.01	526.251	848.947	1359.88	1167.93	843.328	1425.28	925.832	594.768	1437.83	288.817	146.528	472.718	541.94	372.807	520.056	3038.09	2108.78	635.752	3408.29	4505.32	2026.92	1274.81	1454.58	3302.14	3512.7	2068.09	2196.6	1579.67	1300.12	452.682	1035.08	1262.21	2205.68	1797.1	578.828	681.414	1045.4
FCGR2B	445.322	471.571	388.22	439.191	326.396	605.594	486.732	208.853	308.362	478.952	319.974	513.981	712.368	344.68	368.474	205.979	201.24	84.3643	237.046	385.884	355.504	417.798	414.285	260.763	289.478	864.422	448.402	151.281	85.0443	314.396	859.693	512.761	353.8	869.003	507.861	203.618	133.348	424.648	221.946	630.085	521.282	370.181	18.1826	252.786
FCGR3AB	182.008	442.715	149.315	102.983	85.1061	99.7235	435.265	102.246	203.671	452.582	314.324	222.891	986.398	229.009	428.711	1985.77	72.6701	56.2429	425.996	306.437	60.5614	75.9632	2003.63	281.548	436.049	3081.05	4267.93	1397.2	1925.09	656.649	1493.47	3253.38	2089.97	1021.04	1252.52	838.734	526.374	622.158	1033.49	725.392	893.718	440.851	618.208	728.901
FCGRT	2680.89	2376.08	3093.07	993.479	2821.59	1140.47	1821.94	1507.04	2478.31	2275.74	1854.62	1626.77	4218.53	3060.14	1587.86	2488.38	2530.41	1592.07	1879.19	4664.66	2582.91	2935.3	4860.95	2169.25	2198.56	5067.16	5668.93	2882.96	1639.89	2789.77	2171.21	6235.64	3202.44	1757.11	4418.86	1658.84	2110.76	2650.35	1909.42	905.417	2692.75	1674.23	2220.87	1374.22
FKBP5	947.336	435.88	620.405	845.063	3893.37	1095.15	2775.31	1211.44	319.783	625.774	712.879	637.07	2102.17	580.219	664.773	2840.1	729.496	337.457	513.943	695.159	576.513	484.996	828.57	423.267	1463.88	2484.19	590.429	2389.75	1870.97	1450.6	1682.18	1782.87	2826.75	1201.32	3451.43	715.696	501.81	756.095	3380.87	1230.67	813.174	4676.05	1042.47	891.944
FLG1	24093.7	26815	12329	84.8092	5876.99	4373.33	1002.38	7163.99	6397.55	2440.38	1778.6	5916.6	11151.7	10533.5	243.117	948.993	14091.5	15006.5	12632.1	7680.8	23957.9	13997.7	25.1082	3202.85	8810.75	30.8722	19.2752	1106.94	1854.65	264.65	16.2334	47.1504	8799.4	365.546	18774.5	3881.74	5714.67	87.0281	321.06	425.856	95.3643	4098.91	5344.82	5746.26
FLG2	16394.1	17140.6	10549.1	233.225	7685.73	3372.47	921.507	2207.25	6431.82	2704.8	2418.04	5484.13	5428.74	6360.49	742.375	1243.33	9108.92	5596.66	6239.46	4849.09	8428.26	5413.84	30.1298	345.794	2526.52	20.5815	23.3331	446.464	825.531	155.208	6.76391	41.2566	4234.66	199.389	5977.49	2468.11	2256.39	13.5789	465.918	378.202	24.4854	2826.83	2104.85	1292.02
FN1	2139.34	1728.33	1700.7	327.121	1823.7	572.957	1136.2	465.679	1064.04	1378.41	823.304	713.585	893.053	686.561	524.763	640.312	1143.16	1477.12	1199.66	1495.3	1763.36	2365.57	2051.34	612.226	648.576	1103.17	2073.6	1093.41	1225.84	1840.61	1248.62	1181.71	428.572	1026.85	1071.03	528.541	542.165	586.36	875.078	183.806	775.801	427.39	858.911	312.386
FOXP3	12.6809	24.2999	26.8768	84.8092	19.6399	47.142	14.7049	51.3652	74.2352	27.0836	49.3058	43.2476	17.468	103.544	26.5909	41.8842	27.95	15.2941	14.4289	45.3981	9.43815	20.4516	95.4111	34.0126	60.4605	24.6978	20.2897	45.5074	33.5023	181.076	12.175	70.7256	60.1825	74.7708	58.4196	19.9286	38.6008	13.5789	25.4137	21.1793	27.0628	42.066	37.231	23.2919
FYN	652.692	583.958	645.789	935.93	664.014	529.441	644.075	445.811	643.372	520.291	704.148	510.654	471.637	595.611	298.469	431.465	481.672	387.78	359.348	907.963	622.131	845.334	1360.86	831.418	514.83	594.805	777.094	621.114	577.27	766.091	365.927	654.212	587.235	618.105	637.163	664.142	942.21	688.201	754.787	363.074	489.064	642.768	684.012	344.584
GATA3	96.9714	117.703	135.877	63.6069	94.4584	108.789	42.1541	38.7662	104.691	42.7636	49.8194	46.5743	58.4087	59.701	59.1512	41.3105	63.3534	51.3093	125.05	192.942	152.583	111.023	47.7056	45.3501	73.2855	57.6282	25.3621	51.657	32.6433	47.7563	9.46947	73.6725	72.9484	54.0011	58.4196	41.1569	87.729	31.4782	33.0378	54.4611	42.5273	53.8444	36.3652	40.4184
GBP1	93.9876	100.237	93.3221	520.971	70.1424	1570.19	300.47	115.814	317.879	1290.75	1240.35	593.823	366.829	164.178	109.077	2393.14	80.1234	69.0702	83.1378	209.966	81.0108	79.8588	1935.84	160.615	207.031	312.839	728.399	5109.13	4527.96	8633.94	4025.88	503.92	1296.66	3395.42	502.409	1166.69	1544.03	539.451	2683.69	1680.73	635.977	1031.46	2549.89	298.685
GBP5	16.4105	21.2624	17.9178	127.214	12.158	186.755	53.4278	31.4975	74.2352	210.967	161.785	88.1585	68.2345	58.3018	32.5603	1005.22	17.7017	12.8273	32.9803	56.7477	17.3033	12.6605	1278.01	45.3501	51.2998	92.6167	387.533	1976.5	1208.66	3941.89	2296.35	209.23	430.396	1165.59	228.226	211.85	335.125	128.382	1284.24	294.241	157.222	213.695	759.34	59.6
GFI1	6.7134	14.4281	14.185	15.1445	15.8989	19.9447	23.0377	11.6299	15.2277	14.9673	18.4897	28.2773	10.9175	29.8505	8.14007	27.5403	7.45334	7.89374	6.8709	25.5364	11.0112	22.3994	55.238	20.7855	16.4892	16.4652	26.3766	54.1169	53.2601	51.736	25.7028	44.2035	38.2979	17.4465	28.0414	38.1243	52.6374	37.0332	30.4964	21.9357	19.3306	16.8264	21.6459	5.48046
GNLY	10.4431	18.225	21.6507	102.983	12.158	554.825	221.554	35.8587	93.2699	47.7527	91.4211	61.5446	298.048	108.208	28.7616	709.737	15.8384	11.8406	15.116	70.9346	15.7302	6.81721	328.917	77.4731	97.1033	111.14	264.78	360.369	758.526	1006.86	867.809	391.938	457.751	164.496	218.1	594.392	1984.43	352.433	442.198	332.818	666.261	109.372	1313.48	136.326
GP1BB	137.252	121.5	99.2947	99.9537	77.6242	175.876	61.7606	125.99	121.822	70.56	72.4179	61.5446	93.3448	108.208	97.6809	78.0309	135.092	154.421	141.54	192.942	207.639	195.751	62.7705	71.8043	181.382	28.8141	23.3331	40.5877	63.5684	37.8071	11.4986	47.1504	184.195	30.7391	160.459	49.3882	142.121	33.3299	42.3562	41.6023	30.2846	99.2757	111.693	65.7655
GPI	608.682	481.443	531.563	820.832	710.776	766.964	1057.77	922.151	565.33	633.614	740.1	567.209	746.213	732.736	1123.33	702.278	680.118	725.731	526.998	689.484	549.772	608.68	647.791	778.51	732.855	584.514	549.85	666.622	608.195	696.446	535.701	665.999	601.825	1199.66	585.754	600.89	570.239	1284.44	957.249	977.275	1039.34	1172.8	800.9	1213.92
GPR183	184.992	188.325	80.6303	54.5202	205.751	132.36	146.069	204.007	205.574	114.036	145.863	111.446	166.492	297.572	73.2607	115.899	56.8317	30.5882	61.8381	215.641	162.808	220.099	208.398	98.2585	87.9426	179.059	274.925	140.212	127.996	129.34	77.1085	176.814	67.4773	127.11	201.742	88.8122	103.52	129.616	61.84	136.909	219.08	75.7187	34.6335	76.7264
GZMA	38.0426	38.728	58.233	402.844	45.8263	400.707	310.764	126.959	97.0768	181.033	334.355	116.436	336.26	184.234	68.9193	562.281	30.745	26.148	38.477	201.454	54.2693	39.9294	439.393	37.7917	86.1104	158.477	404.779	705.98	1086.68	535.269	844.136	350.681	444.985	547.488	505.524	2001.09	2840.67	898.673	779.353	860.032	722.964	191.821	1209.58	193.186
GZMB	20.1402	15.9468	16.4247	233.225	35.5388	665.428	342.624	103.215	148.47	260.858	370.307	196.277	236.91	78.3576	60.2365	854.897	11.18	10.8539	22.674	93.6336	25.1684	23.3733	557.402	79.3626	64.1248	207.873	305.359	1196.72	1669.96	1514.27	2424.86	439.088	570.821	977.836	255.488	674.973	922.909	406.748	806.461	1155.79	541.901	344.941	2001.82	247.991
GZMK	21.6321	28.0968	40.3151	24.2312	18.7046	106.976	101.464	50.8806	66.6214	52.7418	142.268	28.2773	62.7757	58.7682	28.2189	96.9649	19.565	14.3074	24.0481	147.544	40.1121	24.3472	168.225	28.3438	84.2783	51.4537	113.622	136.522	267.159	107.452	146.777	76.6194	116.717	135.418	258.604	804.075	1210.66	272.811	284.633	105.14	216.503	67.3056	115.156	34.9379
HAMP	10.4431	6.07498	11.9452	12.1156	8.41708	10.8789	4.90164	4.84578	11.4208	7.12727	6.16322	13.3069	6.55051	3.73131	5.42672	9.18011	5.59001	4.44023	8.24507	31.2112	6.2921	19.4778	12.5541	15.1167	16.4892	30.8722	11.1593	19.6789	14.6036	9.94923	5.41113	29.469	20.0608	10.8002	12.4628	1.73292	21.055	4.32054	9.31835	6.80764	2.57741	3.36528	3.46335	8.90574
HAVCR2	34.3129	47.0811	38.822	81.7803	35.5388	68.8999	74.5049	40.7045	70.4283	58.4436	70.3634	48.2377	86.2484	71.3613	54.2672	146.882	21.4284	13.814	26.7965	59.585	29.101	30.1905	145.628	68.0251	65.9569	181.117	194.781	163.581	146.036	262.66	185.331	206.283	147.721	104.679	91.1346	81.014	71.9378	81.4731	93.1835	67.32	121.783	67.3056	76.1937	36.9931
HFE	29.8373	35.6905	62.7125	63.6069	50.5025	45.3289	31.3705	28.1055	41.8763	30.6473	26.1937	16.6337	34.3902	57.3689	34.1883	25.819	46.5834	37.4953	43.9737	90.7963	54.2693	49.6683	62.7705	69.9147	38.4749	94.6748	57.8255	27.0585	26.63	43.7766	25.7028	76.6194	36.4742	39.8778	48.2935	27.2935	40.3553	43.8227	44.8975	15.8845	31.5733	37.0181	36.3652	36.9931
HLA_A	1327.76	1063.12	1491.66	2350.43	1430.9	1949.14	2536.6	1427.08	1947.25	2435.39	3081.1	1515.33	3371.33	2138.97	1352.88	5474.79	878.563	1052.83	1195.54	2440.15	1327.63	1072.25	5096.96	1247.13	2226.05	1677.39	3384.32	4941.86	3451.59	4021.48	3923.07	2366.36	4037.7	4078.33	3458.44	2228.1	3456.52	2644.79	4763.37	2140.63	3156.69	1980.47	4128.32	1120.07
HLA_B	3681.93	2516.56	5119.28	6818.05	3844.74	6931.69	5825.1	3488.47	5160.3	6306.92	6770.81	4544.32	8825.72	4475.71	4355.48	13008.8	2158.67	2878.75	2951.05	7428.27	4799.3	3473.86	14869.1	3104.59	7434.81	5799.86	12078.4	16916.5	12686.2	7648.97	13642.1	8887.85	10832.8	16403.9	5360.58	6330.79	9527.37	7918.94	15264.3	7381.75	9685.92	7750.23	13048.2	3406.1
HLA_C	1895.42	2063.22	1770.13	5000.71	2068.73	2364.35	2560.12	1815.71	2642.01	2670.59	4977.31	2812.76	3627.89	3030.76	1352.88	8863.97	1685.39	1660.15	2101.81	4392.27	1770.44	2831.09	12004.2	2273.17	5208.77	2368.93	4773.14	6810.12	4910.23	10605.9	5253.53	3383.04	7637.7	6071.39	7035.28	4054.6	4798.78	3711.35	5070.88	2907.62	3828.75	4023.19	4737	2259.32
HLA_DMA	252.872	355.387	303.11	539.144	302.08	514.936	416.149	391.054	586.268	585.149	682.577	427.486	718.919	720.61	344.054	727.523	181.675	156.888	219.869	417.095	328.762	291.192	1272.99	272.101	393.909	524.828	857.238	1118.01	669.187	891.451	725.091	733.778	1074.17	603.982	1003.26	521.176	557.957	962.247	711.583	416.779	786.755	555.271	600.026	228.809
HLA_DMB	255.855	317.418	252.343	257.457	259.994	442.41	374.485	340.658	565.33	605.105	509.493	472.397	697.084	662.774	270.793	701.131	155.589	136.66	209.562	465.331	298.088	305.801	1154.98	164.394	342.61	576.282	977.962	886.779	673.482	879.512	845.488	996.052	771.43	584.874	839.684	417.634	549.184	655.488	650.591	367.613	580.562	917.038	472.748	150.713
HLA_DOB	34.3129	43.2843	50.0206	27.2601	40.2149	67.0867	27.4492	35.3742	47.5867	58.4436	78.0675	58.2179	56.2252	29.3841	28.2189	119.341	27.95	24.6679	28.8578	53.9103	34.6065	34.0861	72.8138	18.8959	32.9785	32.9304	21.3041	33.2081	52.401	57.7056	23.6737	41.2566	41.9453	132.926	51.4092	46.3556	63.1649	36.416	63.5342	27.987	43.816	42.066	28.5727	36.9931
HLA_DPA1	1050.27	1898.43	1312.48	393.757	1920.03	1615.52	1574.9	1695.54	1954.86	2900.8	3549.5	1485.39	3175.36	2534.03	1416.92	3417.87	631.671	895.939	1011.4	1693.92	1878.98	1395.58	4928.74	512.078	1445.56	1819.4	5144.44	4940.63	3416.37	1772.95	3815.52	4113.87	3858.97	3531.67	3184.26	2423.92	1951.09	4121.18	1778.96	1237.48	4870.67	1224.96	1384.47	561.062
HLA_DPB1	2149.78	3742.19	2197.18	548.231	4041.13	2652.64	2293.97	3893.58	3919.24	4911.4	5336.84	2984.08	6933.72	5651.07	2923.37	4735.79	1331.35	1410.02	1840.03	3106.93	3490.54	3742.65	6942.42	750.166	1989.7	2797.02	6928.92	6246.81	3814.97	3840.4	5043.17	5652.15	3924.63	5848.74	6614.66	4749.94	3081.04	5882.73	2792.96	1934.13	5862.33	1637.21	1404.39	1271.47
HLA_DQA1	702.669	6.07498	1664.12	18.1734	2906.7	1635.47	2.94098	2312.4	15.2277	2339.88	3023.06	4343.06	4.91288	6.06338	1399.01	2659.94	12.1117	450.437	528.372	1188.86	990.219	1212.49	5044.24	1135.64	1000.35	24.6978	8.11586	3597.54	10.3084	11.9391	11.4986	29.469	27.3557	4093.29	3597.87	1841.66	5176.01	8973.15	1510.42	1157.3	7.08788	2256.42	9.52422	4.7954
HLA_DQB1	177.532	6.83436	305.35	9.0867	1123.21	1091.52	2.45082	414.798	9.51734	1262.95	1533.1	743.526	5.45876	3.73131	188.307	578.92	7.45334	111.499	149.098	292.25	198.201	522.004	1107.27	427.047	683.387	12.3489	10.1448	689.991	7.7313	15.9188	6.08752	32.4159	14.5897	802.54	697.919	918.015	1979.17	1415.9	401.536	888.776	4.51047	1967	3.46335	4.7954
HLA_DRA	2338.5	3813.57	2654.83	854.15	3178.85	4240.97	4494.8	4163.01	5400.14	7410.93	7053.29	5690.38	8345.9	6451.91	4210.59	6992.37	1576.38	1892.03	2293.5	2198.97	3083.91	2395.76	9483.37	1415.3	3277.69	5509.66	9967.3	9717.67	6636.89	6859	9524.26	8796.5	6837.09	6924.61	7642.84	5435.31	4139.05	9649.01	4061.11	3694.28	10885.7	3121.3	2918.74	1678.39
HLA_DRB1	118.603	155.671	244.877	96.9248	696.747	1622.77	221.554	167.664	157.988	1561.58	2004.07	422.496	201.428	190.297	277.305	299.501	71.7384	103.605	82.4507	164.568	222.583	160.691	527.272	674.583	848.279	345.769	524.488	681.381	316.983	292.507	319.256	503.92	282.675	451.948	195.511	1412.33	210.55	702.397	149.094	1273.03	172.042	2596.31	125.547	40.4184
HLA_DRB3	1390.42	1820.98	1726.83	9983.26	2454.05	4764.97	5827.55	4127.63	4878.59	4758.16	6643.95	4195.02	5209.84	5072.72	4036.39	6078.95	1180.42	830.323	1714.98	3739.67	2561.67	2555.48	14314.2	3004.44	3448.08	3309.5	9077.59	8570.15	5987.46	8337.46	6097.66	7311.26	8580.56	9701.09	7903	5072.69	6093.66	8708.98	6357.66	4692.74	11723.4	11164.3	5519.72	1333.12
HRAS	167.089	153.393	135.877	133.272	151.507	246.589	164.695	190.924	182.733	128.291	135.591	148.04	145.749	166.51	135.125	147.455	163.042	146.528	131.234	181.593	140.786	162.639	92.9003	171.952	183.214	90.5585	67.9704	146.362	152.908	79.5939	77.1085	109.035	145.897	150.372	141.765	99.6429	133.348	99.3725	92.3364	130.858	86.9877	151.437	113.425	153.453
ICAM1	291.66	223.256	135.877	533.086	203.88	424.278	299	226.298	159.891	258.72	351.304	588.832	204.704	254.662	92.7968	265.649	63.3534	68.5769	83.1378	289.413	133.707	195.751	456.969	967.468	117.257	376.641	325.649	448.924	426.08	1227.74	988.207	300.584	330.092	690.384	192.395	291.997	284.242	409.217	446.434	680.764	625.023	237.252	323.823	232.234
ICAM2	75.3393	67.5842	78.3906	51.4913	117.839	101.537	124.502	71.7175	97.0768	126.865	103.234	121.426	66.051	78.3576	68.3766	91.8011	54.0367	43.9089	47.4092	110.658	99.8871	120.762	123.03	86.921	91.6068	152.303	172.462	110.694	95.3527	99.4923	64.9335	117.876	82.067	83.0787	79.4507	68.0171	73.6924	66.0426	94.0307	79.4225	88.2764	85.8146	70.9987	48.6391
ICAM3	65.6422	85.0498	76.1508	78.7514	107.552	97.9103	85.7786	122.598	133.243	104.771	142.268	111.446	82.4273	189.831	81.9434	107.292	40.0617	54.7628	92.07	87.9589	64.494	92.5193	145.628	39.6813	89.7747	90.5585	117.68	143.902	125.419	133.32	119.721	94.3008	127.66	109.664	126.965	160.295	231.605	166.032	134.693	136.153	119.85	117.785	88.3155	84.262
ICAM4	3.72967	3.03749	6.71919	6.0578	4.67616	9.06577	1.96065	6.78409	13.3243	5.70182	3.08161	21.6238	2.1835	4.66414	3.7987	6.31132	4.65834	2.46679	4.80963	25.5364	7.07861	4.86944	15.0649	22.675	14.6571	4.1163	14.2028	24.5986	6.87226	29.8477	8.79308	29.469	14.5897	6.64629	7.01035	2.16615	14.0366	3.70332	5.92986	11.3461	7.73224	8.41319	8.65838	6.85057
ICAM5	6.7134	3.79687	14.185	9.0867	5.61139	7.25262	3.92131	1.45373	15.2277	5.70182	2.56801	16.6337	3.82113	3.73131	3.25603	5.16381	1.86334	7.40038	9.61925	51.0729	7.86512	11.6867	20.0866	26.4542	25.6499	14.407	9.13035	13.5292	6.87226	23.8782	5.41113	35.3628	14.5897	12.4618	7.78928	3.89907	21.055	3.0861	5.92986	5.29483	8.37659	11.7785	11.2559	5.48046
ICOS	14.9187	15.9468	20.1576	87.8381	17.7694	45.3289	29.9	45.5503	38.0694	22.0945	45.197	44.911	31.1149	81.156	22.7922	56.2281	13.975	12.8273	20.6127	73.772	14.9437	15.5822	70.3029	39.6813	56.7962	39.1048	32.4635	56.5768	55.8372	163.167	73.0502	79.5663	40.1216	84.7402	65.43	53.7205	142.121	102.459	68.617	54.4611	73.4563	31.9701	59.7428	27.4023
ICOSLG	207.37	172.378	150.809	163.561	175.823	253.842	167.146	109.03	194.154	199.564	223.93	179.644	188.873	107.275	100.394	150.898	222.669	189.45	181.392	150.381	178.538	154.848	188.311	102.038	120.921	98.7911	214.056	202.938	253.415	171.127	149.482	111.982	165.958	171.973	212.647	182.823	168.44	109.865	89.7951	308.613	111.473	208.647	166.241	108.239
IDO1	11.9349	30.3749	29.8631	51.4913	14.0285	97.9103	50.977	10.6607	74.2352	145.396	175.138	98.1387	34.9361	20.9886	21.7069	409.088	8.38501	4.93359	19.9256	31.2112	13.3707	15.5822	775.843	45.3501	43.9713	96.733	94.3469	4133.79	2179.37	8391.18	3205.42	109.035	231.611	1422.31	121.513	139.067	170.194	98.1381	1920.43	307.857	183.641	336.528	813.022	18.4965
IFI16	569.147	544.471	625.631	1469.02	491.932	970.038	945.525	691.977	614.82	811.083	1003.58	700.278	738.57	854.471	746.716	1229.56	292.544	431.689	283.081	499.379	585.165	586.28	1152.47	759.614	430.552	812.969	1010.43	1086.03	1553.13	1396.87	1220.21	665.999	1037.69	1303.5	918.356	1034.99	979.056	903.611	1042.81	1131.58	777.09	1251.88	1323.87	981.687
IFI35	38.7885	41.0061	55.2467	318.035	42.0854	261.094	166.165	48.4578	68.5248	198.138	195.682	151.367	75.3309	52.7048	52.0965	382.696	39.1301	31.0816	39.1641	93.6336	58.9884	48.6944	225.974	69.9147	56.7962	98.7911	131.883	479.673	550.64	455.675	431.537	179.761	145.897	375.516	105.155	143.399	231.605	96.9036	319.365	182.294	114.695	191.821	289.19	50.0092
IFIH1	73.8474	77.4561	76.8974	175.676	54.2434	210.326	186.262	49.4269	108.498	285.803	306.107	104.792	129.373	75.0927	53.7245	456.136	52.1734	61.1765	61.8381	107.821	59.7749	86.676	376.623	64.246	93.439	111.14	188.694	555.928	763.68	634.761	419.362	144.398	257.143	574.904	194.732	209.683	291.26	130.851	305.811	266.254	168.821	139.659	436.382	99.3333
IFIT2	20.1402	18.225	83.6166	87.8381	49.5673	132.36	50.4868	22.7751	74.2352	301.483	209.55	53.2278	106.992	50.8391	98.2236	282.862	20.4967	16.7742	72.1444	85.1215	79.4377	70.1199	723.116	51.0188	45.8034	80.2678	96.3759	769.936	306.675	4226.43	792.054	191.549	175.076	381.331	210.311	102.676	307.052	72.832	509.121	232.216	143.691	45.4312	654.574	41.1034
IFITM1	744.442	611.295	1027.29	551.26	701.424	1586.51	1972.42	714.752	1286.74	2025.57	2521.78	1290.77	1356.5	1146.91	1031.08	10677.6	606.516	719.81	625.939	774.606	755.052	838.517	3753.68	935.345	688.884	1473.63	2676.21	3715.62	5107.81	6472.97	6521.76	1641.42	2179.33	4319.26	2165.42	2493.24	2975.77	1355.42	5562.21	1630.05	1616.04	2143.68	5369.06	861.802
IFNA1_13	8.20527	5.31561	15.6781	42.4046	14.0285	18.1315	3.92131	4.3612	24.7451	3.56363	3.59521	19.9604	2.72938	4.66414	4.34137	10.9014	9.31668	6.90702	10.3063	59.585	10.2247	19.4778	52.7272	24.5646	34.8106	24.6978	19.2752	20.9088	13.7445	19.8985	11.4986	67.7787	20.0608	14.1234	7.78928	3.89907	17.5458	9.25831	10.1655	9.83326	7.08788	16.8264	10.3901	6.16551
IFNA2	8.9512	7.59373	6.71919	30.289	13.0932	12.6921	5.88196	9.20697	15.2277	9.26545	3.08161	4.99011	9.82577	6.06338	15.1948	6.31132	11.18	3.45351	9.61925	31.2112	11.7977	11.6867	25.1082	60.4668	38.4749	28.8141	11.1593	25.8285	14.6036	21.8883	13.5278	53.0442	54.7113	9.96944	10.1261	6.49845	21.055	11.7272	12.7068	18.1537	9.6653	23.5569	19.9143	19.1816
IFNAR1	60.4206	48.5999	78.3906	66.6358	60.79	56.2078	55.3885	52.819	91.3664	58.4436	73.9587	63.208	51.8582	56.9025	59.1512	39.0154	84.7818	54.2695	57.7155	113.495	63.7075	69.146	138.095	83.1418	84.2783	96.733	102.463	78.7155	65.2865	113.421	82.5197	114.929	93.0092	80.5863	88.0189	55.4535	52.6374	87.6453	79.6296	65.8072	66.3684	52.1618	64.9378	69.1908
IFNAR2	93.9876	132.89	149.315	327.121	125.321	235.71	219.593	169.602	213.188	250.88	230.094	242.852	171.405	279.382	136.211	239.83	105.278	130.74	108.56	164.568	132.921	166.535	487.099	183.29	135.578	275.792	323.62	308.712	311.829	445.726	382.837	212.177	310.031	248.405	232.121	232.645	229.85	246.888	227.876	275.331	251.298	255.761	197.411	148.657
IFNB1	3.72967	5.31561	8.21234	21.2023	5.61139	7.25262	1.96065	4.3612	5.7104	6.41454	3.59521	9.98021	7.09639	6.06338	3.25603	8.03259	6.52168	4.93359	4.12254	25.5364	5.50559	10.7128	15.0649	18.8959	29.3142	12.3489	17.2462	17.219	3.43613	13.9289	7.4403	38.3097	25.532	5.81551	5.4525	2.59938	8.7729	3.70332	5.08274	9.83326	5.79918	15.1437	7.79254	4.11034
IFNG	2.2378	3.03749	8.21234	39.3757	5.61139	10.8789	4.90164	4.84578	15.2277	8.55272	13.3536	13.3069	8.73402	7.92904	3.7987	18.934	2.795	6.41366	7.55798	34.0486	7.86512	12.6605	30.1298	30.2334	20.1535	22.6396	11.1593	39.3577	50.683	218.883	185.331	41.2566	23.7082	41.5393	15.5786	22.9612	45.6191	22.2199	28.8022	32.5254	25.1298	30.2875	29.4385	10.9609
IFNGR1	1154.71	1199.05	1026.54	324.092	1487.02	727.075	712.698	1018.58	909.857	1028.46	1054.94	878.259	1040.99	978.07	1121.7	1626.6	732.291	829.336	783.282	1007.27	1059.43	1058.62	984.241	882.437	769.498	1520.97	1332.02	1030.68	1243.02	646.7	871.191	1184.65	1205.47	910.542	1251.74	1082.21	700.078	817.817	1254.59	720.854	1049.65	809.349	826.009	1043.34
IGF2R	237.953	208.068	261.302	172.647	267.476	177.689	237.729	184.139	234.127	218.094	230.094	174.654	217.259	222.946	195.362	253.6	226.395	209.184	248.039	286.576	261.909	271.715	369.09	334.457	240.01	498.072	339.852	351.76	335.023	453.685	379.455	433.194	299.089	289.114	245.362	195.82	201.777	206.769	223.641	178.512	215.858	230.522	239.837	170.579
IKBKAP	153.662	135.928	164.993	284.717	130.932	112.416	102.934	71.2329	131.339	78.4	140.213	141.386	117.909	97.0141	139.467	64.8345	115.527	99.6585	159.405	173.08	127.415	200.621	148.138	145.498	174.053	109.082	132.897	179.57	141.74	125.36	81.1669	76.6194	167.781	116.31	73.9982	118.705	128.084	130.851	109.279	154.307	94.0756	141.342	187.021	114.405
IKBKB	168.581	164.784	141.103	366.497	133.738	150.492	179.4	204.976	215.092	173.905	210.577	154.693	242.915	233.207	181.252	164.094	139.75	162.808	154.595	150.381	133.707	161.665	238.528	217.302	153.9	152.303	156.23	180.8	225.926	248.731	121.074	129.664	306.383	157.019	236.015	163.761	207.04	225.286	160.106	185.319	191.373	356.719	201.74	186.336
IKBKE	112.636	113.147	135.13	593.664	88.847	255.655	149.5	228.236	194.154	178.182	251.151	269.466	138.653	221.547	194.819	229.503	131.365	172.182	116.118	139.032	148.651	138.292	200.866	137.94	141.075	127.605	159.274	221.387	206.168	388.02	294.23	88.407	326.444	281.637	162.017	201.019	370.216	280.835	227.876	288.947	378.235	316.336	269.276	275.393
IKBKG	152.17	160.228	103.774	351.352	117.839	223.018	182.831	165.726	182.733	203.127	202.873	189.624	165.4	188.898	166.058	201.389	160.247	143.567	129.86	127.682	127.415	135.37	233.506	209.744	120.921	164.652	165.361	253.366	176.102	240.771	169.774	150.292	299.089	172.804	184.606	146.432	187.74	187.635	168.578	167.922	156.578	294.462	212.13	141.807
IKZF1	26.8536	43.2843	52.2604	54.5202	64.531	83.4051	72.054	114.36	76.1387	78.4	112.992	51.5644	91.7072	118.003	44.4991	104.424	28.8817	14.8008	47.4092	93.6336	48.7638	57.4594	125.541	35.9022	65.9569	49.3956	84.2021	166.041	107.379	149.239	90.6364	91.3539	131.307	117.141	130.081	136.901	208.795	165.415	187.214	114.217	125.005	117.785	58.877	53.4345
IKZF2	261.823	269.577	174.699	48.4624	205.751	83.4051	92.6409	133.743	192.25	101.92	87.8259	59.8813	114.088	137.592	102.022	143.439	160.247	105.579	184.14	192.942	200.561	162.639	87.8787	52.9084	111.76	100.849	28.4055	77.4856	77.313	119.391	23.6737	70.7256	164.134	98.8636	156.565	89.6786	175.458	76.5353	88.1008	61.2688	88.2764	149.755	84.8521	103.444
IKZF3	17.1565	15.1875	36.5823	93.8959	21.5103	38.0762	25.4885	49.9115	34.2624	38.4873	77.0403	31.604	32.2067	89.0851	23.8775	60.2444	12.1117	7.89374	18.5514	53.9103	15.7302	2.92166	97.922	17.0063	31.1463	37.0467	54.7821	110.694	105.661	91.5329	33.1431	44.2035	67.4773	57.3243	68.5457	114.806	131.594	61.7221	77.0882	39.333	56.0587	67.3056	32.036	26.7172
IL17C	21.6321	14.4281	30.6096	48.4624	23.3808	30.8236	9.80327	13.0836	38.0694	10.6909	8.73123	33.2674	14.1928	14.4588	10.8534	13.7702	14.9067	15.7875	22.674	56.7477	29.101	19.4778	30.1298	162.504	34.8106	39.1048	26.3766	41.8176	19.7578	15.9188	20.9681	41.2566	31.0031	17.4465	17.9153	8.23137	28.0733	16.665	16.0953	10.5897	9.02094	10.0958	19.0484	15.0713
IL10	22.378	31.1343	29.8631	99.9537	17.7694	47.142	48.5262	21.806	57.104	35.6363	41.0881	36.5941	37.6654	40.1116	21.1642	53.9331	14.9067	10.8539	13.7418	65.2598	13.3707	38.9555	90.3895	141.719	27.4821	84.3841	73.0428	56.5768	65.2865	61.6852	54.7876	88.407	87.5381	95.5405	24.1468	32.059	59.6557	67.277	66.0756	44.6279	57.9918	43.7486	38.9627	54.8046
IL10RA	270.028	294.637	249.357	251.399	250.642	417.026	375.955	421.582	513.936	438.327	477.65	344.317	539.326	781.244	263.738	827.931	179.812	77.4573	183.453	411.421	239.1	317.487	1305.63	224.861	364.595	586.572	966.802	851.111	543.768	1040.69	813.022	751.46	616.414	582.381	713.498	379.943	507.074	703.631	534.535	405.433	855.057	200.234	250.227	225.384
IL11RA	181.262	126.815	157.528	90.867	135.609	99.7235	69.6032	101.761	165.602	149.673	139.186	73.1882	81.8814	83.4881	49.3831	83.7685	176.085	155.408	131.921	175.918	172.246	150.953	87.8787	73.6939	108.096	90.5585	68.9848	56.5768	59.2733	61.6852	17.5862	132.611	102.128	54.0011	126.186	73.2159	96.5019	45.6743	57.6044	42.3587	34.7951	208.647	63.2062	60.285
IL12A	6.7134	6.83436	20.1576	54.5202	13.0932	14.5052	6.86229	6.78409	24.7451	9.97818	5.64962	16.6337	6.55051	8.86187	10.8534	6.88508	21.4284	13.814	9.61925	25.5364	11.7977	14.6083	32.6407	37.7917	34.8106	45.2793	18.2607	23.3687	18.8987	35.8172	11.4986	55.9911	25.532	15.7849	18.6943	10.3975	24.5641	16.665	20.331	13.6153	9.02094	28.6049	17.3168	8.90574
IL12B	8.9512	5.31561	10.4521	21.2023	6.54662	21.7579	3.92131	4.3612	20.9381	9.26545	11.2992	14.9703	6.55051	6.99621	7.05473	10.3276	7.45334	4.93359	10.3063	34.0486	8.65163	9.73888	35.1515	18.8959	23.8178	22.6396	14.2028	14.7592	9.44936	13.9289	14.2042	35.3628	23.7082	32.4007	17.9153	7.36491	31.5824	9.87553	12.7068	10.5897	7.73224	18.509	12.9876	6.16551
IL12RB1	11.189	15.1875	23.1439	142.358	18.7046	97.9103	58.3295	48.9423	51.3936	62.72	81.6627	56.5545	68.7804	81.6225	27.1336	90.0798	17.7017	8.3871	18.5514	59.585	14.9437	19.4778	258.614	37.7917	73.2855	51.4537	78.1152	201.708	150.331	370.111	146.1	165.026	196.961	119.633	92.6924	105.708	277.224	133.937	168.578	130.858	123.071	87.4972	111.693	39.7333
IL13	5.22154	9.11248	15.6781	81.7803	10.2875	7.25262	28.4295	58.1493	17.1312	6.41454	15.9217	26.6139	14.7387	18.1901	7.05473	4.59005	15.8384	8.88046	7.55798	36.886	7.86512	9.73888	35.1515	58.5772	27.4821	34.9885	21.3041	13.5292	14.6036	15.9188	14.8806	38.3097	38.2979	22.4312	11.6839	8.23137	22.8095	54.9326	11.8597	86.2301	103.097	21.8743	12.9876	23.2919
IL13RA1	860.807	838.348	891.413	996.508	1141.92	620.099	1132.28	814.575	894.63	829.614	859.769	670.338	1004.41	784.975	654.462	842.275	595.336	605.351	625.251	1220.07	916.287	1052.77	1157.49	1092.18	564.298	1142.27	1098.69	1017.15	791.169	971.045	1268.23	1202.34	1081.46	853.218	1257.19	738.657	559.711	1101.74	746.315	655.803	1128.26	636.037	665.829	812.478
IL15	30.5833	34.1718	35.8357	127.214	47.6968	67.0867	56.859	35.3742	55.2006	93.3672	110.938	69.8615	41.4866	37.7795	37.987	90.0798	22.36	25.6547	24.7352	70.9346	34.6065	45.7727	170.736	68.0251	45.8034	63.8026	67.9704	141.442	88.4804	137.299	102.135	120.823	118.541	101.356	83.3453	38.9907	89.4836	64.8082	73.6997	68.8328	78.6111	65.6229	79.6571	47.2689
IL16	413.993	352.349	447.946	205.965	326.396	190.381	183.321	252.465	342.624	278.676	291.726	156.357	277.851	282.647	150.863	220.896	416.456	222.505	371.028	337.649	350.784	346.704	484.588	145.498	241.842	197.582	342.895	261.975	292.93	196.995	147.453	285.849	209.727	181.111	376.222	340.086	526.374	265.405	253.29	221.627	234.545	228.839	183.558	117.145
IL17A	2.2378	5.31561	8.95892	15.1445	6.54662	9.06577	1.47049	4.3612	5.7104	4.27636	4.10881	13.3069	3.82113	3.2649	7.05473	5.73757	6.52168	5.9203	2.74836	17.0243	3.93256	7.7911	12.5541	20.7855	18.3214	14.407	15.2172	8.60951	3.43613	3.97969	7.4403	26.5221	16.4134	5.81551	3.89464	3.46584	21.055	5.55499	5.92986	3.78202	5.15483	8.41319	8.65838	3.42529
IL17B	5.96747	3.79687	8.95892	9.0867	8.41708	3.62631	5.3918	4.84578	11.4208	14.9673	4.10881	16.6337	4.91288	5.13055	2.17069	6.31132	8.38501	6.90702	2.74836	28.3738	13.3707	7.7911	22.5974	13.2271	29.3142	8.23259	16.2317	13.5292	7.7313	15.9188	6.08752	35.3628	14.5897	8.30787	10.1261	2.59938	10.5275	8.02387	2.54137	8.32045	3.86612	23.5569	4.32919	5.48046
IL17F	8.20527	5.31561	14.185	27.2601	10.2875	10.8789	3.92131	6.29951	26.6485	7.12727	6.16322	16.6337	3.27526	4.66414	8.68275	6.31132	3.72667	6.90702	6.18381	39.7234	9.43815	8.76499	35.1515	26.4542	42.1392	26.7559	17.2462	28.2884	7.7313	23.8782	10.1459	38.3097	16.4134	14.9542	9.34714	2.59938	28.0733	7.40665	11.0126	5.29483	6.44353	25.2396	6.9267	10.9609
IL18	572.131	373.612	502.446	190.821	394.668	371.697	328.41	296.077	411.149	210.967	127.373	204.594	511.486	429.567	271.878	512.938	590.678	293.548	566.162	610.037	530.896	518.108	120.519	383.586	720.03	131.722	101.448	413.256	177.82	99.4923	34.4959	182.708	454.104	179.45	517.987	354.382	268.451	154.922	84.7123	89.2558	99.8747	329.797	239.837	236.345
IL18R1	91.0039	95.681	91.0824	227.168	149.637	146.866	118.129	138.589	89.463	84.1018	118.128	94.812	92.2531	104.01	80.8581	91.2273	69.8751	63.6433	76.954	87.9589	72.3591	69.146	273.679	205.965	117.257	166.71	171.448	156.201	160.639	234.802	131.22	209.23	149.544	174.465	116.06	119.572	156.158	149.367	111.82	161.871	101.163	122.833	134.205	110.294
IL18RAP	7.45934	9.11248	8.95892	30.289	13.0932	23.571	19.1164	11.6299	9.51734	12.8291	19.5169	8.31684	17.468	9.32828	14.1095	16.0652	5.59001	7.40038	8.93216	17.0243	7.07861	5.84333	42.6839	28.3438	1.83214	16.4652	21.3041	44.2775	36.9384	37.8071	16.2334	11.7876	18.2371	23.262	11.6839	15.1631	64.9195	24.6888	27.1079	27.2306	14.8201	20.1917	32.9018	17.8115
IL19	6.7134	6.07498	5.97261	751.167	15.8989	9.06577	2.94098	20.3523	3.80694	7.12727	5.13602	11.6436	9.27989	2.33207	8.14007	1.14751	3.72667	3.94687	6.18381	14.1869	6.2921	9.73888	10.0433	20.7855	25.6499	10.2907	12.1738	13.5292	6.01323	11.9391	10.1459	14.7345	27.3557	12.4618	7.78928	3.89907	14.0366	409.217	5.08274	34.0382	139.825	10.0958	3.46335	799.462
IL1A	9.69714	18.9843	26.1302	27.2601	12.158	21.7579	7.35245	4.3612	15.2277	12.1164	18.4897	26.6139	4.36701	8.39545	7.5974	8.03259	16.77	15.7875	31.6061	45.3981	14.1572	14.6083	20.0866	260.763	43.9713	12.3489	19.2752	31.9782	18.8987	15.9188	27.0556	55.9911	21.8845	9.96944	15.5786	6.49845	36.8462	12.9616	9.31835	26.4742	10.954	16.8264	6.9267	6.16551
IL1B	50.7235	89.606	23.1439	66.6358	24.316	58.0209	7.35245	13.0836	39.9728	32.0727	29.7889	76.515	14.1928	12.1268	14.1095	47.048	5.59001	7.89374	22.674	93.6336	11.7977	32.1383	65.2813	239.978	69.6212	34.9885	98.4049	67.6461	36.9384	354.193	209.005	91.3539	60.1825	30.7391	18.6943	39.8572	33.337	12.3444	35.5792	102.871	26.4185	25.2396	14.7192	96.5931
IL1R1	263.315	221.737	241.891	299.861	359.129	353.565	460.754	256.342	213.188	219.52	315.865	321.03	219.988	275.651	253.97	176.143	153.725	196.85	209.562	391.559	252.47	335.991	617.662	982.585	227.185	510.421	521.444	309.942	205.309	324.345	438.978	394.885	390.274	306.56	239.91	295.03	159.667	309.845	336.308	430.394	293.825	593.972	399.151	341.158
IL1R2	177.532	217.181	308.336	348.324	368.481	79.7788	380.857	172.51	72.3318	48.4654	97.0707	196.277	127.735	120.335	187.222	766.539	78.2601	59.203	127.112	170.243	189.549	220.099	138.095	88.8106	128.25	185.233	324.635	285.344	274.032	1156.1	2750.2	153.239	310.031	623.921	211.089	80.1476	54.392	93.2003	1035.18	391.818	217.147	376.911	290.922	298
IL1RAP	131.284	159.468	117.959	157.503	121.58	145.052	81.8573	81.409	100.884	78.4	81.6627	121.426	60.0464	77.8911	90.6262	117.62	81.0551	104.592	107.186	136.194	136.067	104.206	67.7921	126.602	73.2855	82.3259	62.898	111.924	97.0707	99.4923	130.543	91.3539	94.833	87.2326	78.6717	77.5482	84.2199	58.0187	54.2159	133.127	69.5901	80.7667	88.3155	104.814
IL1RL1	155.9	104.034	63.459	84.8092	113.163	114.229	80.877	73.1712	51.3936	49.8909	77.5539	79.8417	51.8582	32.1826	141.637	95.8174	54.9684	33.5484	54.9672	93.6336	157.302	177.248	215.93	837.087	97.1033	263.443	251.592	200.479	153.767	489.502	444.389	191.549	133.131	166.157	109.829	120.871	54.392	111.1	72.0055	174.73	215.858	191.821	181.826	107.554
IL1RL2	58.1828	66.0655	67.9385	81.7803	49.5673	52.5815	41.1737	37.3125	62.8144	29.9345	28.7617	54.8912	56.7711	39.6452	43.4137	23.524	44.7201	50.8159	57.0284	76.6093	47.9772	72.0677	45.1948	52.9084	45.8034	45.2793	24.3476	39.3577	58.4142	35.8172	17.5862	35.3628	60.1825	43.2009	45.1778	38.1243	42.1099	22.8372	20.331	44.6279	23.1967	92.5451	49.3528	44.5287
IL1RN	219.304	224.774	210.535	511.884	210.427	300.984	223.515	243.743	272.196	166.065	227.012	148.04	269.117	195.894	247.458	319.009	214.284	148.501	239.107	170.243	302.021	207.438	168.225	1252.8	643.08	20.5815	61.8835	1368.91	705.266	1048.65	633.102	50.0973	393.922	626.413	298.329	139.5	236.868	339.471	277.009	301.806	249.365	132.928	554.136	406.239
IL2	9.69714	9.87185	11.9452	30.289	5.61139	7.25262	5.88196	6.29951	1.90347	8.55272	8.73123	23.2872	7.09639	4.66414	4.88404	8.03259	10.2483	5.9203	8.93216	45.3981	10.2247	20.4516	32.6407	18.8959	29.3142	41.163	11.1593	9.83944	9.44936	21.8883	14.8806	41.2566	31.0031	9.96944	8.56821	6.93168	28.0733	15.4305	5.92986	15.8845	13.5314	16.8264	8.65838	1.37011
IL20	9.69714	18.225	12.6918	48.4624	14.0285	25.3842	6.37213	16.4756	15.2277	4.27636	41.0881	11.6436	3.82113	3.2649	3.25603	6.31132	13.0434	8.3871	10.9934	36.886	9.43815	12.6605	40.1731	538.532	34.8106	32.9304	12.1738	31.9782	19.7578	25.868	6.08752	38.3097	27.3557	31.5699	7.01035	16.4627	24.5641	23.4544	11.0126	100.602	19.9749	16.8264	8.65838	63.0253
IL21	3.72967	9.11248	8.95892	21.2023	10.2875	25.3842	5.3918	10.6607	9.51734	8.55272	10.7856	9.98021	12.0093	6.06338	7.05473	14.3439	6.52168	3.94687	3.43545	19.8617	11.0112	7.7911	22.5974	26.4542	21.9856	20.5815	15.2172	17.219	9.44936	21.8883	14.8806	20.6283	29.1794	20.7697	17.1364	6.49845	26.3187	22.8372	18.6367	40.8459	9.02094	8.41319	17.3168	14.3862
IL21R	5.96747	7.59373	15.6781	48.4624	10.2875	29.0105	14.2147	17.4448	30.4555	29.9345	38.0065	24.9505	16.3763	25.6528	21.7069	19.5077	14.9067	5.9203	13.7418	28.3738	3.93256	12.6605	30.1298	37.7917	23.8178	26.7559	32.4635	43.0475	31.7842	45.7665	29.7612	64.8318	49.2402	49.0164	24.9257	35.5249	31.5824	47.526	31.3436	19.6665	57.9918	31.9701	12.1217	13.7011
IL22	8.9512	7.59373	11.1987	87.8381	7.48185	19.9447	5.3918	8.23782	22.8416	9.97818	5.64962	9.98021	7.64226	5.13055	10.3108	5.16381	8.38501	6.41366	6.8709	59.585	6.2921	11.6867	32.6407	51.0188	31.1463	30.8722	12.1738	19.6789	6.87226	19.8985	4.05834	53.0442	31.0031	9.96944	8.56821	5.63199	19.3004	14.8133	8.47123	40.8459	10.3097	13.4611	12.9876	29.4575
IL22RA2	10.4431	6.07498	12.6918	15.1445	8.41708	7.25262	8.33278	6.29951	22.8416	14.9673	14.3809	16.6337	3.27526	6.06338	8.68275	4.59005	7.45334	6.41366	8.93216	11.3495	10.2247	12.6605	30.1298	20.7855	20.1535	14.407	9.13035	12.2993	9.44936	23.8782	7.4403	23.5752	29.1794	9.96944	5.4525	16.0295	40.3553	6.17221	7.62411	9.83326	3.22177	11.7785	8.65838	8.90574
IL23A	8.9512	8.3531	12.6918	45.4335	11.2228	12.6921	8.82294	10.6607	39.9728	7.84	8.21763	18.2971	8.73402	9.79469	9.22542	5.16381	12.1117	11.8406	8.24507	28.3738	17.3033	14.6083	22.5974	83.1418	54.9641	43.2211	17.2462	41.8176	10.3084	37.8071	9.46947	50.0973	47.4165	9.96944	14.7996	9.96429	28.0733	9.87553	19.4838	12.8589	10.954	35.3354	13.8534	6.16551
IL23R	8.20527	1.51875	17.1713	39.3757	11.2228	18.1315	4.41147	7.26866	19.0347	11.4036	5.64962	18.2971	1.09175	4.66414	3.25603	6.88508	13.975	4.93359	11.6805	39.7234	14.9437	17.53	35.1515	34.0126	32.9785	26.7559	16.2317	13.5292	6.01323	15.9188	7.4403	53.0442	41.9453	19.1081	9.34714	4.3323	38.6008	7.40665	9.31835	9.07686	7.73224	26.9222	22.5118	8.22069
IL26	0.745934	3.03749	10.4521	51.4913	12.158	23.571	3.92131	10.6607	22.8416	9.26545	4.10881	21.6238	13.6469	20.5222	13.0241	10.3276	10.2483	7.40038	10.3063	31.2112	9.43815	10.7128	22.5974	24.5646	34.8106	37.0467	9.13035	20.9088	4.29517	17.9086	7.4403	50.0973	32.8268	6.64629	10.1261	4.76553	14.0366	21.6027	9.31835	9.83326	3.86612	18.509	6.9267	17.8115
IL27	4.4756	4.55624	5.22604	27.2601	4.67616	14.5052	9.31311	3.87662	15.2277	9.26545	7.19043	11.6436	6.55051	4.19773	5.96939	21.229	4.65834	2.96015	4.12254	17.0243	6.2921	1.94778	30.1298	17.0063	14.6571	20.5815	24.3476	20.9088	24.0529	95.5126	53.4349	23.5752	38.2979	19.1081	10.905	8.23137	12.2821	11.11	18.6367	20.4229	8.37659	15.1437	11.2559	8.22069
IL28A	4.4756	4.55624	14.185	27.2601	6.54662	18.1315	6.37213	7.75324	32.3589	7.12727	7.19043	21.6238	3.27526	2.79848	4.34137	5.16381	10.2483	5.9203	5.49672	36.886	11.0112	5.84333	22.5974	22.675	27.4821	12.3489	8.11586	14.7592	10.3084	23.8782	5.41113	32.4159	21.8845	10.8002	10.905	3.89907	14.0366	8.64109	9.31835	8.32045	5.15483	16.8264	5.19503	6.16551
IL28AB	14.1727	6.07498	15.6781	45.4335	11.2228	19.9447	7.35245	4.84578	22.8416	7.12727	9.75843	21.6238	8.73402	10.2611	10.8534	13.1964	12.1117	7.89374	7.55798	34.0486	9.43815	16.5561	57.7489	49.1293	31.1463	43.2211	21.3041	34.438	15.4626	35.8172	21.6445	73.6725	38.2979	17.4465	17.1364	6.93168	21.055	14.8133	15.2482	9.07686	9.6653	20.1917	17.3168	8.22069
IL29	1.49187	6.83436	5.22604	24.2312	7.48185	10.8789	5.3918	4.3612	13.3243	8.55272	4.10881	16.6337	7.64226	4.66414	3.7987	8.03259	8.38501	5.42695	6.8709	28.3738	6.2921	5.84333	17.5757	20.7855	31.1463	22.6396	12.1738	14.7592	8.59033	9.94923	1.35278	41.2566	18.2371	7.47708	5.4525	3.46584	14.0366	6.17221	11.0126	3.78202	5.15483	15.1437	9.52422	6.85057
IL2RA	23.1239	28.8562	34.3425	196.879	28.9922	58.0209	64.2114	77.0478	39.9728	67.7091	76.0131	69.8615	41.4866	174.439	42.8711	88.9323	17.7017	15.2941	21.2998	53.9103	16.5168	17.53	107.965	86.921	75.1176	82.3259	64.9269	111.924	30.9252	191.025	125.132	162.08	58.3587	183.604	44.3989	52.4209	35.0916	107.396	168.578	96.8198	81.1885	75.7187	76.1937	47.954
IL2RB	87.2742	97.9591	161.261	375.584	68.2719	290.105	168.616	137.62	156.084	171.054	277.345	146.376	128.827	310.632	93.3395	265.649	102.483	61.6698	95.5054	175.918	108.539	66.2244	431.861	113.375	159.396	96.733	165.361	352.99	328.151	656.649	267.174	182.708	350.152	326.499	198.627	403.337	689.55	470.939	392.218	317.69	442.026	141.342	583.575	146.602
IL2RG	64.1503	95.681	90.3358	133.272	127.191	192.194	217.142	267.002	192.25	245.891	458.133	186.297	243.461	377.329	236.062	380.401	58.6951	42.9222	98.2538	124.845	55.0559	76.9371	258.614	79.3626	117.257	137.896	177.535	309.942	436.389	360.162	522.85	188.602	222.493	532.534	326.371	577.496	682.532	487.604	393.065	443.253	573.474	252.396	166.241	188.391
IL3	4.4756	3.03749	11.9452	27.2601	9.35231	16.3184	5.3918	6.78409	15.2277	6.41454	12.3264	16.6337	5.45876	6.06338	2.71336	11.4751	12.1117	4.93359	10.3063	31.2112	4.71907	17.53	30.1298	15.1167	21.9856	37.0467	17.2462	13.5292	10.3084	45.7665	54.1113	73.6725	16.4134	14.1234	11.6839	6.06522	28.0733	3.70332	11.8597	38.5766	3.86612	20.1917	12.9876	6.16551
IL31	24.6158	22.0218	28.3699	45.4335	18.7046	48.9552	9.80327	15.5065	45.6832	23.52	5.13602	24.9505	16.3763	13.9924	13.5668	9.75386	18.6334	17.2676	19.2385	73.772	25.1684	28.2427	40.1731	56.6876	49.4677	39.1048	19.2752	35.668	18.8987	19.8985	5.41113	55.9911	62.0062	24.0928	25.7046	16.4627	47.3737	11.11	23.7194	12.1025	15.4645	31.9701	25.1093	14.3862
IL31RA	14.1727	43.2843	39.5686	24.2312	35.5388	34.4499	6.37213	20.3523	30.4555	39.9127	12.3264	38.2575	11.4634	14.4588	5.96939	45.3268	90.3718	53.7761	17.1772	36.886	31.4605	34.0861	40.1731	51.0188	40.307	20.5815	13.1883	79.9454	74.7359	216.893	119.045	44.2035	56.535	48.1856	38.9464	27.7267	31.5824	10.4927	39.8148	15.1281	5.79918	68.9882	57.1453	12.331
IL32	22052.8	22043.1	36757.7	73402.4	37282.1	70529.9	13353.5	6939.15	106145	37548.6	12344.4	72918.8	9394.53	12617	17991.2	10910	21057.6	15261.6	16956.7	131286	21802.9	45384.1	91767.9	58582.9	72889.7	76318.2	45826.2	39320.9	24516.8	53373.7	21681	104376	61435.3	26517	26376.8	15089.4	79921.1	13646.7	22059.1	27998.3	11823.2	13131.3	19961.9	15197.3
IL33	436.371	608.258	717.46	93.8959	396.538	152.305	134.305	317.883	445.411	516.727	585.506	314.377	134.831	270.987	312.036	184.75	291.612	365.085	577.842	709.346	429.436	412.928	426.839	198.407	287.646	211.989	312.461	173.42	442.402	411.898	255.676	173.867	224.316	181.111	194.732	357.848	293.015	137.023	206.698	161.114	66.3684	168.264	542.015	246.621
IL36a	7.45934	9.11248	12.6918	75.7225	19.6399	39.8894	9.31311	36.8279	38.0694	14.2545	4.10881	31.604	25.6562	8.39545	27.1336	4.0163	20.4967	6.41366	8.24507	62.4224	13.3707	23.3733	50.2164	381.697	80.614	41.163	24.3476	20.9088	14.6036	31.8375	17.5862	67.7787	83.8907	39.047	7.01035	8.23137	36.8462	101.224	12.7068	13.6153	16.7532	18.509	33.7677	101.388
IL36b	67.134	97.9591	89.5892	90.867	47.6968	77.9656	33.3311	32.9513	68.5248	31.36	27.2209	86.4952	44.216	50.8391	45.5844	21.229	132.297	41.9355	45.3479	136.194	63.7075	91.5454	105.454	211.634	117.257	65.8608	36.5214	76.2556	37.7975	35.8172	21.6445	109.035	138.602	49.8472	90.3556	32.059	80.7107	45.0571	38.1205	58.2432	35.4394	80.7667	111.693	88.3724
IL36g	85.7824	119.222	77.644	66.6358	57.9843	92.4709	77.936	282.024	78.0422	25.6582	38.0065	61.5446	179.593	117.536	145.979	32.1304	66.1484	41.4421	52.2188	147.544	92.0219	99.3365	32.6407	553.649	355.435	34.9885	33.4779	169.73	57.5552	59.6954	106.87	50.0973	299.089	200.22	161.238	19.4954	70.1832	107.396	56.7572	50.6791	19.3306	33.6528	219.923	234.29
IL36Ra	242.428	391.077	340.439	593.664	256.253	493.178	428.403	672.109	308.362	165.353	191.573	242.852	772.96	330.688	524.763	137.702	423.909	271.347	343.545	411.421	551.345	454.806	25.1082	3183.95	727.358	22.6396	27.391	403.417	171.807	81.5837	125.132	55.9911	724.013	338.13	480.599	142.966	261.432	511.059	141.47	374.42	166.243	119.467	576.648	832.345
IL4	11.9349	12.15	10.4521	18.1734	6.54662	12.6921	5.3918	6.78409	17.1312	7.84	4.10881	16.6337	4.91288	13.526	4.34137	5.16381	21.4284	15.2941	9.61925	17.0243	35.393	17.53	10.0433	32.123	23.8178	26.7559	4.05793	14.7592	6.87226	13.9289	9.46947	38.3097	31.0031	7.47708	14.0207	4.76553	22.8095	14.1961	11.0126	27.987	4.51047	20.1917	5.19503	9.5908
IL4R	240.191	214.903	255.329	393.757	198.269	373.51	320.567	325.152	333.107	291.505	363.63	407.525	264.75	357.273	239.861	304.091	175.154	168.235	167.65	255.364	208.426	308.722	554.891	806.854	269.324	358.118	430.141	484.592	417.49	397.969	414.628	250.487	432.219	491.826	231.342	314.092	210.55	376.505	259.22	445.522	391.767	281.001	476.211	371.986
IL5	5.22154	5.31561	5.97261	27.2601	8.41708	9.06577	16.1754	6.29951	20.9381	1.42545	5.13602	11.6436	4.36701	16.7909	4.34137	5.16381	4.65834	1.97343	7.55798	31.2112	2.35954	7.7911	17.5757	20.7855	18.3214	22.6396	6.0869	14.7592	5.1542	9.94923	5.41113	14.7345	18.2371	9.13865	11.6839	4.76553	12.2821	16.665	6.77698	29.4998	31.5733	11.7785	8.65838	8.90574
IL6	163.359	66.0655	14.185	93.8959	101.94	16.3184	8.82294	8.23782	13.3243	9.26545	14.8945	36.5941	4.91288	13.0596	13.5668	15.4914	5.59001	3.94687	4.12254	190.105	21.2358	401.242	82.857	4366.84	9.16068	55.57	122.752	52.887	12.8855	55.7157	41.9362	67.7787	31.0031	20.7697	7.78928	17.7624	38.6008	30.2438	16.0953	37.0638	29.6402	18.509	53.682	13.7011
IL6R	64.8962	41.0061	57.4864	69.6647	57.0491	108.789	80.877	90.616	138.953	89.8036	95.0163	96.4754	96.0742	137.126	54.8098	99.2599	65.2168	43.4156	59.7768	122.007	60.5614	73.0416	118.009	132.271	102.6	100.849	91.3035	107.004	102.225	133.32	111.604	150.292	122.189	115.479	89.5767	62.3851	78.9561	93.2003	86.4066	82.4481	96.0086	74.0361	64.072	71.2459
IL6ST	2550.35	2064.74	2337.53	1275.17	2564.4	1124.16	1638.13	1270.56	1558.94	2096.13	1949.12	1575.21	1595.05	1370.79	1135.27	1347.75	1573.59	1540.27	1216.15	1841.46	2140.1	2292.53	1976.02	2800.37	1095.62	2373.05	2106.07	1537.41	1654.5	1942.09	1748.47	1980.32	1455.32	1486.28	1856.19	1078.31	1170.31	1461.58	1551.08	1758.64	1262.29	1862.68	1659.81	1214.61
IL7	46.9938	43.2843	38.822	15.1445	30.8626	45.3289	13.2344	17.4448	49.4902	21.3818	25.1665	9.98021	24.0185	29.3841	24.4202	17.2127	30.745	25.6547	39.8512	90.7963	27.5279	44.7988	27.619	60.4668	29.3142	51.4537	28.4055	29.5183	16.3216	25.868	12.8514	44.2035	51.0639	23.262	27.2625	14.2966	26.3187	16.665	18.6367	15.8845	15.4645	33.6528	17.3168	23.2919
IL7R	110.398	104.793	132.891	202.936	247.836	264.721	277.433	601.845	321.686	208.829	429.885	219.565	285.493	457.086	161.173	383.269	79.1918	22.6945	155.969	173.08	95.9545	74.0155	705.54	243.757	311.463	150.245	239.418	814.213	302.38	413.888	308.434	338.894	184.195	573.243	299.108	143.832	378.989	345.026	527.758	184.563	395.633	188.456	159.314	233.605
IL8	143.219	320.455	21.6507	157.503	119.71	36.2631	10.7836	24.2289	24.7451	5.70182	7.19043	38.2575	19.1057	31.2497	41.7857	23.524	9.31668	9.86717	16.4901	221.316	14.9437	99.3365	27.619	1953.83	38.4749	28.8141	564.053	178.34	99.6478	698.436	1661.22	50.0973	38.2979	64.8014	24.1468	6.93168	21.055	75.3009	21.1781	59.756	49.6152	28.6049	34.6335	489.131
IL9	2.98373	4.55624	4.47946	12.1156	2.80569	3.62631	8.33278	3.39204	5.7104	7.12727	2.05441	8.31684	3.82113	3.2649	4.34137	4.59005	2.795	3.45351	2.74836	31.2112	2.35954	3.89555	10.0433	3.77917	20.1535	4.1163	12.1738	7.37958	5.1542	3.97969	4.05834	17.6814	16.4134	4.98472	7.01035	4.76553	7.01832	3.0861	8.47123	3.02562	450.403	8.41319	6.06087	6.16551
ILF3	1338.95	1313.72	1217.67	1511.42	1382.27	1698.93	1384.22	1386.86	1340.04	1453.25	1408.81	1212.6	1249.51	1351.2	1324.66	1140.05	1388.19	1441.59	1223.02	1342.08	1332.35	1287.48	1230.3	1099.74	1167.07	1033.19	1048.98	1047.9	1312.6	1070.54	888.777	901.751	975.685	1109.93	1273.55	1297.09	1201.89	1167.78	881.008	1425.82	977.484	984.344	1232.95	1400.94
IRAK1	272.266	267.299	287.432	318.035	202.01	340.873	391.15	428.367	374.983	372.756	336.409	267.802	412.682	374.997	238.775	355.155	340.99	278.748	224.678	312.112	276.066	362.286	441.904	597.109	408.567	607.154	404.779	436.625	509.407	616.852	490.383	433.194	395.745	335.638	385.569	331.854	300.033	309.845	351.556	363.831	286.093	454.312	406.078	444.602
IRAK2	21.6321	34.9312	33.596	36.3468	31.7979	38.0762	41.1737	38.7662	38.0694	62.72	45.7106	63.208	44.216	44.3093	34.1883	79.1784	24.2234	27.1347	34.3545	39.7234	29.8875	38.9555	70.3029	162.504	64.1248	34.9885	47.6807	103.314	74.7359	87.5533	104.841	50.0973	78.4196	68.9553	74.7771	31.1926	73.6924	34.5644	80.4767	52.1919	37.3725	43.7486	52.8161	62.3402
IRAK3	52.2154	34.9312	55.2467	63.6069	73.8833	58.0209	79.4065	29.5592	36.1659	34.9236	35.4385	41.5842	44.7618	34.5146	34.1883	59.0969	36.3351	33.5484	26.1094	90.7963	60.5614	53.5638	115.498	143.609	93.439	191.408	75.0717	107.004	54.1191	117.401	74.403	132.611	89.3618	54.0011	63.8721	20.3618	45.6191	37.6505	89.7951	46.8971	34.1507	82.4493	61.4745	41.1034
IRAK4	167.089	160.987	147.076	281.688	146.831	139.613	134.795	171.54	167.505	148.96	157.162	114.772	161.579	208.021	147.064	177.291	141.614	129.753	129.173	204.292	151.797	157.77	268.658	100.148	130.082	137.896	201.882	206.628	164.075	171.127	118.368	229.858	248.025	179.45	211.089	151.631	177.213	179.611	196.533	136.153	154	171.629	184.423	159.618
IRF1	152.916	99.4779	85.8563	405.873	99.1345	848.556	368.603	136.166	178.926	759.767	735.991	515.644	316.608	266.322	116.674	753.342	59.6268	50.8159	81.0766	130.52	63.7075	96.4149	675.41	156.836	93.439	203.757	321.591	1066.35	1144.23	2162.96	1424.48	176.814	536.171	1261.13	406.6	613.887	593.048	365.395	881.855	1095.27	389.834	524.983	637.257	313.071
IRF3	40.2804	43.2843	59.7261	205.965	48.632	56.2078	40.1934	46.0349	62.8144	48.4654	57.5234	63.208	38.2113	46.175	55.3525	62.5395	46.5834	42.9222	51.5317	82.2841	64.494	72.0677	90.3895	64.246	82.4462	74.0933	35.5069	62.7264	56.6962	111.431	53.4349	64.8318	111.246	69.7861	51.4092	45.9224	84.2199	49.3776	72.0055	74.8841	72.1676	126.198	72.7304	47.2689
IRF4	255.109	195.918	79.8837	390.728	121.58	248.402	155.382	227.267	211.285	193.862	259.883	224.555	107.538	336.285	75.4314	126.226	95.0301	88.3112	110.621	156.056	137.64	139.266	183.29	124.713	113.592	142.012	61.8835	147.592	142.599	276.589	158.275	159.133	89.3618	229.297	188.501	142.099	166.685	208.621	89.7951	173.973	463.934	173.312	93.5105	71.2459
IRF5	15.6646	19.7437	21.6507	42.4046	13.0932	34.4499	46.0754	26.6518	36.1659	39.9127	24.1393	34.9307	45.3077	39.1788	32.0176	61.392	23.2917	15.2941	21.2998	28.3738	22.0223	27.2689	67.7921	34.0126	40.307	34.9885	42.6083	51.657	51.542	109.442	36.5251	58.938	72.9484	34.893	55.3039	19.4954	47.3737	62.3393	45.7446	50.6791	52.1926	42.066	25.9751	21.9218
IRF6	1507.53	1327.38	839.152	536.115	765.954	667.241	571.531	626.074	626.241	537.396	600.4	522.298	611.927	433.299	681.596	709.163	915.83	864.364	957.803	924.987	943.815	895.003	125.541	933.456	485.516	135.838	168.404	495.662	738.768	250.721	240.119	182.708	474.165	834.94	423.737	483.918	445.663	340.706	421.02	533.265	289.315	486.283	645.915	574.763
IRF7	29.8373	40.2468	34.3425	190.821	33.6683	121.481	112.738	49.4269	62.8144	92.6545	143.809	81.5051	70.9639	48.5071	37.987	195.651	30.745	20.2277	32.2932	56.7477	29.101	40.9033	271.169	147.388	69.6212	65.8608	104.492	409.567	358.217	535.269	307.758	91.3539	207.903	260.867	122.292	71.9162	166.685	66.6598	243.971	119.512	101.163	85.8146	285.727	45.8988
IRF8	99.9551	133.65	98.5481	109.04	100.07	112.416	53.4278	109.03	112.305	198.851	172.057	63.208	93.8907	118.003	75.4314	179.586	49.3784	36.5085	62.5251	139.032	95.9545	116.867	286.233	49.1293	115.425	146.129	129.854	222.617	201.014	352.203	212.387	165.026	178.724	230.128	208.753	71.483	91.2382	87.0281	137.234	86.9866	157.867	161.533	79.6571	71.2459
IRGM	8.20527	8.3531	12.6918	24.2312	12.158	23.571	2.94098	5.81493	13.3243	8.55272	5.13602	11.6436	7.64226	6.06338	3.7987	4.0163	12.1117	4.93359	2.74836	45.3981	13.3707	11.6867	27.619	15.1167	32.9785	37.0467	10.1448	23.3687	10.3084	23.8782	8.79308	53.0442	36.4742	11.631	7.78928	3.03261	28.0733	9.87553	11.0126	6.80764	3.22177	16.8264	4.32919	4.7954
ITGA2B	8.20527	3.03749	8.21234	24.2312	5.61139	7.25262	1.96065	8.7224	20.9381	4.98909	6.67682	14.9703	8.18814	6.06338	9.76809	4.59005	6.52168	9.37382	7.55798	22.6991	10.2247	11.6867	20.0866	18.8959	29.3142	16.4652	9.13035	13.5292	6.01323	9.94923	7.4403	29.469	9.11855	11.631	8.56821	5.19876	10.5275	4.32054	6.77698	6.80764	6.44353	13.4611	6.9267	4.7954
ITGA4	21.6321	22.0218	17.1713	45.4335	27.1217	68.8999	79.4065	38.7662	76.1387	65.5709	88.8531	44.911	46.3995	50.3727	26.0482	58.5232	12.1117	15.2941	17.1772	39.7234	22.0223	24.3472	203.376	37.7917	42.1392	37.0467	75.0717	94.7046	151.19	139.289	61.5516	32.4159	56.535	53.1703	91.9135	103.109	193.004	88.2625	82.1709	86.9866	76.678	126.198	47.6211	30.1425
ITGA5	510.219	476.127	442.72	169.618	394.668	377.136	631.331	247.135	464.446	385.585	402.664	410.852	416.503	320.426	334.828	546.216	278.569	262.96	229.488	675.297	354.717	597.967	675.41	483.734	423.224	819.143	806.514	461.224	409.759	588.995	771.762	624.743	255.32	368.038	502.409	287.232	301.788	368.481	531.146	285.921	306.068	361.767	483.138	277.448
ITGA6	530.359	620.408	598.008	475.537	512.507	513.123	569.08	400.746	451.122	367.054	440.67	334.337	437.247	333.02	459.643	346.549	430.431	571.803	474.092	527.753	638.648	546.351	286.233	251.315	567.962	288.141	478.836	365.289	392.578	320.365	184.655	383.097	235.259	683.737	468.915	240.01	270.205	224.668	318.518	453.086	322.177	206.965	526.429	393.223
ITGAE	146.949	133.65	150.809	118.127	201.075	101.537	77.4458	106.122	116.112	101.207	86.2851	129.743	99.3494	105.41	99.3089	68.8508	133.229	105.579	171.772	184.43	163.595	214.255	133.073	79.3626	152.067	109.082	111.593	78.7155	70.4407	87.5533	66.9627	229.858	98.4804	88.8942	106.713	94.4442	133.348	79.6215	65.2285	80.1789	50.2595	99.2757	54.5478	106.184
ITGAL	29.8373	66.8248	64.9522	187.792	68.2719	110.602	102.934	148.281	127.532	135.418	174.625	89.8219	116.817	213.618	71.09	202.536	33.54	29.1082	78.3282	158.893	51.1233	40.9033	248.571	34.0126	124.585	61.7445	111.593	189.409	324.715	290.518	244.177	97.2477	218.845	180.281	236.015	338.786	673.759	354.902	274.468	177.755	226.812	121.15	135.937	68.5057
ITGAM	123.825	133.65	110.493	169.618	86.9765	206.7	270.08	102.246	171.312	165.353	215.713	405.862	204.158	205.222	137.296	195.651	76.3968	48.3492	84.512	226.991	118.763	156.796	170.736	128.492	91.6068	345.769	270.867	180.8	182.974	324.345	316.551	365.416	229.788	265.021	122.292	181.523	231.605	406.748	267.691	317.69	609.558	249.031	135.071	87.6873
ITGAX	61.1666	89.606	51.5138	184.763	115.033	230.271	394.582	172.51	296.941	277.963	468.405	542.258	114.634	252.33	161.173	210.569	27.0184	51.8027	58.4026	102.146	39.3256	61.3549	246.06	241.867	80.614	158.477	520.43	362.829	479.34	807.878	1208.71	135.557	187.842	271.667	241.468	198.853	184.231	445.633	234.653	605.124	1019.37	365.133	127.278	174.69
ITGB1	965.238	836.07	1262.46	360.439	1479.54	420.652	555.845	495.723	647.179	896.61	694.39	489.03	609.198	697.289	630.042	456.71	773.284	850.057	679.532	1228.59	1028.76	1191.06	853.679	744.497	597.277	1216.37	1282.31	694.91	700.971	614.863	644.6	1155.18	370.213	635.552	607.564	506.879	538.656	624.627	599.763	453.843	441.382	449.265	567.124	421.995
ITGB2	150.679	161.746	194.11	342.266	225.391	353.565	439.187	287.354	466.35	525.992	805.328	499.011	525.133	513.522	434.68	1022.43	117.39	92.7514	151.847	235.503	170.673	148.031	800.951	160.615	219.856	590.689	645.211	777.316	676.059	857.624	1382.54	583.486	1147.11	761.831	558.491	809.274	824.653	949.902	1019.09	642.188	1270.66	684.834	367.981	244.565
ITLN1	2.98373	6.83436	13.4384	21.2023	12.158	10.8789	5.88196	5.33035	28.552	9.26545	9.24483	16.6337	5.45876	11.1939	7.5974	8.60635	2.795	8.3871	2.06127	34.0486	14.1572	8.76499	27.619	18.8959	21.9856	26.7559	23.3331	14.7592	15.4626	13.9289	12.175	38.3097	10.9423	14.1234	11.6839	6.06522	24.5641	6.17221	9.31835	13.6153	11.5984	6.73056	7.79254	6.85057
ITLN2	5.96747	3.79687	9.7055	9.0867	2.80569	5.43946	1.96065	4.84578	13.3243	3.56363	1.0272	8.31684	2.72938	1.86566	3.25603	2.29503	6.52168	14.3074	10.9934	22.6991	12.5842	11.6867	10.0433	13.2271	20.1535	18.5233	8.11586	4.91972	6.87226	11.9391	4.05834	8.8407	12.766	6.64629	4.67357	2.16615	19.3004	3.0861	5.92986	3.78202	5.15483	3.36528	6.9267	2.74023
IVL	268.536	201.993	154.541	87.8381	112.228	130.547	79.8967	345.504	154.181	73.4109	144.836	114.772	260.383	186.099	153.033	105.571	500.306	220.038	219.182	329.136	162.022	169.456	27.619	1653.39	822.63	28.8141	42.6083	750.257	676.918	346.233	148.13	58.938	173.253	552.473	338.834	133.002	78.9561	178.377	193.991	124.807	110.829	193.503	671.89	532.289
JAK1	728.031	714.57	650.268	536.115	760.343	598.341	618.586	515.106	690.959	596.552	608.105	580.516	515.853	640.386	460.186	437.776	659.621	443.036	606.013	919.312	753.479	839.491	627.705	553.649	393.909	555.7	510.285	565.768	504.252	549.198	392.307	486.239	565.35	525.057	720.508	428.465	607.085	428.968	493.026	456.869	518.06	518.253	417.334	436.381
JAK2	587.796	631.798	513.645	1187.33	663.079	1160.42	736.226	529.643	658.6	1175.29	956.327	790.1	659.964	565.76	442.277	1323.66	402.481	391.233	462.411	646.923	583.592	579.463	1235.32	449.722	344.442	506.305	570.139	1507.89	1597.8	2568.89	1538.11	639.477	1165.35	1390.74	981.449	715.263	1077.31	668.45	1105.5	1148.98	758.404	969.2	813.888	491.871
JAK3	32.8211	45.5624	63.459	775.398	68.2719	297.357	174.988	225.329	118.015	309.323	363.63	289.426	180.685	331.62	134.583	193.93	49.3784	36.5085	52.2188	124.845	56.6289	58.4333	341.471	132.271	84.2783	183.175	191.737	327.161	335.023	374.091	286.113	203.336	377.508	365.546	181.49	315.392	433.381	391.318	326.99	376.69	369.859	281.001	178.363	171.264
KCNJ2	47.7398	65.3061	82.87	106.012	42.0854	43.5157	28.9196	69.7792	53.2971	44.9018	51.3602	71.5248	73.6933	42.4437	76.5167	118.768	34.4717	44.8956	59.0897	65.2598	49.5503	65.2505	87.8787	83.1418	53.132	80.2678	52.7531	99.6243	111.674	105.462	102.135	58.938	142.249	111.325	59.1985	61.9519	43.8645	83.942	143.164	93.7942	74.1006	85.8146	82.2546	138.382
KIR_Activating_Subgroup_1	2.98373	4.55624	13.4384	30.289	11.2228	21.7579	6.86229	6.78409	11.4208	6.41454	11.2992	9.98021	6.55051	9.79469	10.8534	20.6552	9.31668	6.41366	3.43545	14.1869	10.2247	10.7128	7.53246	9.44793	20.1535	18.5233	17.2462	13.5292	24.912	11.9391	19.6153	44.2035	41.9453	9.96944	15.5786	8.23137	24.5641	16.0477	11.8597	9.07686	18.6862	11.7785	10.3901	8.90574
KIR_Activating_Subgroup_2	6.7134	3.79687	8.95892	12.1156	8.41708	21.7579	4.90164	5.81493	11.4208	3.56363	5.64962	18.2971	7.09639	9.79469	5.96939	12.6226	10.2483	7.40038	6.18381	45.3981	7.86512	13.6344	20.0866	11.3375	18.3214	20.5815	20.2897	11.0694	23.1939	13.9289	21.6445	47.1504	34.6505	12.4618	9.34714	3.03261	24.5641	6.17221	10.1655	10.5897	17.3975	15.1437	8.65838	5.48046
KIR_Inhibiting_Subgroup_1	6.7134	4.55624	12.6918	33.3179	4.67616	25.3842	10.2934	2.90747	17.1312	14.9673	6.67682	11.6436	12.0093	11.6604	5.42672	24.0978	6.52168	3.94687	7.55798	42.5607	13.3707	14.6083	45.1948	37.7917	36.6427	43.2211	13.1883	29.5183	28.3481	61.6852	24.3501	41.2566	25.532	14.9542	10.905	8.23137	36.8462	6.78943	10.1655	12.8589	18.6862	20.1917	39.8285	10.2759
KIR_Inhibiting_Subgroup_2	6.7134	6.83436	8.95892	27.2601	1.87046	19.9447	11.2738	6.29951	22.8416	13.5418	11.2992	26.6139	14.1928	13.526	4.34137	22.9503	6.52168	6.90702	4.12254	25.5364	11.7977	6.81721	47.7056	26.4542	42.1392	26.7559	24.3476	44.2775	34.3613	57.7056	25.0265	32.4159	45.5928	19.1081	15.5786	5.19876	21.055	8.64109	14.4011	13.6153	15.4645	13.4611	35.4994	8.90574
KIR3DL1	8.20527	5.31561	5.97261	42.4046	7.48185	16.3184	3.92131	4.84578	19.0347	2.13818	4.10881	14.9703	4.36701	7.92904	9.22542	4.59005	13.0434	5.9203	8.24507	51.0729	5.50559	9.73888	17.5757	28.3438	27.4821	26.7559	11.1593	24.5986	11.1674	27.8579	4.73474	55.9911	43.7691	9.13865	14.0207	2.59938	15.7912	8.02387	10.1655	12.8589	6.44353	20.1917	13.8534	4.11034
KIR3DL2	8.20527	6.83436	11.1987	18.1734	17.7694	18.1315	10.2934	7.26866	19.0347	2.13818	9.75843	14.9703	9.27989	7.46262	8.14007	8.60635	5.59001	4.44023	6.8709	51.0729	10.2247	12.6605	47.7056	43.4605	38.4749	20.5815	17.2462	14.7592	17.1807	25.868	11.4986	44.2035	41.9453	11.631	11.6839	5.63199	31.5824	9.87553	10.1655	12.8589	12.8871	23.5569	12.1217	8.90574
KIR3DL3	4.4756	3.79687	15.6781	21.2023	5.61139	18.1315	1.96065	2.90747	15.2277	4.98909	2.56801	14.9703	4.91288	6.5298	2.17069	5.73757	5.59001	5.42695	4.80963	48.2355	6.2921	8.76499	37.6623	18.8959	18.3214	14.407	8.11586	19.6789	4.29517	15.9188	4.73474	35.3628	18.2371	7.47708	7.78928	3.03261	8.7729	6.78943	2.54137	6.80764	3.86612	20.1917	7.79254	2.05517
KIT	210.353	301.471	287.432	157.503	356.323	121.481	173.518	101.761	175.119	166.065	124.805	98.1387	115.18	113.805	122.644	65.982	192.855	488.425	252.162	272.389	488.424	458.701	158.182	183.29	93.439	263.443	139.999	71.3359	127.137	99.4923	48.7001	253.433	144.073	131.264	219.658	86.2128	142.121	69.7459	53.3688	78.6661	57.9918	129.563	165.375	62.3402
KLRAP1	18.6483	22.7812	20.1576	42.4046	20.5751	34.4499	25.9787	25.6826	30.4555	31.36	24.1393	19.9604	22.9268	29.3841	15.1948	17.7865	24.2234	30.0949	24.7352	36.886	14.1572	25.3211	45.1948	43.4605	29.3142	30.8722	10.1448	29.5183	19.7578	37.8071	9.46947	38.3097	21.8845	14.1234	28.0414	11.264	45.6191	17.8994	13.554	15.8845	16.1088	13.4611	19.0484	19.8667
KLRB1	21.6321	57.7124	84.3632	45.4335	117.839	54.3946	30.8803	107.576	68.5248	64.8581	124.805	26.6139	30.0232	103.078	30.3896	21.8028	17.7017	10.8539	19.2385	110.658	41.6851	30.1905	128.052	26.4542	60.4605	34.9885	47.6807	116.843	45.5288	85.5634	15.557	70.7256	76.5959	41.5393	59.9775	36.8246	84.2199	73.4492	53.3688	51.4355	74.745	53.8444	16.4509	37.6781
KLRC1	8.20527	5.31561	14.185	33.3179	8.41708	30.8236	33.3311	7.75324	30.4555	34.2109	35.9521	23.2872	58.4087	33.5818	5.96939	83.7685	8.38501	3.94687	23.361	56.7477	7.86512	6.81721	97.922	30.2334	53.132	32.9304	64.9269	126.683	127.996	159.188	36.5251	70.7256	72.9484	44.0317	29.5993	52.4209	77.2015	33.9471	22.8723	59.756	115.339	38.7007	149.79	8.90574
KLRC2	8.20527	9.87185	17.1713	36.3468	12.158	74.3393	33.8213	14.0527	43.7798	32.0727	41.6017	33.2674	47.4912	48.0406	15.1948	88.9323	16.77	9.37382	32.9803	45.3981	22.8089	9.73888	163.203	26.4542	75.1176	61.7445	78.1152	249.676	127.996	330.315	38.5543	76.6194	100.304	55.6627	42.841	62.3851	78.9561	56.1671	62.6871	64.2944	160.444	50.4792	295.251	21.2368
KLRC3	8.9512	9.87185	15.6781	24.2312	9.35231	14.5052	19.6065	9.69155	24.7451	29.9345	30.3025	21.6238	25.6562	25.6528	8.14007	39.0154	14.9067	9.86717	8.93216	19.8617	10.2247	18.5039	57.7489	18.8959	31.1463	20.5815	42.6083	24.5986	50.683	31.8375	20.2917	61.8849	32.8268	19.9389	32.715	40.7236	57.9011	16.0477	22.8723	29.4998	26.4185	26.9222	24.2435	6.85057
KLRC4	23.8699	20.5031	30.6096	30.289	14.0285	25.3842	32.841	20.3523	36.1659	21.3818	29.7889	18.2971	29.4773	26.1192	8.14007	28.1141	48.4467	7.89374	26.1094	87.9589	26.7414	37.9816	62.7705	32.123	56.7962	41.163	29.42	68.8761	36.0794	49.7462	26.3792	50.0973	34.6505	40.7085	53.746	80.5808	138.612	50.6121	16.9425	31.0126	43.816	31.9701	19.0484	11.646
KLRD1	17.9024	18.225	20.9042	36.3468	18.7046	23.571	16.1754	19.8677	28.552	20.6691	23.6257	28.2773	24.5644	36.3803	8.14007	57.3757	14.9067	14.3074	16.4901	56.7477	22.8089	26.295	82.857	24.5646	56.7962	61.7445	44.6373	83.6352	106.52	65.6649	45.3182	103.142	71.1247	23.262	106.713	107.874	147.385	70.9804	55.9101	33.2818	30.929	47.1139	34.6335	24.6621
KLRF1	8.9512	11.3906	9.7055	15.1445	17.7694	19.9447	12.2541	9.69155	30.4555	18.5309	15.9217	23.2872	13.6469	23.7871	3.7987	19.5077	10.2483	8.3871	8.93216	25.5364	8.65163	8.76499	55.238	17.0063	31.1463	24.6978	10.1448	20.9088	23.1939	21.8883	14.2042	38.3097	20.0608	10.8002	11.6839	8.23137	24.5641	17.2822	13.554	12.1025	14.1758	25.2396	12.9876	16.4414
KLRF2	6.7134	9.87185	11.1987	15.1445	13.0932	14.5052	2.94098	2.90747	24.7451	12.8291	2.56801	13.3069	6.55051	3.73131	3.7987	1.14751	8.38501	1.48008	9.61925	14.1869	6.2921	14.6083	12.5541	17.0063	21.9856	30.8722	17.2462	23.3687	6.87226	19.8985	4.05834	55.9911	31.0031	10.8002	3.89464	3.03261	15.7912	5.55499	7.62411	7.56405	7.08788	10.0958	7.79254	6.16551
KLRG1	5.96747	7.59373	10.4521	9.0867	3.74093	10.8789	7.84262	11.1453	11.4208	12.8291	21.0577	9.98021	9.82577	13.526	9.76809	4.0163	9.31668	5.9203	10.3063	25.5364	14.9437	18.5039	37.6623	18.8959	25.6499	16.4652	14.2028	15.9891	6.87226	9.94923	6.76391	23.5752	18.2371	4.98472	10.1261	9.09783	31.5824	14.1961	20.331	4.53843	14.8201	26.9222	8.65838	13.7011
KLRG2	43.2642	26.5781	55.9933	60.578	40.2149	68.8999	39.2131	16.4756	87.5595	24.2327	20.5441	63.208	31.1149	20.0558	37.987	18.934	80.1234	89.7913	41.9125	124.845	50.3368	73.0416	75.3246	81.2522	89.7747	76.1515	30.4345	76.2556	39.5155	77.604	17.5862	94.3008	96.6567	27.416	42.0621	17.3292	59.6557	32.0955	27.9551	33.2818	20.6193	106.006	70.1329	23.977
KLRK1	33.567	38.728	41.0617	33.3179	24.316	61.6473	113.228	56.211	68.5248	47.7527	116.074	38.2575	88.4319	71.3613	28.7616	84.916	44.7201	11.8406	72.1444	96.471	56.6289	45.7727	153.16	30.2334	82.4462	55.57	90.289	169.73	219.053	79.5939	72.3738	109.035	96.6567	58.9858	278.077	398.139	600.066	261.702	62.6871	104.384	161.088	109.372	109.096	36.9931
LAG3	22.378	12.9093	29.1165	118.127	16.8342	77.9656	73.5245	24.7135	57.104	71.2727	112.479	31.604	90.6154	30.7833	38.5297	384.417	18.6334	13.3207	15.8031	59.585	23.5954	19.4778	203.376	32.123	43.9713	55.57	175.506	254.595	476.763	403.939	537.054	144.398	220.669	343.115	141.765	261.238	415.836	170.353	254.137	136.153	183.641	95.9104	449.37	52.0643
LAIR1	124.571	88.0873	114.973	290.774	108.487	125.108	222.044	167.664	197.961	372.043	288.644	217.901	481.463	433.299	269.708	726.95	85.7135	51.3093	94.1313	119.17	106.179	123.684	617.662	179.511	177.717	613.328	706.08	557.158	614.209	845.685	922.597	527.495	1023.1	424.532	372.328	266.003	254.414	470.322	585.362	296.511	683.014	551.906	330.75	295.26
LAMP3	88.0202	110.868	58.9796	60.578	141.22	291.918	178.42	121.144	161.795	389.862	625.053	129.743	136.469	109.141	158.46	590.396	56.8317	42.9222	103.063	124.845	77.0782	86.676	100.433	88.8106	102.6	61.7445	55.7966	368.979	705.266	393.99	150.159	82.5132	107.599	1114.08	118.397	259.072	180.722	151.219	320.213	236.755	616.646	222.108	351.53	100.018
LCK	19.3943	18.225	24.637	75.7225	21.5103	61.6473	49.5065	76.5633	64.7179	49.8909	81.6627	41.5842	62.2299	138.991	30.9323	55.0806	12.1117	14.3074	30.2319	73.772	22.8089	14.6083	92.9003	43.4605	54.9641	45.2793	61.8835	81.1754	94.4936	121.381	55.464	117.876	63.8299	100.525	97.366	182.823	338.634	185.166	122.833	83.9609	86.3433	45.4312	67.5354	41.7885
LCP2	240.937	287.802	268.768	257.457	306.756	618.286	769.557	561.625	405.439	744.8	1053.91	572.199	823.181	838.612	323.432	1060.88	174.222	153.435	197.195	323.462	272.133	263.924	1237.83	489.403	298.638	681.247	1092.6	1360.3	1306.59	2415.67	2407.27	648.318	1127.05	1059.25	1014.16	1261.57	1168.55	1115.93	915.74	1370.61	1093.47	821.128	523.832	537.085
LEF1	25.3617	30.3749	35.8357	12.1156	37.4093	56.2078	32.3508	75.1095	45.6832	44.9018	74.4723	26.6139	31.6608	90.9507	26.0482	44.1793	152.794	132.713	36.4157	59.585	33.82	40.9033	50.2164	41.5709	45.8034	24.6978	40.5793	59.0366	46.3878	39.7969	20.9681	38.3097	47.4165	54.0011	80.2296	98.7765	63.1649	49.3776	66.0756	55.974	68.3014	43.7486	20.7801	28.0873
LGALS3	5155.89	5465.97	4411.52	1054.06	4647.16	2837.59	3758.08	2253.77	3835.49	2979.2	2417.01	2401.9	4359.37	2791.49	2699.25	2842.39	5219.2	4911.88	3991.99	2919.67	5366.37	4838.27	1360.86	1521.12	2024.51	3743.77	1993.46	1726.82	2379.52	1573.97	1337.9	2941.01	1883.89	1963.15	4006.81	2068.24	1779.14	1761.55	1605.3	1630.81	1790.01	1300.68	1670.2	1516.72
LIF	170.073	151.875	151.555	145.387	77.6242	70.713	84.3081	54.7573	83.7526	81.9636	80.1219	128.079	41.4866	86.2866	43.9564	22.9503	71.7384	80.9108	158.031	238.34	127.415	228.864	118.009	3255.76	62.2927	65.8608	48.6952	51.657	32.6433	57.7056	43.289	111.982	67.4773	63.1398	35.8307	57.1864	91.2382	132.702	66.9227	213.306	205.549	195.186	81.3888	42.4735
LILRA1	14.1727	9.87185	16.4247	66.6358	14.9637	39.8894	12.2541	8.7224	26.6485	30.6473	25.6801	31.604	11.4634	11.6604	15.1948	36.1467	7.45334	3.94687	8.24507	34.0486	11.7977	13.6344	50.2164	32.123	25.6499	14.407	35.5069	30.7482	36.0794	69.6446	59.5224	50.0973	36.4742	29.0775	10.905	19.9286	26.3187	14.1961	38.9677	41.6023	27.0628	43.7486	12.9876	13.0161
LILRA2	19.3943	12.15	19.411	57.5491	19.6399	34.4499	18.1361	14.5373	43.7798	42.0509	41.6017	61.5446	17.468	25.6528	29.8469	101.555	15.8384	8.88046	26.7965	42.5607	18.8763	25.3211	125.541	18.8959	56.7962	67.9189	105.506	109.464	124.56	290.518	215.092	47.1504	96.6567	49.8472	24.9257	22.0947	31.5824	15.4305	119.444	86.9866	59.2805	40.3833	16.4509	30.1425
LILRA3	76.8312	43.2843	81.3769	302.89	66.4014	235.71	59.8	30.5284	220.802	176.044	62.1458	254.495	49.6747	41.5108	72.1753	331.631	83.8501	39.4687	50.8446	280.901	66.067	84.7282	497.142	196.517	236.346	267.559	183.621	365.289	326.433	565.116	227.267	309.425	310.031	152.034	79.4507	81.8805	277.224	63.5737	198.227	108.166	115.984	284.366	103.901	47.2689
LILRA4	7.45934	7.59373	11.1987	33.3179	5.61139	14.5052	6.37213	9.69155	22.8416	17.1054	14.8945	11.6436	9.27989	6.99621	7.5974	9.18011	9.31668	3.45351	7.55798	34.0486	14.1572	8.76499	27.619	47.2397	29.3142	18.5233	18.2607	20.9088	8.59033	15.9188	3.38195	53.0442	29.1794	13.2926	8.56821	4.3323	17.5458	11.11	11.8597	13.6153	22.5524	21.8743	10.3901	13.7011
LILRA5	14.9187	8.3531	20.9042	366.497	34.6036	181.315	82.3475	15.5065	68.5248	185.309	95.0163	144.713	13.6469	37.7795	44.4991	209.995	10.2483	8.88046	16.4901	56.7477	9.43815	24.3472	228.485	71.8043	31.1463	86.4422	117.68	269.355	280.045	608.893	302.347	55.9911	167.781	109.664	8.56821	77.115	70.1832	77.1526	211.781	249.614	95.3643	119.467	101.303	34.9379
LILRA6	17.1565	23.5406	23.1439	60.578	14.9637	38.0762	70.5835	38.2816	102.787	79.1127	67.2818	124.753	91.7072	86.2866	51.5538	100.981	17.7017	10.8539	19.9256	51.0729	27.5279	37.9816	133.073	79.3626	87.9426	139.954	66.9559	120.533	93.6346	236.792	171.803	156.186	124.012	97.202	66.9878	70.1833	52.6374	82.7076	72.0055	121.781	111.473	79.084	39.8285	47.2689
LILRB1	11.9349	20.5031	20.1576	48.4624	25.2512	59.8341	33.3311	15.5065	66.6214	111.185	80.1219	101.465	32.2067	50.8391	41.7857	130.243	12.1117	9.86717	13.7418	48.2355	13.3707	21.4255	160.692	39.6813	31.1463	113.198	141.013	104.544	143.459	338.274	223.885	123.77	156.839	99.6944	33.4939	64.1181	49.1282	44.4399	149.094	190.614	178.486	57.2097	33.7677	41.1034
LILRB2	29.0914	35.6905	44.048	278.659	43.0206	195.821	130.383	54.7573	184.636	307.898	159.73	227.881	94.9824	131.062	112.876	383.843	37.2667	21.7078	41.2254	104.983	41.6851	56.4855	514.718	122.823	126.417	226.396	319.562	490.742	441.543	710.375	435.596	203.336	446.809	228.466	120.734	170.259	143.876	217.879	324.448	238.268	322.821	249.031	161.912	67.8207
LILRB3	37.2967	25.8187	33.596	302.89	41.1502	116.042	86.7589	40.2199	100.884	113.324	104.261	113.109	63.8675	98.8798	91.1688	149.177	11.18	14.8008	41.9125	53.9103	15.7302	39.9294	354.026	113.375	75.1176	88.5004	180.578	295.183	156.344	547.208	300.317	138.504	249.848	127.941	67.7667	67.5839	78.9561	117.272	138.928	171.704	157.222	111.054	101.303	69.1908
LILRB4	55.945	93.4029	41.8083	51.4913	68.2719	177.689	174.008	81.8936	190.347	302.909	222.39	204.594	266.388	256.994	113.961	534.741	49.3784	12.8273	32.2932	85.1215	43.2582	69.146	532.294	249.425	120.921	580.398	480.865	515.341	410.618	988.954	754.852	571.699	481.46	300.745	327.15	173.292	124.575	303.673	339.696	240.537	608.914	72.3535	92.6447	92.4827
LILRB5	315.53	329.568	317.295	124.185	212.298	217.579	272.041	216.122	331.203	349.236	169.489	251.169	470.545	426.769	111.79	89.506	237.575	94.2315	195.133	482.355	278.425	443.119	765.8	685.92	366.427	969.388	554.922	364.059	212.181	439.756	191.419	839.867	344.681	439.486	884.083	242.609	296.524	482.666	204.157	126.32	380.168	237.252	217.325	101.388
LITAF	725.793	590.033	742.844	457.364	1014.73	710.757	633.781	622.682	546.295	752.64	949.65	710.258	600.464	735.069	587.171	564.576	614.901	578.71	598.455	831.353	671.681	692.434	635.237	1594.81	417.727	775.922	881.586	1046.67	964.694	1142.17	1031.5	554.017	696.658	1197.16	669.099	804.942	635.158	670.919	655.673	1153.52	1121.82	602.385	562.795	700.128
LOR	31900.6	50240.1	47664.4	896.554	25581.4	11941.4	3220.86	3196.76	11517.9	6738.83	6158.09	16459	14878.9	16936	193.191	1967.41	36341.6	11261.4	33115	55099.1	52290.5	35775.8	55.238	1587.25	12145.2	37.0467	34.4924	2991.19	2802.17	1956.02	76.4322	55.9911	11730.1	785.093	39043	10482	13692.7	31.4782	947.084	1698.13	60.5692	4337.84	6863.5	2405.24
LTA	6.7134	13.6687	23.8905	57.5491	8.41708	14.5052	17.1557	35.8587	28.552	24.2327	41.0881	83.1684	17.468	23.3207	13.0241	14.9177	9.31668	13.814	13.7418	65.2598	13.3707	21.4255	45.1948	28.3438	49.4677	24.6978	31.449	38.1278	20.6168	27.8579	14.8806	53.0442	20.0608	39.047	18.6943	42.4566	68.4286	45.6743	27.9551	41.6023	222.946	33.6528	13.8534	17.8115
LTB4R	561.688	502.705	456.158	2629.09	426.465	1301.84	846.022	1196.42	679.538	377.745	670.25	532.278	865.214	939.824	890.524	950.141	511.486	425.769	562.726	530.591	463.256	409.033	409.264	627.343	703.541	156.419	200.868	408.337	350.485	360.162	131.22	179.761	1612.16	760.17	637.942	668.474	614.103	748.689	551.477	856.25	714.588	1346.11	1418.24	1424.92
LTB4R2	448.306	575.605	460.638	1369.06	389.056	991.795	634.762	861.094	639.565	372.043	562.908	474.06	559.523	667.905	757.027	595.559	521.734	438.596	512.569	607.2	416.065	426.563	168.225	357.132	516.663	100.849	130.868	300.103	322.996	208.934	104.841	144.398	1039.52	679.583	433.084	530.274	431.627	535.747	372.734	657.316	511.616	588.924	890.081	1047.45
LTBR	417.723	329.568	396.432	932.901	346.036	415.212	485.262	477.793	382.597	431.913	423.721	470.733	442.705	439.362	338.627	482.529	323.289	334.991	308.503	496.542	344.492	442.145	587.532	729.381	359.099	574.223	479.85	490.742	561.808	505.421	525.556	297.637	454.104	386.316	461.904	291.131	291.26	428.968	429.491	600.585	369.214	1056.7	403.48	511.738
LTF	17.1565	19.7437	55.9933	636.069	126.256	9.06577	235.278	116.783	26.6485	52.7418	76.0131	34.9307	49.1288	239.737	755.399	29.2616	21.4284	326.11	142.915	56.7477	39.3256	44.7988	57.7489	181.4	23.8178	61.7445	39.5648	44.2775	29.2071	33.8274	4.73474	35.3628	406.688	75.6016	29.5993	403.771	40.3553	275.898	156.718	174.73	189.44	72.3535	259.751	1731.82
LY96	79.8149	94.9216	131.398	75.7225	112.228	83.4051	105.875	81.8936	102.787	120.451	133.536	156.357	230.36	218.282	157.375	220.323	61.4901	47.3624	67.3348	127.682	80.2242	109.075	291.255	156.836	120.921	374.583	495.068	185.719	199.296	169.137	311.14	424.354	392.098	151.203	169.806	133.002	143.876	224.668	194.838	91.525	262.252	90.8625	193.082	100.018
MAF	149.933	184.528	188.884	99.9537	97.2641	197.634	121.07	163.787	169.409	120.451	131.482	101.465	223.809	210.353	123.729	132.538	177.949	153.435	137.418	229.828	158.875	171.404	133.073	90.7002	155.732	209.931	158.259	99.6243	69.5817	79.5939	40.5834	173.867	167.781	214.343	195.511	104.408	147.385	151.219	105.043	116.486	148.201	114.419	86.5838	156.193
MALT1	289.422	325.771	291.165	215.052	296.468	250.215	224.005	256.826	256.968	253.731	284.022	172.99	258.745	263.524	227.379	340.811	245.029	223.985	248.039	422.77	364.155	313.592	261.125	383.586	258.331	137.896	227.244	400.957	448.415	358.172	227.267	215.124	222.493	422.04	294.435	221.381	284.242	201.214	244.819	220.114	222.946	186.773	258.886	237.715
MAP4K1	46.9938	75.9373	67.9385	81.7803	41.1502	96.0972	107.346	195.769	156.084	119.025	163.839	83.1684	117.909	256.994	51.5538	141.144	60.5584	25.6547	86.5733	122.007	51.9098	61.3549	185.801	37.7917	111.76	69.9771	97.3904	173.42	134.868	216.893	82.5197	126.717	111.246	111.325	233.678	237.41	471.982	302.438	213.475	105.897	163.021	107.689	75.3279	60.9701
MAP4K2	64.8962	74.4186	45.5412	99.9537	67.3367	74.3393	82.3475	99.3384	112.305	93.3672	92.9619	68.1981	100.441	130.596	68.9193	103.85	87.5768	99.1651	82.4507	76.6093	73.9321	93.4932	100.433	83.1418	89.7747	80.2678	114.637	84.8651	85.0443	115.411	96.7239	94.3008	100.304	74.7708	138.649	90.9783	135.103	93.2003	86.4066	68.8328	83.7659	50.4792	87.4496	82.2069
MAP4K4	404.296	369.055	381.501	823.861	433.947	329.994	297.039	390.57	323.589	310.749	355.412	241.188	265.296	413.243	322.347	195.077	349.376	343.378	289.952	533.428	434.155	604.784	409.264	859.762	305.967	467.2	392.605	352.99	408.9	413.888	338.872	409.619	384.803	401.27	380.896	291.564	282.487	379.591	293.105	299.536	272.561	387.007	352.396	363.08
MAPK1	888.407	955.291	857.07	242.312	792.141	603.78	792.594	772.901	700.476	791.84	723.665	688.635	1066.64	991.13	761.911	729.245	747.198	819.962	773.663	595.85	892.691	890.133	537.315	636.791	454.37	617.445	550.864	544.859	725.883	501.441	607.399	403.725	550.761	642.198	847.474	822.704	594.803	723.382	484.554	727.661	688.814	578.828	471.882	758.358
MAPK11	22.378	22.7812	41.0617	215.052	39.2797	61.6473	41.1737	43.612	59.0075	56.3054	83.7171	79.8417	39.849	43.3765	45.5844	29.8353	40.0617	34.5351	33.6674	70.9346	33.0335	41.8772	82.857	69.9147	67.7891	78.2096	41.5938	103.314	60.9913	81.5837	23.6737	97.2477	69.301	57.3243	49.8514	43.323	61.4103	69.1287	49.9803	71.1021	51.5483	58.8924	64.9378	50.0092
MAPK14	540.802	580.161	592.782	926.843	564.88	491.365	493.105	533.52	540.585	493.207	452.997	429.149	441.614	440.761	520.965	452.12	489.126	463.757	556.543	638.411	657.524	643.74	542.337	561.207	454.37	500.13	476.807	499.351	458.724	399.959	309.111	471.504	654.712	405.424	554.597	424.999	433.381	459.829	456.599	509.817	438.16	402.151	498.723	539.14
MAPKAPK2	199.91	149.597	147.822	442.219	190.787	239.336	236.259	194.316	194.154	172.48	190.546	161.347	141.382	167.909	117.217	185.897	179.812	155.901	129.86	198.617	180.111	183.091	263.636	306.113	124.585	211.989	207.969	237.376	210.463	270.619	226.591	144.398	187.842	211.02	216.542	164.194	161.421	183.932	182.979	260.96	205.549	252.396	210.399	169.209
MARCO	300.611	413.858	157.528	78.7514	179.564	19.9447	85.2885	123.083	241.74	193.149	80.6355	133.069	293.681	185.633	156.832	50.4906	221.737	43.9089	94.1313	524.916	283.931	338.913	567.445	931.566	80.614	2733.22	235.36	166.041	152.908	169.137	81.1669	2363.41	441.338	104.679	271.846	291.564	119.311	404.897	176.202	40.0895	180.419	104.324	258.02	391.853
MASP1	20.8861	15.9468	31.3562	57.5491	31.7979	29.0105	54.4082	14.0527	55.2006	18.5309	27.7345	43.2476	18.0139	17.7237	13.0241	17.7865	22.36	18.7476	17.1772	56.7477	18.0898	31.1644	95.4111	77.4731	54.9641	67.9189	59.8545	62.7264	24.0529	51.736	24.3501	67.7787	65.6536	39.047	17.9153	20.3618	63.1649	28.3921	51.6745	19.6665	36.0838	63.9403	29.4385	13.7011
MASP2	3.72967	4.55624	3.73288	15.1445	1.87046	3.62631	4.41147	2.90747	13.3243	2.85091	3.59521	11.6436	4.91288	4.19773	3.7987	6.88508	1.86334	2.96015	6.8709	11.3495	7.86512	12.6605	12.5541	17.0063	21.9856	10.2907	10.1448	15.9891	10.3084	13.9289	9.46947	20.6283	27.3557	6.64629	10.1261	3.03261	10.5275	8.64109	4.23562	9.07686	6.44353	26.9222	8.65838	5.48046
MBL2	5.22154	6.83436	10.4521	21.2023	10.2875	7.25262	2.94098	8.23782	24.7451	7.84	6.16322	16.6337	4.91288	6.06338	6.51206	2.86878	7.45334	7.40038	9.61925	31.2112	8.65163	9.73888	17.5757	35.9022	34.8106	26.7559	13.1883	29.5183	13.7445	31.8375	10.8223	29.469	38.2979	9.96944	9.34714	9.09783	22.8095	11.11	11.8597	10.5897	6.44353	33.6528	6.06087	10.2759
MBP	256.601	240.721	263.542	248.37	170.212	224.831	167.636	205.945	306.458	217.382	240.366	138.06	217.805	257.927	144.351	195.077	249.687	213.131	255.597	215.641	217.077	226.916	316.363	183.29	205.199	205.815	239.418	248.446	168.37	320.365	133.925	209.23	273.557	206.866	267.172	195.387	298.279	216.027	208.392	153.55	150.779	361.767	224.252	175.375
MCL1	4289.12	3153.68	1781.33	1287.28	3418.27	2085.13	2305.24	1494.92	1638.89	1752.6	1949.12	1595.17	1693.31	2129.18	1377.3	2572.72	1431.04	952.676	1348.07	4165.28	2321	3299.53	3374.54	5202.03	1249.52	1827.64	1835.2	3927.17	2833.09	5006.45	3148.6	1576.59	2688.15	3352.22	1949.66	1832.13	1821.25	1786.24	2564.24	2253.33	1682.41	2340.55	2116.97	1594.81
MIF	592.271	520.93	681.625	1041.94	578.908	1533.93	1233.25	1258.45	664.31	649.294	926.538	873.269	930.719	985.533	1384.36	739.572	1095.64	696.623	707.015	868.239	678.76	655.426	929.003	1209.34	1399.75	565.991	579.27	1264.37	943.218	967.065	617.545	689.575	893.618	1404.03	823.327	826.603	793.07	1334.43	1202.91	1342.62	1070.91	1581.68	1549.85	1380.39
MLKL	126.809	100.237	124.678	590.636	91.6527	273.786	219.103	119.691	230.32	243.753	270.155	227.881	189.419	139.924	137.839	364.909	93.1668	82.3909	94.1313	167.406	62.1345	105.18	519.74	357.132	201.535	263.443	333.765	559.618	605.618	827.776	507.969	191.549	341.034	398.778	260.941	278.567	300.033	166.65	335.461	395.6	188.795	299.51	398.285	199.352
MME	116.366	25.8187	96.3084	78.7514	235.678	16.3184	82.8376	21.806	51.3936	59.1563	28.7617	94.812	49.1288	92.35	68.9193	27.5403	61.4901	51.3093	33.6674	130.52	70.7861	78.8849	263.636	714.264	60.4605	913.818	481.879	127.913	34.3613	103.472	254.999	736.725	71.1247	71.4476	78.6717	26.427	33.337	283.921	116.056	61.2688	192.662	48.7965	71.8646	94.5379
MR1	41.0264	42.5249	44.7946	33.3179	45.8263	59.8341	39.7032	26.1672	45.6832	37.7745	21.0577	31.604	41.4866	33.1154	23.8775	37.8679	53.1051	34.5351	49.4704	79.4467	44.8312	40.9033	70.3029	39.6813	49.4677	65.8608	47.6807	35.668	32.6433	53.7259	33.1431	97.2477	67.4773	46.524	45.1778	33.3587	56.1466	32.0955	52.5216	27.2306	30.2846	42.066	28.5727	20.5517
MRC1	281.963	428.286	436.001	811.745	532.147	1067.95	1154.83	790.346	491.095	850.283	797.11	1793.11	2059.04	1367.53	787.416	796.374	299.065	158.368	300.258	527.753	481.345	467.466	730.649	1003.37	665.066	2047.86	1169.7	728.118	454.428	718.335	3229.77	2463.61	853.497	1238.7	1519.69	1142.43	645.686	1696.74	681.934	1957.58	2032.93	1682.64	497.857	1079.65
MS4A1	5.96747	11.3906	14.9315	30.289	9.35231	10.8789	6.37213	20.8368	30.4555	14.9673	15.4081	19.9604	10.3716	20.5222	9.22542	6.88508	19.565	4.93359	17.1772	19.8617	15.7302	9.73888	25.1082	22.675	32.9785	34.9885	19.2752	31.9782	6.01323	29.8477	7.4403	53.0442	25.532	11.631	7.01035	6.06522	21.055	8.64109	16.9425	12.8589	12.2427	25.2396	10.3901	6.85057
MSR1	95.4795	129.093	94.8153	57.5491	133.738	135.987	128.913	71.2329	239.837	213.105	90.3939	89.8219	179.047	68.0964	51.5538	306.96	61.4901	39.9621	43.9737	141.869	106.179	137.318	1132.38	266.432	166.724	899.411	1226.51	614.965	492.226	1227.74	328.05	1078.57	357.447	119.633	266.393	161.595	131.594	88.2625	99.9605	67.32	63.1466	62.2576	200.874	35.623
MUC1	57.4369	110.868	106.014	139.329	166.471	304.61	238.71	139.074	169.409	160.364	138.672	121.426	152.299	81.6225	100.937	445.235	24.2234	41.9355	497.453	62.4224	58.2019	57.4594	150.649	94.4793	54.9641	47.3374	68.9848	555.928	211.322	362.152	235.384	67.7787	98.4804	730.261	85.6821	506.879	133.348	148.75	711.583	105.897	168.821	107.689	264.946	99.3333
MX1	241.682	188.325	243.384	1299.4	161.795	1116.9	1292.07	96.9155	287.424	1635.71	1890.57	342.654	437.247	245.8	235.519	4078.84	201.24	173.169	135.357	144.707	182.471	193.804	2824.67	156.836	287.646	502.188	670.573	3420.43	4944.59	5850.15	3189.18	459.716	1034.04	2820.52	1768.95	1027.62	1215.92	489.456	2122.89	909.199	936.245	578.828	4122.25	230.864
MYD88	402.058	415.377	475.569	1141.9	335.748	826.798	605.352	483.124	590.075	701.323	806.355	612.12	486.921	499.529	397.236	907.683	275.774	280.721	325.68	558.964	361.009	481.101	1335.76	978.806	399.406	485.723	683.762	1696.07	1477.54	2244.55	1075.46	474.451	937.387	975.343	591.985	614.754	738.678	669.684	1077.54	757.161	551.566	819.445	927.312	535.715
NCAM1	120.095	85.8092	67.9385	60.578	78.5594	54.3946	40.6836	22.2906	98.9803	78.4	44.6834	73.1882	25.6562	31.2497	46.1271	26.9666	68.9434	72.0304	79.0153	130.52	92.0219	64.2766	107.965	56.6876	67.7891	86.4422	64.9269	63.9563	48.1059	71.6345	21.6445	126.717	62.0062	36.5546	62.3142	21.2283	77.2015	24.0716	39.8148	34.7946	38.0168	67.3056	39.8285	21.2368
NCF4	124.571	132.89	123.932	84.8092	72.0128	97.9103	86.7589	78.017	131.339	141.12	134.05	136.396	195.97	228.543	135.668	223.765	91.3035	41.9355	122.989	218.478	119.55	155.822	323.896	160.615	152.067	323.129	351.011	291.493	282.622	395.979	266.498	285.849	302.736	199.389	317.024	146.432	210.55	179.611	215.169	130.858	192.017	200.234	122.949	84.262
NCR1	2.2378	3.03749	5.22604	21.2023	6.54662	7.25262	8.33278	4.3612	13.3243	9.26545	8.73123	8.31684	5.45876	13.0596	2.71336	20.0815	5.59001	4.44023	2.74836	5.67477	10.2247	2.92166	27.619	20.7855	16.4892	10.2907	13.1883	19.6789	12.8855	11.9391	8.79308	20.6283	23.7082	10.8002	4.67357	9.53106	3.50916	6.78943	8.47123	7.56405	23.1967	18.509	8.65838	10.9609
NFATC1	212.591	118.462	126.171	81.7803	117.839	96.0972	116.659	90.616	213.188	95.5054	125.319	109.782	137.015	159.047	59.6939	98.1124	124.844	77.9507	80.3895	104.983	110.112	169.456	133.073	88.8106	93.439	96.733	91.3035	122.993	115.969	121.381	108.223	123.77	111.246	90.5557	140.986	99.2097	89.4836	109.865	77.0882	74.1277	117.272	129.563	103.901	52.0643
NFATC2	584.812	368.296	268.768	384.67	545.24	250.215	384.778	224.359	462.543	242.327	312.27	211.248	218.896	379.661	87.3701	176.143	235.712	170.209	195.133	278.064	358.65	457.727	283.723	132.271	183.214	152.303	149.129	311.172	270.595	200.975	129.867	197.442	217.022	232.62	360.644	380.376	479	309.227	216.016	232.973	237.766	156.485	167.973	100.703
NFATC3	292.406	306.027	248.61	127.214	263.735	199.447	211.26	277.178	268.389	273.687	271.695	204.594	308.966	358.206	210.014	274.256	245.029	260.987	266.591	261.039	294.156	317.487	266.147	141.719	186.878	220.222	250.577	194.329	245.683	181.076	165.039	215.124	251.672	177.788	334.939	327.089	447.418	288.859	180.437	264.742	284.804	296.144	236.374	250.731
NFIL3	278.233	366.777	139.61	136.301	533.082	155.931	241.16	169.118	121.822	119.738	106.316	171.327	150.662	179.569	130.784	191.061	196.582	212.638	189.637	394.396	593.03	775.215	497.142	984.475	192.374	421.92	488.981	373.899	211.322	193.015	332.108	318.265	189.666	230.128	156.565	191.488	121.066	204.3	184.673	194.396	187.507	127.881	225.118	192.501
NFKB1	155.154	167.062	126.171	84.8092	141.22	159.558	109.797	119.691	129.436	168.916	178.733	194.614	112.996	119.868	105.821	98.6861	92.2351	117.913	121.615	139.032	114.831	126.605	110.476	120.934	89.7747	146.129	104.492	95.9345	129.714	165.157	119.045	138.504	89.3618	176.127	104.376	140.367	154.403	116.655	89.7951	152.037	126.293	129.563	105.632	137.696
NFKB2	170.073	154.912	152.302	660.3	121.58	319.115	281.844	269.91	329.3	281.527	449.915	517.308	167.584	258.86	182.88	201.389	106.21	124.82	129.86	164.568	137.64	181.143	248.571	529.084	117.257	216.106	191.737	257.055	270.595	397.969	237.413	173.867	248.025	381.331	176.817	292.43	345.652	354.902	189.756	357.023	447.825	260.809	210.399	202.777
NFKBIA	5176.03	4061.13	2610.03	3840.65	4666.8	1811.34	1822.92	1643.2	1235.35	1575.84	1877.21	2443.49	1573.21	1625.92	995.26	1720.7	1602.47	1033.09	1272.49	2843.06	4537.39	4004.63	1129.87	3816.97	1068.14	1179.32	1073.32	1891.63	2057.38	2387.82	1906.07	663.053	1998.79	3004.95	2273.69	1205.68	1086.09	1515.28	1535.83	2064.23	2924.72	1975.42	1574.96	1401.63
NFKBIZ	284.947	375.13	199.336	357.41	237.549	252.028	180.38	148.765	209.381	171.767	157.676	182.971	159.942	133.394	256.141	144.013	184.47	148.501	177.269	732.045	147.078	288.271	155.671	1016.6	230.849	131.722	115.651	292.723	118.547	216.893	110.252	94.3008	282.675	156.188	175.259	111.773	157.912	150.602	121.139	204.229	85.699	122.833	269.276	193.871
NLRP1	966.73	908.21	523.35	275.63	490.061	509.496	600.94	567.925	898.437	576.596	506.411	462.416	840.103	881.523	477.551	856.045	818.005	775.56	843.746	612.875	545.053	641.792	728.138	281.548	480.02	397.223	586.371	421.866	342.754	326.335	247.559	536.336	481.46	457.763	817.095	393.806	684.286	428.968	462.529	249.614	299.624	486.283	418.2	254.156
NLRP3	144.711	108.59	71.6714	75.7225	120.645	58.0209	46.5655	26.1672	70.4283	55.5927	42.6289	53.2278	42.5783	65.298	36.9017	59.0969	28.8817	13.814	22.674	153.219	95.168	216.203	128.052	90.7002	34.8106	57.6282	72.0283	104.544	57.5552	83.5736	158.275	85.4601	102.128	87.2326	58.4196	30.7593	38.6008	70.3631	48.286	41.6023	57.9918	47.1139	39.8285	28.0873
NOD1	98.4632	83.531	105.267	233.225	74.8185	155.931	118.129	83.3473	119.918	123.302	139.186	118.099	89.5237	91.8836	90.0835	114.751	88.5085	84.8577	79.7024	130.52	108.539	100.31	306.32	264.542	84.2783	158.477	161.303	183.26	202.732	250.721	133.925	156.186	164.134	209.358	90.3556	104.408	164.931	119.124	121.139	145.23	97.2973	190.138	214.728	69.1908
NOD2	202.148	148.078	114.226	242.312	113.163	215.765	140.677	270.879	121.822	129.716	153.053	124.753	204.704	173.04	195.904	235.24	93.1668	78.444	91.3829	153.219	136.067	109.075	92.9003	258.873	128.25	100.849	82.1731	204.168	203.591	282.558	206.299	88.407	231.611	211.02	143.323	140.8	119.311	163.563	173.66	228.434	161.088	137.976	200.009	237.03
NOS2	5.96747	2.27812	10.4521	9.0867	6.54662	7.25262	4.41147	2.90747	17.1312	3.56363	6.16322	18.2971	7.64226	5.13055	2.71336	7.45884	3.72667	5.9203	7.55798	42.5607	7.07861	6.81721	22.5974	17.0063	20.1535	24.6978	17.2462	15.9891	5.1542	11.9391	6.08752	41.2566	25.532	10.8002	10.1261	5.19876	29.8279	3.70332	17.7896	9.07686	5.79918	13.4611	12.9876	8.90574
NOTCH1	129.792	167.821	168.726	215.052	132.803	155.931	120.58	131.805	163.698	181.745	158.189	131.406	158.304	207.554	156.289	134.833	230.122	219.545	175.895	198.617	165.954	148.031	173.247	209.744	135.578	131.722	168.404	146.362	140.022	202.964	104.164	114.929	193.313	152.034	246.92	167.227	163.176	122.21	143.164	164.896	131.448	200.234	202.606	158.248
NOTCH2	1394.9	1363.83	1287.1	911.699	1239.18	678.12	721.031	777.262	1050.71	916.567	758.076	627.09	977.664	797.102	813.465	860.061	1137.57	1000.53	1195.54	1557.72	1282.01	1411.16	773.332	767.172	698.044	854.132	694.921	860.951	867.623	678.538	507.293	822.185	882.676	751.862	1017.28	694.901	687.795	706.1	742.927	516.624	581.851	735.313	829.473	759.728
NT5E	318.514	312.102	385.234	648.185	222.585	184.942	453.891	135.197	413.052	337.12	314.838	479.05	262.021	273.319	178.539	199.094	222.669	198.33	155.969	436.957	373.593	468.44	723.116	640.57	216.192	321.071	609.704	421.866	364.23	672.568	911.098	383.097	227.964	266.682	269.509	277.267	378.989	335.768	291.41	141.448	211.348	301.192	553.27	153.453
OAS1	151.425	174.656	179.925	342.266	103.811	426.091	698.973	156.034	367.369	870.24	900.858	307.723	531.683	195.427	213.27	1922.08	115.527	136.66	233.61	173.08	130.561	152.9	1406.06	325.009	379.252	341.653	702.022	2775.95	3320.16	2875.33	2028.5	394.885	1139.82	1619.2	841.242	585.294	1131.7	432.672	1933.98	664.123	735.851	662.96	2845.14	354.86
PAX5	6.7134	6.07498	15.6781	54.5202	7.48185	25.3842	5.3918	11.1453	30.4555	14.9673	9.24483	19.9604	11.4634	11.1939	9.22542	5.73757	11.18	6.90702	11.6805	31.2112	10.2247	12.6605	40.1731	45.3501	38.4749	51.4537	19.2752	28.2884	12.0265	21.8883	14.2042	61.8849	36.4742	14.1234	7.01035	4.76553	29.8279	9.25831	12.7068	15.8845	7.73224	13.4611	16.4509	8.22069
PDCD1	10.4431	9.87185	19.411	48.4624	14.0285	56.2078	14.2147	17.9294	24.7451	24.9454	30.8161	21.6238	42.0325	28.9177	15.1948	37.2942	13.0434	7.40038	10.3063	31.2112	13.3707	14.6083	52.7272	26.4542	21.9856	41.163	26.3766	60.2666	77.313	89.5431	48.7001	85.4601	32.8268	73.1092	42.841	55.0202	122.821	54.3154	49.1331	43.1151	39.3055	40.3833	51.9503	31.5126
PDCD1LG2	70.1178	78.9748	87.3495	90.867	89.7822	159.558	85.2885	147.312	108.498	154.662	162.812	153.03	191.602	164.178	81.4007	123.358	56.8317	49.3359	65.2735	127.682	97.5275	100.31	261.125	117.154	65.9569	181.117	267.824	323.471	310.111	346.233	302.347	365.416	138.602	304.899	189.279	113.506	152.648	306.759	120.291	142.961	462.001	75.7187	136.802	87.6873
PDCD2	67.88	71.3811	67.9385	148.416	97.2641	99.7235	60.2901	82.3782	87.5595	66.9963	72.9315	79.8417	66.5969	71.8278	68.3766	56.2281	71.7384	65.6167	61.151	150.381	101.46	91.5454	133.073	81.2522	115.425	86.4422	66.9559	67.6461	74.7359	71.6345	63.5807	94.3008	82.067	78.0939	84.1242	77.9814	100.011	67.277	62.6871	82.4481	70.2345	144.707	89.1813	97.2781
PDGFB	41.7723	27.3374	58.233	48.4624	35.5388	32.6368	33.3311	31.9821	55.2006	39.2	41.6017	38.2575	40.9407	31.7162	40.7004	24.6715	36.3351	48.8425	31.6061	124.845	55.0559	62.3288	77.8354	77.4731	84.2783	65.8608	56.8111	70.106	46.3878	77.604	17.5862	117.876	82.067	29.9083	56.0828	20.795	49.1282	38.8849	44.8975	28.7434	47.6821	50.4792	30.3043	23.2919
PDGFRB	1827.54	1592.41	1487.93	269.572	1150.33	435.157	708.776	710.391	1286.74	1106.86	778.62	849.981	1002.23	1089.08	647.95	558.839	1096.57	1445.54	772.976	1447.07	1510.1	2486.34	1295.58	1462.54	1011.34	2593.27	2186.21	568.227	801.478	857.624	1155.95	2434.14	736.779	558.289	1408.3	489.983	550.938	540.068	376.123	400.895	351.817	864.876	565.392	828.919
PECAM1	692.972	786.711	1199.75	278.659	855.737	268.347	565.649	419.644	591.978	768.32	555.717	329.347	893.053	457.552	672.37	718.917	539.436	850.55	500.888	1163.33	1061.79	1097.57	1330.73	574.434	573.459	1308.98	1752.01	703.52	553.217	449.705	452.505	1078.57	662.007	521.734	969.765	432.797	422.854	450.571	707.348	170.191	412.386	385.324	600.026	432.271
PIGR	19.3943	8.3531	24.637	6.0578	173.018	14.5052	23.0377	9.20697	43.7798	36.3491	33.8977	26.6139	2.72938	3.2649	51.5538	8.60635	44.7201	25.6547	17.1772	36.886	11.0112	12.6605	62.7705	13.2271	25.6499	65.8608	27.391	202.938	163.216	266.639	5.41113	47.1504	71.1247	17.4465	21.0311	5.19876	22.8095	8.64109	238.042	8.32045	7.08788	25.2396	75.3279	6.16551
PLA2G2A	231.985	271.096	203.069	2159.61	283.375	636.417	5435.42	438.058	1971.99	1913.67	2720.04	4025.35	2113.63	817.624	1219.93	776.866	241.302	186.49	123.676	757.581	576.513	810.275	2166.84	3025.23	108.096	277.85	2473.31	541.169	1066.06	1090.44	68.3155	1187.6	2029.79	2768.18	181.49	1715.16	1614.21	3575.56	1735.76	1009.8	3409.27	1312.46	958.483	218.533
PLA2G2E	10.4431	3.79687	11.1987	24.2312	7.48185	16.3184	5.88196	4.84578	15.2277	4.27636	6.16322	23.2872	6.00464	3.73131	2.71336	6.88508	32.6084	7.40038	4.80963	31.2112	9.43815	10.7128	37.6623	18.8959	23.8178	22.6396	14.2028	24.5986	6.01323	21.8883	8.11669	47.1504	31.0031	11.631	6.23142	5.63199	12.2821	7.40665	3.38849	9.83326	9.02094	6.73056	7.79254	3.42529
PLAU	107.414	105.553	111.24	405.873	48.632	203.073	206.849	238.897	140.857	173.193	279.913	425.822	162.671	247.199	130.241	94.0961	67.0801	108.539	80.3895	130.52	100.674	149.005	158.182	895.664	153.9	218.164	357.098	111.924	111.674	139.289	93.3419	303.531	85.7144	381.331	156.565	235.677	219.323	323.424	136.387	275.331	356.327	149.755	218.191	223.329
PLAUR	84.2905	46.3218	47.0343	175.676	34.6036	76.1525	61.2704	33.9204	95.1734	42.7636	77.5539	116.436	30.0232	53.1712	29.8469	56.8019	20.4967	25.6547	34.3545	70.9346	33.82	66.2244	153.16	415.709	67.7891	88.5004	297.244	157.431	98.7888	366.132	198.182	120.823	62.0062	173.634	46.7357	54.1538	42.1099	59.8704	78.7825	72.6149	82.4772	38.7007	80.5229	40.4184
PML	287.184	233.128	330.734	2689.66	360.999	1350.8	792.594	429.82	443.508	827.476	1085.75	638.734	581.358	425.37	393.437	1313.33	354.966	331.044	305.068	445.469	401.121	364.234	1659.65	563.097	441.545	388.99	556.951	1879.33	1600.38	2527.11	1143.78	439.088	1117.93	1523.66	905.114	844.366	1124.69	649.933	1257.13	1276.05	715.876	886.751	1747.26	608.331
POU2F2	6.7134	22.0218	20.1576	66.6358	18.7046	47.142	21.5672	21.806	41.8763	47.7527	35.9521	34.9307	32.2067	28.9177	15.7375	47.6218	15.8384	14.3074	17.1772	45.3981	12.5842	21.4255	60.2597	30.2334	40.307	43.2211	43.6228	40.5877	35.2204	43.7766	23.6737	85.4601	72.9484	24.9236	31.936	31.6258	68.4286	27.7749	30.4964	33.2818	37.3725	20.1917	18.1826	16.4414
PPARG	55.945	19.7437	59.7261	54.5202	167.406	23.571	35.7819	24.7135	49.4902	42.7636	21.0577	36.5941	27.8397	20.0558	17.9082	24.0978	30.745	31.0816	52.2188	76.6093	55.0559	63.3027	75.3246	60.4668	42.1392	65.8608	45.6517	35.668	51.542	41.7868	35.8487	70.7256	54.7113	33.2315	28.8203	24.2609	42.1099	24.6888	50.8274	37.0638	19.3306	58.8924	32.9018	26.0322
PPBP	15.6646	21.2624	23.1439	18.1734	17.7694	19.9447	1.96065	4.84578	53.2971	16.3927	7.19043	123.089	8.73402	6.5298	6.51206	4.0163	11.18	31.575	54.2801	45.3981	9.43815	23.3733	102.944	18.8959	36.6427	28.8141	26.3766	24.5986	12.8855	19.8985	10.1459	76.6194	9.11855	9.13865	14.0207	10.3975	21.055	14.1961	17.7896	21.9357	9.6653	37.0181	4.32919	23.2919
PRDM1	233.477	238.443	200.829	336.208	224.456	145.052	101.464	219.998	137.05	103.345	130.455	119.763	182.868	179.569	109.077	134.259	228.259	139.127	172.459	184.43	220.223	179.195	165.714	1235.79	218.024	86.4422	141.013	712.129	299.803	248.731	257.028	138.504	289.97	338.13	322.476	182.823	131.594	201.831	132.998	227.678	154.645	171.629	247.63	234.29
PRF1	29.8373	34.9312	34.3425	242.312	32.7331	271.973	220.574	63.9642	72.3318	126.153	162.298	104.792	147.387	104.01	43.4137	383.843	26.0867	12.8273	42.5996	110.658	47.9772	31.1644	449.437	73.6939	98.9354	166.71	323.62	485.822	934.628	861.604	657.452	253.433	457.751	363.885	263.278	599.157	852.726	298.118	552.324	391.818	344.729	291.097	909.996	156.193
PRKCD	310.308	199.715	229.199	330.15	297.404	271.973	294.588	249.073	363.562	262.283	287.103	294.416	267.479	243.002	236.062	465.89	218.01	189.943	222.617	238.34	250.111	230.811	361.558	347.684	230.849	236.687	317.533	373.899	347.049	559.147	514.733	268.168	548.937	333.145	368.433	229.612	238.623	320.337	370.193	271.549	432.361	292.779	294.385	253.471
PSMB10	111.144	105.553	109	711.792	93.5231	763.338	369.583	231.143	357.852	589.425	614.268	530.615	350.452	335.818	210.014	846.865	78.2601	75.9772	107.873	139.032	108.539	99.3365	713.073	147.388	183.214	257.269	377.388	880.63	840.134	1289.42	852.252	338.894	554.408	815.002	401.148	557.567	738.678	511.676	817.474	642.188	481.332	782.427	693.536	324.032
PSMB5	780.247	823.92	810.036	405.873	1025.01	672.68	528.396	688.585	574.847	561.629	555.204	578.852	650.138	477.608	623.53	529.004	724.838	531.841	779.847	1137.79	710.221	871.629	537.315	752.056	796.98	561.875	617.82	608.815	766.258	505.421	622.956	562.858	505.168	603.982	556.934	685.803	443.909	474.025	577.738	620.252	492.93	580.51	610.416	845.361
PSMB7	538.564	821.642	654.748	487.653	634.087	640.044	471.047	595.546	517.743	540.247	487.408	513.981	494.018	517.72	568.177	720.638	614.901	599.924	599.829	567.477	709.434	626.21	414.285	769.062	643.08	450.735	353.04	678.921	741.346	539.248	720.356	453.823	406.688	530.873	595.88	534.173	466.718	413.538	485.402	481.073	402.721	232.204	511.71	606.961
PSMB8	472.922	442.715	512.152	975.306	470.421	1240.2	853.865	485.062	784.229	1122.54	1182.82	848.318	965.655	766.785	567.634	1308.74	293.475	304.402	389.58	697.996	511.233	506.422	1122.34	236.198	661.401	446.618	748.689	1340.62	1779.06	1862.5	1605.08	642.424	1216.42	1679.02	1047.66	1195.72	1317.69	998.663	1440.11	1601.31	967.818	1034.82	1353.3	613.811
PSMB9	204.386	200.475	276.233	951.075	228.196	1084.27	537.219	354.711	550.102	1002.09	1019.5	723.565	850.475	479.007	297.384	1737.33	141.614	140.114	287.203	411.421	261.909	244.446	1644.59	171.952	337.113	409.572	830.862	1815.38	2158.75	2288.32	1792.44	727.884	962.919	1632.5	839.684	1291.89	1872.14	825.224	1724.74	1166.38	796.421	1150.92	1559.37	317.181
PSMC2	822.019	880.113	725.673	596.693	852.931	779.656	755.342	803.43	656.696	756.203	731.369	637.07	724.378	676.3	621.902	799.817	844.091	688.235	628	743.394	865.95	818.066	569.956	823.86	720.03	685.363	714.196	908.918	1019.67	887.472	875.25	621.796	724.013	704.507	791.391	740.824	698.323	637.589	740.386	708.751	691.391	499.744	842.46	901.535
PSMD7	1090.55	1117.8	926.502	1829.46	1146.59	781.47	916.116	845.588	816.588	796.829	736.505	730.219	762.589	796.169	733.149	804.407	997.816	883.112	792.214	922.149	1101.12	1082.96	733.159	905.112	835.454	670.956	665.501	943.356	879.65	911.35	859.693	618.849	652.888	798.386	850.589	780.681	731.66	703.631	842.888	878.186	733.918	540.127	997.445	944.694
PTAFR	52.9613	52.3967	38.822	181.734	58.9196	101.537	92.6409	71.7175	98.9803	64.8581	93.9891	126.416	93.3448	187.498	85.1994	121.063	19.565	32.5617	32.9803	93.6336	51.1233	50.6422	185.801	98.2585	97.1033	135.838	139.999	194.329	105.661	159.188	223.885	138.504	271.733	164.496	101.261	71.483	84.2199	166.65	98.2663	146.743	208.126	90.8625	119.486	123.31
PTGER4	144.711	94.1623	85.8563	208.994	123.451	110.602	94.6016	93.0389	142.76	113.324	108.884	126.416	115.18	115.204	65.6633	82.0472	94.0985	70.0569	70.0831	181.593	117.977	154.848	193.333	200.296	130.082	98.7911	141.013	137.752	162.357	244.751	102.135	212.177	169.605	123.787	130.86	113.073	250.905	179.611	101.655	130.858	186.218	134.611	88.3155	78.0965
PTGS2	158.884	162.506	40.3151	36.3468	28.0569	48.9552	17.1557	15.9911	39.9728	14.9673	21.0577	38.2575	14.7387	13.0596	18.9935	13.1964	55.9001	24.6679	28.8578	130.52	30.674	73.0416	60.2597	755.835	42.1392	63.8026	102.463	60.2666	38.6565	238.782	77.1085	53.0442	32.8268	23.262	12.4628	14.7298	24.5641	11.7272	22.0252	58.2432	19.9749	10.0958	34.6335	21.9218
PTK2	669.102	674.323	671.919	484.624	721.063	436.97	362.721	329.028	567.233	504.611	456.592	349.307	379.384	304.568	401.034	343.106	640.056	577.23	494.704	805.817	732.243	785.927	547.359	534.753	426.888	526.886	410.866	436.625	382.27	511.391	239.442	403.725	435.867	526.719	476.704	280.3	361.444	297.5	317.671	314.664	277.716	545.175	476.211	313.071
PTPN2	101.447	110.109	126.171	221.11	138.414	192.194	120.09	112.907	152.277	156.087	154.081	148.04	108.083	143.656	127.528	143.439	104.347	84.3643	107.873	133.357	99.8871	130.501	215.93	162.504	142.907	168.768	147.1	195.559	177.82	274.599	153.541	150.292	258.967	189.419	116.839	124.77	128.084	111.717	106.738	149.012	130.804	161.533	149.79	97.2781
PTPN22	26.8536	48.5999	25.3836	42.4046	32.7331	70.713	51.4672	53.7881	95.1734	49.1782	74.4723	46.5743	62.2299	105.41	25.5056	86.6372	22.36	18.2543	27.4836	48.2355	36.9661	33.1122	128.052	35.9022	43.9713	86.4422	111.593	138.982	106.52	83.5736	71.6974	123.77	72.9484	64.8014	97.366	151.197	203.531	100.607	92.3364	51.4355	72.1676	23.5569	76.1937	34.9379
PTPN6	202.148	275.652	218	218.081	185.176	335.434	292.137	330.966	319.783	454.72	431.426	350.971	329.163	452.888	275.677	579.494	163.042	141.101	216.433	252.527	226.516	239.576	404.242	153.057	214.36	279.908	372.315	455.074	464.737	797.929	655.423	306.478	536.171	481.856	380.896	516.41	635.158	525.872	509.968	422.074	619.868	375.228	327.287	230.864
PTPRC_all	368.491	442.715	455.412	1132.81	515.312	1066.13	975.916	900.83	1168.73	1182.41	1564.94	1081.19	1012.05	1723.87	739.661	1525.05	205.899	165.769	404.696	956.198	450.671	520.056	2119.13	408.151	527.655	658.608	1297.52	1969.12	2218.02	2320.16	2123.19	1202.34	1672.34	1684.84	1239.27	1843.83	2237.09	2012.14	1386.74	1688.3	2018.76	671.373	924.715	693.963
PYCARD	132.776	128.334	128.411	315.006	94.4584	152.305	142.147	174.448	106.594	97.6436	127.373	129.743	188.327	139.458	175.283	222.044	102.483	84.3643	131.234	201.454	151.797	149.005	160.692	85.0314	221.689	98.7911	119.709	216.468	128.855	153.218	122.427	150.292	271.733	176.958	180.711	112.64	175.458	135.789	204.157	99.089	127.582	186.773	184.423	152.083
RAF1	584.066	550.546	444.96	321.063	473.227	351.752	359.29	375.063	357.852	396.989	318.433	369.268	370.104	394.586	307.695	399.908	484.467	414.915	473.405	539.103	507.3	556.09	364.069	438.384	386.581	335.478	333.765	463.683	381.411	407.919	345.636	288.796	382.979	299.083	440.094	308.893	356.18	276.515	319.365	259.447	260.963	440.851	378.371	364.45
RAG1	9.69714	6.07498	11.9452	21.2023	7.48185	12.6921	9.31311	6.29951	22.8416	8.55272	3.59521	14.9703	4.91288	7.92904	15.1948	8.60635	17.7017	12.334	7.55798	42.5607	15.7302	14.6083	40.1731	28.3438	45.8034	37.0467	22.3186	29.5183	10.3084	21.8883	3.38195	55.9911	20.0608	9.13865	11.6839	5.63199	26.3187	8.02387	13.554	10.5897	6.44353	31.9701	15.5851	8.22069
RAG2	5.22154	5.31561	6.71919	30.289	13.0932	30.8236	4.90164	4.84578	15.2277	7.84	5.64962	13.3069	6.55051	5.13055	5.42672	5.16381	9.31668	7.40038	3.43545	25.5364	11.0112	12.6605	30.1298	20.7855	29.3142	26.7559	12.1738	23.3687	8.59033	21.8883	5.41113	35.3628	20.0608	10.8002	16.3575	5.63199	17.5458	7.40665	9.31835	13.6153	9.6653	18.509	11.2559	7.53563
RARRES3	79.069	74.4186	135.877	69.6647	143.09	313.676	194.595	75.5941	199.864	522.429	439.643	241.188	240.185	130.13	65.1206	948.993	69.8751	68.5769	78.3282	170.243	86.5163	88.6238	692.986	88.8106	84.2783	267.559	259.708	1220.09	1243.88	1743.11	1291.23	418.46	501.52	1087.5	293.656	551.069	642.176	192.573	1606.15	421.317	217.791	228.839	600.892	95.908
RELA	293.152	259.706	224.72	408.902	224.456	248.402	215.182	177.355	234.127	186.022	234.202	254.495	200.882	201.957	164.972	240.404	213.352	170.702	180.705	289.413	254.83	263.924	293.766	294.776	175.885	232.571	214.056	285.344	286.917	390.01	323.315	162.08	229.788	298.252	230.563	194.52	191.249	211.707	273.621	210.281	184.285	250.713	266.678	187.021
RELB	56.691	50.1186	59.7261	139.329	86.9765	157.744	105.875	73.6558	110.401	99.7818	152.026	241.188	82.4273	109.607	64.5779	84.916	57.7634	28.1214	43.2866	59.585	33.82	45.7727	102.944	102.038	38.4749	98.7911	60.869	79.9454	78.172	147.249	102.811	79.5663	96.6567	150.372	68.5457	94.0109	103.52	109.248	59.2986	123.294	171.398	109.372	77.0596	59.6
RIPK1	518.424	492.833	313.562	272.601	349.777	487.739	387.229	292.2	388.307	477.527	367.225	291.09	371.196	323.691	233.891	430.317	350.307	448.956	309.877	380.209	343.706	319.435	253.593	239.978	201.535	286.083	205.94	263.205	353.922	425.827	219.827	203.336	255.32	345.607	319.36	253.006	324.597	233.927	229.57	224.652	225.524	349.989	240.703	204.147
RIPK3	223.034	173.896	177.685	230.196	99.1345	266.534	241.651	252.949	285.52	265.134	230.094	241.188	251.103	277.05	165.515	301.222	190.06	176.129	149.098	204.292	164.381	157.77	273.679	211.634	163.06	209.931	250.577	286.574	322.996	360.162	250.941	176.814	264.438	356.407	252.373	208.817	370.216	252.443	240.583	209.524	219.08	156.485	210.399	174.005
RORC	92.4958	74.4186	79.8837	42.4046	81.3651	45.3289	31.3705	23.2597	70.4283	44.1891	30.3025	51.5644	36.5737	34.0482	37.987	72.8671	88.5085	90.778	107.873	68.0972	89.6624	63.3027	40.1731	52.9084	45.8034	39.1048	31.449	41.8176	30.0662	25.868	10.8223	44.2035	65.6536	45.6933	45.9568	29.4597	40.3553	22.2199	41.509	20.4229	23.1967	35.3354	40.6944	13.7011
RUNX1	66.3881	59.2311	75.4043	136.301	86.9765	94.284	85.2885	72.2021	70.4283	99.069	95.5299	148.04	47.4912	83.4881	91.7115	76.3096	84.7818	101.632	49.4704	96.471	58.2019	74.0155	230.995	336.346	58.6284	211.989	227.244	172.19	97.9298	210.924	144.748	132.611	158.663	105.51	63.8721	110.474	85.9744	102.459	77.0882	95.307	81.8329	92.5451	165.375	81.5218
S100A7	283.455	2430.75	901.865	12506.3	9996.69	4493	1999.38	50553.1	2653.43	2355.56	1719.03	352.634	19006.3	6072.71	37331.5	20847.4	484.467	903.34	469.282	3671.57	514.379	937.854	40.1731	148569	20386.2	123.489	200.868	28228.1	22973.1	5308.91	9564.16	94.3008	26770.3	5861.2	12303.2	4661.12	398.29	24046.3	11907.2	5115.57	5101.99	1795.38	36437.1	69573
S100A8	299.865	445.752	364.329	21556.7	3041.37	3160.33	1307.76	26646.9	738.545	923.694	2341	1438.81	6644.95	3033.09	33317.9	10761.4	69.8751	425.275	227.427	1713.78	188.763	205.49	818.527	79895.5	16058.7	1850.28	1525.78	20379.9	20455.3	7666.88	11229.4	2130.61	15461.4	12622.1	1679.37	3887.81	273.715	21652.1	11847.9	8104.88	8615	1431.93	27246.2	44588.3
S100A9	497.538	612.814	550.227	41520.2	4144.01	6054.12	2427.29	41974.1	1861.59	2506.66	5751.83	4286.5	12968.4	5298.46	55777.4	16809.9	179.812	496.812	560.665	2763.61	335.841	298.984	1840.43	175618	36206.7	4404.44	3269.68	43637.9	31757.6	18233	21536.3	4246.48	37778.2	18635.4	5806.13	6955.94	919.4	38453.5	22224.3	16016.9	17024.5	4403.47	57871.7	80565.5
S1PR1	49.9776	36.4499	63.459	96.9248	79.4947	68.8999	36.2721	41.1891	87.5595	51.3163	55.469	73.1882	34.3902	60.6338	37.987	31.5566	38.1984	32.0683	28.1707	113.495	73.9321	92.5193	115.498	88.8106	75.1176	80.2678	76.0862	88.5549	40.3746	87.5533	39.9071	94.3008	80.2433	42.3701	56.8617	28.16	103.52	37.0332	54.2159	47.6535	30.2846	89.1799	70.9987	32.8827
sCTLA4	8.9512	11.3906	13.4384	18.1734	12.158	9.06577	2.94098	5.33035	9.51734	5.70182	7.70403	8.31684	8.18814	9.32828	2.71336	6.31132	2.795	6.41366	4.12254	25.5364	7.86512	5.84333	25.1082	18.8959	18.3214	24.6978	9.13035	12.2993	10.3084	19.8985	13.5278	29.469	18.2371	14.1234	10.905	3.46584	8.7729	5.55499	5.92986	4.53843	4.51047	11.7785	8.65838	6.16551
SELE	69.3718	199.715	26.1302	339.237	51.4377	329.994	143.128	321.275	167.505	156.087	440.157	395.882	30.0232	223.879	28.7616	16.6389	18.6334	32.5617	50.8446	96.471	29.101	101.284	188.311	168.173	58.6284	259.327	66.9559	81.1754	60.9913	300.467	83.8725	88.407	54.7113	17.4465	10.905	97.4768	235.114	51.8465	16.0953	139.935	118.561	48.7965	188.753	112.349
SELL	38.0426	34.1718	35.0891	230.196	44.8911	206.7	127.933	119.691	76.1387	73.4109	184.897	93.1486	38.7572	359.139	49.3831	156.062	23.2917	9.86717	51.5317	136.194	26.7414	47.7205	223.463	26.4542	80.614	82.3259	87.2455	177.11	159.78	405.929	234.031	91.3539	116.717	128.772	77.8928	211.85	377.235	184.549	314.283	281.383	177.841	82.4493	181.826	93.1678
SELPLG	14.9187	16.7062	18.6644	93.8959	22.4456	65.2736	30.8803	34.8896	60.911	42.0509	38.5201	29.9406	24.0185	56.9025	29.8469	28.6878	12.1117	8.88046	22.674	17.0243	15.7302	19.4778	92.9003	35.9022	54.9641	61.7445	44.6373	54.1169	43.8107	95.5126	18.2625	67.7787	58.3587	44.8625	43.62	38.5575	64.9195	52.4637	50.8274	39.333	40.5943	35.3354	19.9143	20.5517
SERPING1	3027.74	2803.61	3609.7	2044.51	2910.44	2012.6	2353.77	1032.63	3315.84	2912.2	2722.09	2787.81	3287.81	2035.9	1548.24	8111.2	1968.61	1720.34	1800.17	3192.06	3429.98	3188.51	7587.7	2800.37	2903.94	5478.79	7681.67	6682.21	5668.76	7245.03	6934.36	5024.46	4287.54	4595.08	4939.18	2206.01	3131.93	2249.15	7048.06	1459.86	2058.71	3245.81	7288.62	1190.63
SH2D1A	2.98373	11.3906	7.46577	57.5491	13.0932	21.7579	19.1164	30.5284	20.9381	14.2545	31.3297	9.98021	24.5644	56.4361	8.68275	32.1304	2.795	6.90702	6.8709	31.2112	9.43815	14.6083	40.1731	13.2271	21.9856	24.6978	22.3186	29.5183	60.1323	43.7766	24.3501	17.6814	29.1794	38.2162	38.1675	134.735	191.249	64.1909	41.509	36.3074	56.7031	28.6049	18.1826	22.6069
SIGIRR	46.2479	50.1186	51.5138	99.9537	52.373	77.9656	69.1131	90.616	102.787	57.0182	105.288	68.1981	61.1381	97.0141	58.0659	82.6209	57.7634	67.0968	61.151	87.9589	48.7638	51.616	178.268	66.1355	104.432	98.7911	62.898	114.383	91.0575	109.442	36.5251	82.5132	138.602	72.2784	105.934	97.4768	171.949	94.4347	73.6997	71.8585	74.745	55.5271	72.7304	53.4345
SKI	1463.52	1012.24	1122.85	684.531	1061.49	556.638	547.022	466.648	715.704	568.756	522.847	499.011	594.459	569.492	452.045	514.66	920.488	738.558	638.993	1242.77	1223.81	1361.49	642.77	689.699	452.538	531.002	562.024	429.245	425.221	557.157	355.782	444.982	517.934	441.148	681.562	400.305	449.173	496.245	427.797	495.445	420.118	630.99	576.648	395.278
SLAMF1	15.6646	23.5406	20.1576	81.7803	33.6683	70.713	43.1344	62.5105	39.9728	38.4873	60.605	43.2476	37.1196	45.7086	24.9629	25.819	17.7017	5.9203	13.7418	53.9103	18.8763	15.5822	30.1298	58.5772	58.6284	26.7559	13.1883	43.0475	37.7975	59.6954	48.0237	64.8318	71.1247	58.9858	36.6096	38.1243	92.9928	88.8798	30.4964	121.025	110.829	58.8924	22.5118	42.4735
SLAMF6	7.45934	11.3906	16.4247	36.3468	18.7046	36.2631	16.6656	19.3831	20.9381	14.9673	20.0305	19.9604	21.835	19.5894	7.05473	19.5077	9.31668	6.90702	10.9934	51.0729	14.9437	20.4516	70.3029	26.4542	32.9785	39.1048	29.42	52.887	52.401	33.8274	18.9389	73.6725	52.8876	32.4007	41.2832	46.3556	73.6924	28.3921	55.063	20.4229	25.1298	26.9222	28.5727	15.0713
SLAMF7	19.3943	18.9843	17.1713	27.2601	12.158	39.8894	23.5278	32.9513	64.7179	50.6036	58.5506	43.2476	33.8443	20.9886	20.0788	45.3268	20.4967	12.334	20.6127	65.2598	25.1684	17.53	128.052	68.0251	76.9498	63.8026	59.8545	205.398	255.992	541.238	257.705	85.4601	184.195	163.665	91.9135	107.441	205.286	62.3393	92.3364	50.6791	123.071	67.3056	51.0844	29.4575
SLC2A1	543.04	353.108	342.679	196.879	300.209	357.191	350.467	696.823	264.582	136.844	172.057	134.733	575.899	413.709	401.577	390.154	391.301	278.254	353.851	598.688	483.705	411.954	85.3679	177.621	503.838	37.0467	92.318	202.938	200.155	97.5025	108.899	153.239	226.14	783.432	589.648	112.64	98.2565	339.471	496.414	189.858	329.264	260.809	435.517	474.06
SMAD3	543.04	506.502	542.761	414.959	475.098	223.018	309.783	237.443	496.805	396.989	421.153	261.149	254.924	260.725	306.609	269.092	353.102	336.471	356.599	646.923	503.368	652.505	562.424	406.261	360.931	364.292	406.808	296.413	255.133	415.878	158.275	341.84	455.928	310.714	394.138	248.674	401.799	209.238	477.777	193.64	142.402	306.24	469.284	186.336
SMAD5	439.355	473.849	375.528	154.474	371.287	221.205	202.928	245.196	266.485	249.454	194.141	234.535	229.268	235.073	230.635	215.159	402.481	375.446	345.606	303.6	358.65	372.999	150.649	136.05	207.031	203.757	169.419	111.924	188.987	115.411	84.5488	203.336	173.253	152.034	284.309	180.224	196.513	154.922	146.552	165.653	123.071	200.234	168.838	209.628
SOCS1	129.047	85.8092	118.706	187.792	144.961	250.215	253.415	138.589	62.8144	158.938	226.498	206.258	152.299	102.611	42.8711	389.581	49.3784	37.9886	43.2866	255.364	330.335	215.229	236.017	181.4	102.6	267.559	123.767	612.505	694.958	1613.77	1013.91	144.398	200.608	555.796	214.205	162.895	163.176	295.031	316.824	938.698	471.667	477.869	212.996	237.715
SOCS3	1810.38	965.163	216.507	1478.1	686.46	618.286	394.582	300.923	123.725	277.251	645.084	515.644	158.304	448.69	211.099	268.518	163.042	62.1632	133.295	3112.61	375.953	1959.46	868.744	3648.79	89.7747	496.014	752.746	814.213	482.777	1697.34	1098.46	347.734	446.809	877.311	127.744	470.921	189.495	533.279	306.659	1602.07	638.554	218.743	524.698	740.547
SPP1	6.7134	2.27812	17.9178	9.0867	111.293	7.25262	15.6852	6.78409	13.3243	1.42545	11.8128	29.9406	63.8675	6.99621	72.718	27.5403	11.18	8.3871	15.116	31.2112	6.2921	9.73888	20.0866	166.284	49.4677	39.1048	954.629	84.8651	110.815	435.776	427.479	159.133	36.4742	348.1	66.2089	8.23137	17.5458	31.4782	389.677	15.8845	149.49	45.4312	102.169	31.5126
SRC	103.685	130.612	138.117	202.936	115.033	116.042	175.479	117.752	197.961	155.374	131.996	158.02	121.184	106.809	83.5714	164.668	135.092	120.38	128.486	161.731	118.763	159.718	138.095	170.063	119.089	123.489	149.129	233.687	268.018	314.396	260.41	117.876	147.721	211.851	146.438	108.308	110.539	154.922	144.858	124.05	222.946	191.821	142.863	113.719
STAT1	177.532	147.318	246.37	769.341	174.888	1261.96	514.672	166.695	508.226	1427.59	1183.34	695.288	793.158	307.833	258.312	1960.53	152.794	140.114	163.527	371.697	162.022	175.3	1968.48	421.378	265.66	395.165	1063.18	1835.06	2086.59	2602.72	1916.89	975.424	826.141	2070.32	923.03	1149.79	1670.36	737.579	1617.16	1008.29	939.467	831.224	1737.74	458.988
STAT2	450.544	442.715	397.925	536.115	365.675	1116.9	1029.83	404.138	805.167	1458.24	1395.97	808.397	908.338	560.63	578.488	2099.38	511.486	518.027	463.785	462.493	392.47	494.735	2676.53	655.687	544.145	1636.23	1406.07	2479.54	2905.25	3020.59	2101.55	1063.83	1736.17	1949.03	1322.62	1064.45	1484.37	721.531	1847.58	1015.85	722.32	814.397	1916.97	645.324
STAT3	2113.23	1375.22	1844.04	6369.78	2386.71	2607.32	1777.82	1953.33	1673.15	2014.17	2259.33	1458.77	1425.83	1448.22	2172.86	2040.85	1355.58	1340.95	1205.84	2911.15	1679.2	2092.88	2694.11	5491.14	927.061	1914.08	1930.56	2672.64	2197.41	3229.52	1750.5	1317.26	2711.86	2434.2	1515.79	1760.21	1400.16	2641.7	1941.61	2595.98	1719.78	2278.29	2742.97	2978.63
STAT4	20.1402	12.15	23.1439	18.1734	25.2512	58.0209	25.9787	23.2597	30.4555	19.9564	30.8161	24.9505	20.7433	28.4513	10.8534	28.6878	18.6334	14.8008	15.8031	31.2112	11.0112	29.2166	87.8787	35.9022	38.4749	45.2793	31.449	57.8067	36.0794	59.6954	39.9071	76.6194	51.0639	29.0775	32.715	44.6227	96.5019	35.1816	32.1907	37.0638	32.2177	40.3833	25.9751	17.1264
STAT5A	214.083	183.009	218.747	263.514	454.522	232.084	242.631	160.88	197.961	286.516	278.886	242.852	221.626	192.629	137.839	259.338	129.502	135.18	116.118	388.721	224.942	281.454	268.658	124.713	135.578	226.396	212.027	263.205	296.366	358.172	246.206	229.858	200.608	341.453	256.267	204.918	180.722	269.725	325.295	267.011	298.336	292.779	185.289	117.145
STAT5B	247.65	201.234	229.946	99.9537	301.144	175.876	182.831	184.139	241.74	255.156	201.846	176.317	216.167	223.879	157.917	195.077	211.489	206.717	218.494	374.535	196.628	245.42	258.614	175.732	152.067	288.141	255.65	221.387	195.86	232.812	156.246	191.549	242.554	183.604	239.131	191.488	212.304	210.472	214.322	176.999	152.712	275.953	172.302	130.846
STAT6	610.174	634.836	612.193	1411.47	490.061	859.435	796.516	801.007	923.182	717.003	919.861	853.308	842.287	776.113	698.961	888.749	757.446	567.363	696.709	692.321	665.389	648.609	1190.13	786.068	652.241	802.678	764.92	1054.05	986.17	1134.21	897.571	607.061	1457.14	879.803	967.429	631.216	763.242	733.258	740.386	768.507	766.136	703.343	876.228	692.593
SYK	211.845	229.331	156.035	163.561	142.155	215.765	188.223	200.615	205.574	211.68	223.93	236.198	222.717	262.125	204.587	194.503	152.794	96.6983	149.098	173.08	183.257	210.36	278.701	113.375	186.878	273.734	260.722	308.712	242.247	366.132	397.718	318.265	342.858	220.158	262.499	166.794	154.403	258.615	188.908	221.627	297.047	272.587	131.607	179.485
TAGAP	168.581	189.843	157.528	96.9248	173.953	134.173	113.228	130.351	165.602	146.822	139.7	136.396	112.996	188.898	68.9193	189.913	85.7135	35.0285	131.234	411.421	157.302	148.031	243.55	69.9147	122.753	69.9771	134.926	312.402	207.027	463.634	396.365	182.708	118.541	165.327	127.744	161.162	228.095	138.875	127.068	183.05	149.49	63.9403	64.072	66.4505
TAL1	42.5182	59.2311	73.9111	57.5491	69.2071	29.0105	28.4295	24.7135	26.6485	34.9236	29.2753	21.6238	37.6654	20.9886	32.5603	20.0815	40.9934	36.5085	34.3545	110.658	76.2917	100.31	82.857	69.9147	51.2998	37.0467	55.7966	36.8979	33.5023	35.8172	24.3501	61.8849	40.1216	29.9083	22.5889	10.8308	31.5824	27.1577	60.9929	25.7178	19.9749	43.7486	36.3652	19.1816
TAP1	105.177	94.9216	100.788	530.058	73.8833	594.715	266.159	129.867	182.733	434.763	424.749	271.129	274.03	128.73	96.0529	559.986	59.6268	44.4023	106.499	204.292	81.0108	74.0155	371.601	75.5835	150.235	142.012	187.679	651.863	658.019	979.005	571.55	135.557	291.794	796.724	264.057	337.486	463.209	198.128	668.38	552.176	235.833	336.528	503.052	154.138
TAP2	154.408	131.372	156.781	1517.48	180.5	1334.48	610.254	257.795	361.659	775.447	964.544	716.912	558.431	256.528	204.045	1017.84	167.7	117.913	134.67	278.064	201.347	159.718	871.254	222.971	483.684	228.454	391.59	1534.95	1516.19	1868.47	1188.42	341.84	537.995	1353.35	616.132	686.67	1035.2	443.164	1059.75	1326.73	587.65	553.588	924.715	304.165
TAPBP	443.085	328.809	471.09	1196.42	415.243	1173.11	1047.48	515.106	769.001	1151.05	1471.98	1119.45	1033.34	710.349	599.652	1542.26	335.4	332.524	380.648	723.533	487.638	391.503	1433.68	445.942	507.502	689.48	654.342	1419.34	1648.48	1621.73	1365.63	677.787	941.035	2045.4	991.575	1083.51	1389.63	1133.22	1322.36	1173.18	1299.02	1352.84	1075.37	610.386
TBK1	167.835	183.768	145.582	205.965	152.443	146.866	145.088	129.867	119.918	176.044	157.676	89.8219	155.029	156.249	115.046	170.979	121.117	128.767	130.547	173.08	162.022	149.005	261.125	196.517	122.753	177.001	167.39	211.548	196.719	304.447	198.859	141.451	248.025	181.942	205.637	136.901	161.421	120.358	188.061	173.973	138.536	212.012	217.325	130.846
TBX21	2.2378	9.11248	11.9452	42.4046	15.8989	29.0105	45.095	11.6299	49.4902	28.5091	38.5201	21.6238	28.9314	26.1192	13.0241	59.0969	8.38501	8.3871	14.4289	28.3738	9.43815	10.7128	55.238	17.0063	27.4821	34.9885	33.4779	71.3359	87.6214	155.208	76.4322	50.0973	65.6536	58.1551	35.0518	85.7796	228.095	60.4876	49.1331	61.2688	59.9248	45.4312	81.3888	14.3862
TCF4	772.787	756.336	830.193	832.948	655.597	496.804	594.078	443.388	548.199	659.985	506.411	502.337	579.174	472.477	366.303	349.992	759.309	563.416	612.884	854.052	823.478	848.256	733.159	419.488	364.595	475.432	635.066	339.461	383.129	421.847	217.121	545.177	428.572	401.27	567.838	270.769	554.447	372.801	329.531	306.344	348.595	784.11	441.577	335.678
TCF7	39.5345	43.2843	50.7672	181.734	58.9196	94.284	74.5049	164.756	108.498	79.1127	174.625	39.9208	56.7711	130.13	36.9017	59.6707	84.7818	61.6698	58.4026	73.772	80.2242	64.2766	163.203	66.1355	102.6	20.5815	44.6373	100.854	98.7888	109.442	41.2598	58.938	65.6536	68.9553	94.2503	79.2811	124.575	95.052	130.457	71.1021	99.2304	90.8625	45.0236	47.2689
TFRC	369.983	350.071	303.11	281.688	284.31	286.478	245.082	257.311	287.424	224.509	217.767	236.198	234.727	280.315	354.907	205.979	242.234	238.786	279.645	246.852	209.212	126.605	343.982	366.58	254.667	321.071	283.041	227.537	191.564	306.436	259.734	200.389	300.912	268.344	199.406	230.045	184.231	278.984	169.425	273.819	397.566	233.887	212.13	376.781
TGFB1	427.42	430.565	433.761	1462.96	372.222	611.033	561.237	491.362	628.144	543.811	663.574	620.436	644.68	770.516	422.741	910.552	278.569	232.865	238.42	697.996	456.177	552.194	1019.39	581.993	474.523	549.526	697.964	875.71	724.165	1355.09	933.419	716.097	842.554	1203.81	809.306	632.949	757.979	815.348	1020.78	803.302	869.877	954.056	661.5	457.618
TGFBI	2759.95	1920.45	2112.81	2529.13	1334.58	1949.14	2755.21	1232.28	2653.43	1734.06	1762.68	2529.98	1957.51	1965.94	1105.96	1063.74	1257.75	1516.58	1446.32	2414.61	2456.28	2622.68	4296.01	1965.17	789.651	1998.46	4165.47	1980.19	1109.01	1440.65	1304.76	3418.4	1431.61	2344.48	1596.8	1031.95	1652.81	2965.74	1380.81	2010.52	3624.49	2592.95	661.5	813.163
TGFBR1	264.806	257.427	282.953	496.74	219.779	288.292	202.438	222.421	161.795	181.745	202.873	177.98	182.868	204.756	147.607	158.357	187.265	164.782	149.786	366.022	295.729	447.988	396.709	432.715	185.046	234.629	335.794	196.789	156.344	278.579	192.095	241.646	251.672	242.59	190.058	185.856	205.286	253.678	176.202	199.691	193.306	112.737	309.97	201.407
TGFBR2	714.604	544.471	786.892	678.474	850.125	525.815	580.844	287.354	553.909	800.392	697.471	472.397	578.629	484.604	491.66	608.756	481.672	443.036	425.308	1081.04	828.984	965.123	1305.63	982.585	503.838	1416.01	1314.77	656.782	528.305	525.32	457.24	1443.98	561.703	581.551	613.795	675.839	428.118	562.288	854.747	367.613	322.821	661.277	834.668	406.924
THY1	527.375	236.924	406.138	745.109	291.792	487.739	1206.29	441.45	590.075	437.614	1354.37	1405.55	368.466	1033.57	563.293	148.603	200.309	434.649	208.188	408.583	303.594	559.012	1029.44	1095.96	155.732	835.608	1301.58	412.026	280.045	101.482	225.915	1113.93	260.791	561.612	438.536	599.157	552.693	806.707	674.31	576.38	1234.58	977.613	236.374	734.381
TICAM1	234.969	157.95	158.274	315.006	145.896	217.579	181.851	147.796	194.154	174.618	228.039	199.604	149.57	163.245	121.558	140.57	130.434	97.685	131.234	226.991	160.448	199.647	241.039	432.715	183.214	111.14	174.491	338.231	227.644	382.051	238.766	144.398	165.958	246.744	150.333	156.396	182.476	160.477	190.603	285.165	179.775	139.659	193.948	165.099
TIGIT	14.9187	34.9312	34.3425	69.6647	43.9559	48.9552	35.7819	38.7662	47.5867	44.9018	75.4995	36.5941	62.2299	71.8278	22.7922	58.5232	14.9067	11.3473	16.4901	82.2841	25.1684	30.1905	220.952	35.9022	78.7819	55.57	71.0138	99.6243	108.238	171.127	75.0794	91.3539	69.301	90.5557	71.6614	148.165	100.011	65.4254	47.4389	34.7946	99.8747	55.5271	66.6695	31.5126
TIRAP	40.2804	34.9312	55.2467	87.8381	37.4093	50.7683	52.4475	53.3035	62.8144	49.1782	54.4418	43.2476	66.5969	47.1078	39.615	69.9983	50.3101	54.2695	48.7834	31.2112	46.4042	52.5899	72.8138	68.0251	53.132	74.0933	53.7676	59.0366	67.0046	83.5736	45.9946	76.6194	111.246	49.0164	66.9878	43.7562	70.1832	47.526	49.9803	50.6791	39.3055	74.0361	64.072	46.5839
TLR1	135.76	176.934	132.891	193.85	124.386	212.139	133.324	140.527	222.706	297.92	273.75	214.575	166.492	162.778	232.806	349.992	108.073	115.446	137.418	167.406	113.258	154.848	479.567	192.738	133.746	370.467	543.763	351.76	386.565	575.066	519.468	394.885	426.748	284.129	183.048	185.423	189.495	241.333	280.398	279.87	294.469	161.533	212.13	165.784
TLR2	67.88	40.2468	44.048	184.763	70.1424	157.744	208.81	57.1802	127.532	98.3563	118.642	239.525	113.542	91.8836	108.534	375.811	46.5834	27.1347	71.4573	102.146	33.82	52.5899	396.709	224.861	124.585	308.722	306.374	565.768	308.393	774.05	758.234	191.549	574.469	258.375	172.922	145.565	110.539	135.789	650.591	220.114	199.105	402.151	300.446	128.106
TLR3	44.756	43.2843	65.6988	27.2601	41.1502	45.3289	30.8803	17.4448	55.2006	74.8363	55.469	28.2773	36.5737	22.3879	36.9017	78.0309	35.4034	35.5218	32.9803	76.6093	47.1907	50.6422	62.7705	39.6813	49.4677	32.9304	42.6083	55.3468	73.0178	45.7665	37.8779	76.6194	85.7144	51.5088	53.746	36.3913	64.9195	26.5405	67.7698	27.987	18.0419	50.4792	63.2062	27.4023
TLR4	245.412	176.175	178.432	124.185	164.601	121.481	178.42	95.9464	186.54	154.662	135.077	109.782	265.296	214.084	102.565	385.564	136.024	71.537	125.737	411.421	213.931	262.95	552.38	275.88	172.221	520.712	555.937	365.289	261.146	511.391	517.439	403.725	501.52	176.127	260.162	94.0109	133.348	185.783	256.678	148.255	172.042	264.174	221.655	113.719
TLR5	57.4369	58.4717	71.6714	36.3468	86.0413	19.9447	24.5082	25.198	62.8144	45.6145	38.5201	24.9505	68.2345	43.8429	53.7245	53.3594	55.9001	61.1765	50.8446	96.471	54.2693	61.3549	72.8138	30.2334	51.2998	113.198	63.9124	55.3468	69.5817	55.7157	43.289	94.3008	145.897	42.3701	79.4507	29.0264	47.3737	37.0332	54.2159	21.9357	20.6193	42.066	64.072	31.5126
TLR7	19.3943	14.4281	23.8905	15.1445	13.0932	18.1315	5.3918	6.29951	30.4555	26.3709	15.4081	18.2971	18.0139	14.4588	10.8534	47.6218	13.975	5.42695	15.116	59.585	19.6628	31.1644	75.3246	22.675	25.6499	37.0467	66.9559	68.8761	40.3746	63.6751	17.5862	50.0973	52.8876	13.2926	21.0311	33.792	35.0916	12.9616	28.8022	6.80764	11.5984	21.8743	18.1826	4.11034
TLR8	17.1565	20.5031	23.1439	36.3468	19.6399	23.571	17.1557	20.8368	70.4283	59.8691	43.1426	34.9307	70.9639	60.6338	53.7245	196.225	17.7017	11.3473	19.2385	42.5607	25.1684	26.295	115.498	60.4668	56.7962	104.966	137.97	116.843	102.225	125.36	216.445	103.142	191.49	68.1245	68.5457	42.4566	33.337	41.971	103.349	40.0895	47.0378	47.1139	36.3652	28.7724
TLR9	14.1727	13.6687	19.411	21.2023	18.7046	34.4499	10.7836	15.0219	34.2624	27.0836	19.5169	24.9505	6.00464	12.1268	16.8228	17.2127	22.36	13.3207	13.0547	42.5607	16.5168	28.2427	70.3029	52.9084	36.6427	41.163	33.4779	29.5183	18.8987	43.7766	13.5278	32.4159	47.4165	29.9083	17.9153	8.23137	38.6008	12.9616	29.6493	11.3461	17.3975	30.2875	16.4509	15.7563
TMEM173	355.064	359.943	367.316	887.468	305.821	685.372	829.357	588.762	548.199	781.149	1085.75	1069.55	626.666	711.281	493.288	874.405	262.73	337.951	273.462	436.957	372.807	510.317	1064.59	721.822	333.449	736.817	663.472	624.804	754.231	1000.89	1052.46	612.955	696.658	852.387	485.272	666.308	570.239	725.234	762.411	947.019	772.579	726.9	555.868	430.901
TNF	55.1991	81.2529	43.3015	251.399	29.9274	125.108	47.0557	69.2946	85.656	110.473	125.319	159.683	33.2984	52.2384	21.7069	48.1956	40.9934	37.0019	57.7155	85.1215	28.3144	41.8772	67.7921	113.375	76.9498	59.6863	81.1586	107.004	103.943	423.837	116.339	100.195	80.2433	87.2326	45.1778	89.6786	147.385	93.2003	99.9605	87.743	85.0546	94.2278	59.7428	47.2689
TNFAIP3	1294.19	882.392	284.446	399.815	632.216	279.226	222.534	170.087	236.03	208.116	256.287	437.466	158.85	179.103	97.1382	278.272	196.582	99.1651	155.282	885.263	655.951	994.339	321.385	1815.89	141.075	172.884	214.056	558.388	422.644	682.517	457.917	129.664	280.851	482.687	256.267	188.022	243.887	206.152	361.722	306.344	542.545	363.45	235.508	118.515
TNFAIP6	71.6096	22.7812	32.8494	239.283	27.1217	108.789	398.013	29.0747	76.1387	22.0945	19.0033	222.891	52.95	54.104	16.2801	15.4914	15.8384	12.8273	12.3676	113.495	33.0335	64.2766	95.4111	483.734	78.7819	191.408	63.9124	60.2666	32.6433	111.431	134.602	111.982	120.365	68.9553	31.936	21.2283	45.6191	231.458	27.9551	157.332	573.474	75.7187	38.0969	24.6621
TNFRSF10C	46.2479	36.4499	50.0206	36.3468	37.4093	23.571	15.1951	13.5682	39.9728	26.3709	26.7073	53.2278	19.6515	20.0558	84.1141	26.9666	27.95	22.2011	61.8381	82.2841	25.1684	26.295	62.7705	37.7917	38.4749	88.5004	34.4924	24.5986	23.1939	39.7969	18.2625	53.0442	38.2979	24.9236	22.5889	22.528	19.3004	19.7511	27.9551	20.4229	39.3055	28.6049	19.9143	44.5287
TNFRSF11A	105.177	81.2529	69.4316	72.6936	89.7822	92.4709	112.247	74.1404	133.243	110.473	87.3123	91.4853	59.5005	66.2308	59.6939	54.5069	86.6451	97.1917	57.0284	133.357	102.247	94.4671	105.454	58.5772	73.2855	88.5004	55.7966	57.8067	77.313	69.6446	20.9681	88.407	87.5381	44.0317	59.9775	55.4535	71.9378	47.526	36.4263	57.4868	102.452	131.246	38.0969	60.285
TNFRSF13B	6.7134	9.87185	12.6918	27.2601	11.2228	23.571	1.47049	3.87662	19.0347	3.56363	6.67682	11.6436	1.63763	7.46262	3.7987	4.59005	3.72667	4.44023	7.55798	36.886	10.2247	12.6605	30.1298	15.1167	12.825	20.5815	15.2172	15.9891	6.87226	19.8985	6.76391	47.1504	31.0031	6.64629	6.23142	3.46584	14.0366	3.0861	9.31835	8.32045	3.22177	16.8264	8.65838	5.48046
TNFRSF13C	20.1402	24.2999	16.4247	27.2601	11.2228	21.7579	13.7246	31.4975	13.3243	12.8291	15.9217	4.99011	17.468	27.9848	16.2801	24.0978	27.0184	22.2011	24.0481	34.0486	22.0223	17.53	15.0649	15.1167	45.8034	22.6396	12.1738	17.219	8.59033	13.9289	6.76391	26.5221	27.3557	13.2926	37.3885	9.09783	22.8095	9.25831	16.0953	8.32045	9.6653	18.509	17.3168	14.3862
TNFRSF14	126.063	113.906	159.021	218.081	137.479	194.008	217.633	174.932	302.651	312.174	324.596	251.169	330.255	289.643	192.106	303.517	161.179	188.463	160.092	190.105	126.628	155.822	374.112	198.407	201.535	440.444	288.113	348.07	414.913	312.406	338.195	338.894	368.39	478.533	423.737	288.098	303.542	333.299	338.002	285.921	318.31	286.049	258.02	176.06
TNFRSF17	7.45934	7.59373	7.46577	18.1734	11.2228	14.5052	5.88196	8.23782	13.3243	12.8291	5.64962	14.9703	4.91288	10.2611	6.51206	9.18011	9.31668	5.9203	11.6805	36.886	9.43815	14.6083	40.1731	34.0126	34.8106	34.9885	12.1738	15.9891	19.7578	17.9086	5.41113	58.938	16.4134	14.9542	29.5993	8.6646	35.0916	9.87553	20.331	7.56405	13.5314	15.1437	16.4509	5.48046
TNFRSF1B	155.9	124.537	174.699	463.422	142.155	244.776	220.083	176.871	308.362	301.483	313.811	252.832	262.021	317.162	162.801	462.448	83.8501	83.871	106.499	204.292	147.864	167.509	610.129	351.463	177.717	349.885	500.14	436.625	399.45	523.33	389.601	368.363	277.204	356.407	280.414	255.606	331.616	285.156	393.065	338.869	323.465	265.857	264.946	178.115
TNFRSF4	14.1727	17.4656	12.6918	145.387	22.4456	92.4709	27.9393	62.0259	38.0694	17.8182	53.4146	58.2179	29.4773	43.3765	15.7375	17.7865	11.18	3.94687	8.93216	31.2112	14.1572	11.6867	50.2164	35.9022	27.4821	18.5233	20.2897	36.8979	17.1807	119.391	39.2307	44.2035	63.8299	93.8789	28.8203	16.0295	17.5458	101.224	29.6493	79.4225	138.536	35.3354	27.7068	47.2689
TNFRSF8	14.1727	8.3531	35.8357	78.7514	21.5103	27.1973	10.7836	25.198	11.4208	22.0945	25.6801	29.9406	16.3763	64.3651	29.8469	21.8028	17.7017	18.2543	17.1772	79.4467	22.8089	37.0077	67.7921	34.0126	49.4677	49.3956	41.5938	30.7482	25.771	21.8883	13.5278	58.938	40.1216	50.678	12.4628	11.6972	28.0733	44.4399	23.7194	21.1793	30.929	23.5569	14.7192	6.85057
TNFRSF9	8.9512	10.6312	11.9452	24.2312	9.35231	18.1315	8.33278	12.599	30.4555	19.9564	19.0033	16.6337	8.73402	16.7909	11.3961	12.6226	6.52168	8.3871	7.55798	31.2112	9.43815	11.6867	45.1948	22.675	31.1463	20.5815	15.2172	41.8176	42.9517	63.6751	22.3209	29.469	23.7082	43.2009	15.5786	12.9969	33.337	29.0094	11.8597	21.1793	40.5943	20.1917	16.4509	8.22069
TNFSF10	251.38	343.996	427.789	775.398	222.585	585.649	381.837	488.454	401.632	957.192	807.382	454.1	480.917	396.452	491.66	1683.98	264.594	306.376	285.829	343.323	285.504	299.957	1077.14	134.161	218.024	331.362	454.488	1181.96	1172.58	2439.55	1206.68	474.451	1028.57	1811.11	686.236	743.856	861.499	540.685	1389.28	872.135	581.851	398.785	1220.83	572.708
TNFSF11	20.8861	17.4656	29.1165	96.9248	32.7331	94.284	27.4492	26.6518	100.884	32.0727	22.0849	116.436	28.3856	27.9848	17.9082	24.0978	50.3101	16.7742	22.674	144.707	29.8875	53.5638	153.16	120.934	106.264	102.907	49.7097	71.3359	42.9517	127.35	36.5251	147.345	71.1247	32.4007	42.841	19.4954	89.4836	33.3299	34.732	42.3587	35.4394	100.958	49.3528	21.9218
TNFSF12	342.384	274.134	342.679	196.879	346.036	137.8	212.731	187.047	308.362	306.473	314.838	239.525	292.59	276.117	128.07	330.484	229.19	248.159	185.514	451.144	329.549	416.824	456.969	253.205	221.689	388.99	345.939	330.851	244.824	374.091	338.872	324.159	388.45	163.665	337.276	246.075	254.414	253.06	277.009	183.05	182.352	432.438	251.959	127.421
TNFSF13B	66.3881	82.7717	76.8974	60.578	88.847	121.481	114.208	64.9334	148.47	280.814	247.042	163.01	121.184	122.2	86.8275	379.253	43.7884	57.2296	66.6477	156.056	79.4377	84.7282	467.012	75.5835	42.1392	197.582	351.011	505.501	408.041	736.243	538.407	309.425	348.329	382.993	147.217	145.999	212.304	171.587	316.824	152.037	254.52	168.264	168.838	67.1356
TNFSF15	12.6809	10.6312	23.8905	66.6358	16.8342	30.8236	9.31311	18.4139	28.552	24.9454	33.3841	33.2674	15.8304	13.9924	23.3349	21.229	22.36	26.6414	27.4836	45.3981	18.0898	19.4778	30.1298	98.2585	47.6356	43.2211	34.4924	41.8176	36.0794	29.8477	18.2625	44.2035	49.2402	31.5699	21.0311	24.6941	54.392	23.4544	28.8022	27.2306	14.8201	28.6049	34.6335	23.2919
TNFSF4	10.4431	8.3531	24.637	57.5491	18.7046	25.3842	4.90164	8.7224	30.4555	14.2545	11.2992	39.9208	12.0093	6.06338	14.6521	15.4914	12.1117	11.8406	16.4901	45.3981	17.3033	27.2689	62.7705	54.798	62.2927	53.5119	28.4055	33.2081	14.6036	35.8172	9.46947	103.142	49.2402	11.631	24.9257	9.09783	49.1282	16.0477	21.1781	21.1793	19.9749	58.8924	15.5851	20.5517
TNFSF8	11.189	9.11248	14.185	12.1156	9.35231	18.1315	10.2934	7.26866	22.8416	11.4036	7.19043	9.98021	8.18814	11.1939	2.71336	8.03259	9.31668	4.44023	9.61925	14.1869	14.9437	16.5561	30.1298	34.0126	34.8106	28.8141	18.2607	14.7592	11.1674	21.8883	14.2042	29.469	23.7082	9.96944	14.0207	8.23137	21.055	10.4927	7.62411	11.3461	9.6653	23.5569	7.79254	6.85057
TOLLIP	633.298	629.52	558.439	196.879	558.333	484.112	350.957	518.983	445.411	407.68	344.627	294.416	503.844	415.108	452.045	372.942	561.796	519.013	674.035	933.499	647.3	681.721	278.701	566.876	401.238	312.839	305.359	402.187	572.116	290.518	278.673	226.911	475.989	405.424	496.177	366.946	364.953	361.074	397.301	311.639	307.356	408.881	499.589	554.896
TP53	449.798	476.127	432.268	308.948	380.639	458.728	305.862	422.067	291.231	411.956	564.448	500.674	436.155	391.788	516.081	298.353	388.506	429.715	434.241	334.811	388.537	480.127	243.55	213.523	256.499	304.606	226.23	207.858	327.292	198.985	211.034	244.593	366.566	341.453	352.075	503.413	422.854	404.279	270.232	510.573	404.009	607.433	428.59	528.179
TRAF1	49.9776	49.3593	26.1302	69.6647	34.6036	59.8341	64.2114	101.761	100.884	105.484	137.132	156.357	56.7711	79.2904	46.6698	36.1467	38.1984	36.5085	51.5317	28.3738	28.3144	46.7466	97.922	52.9084	54.9641	47.3374	25.3621	82.4053	62.7094	137.299	47.3474	58.938	51.0639	127.11	66.2089	78.4147	150.894	109.865	55.9101	79.4225	204.904	99.2757	41.5602	43.1586
TRAF2	101.447	142.003	117.213	348.324	124.386	223.018	178.91	176.871	167.505	205.978	273.75	222.891	143.565	152.051	175.826	165.242	121.117	115.939	127.799	153.219	114.044	141.214	203.376	211.634	119.089	142.012	131.883	223.847	243.965	270.619	150.835	132.611	229.788	288.283	179.153	243.042	277.224	188.869	222.793	319.203	224.879	312.971	201.74	176.06
TRAF3	67.88	56.953	61.2193	227.168	69.2071	103.35	94.1114	109.515	110.401	97.6436	97.0707	143.05	73.1474	93.2828	57.5232	71.1458	69.8751	57.723	50.8446	70.9346	57.4154	57.4594	143.117	117.154	104.432	107.024	91.3035	99.6243	95.3527	163.167	94.6947	88.407	113.07	129.603	91.9135	84.0467	108.784	103.693	67.7698	126.32	128.226	132.928	96.108	89.7425
TRAF4	118.603	85.0498	76.1508	81.7803	95.3936	105.163	124.502	96.9155	93.2699	81.2509	109.911	119.763	45.8536	88.1523	102.565	91.2273	126.707	121.86	92.7571	110.658	82.5838	81.8066	95.4111	170.063	95.2711	152.303	86.2311	105.774	97.9298	113.421	68.3155	109.035	80.2433	101.356	84.1242	79.2811	94.7473	62.3393	109.279	146.743	76.0337	84.1319	122.949	109.609
TRAF5	159.63	147.318	131.398	130.243	155.248	139.613	143.128	106.607	138.953	208.116	179.761	144.713	96.6201	165.111	79.2301	96.9649	141.614	96.6983	92.7571	198.617	136.853	175.3	195.844	105.817	133.746	191.408	160.288	132.832	163.216	173.117	79.1377	285.849	142.249	144.557	174.48	139.933	215.813	196.276	149.941	105.897	143.691	116.102	122.083	85.6322
TRAF6	174.548	186.046	162.754	239.283	193.593	128.734	135.775	132.774	159.891	163.214	161.785	153.03	136.469	152.517	107.449	150.898	180.744	176.129	155.969	170.243	187.19	200.621	193.333	183.29	119.089	160.536	106.521	170.96	147.754	193.015	121.074	126.717	187.842	142.064	193.174	119.572	149.139	156.774	132.151	130.858	154	129.563	136.802	108.239
TSLP	20.1402	18.9843	36.5823	18.1734	22.4456	19.9447	6.37213	15.0219	26.6485	16.3927	11.8128	19.9604	13.101	13.9924	11.9388	17.7865	16.77	19.7343	18.5514	22.6991	30.674	25.3211	25.1082	60.4668	49.4677	32.9304	4.05793	22.1387	16.3216	29.8477	8.79308	50.0973	41.9453	19.1081	27.2625	12.9969	29.8279	13.5789	14.4011	19.6665	6.44353	16.8264	32.036	12.331
TYK2	273.012	316.659	232.932	166.59	329.201	261.094	267.139	302.376	333.107	277.963	303.025	326.02	298.048	278.916	262.11	286.305	261.799	295.029	324.306	417.095	353.93	457.727	371.601	173.842	245.506	240.803	285.07	282.884	358.217	300.467	268.527	259.327	342.858	308.222	320.918	304.994	382.498	340.706	268.538	276.088	293.181	198.551	245.032	225.384
UBE2L3	234.969	199.715	202.322	84.8092	193.593	166.81	165.185	169.118	190.347	160.364	205.441	189.624	206.341	190.297	206.215	127.948	190.06	155.901	193.072	252.527	176.179	249.315	205.887	190.848	229.017	197.582	225.215	209.088	229.362	300.467	158.275	147.345	237.082	196.066	155.007	202.752	168.44	187.018	171.119	231.46	182.996	240.617	199.143	220.588
VCAM1	137.252	134.409	103.028	181.734	117.839	331.807	252.924	145.373	144.664	263.709	251.151	632.08	210.162	273.319	56.4378	110.735	71.7384	105.085	43.9737	113.495	88.8759	116.867	230.995	151.167	87.9426	74.0933	110.579	167.27	206.168	304.447	223.209	106.088	98.4804	436.163	196.29	201.885	275.469	401.193	151.635	378.959	341.507	297.827	126.412	72.6161
VEGFA	284.201	164.025	207.548	315.006	458.263	284.665	400.954	377.97	148.47	186.022	232.148	191.287	281.126	257.461	161.716	195.077	193.787	218.065	151.16	204.292	189.549	164.587	178.268	871.1	97.1033	131.722	93.3324	249.676	279.186	202.964	236.06	123.77	138.602	751.862	218.879	97.91	138.612	481.432	289.716	706.482	443.959	442.534	264.081	478.855
VTN	2.98373	1.51875	11.9452	24.2312	13.0932	19.9447	8.33278	3.39204	17.1312	4.27636	6.16322	16.6337	3.82113	6.99621	5.96939	6.88508	10.2483	6.90702	5.49672	14.1869	8.65163	16.5561	10.0433	17.0063	9.16068	16.4652	17.2462	17.219	8.59033	11.9391	5.41113	26.5221	21.8845	5.81551	9.34714	3.46584	10.5275	4.93776	7.62411	6.80764	9.02094	11.7785	11.2559	8.22069
XBP1	652.692	349.312	530.07	2689.66	728.545	801.414	759.263	612.991	690.959	611.52	704.662	459.09	396.852	435.164	462.356	390.728	540.367	601.898	401.947	564.639	402.694	553.168	723.116	1477.66	395.742	656.549	455.503	896.619	727.601	980.994	487.678	415.513	782.372	618.105	443.21	503.847	540.411	643.144	431.186	713.29	522.57	1051.65	947.227	643.954
XCL1	3.72967	3.03749	13.4384	30.289	7.48185	21.7579	3.92131	8.23782	19.0347	11.4036	13.3536	13.3069	10.3716	15.3917	4.88404	5.73757	7.45334	5.42695	5.49672	31.2112	8.65163	16.5561	42.6839	49.1293	31.1463	18.5233	15.2172	23.3687	12.0265	21.8883	5.41113	32.4159	27.3557	11.631	13.2418	10.8308	15.7912	9.25831	5.08274	11.3461	14.8201	20.1917	9.52422	7.53563
XCR1	56.691	78.2154	91.8289	84.8092	41.1502	112.416	33.8213	40.2199	78.0422	49.1782	43.1426	91.4853	31.6608	50.8391	28.7616	35.5729	47.5151	37.9886	52.2188	127.682	65.2805	64.2766	220.952	49.1293	95.2711	76.1515	31.449	75.0257	55.8372	73.6243	15.557	114.929	96.6567	44.8625	87.2399	19.0621	94.7473	15.4305	44.8975	27.987	30.929	70.6708	51.9503	41.1034
ZAP70	26.8536	37.2093	41.0617	148.416	31.7979	148.679	157.833	201.1	125.629	126.865	238.825	73.1882	128.281	359.139	49.9258	141.144	30.745	21.7078	41.9125	48.2355	28.3144	15.5822	203.376	45.3501	95.2711	63.8026	68.9848	150.051	268.877	240.771	146.777	91.3539	175.076	160.342	235.236	369.112	549.184	327.744	167.73	186.832	191.373	164.899	146.327	101.388
ZBTB16	838.429	274.893	656.241	121.156	2325.92	223.018	884.745	273.302	55.2006	419.083	183.356	71.5248	744.575	60.6338	154.119	918.011	692.229	206.717	324.306	326.299	354.717	233.733	215.93	130.381	556.97	827.376	176.52	677.691	688.945	208.934	277.32	518.654	844.378	304.068	1245.51	84.4799	103.52	68.5115	817.474	93.7942	23.1967	1802.11	179.228	104.129
ZEB1	121.587	102.515	129.904	93.8959	131.868	63.4604	52.9377	61.5413	87.5595	96.2181	77.5539	84.8318	69.8721	52.2384	78.6874	54.5069	90.3718	82.3909	66.6477	232.665	154.156	156.796	188.311	117.154	93.439	121.431	148.115	70.106	84.1852	89.5431	77.7849	129.664	63.8299	101.356	108.271	42.8898	75.4469	56.7843	120.291	40.0895	42.5273	106.006	91.7788	44.5287
ABCF1	237.207	261.984	249.357	233.225	221.65	302.797	201.947	220.967	216.995	229.498	236.77	271.129	234.727	222.013	196.99	196.799	286.954	215.598	217.12	181.593	199.774	200.621	180.779	366.58	230.849	286.083	203.911	263.205	239.67	238.782	200.888	200.389	200.608	234.282	258.604	241.742	231.605	188.869	198.227	248.101	207.482	203.599	235.508	236.345
ALAS1	81.3068	66.8248	85.1098	148.416	72.0128	65.2736	58.8196	95.9464	110.401	69.1345	66.2546	94.812	60.0464	61.1002	72.718	99.8336	70.8068	70.5503	116.805	90.7963	85.7298	80.8327	105.454	187.069	113.592	115.256	113.622	125.453	97.0707	135.31	147.453	88.407	133.131	114.649	85.6821	93.1445	105.275	120.358	108.432	99.089	106.963	70.6708	116.888	82.2069
EEF1G	21849.9	19774.1	20784	18000.8	20079.4	10053.9	8637.17	11244.1	10554.7	10261.8	9658.28	8558.03	10634.8	12986.8	14418.2	7209.83	15940.8	13319.2	17622.5	21703.1	22646.8	20888.9	6123.89	10143.3	7229.61	7573.99	5428.5	5269.02	6393.78	5147.73	3655.89	7222.85	6594.54	6466.01	9541.87	9112.13	5956.8	8350.38	5325.02	9348.41	5832.04	11026.3	6225.38	14571.9
G6PD	235.715	246.037	228.452	554.289	224.456	322.741	345.565	293.169	315.976	248.029	243.961	359.288	269.663	259.793	272.964	348.27	336.332	226.452	612.197	252.527	225.729	228.864	431.861	359.022	315.128	265.501	313.475	424.326	363.371	423.837	492.412	303.531	357.447	286.621	267.172	360.881	310.561	311.696	488.79	340.382	389.189	508.157	330.75	341.844
GAPDH	6741.75	6481.25	6070.42	8072.02	6700.93	7642.45	10748.8	10953.4	6755.41	7408.8	7793.39	7317.16	10245.5	9240.13	13992.2	9030.93	7111.42	10803.6	4973.15	5805.29	6835.58	7081.14	6068.65	6849.75	7786.58	6332.92	6878.2	7421.4	8465.77	7453.97	11196.3	7231.69	5062.62	8267.16	6331.13	7570.7	6439.31	10095.3	8455.14	8981.55	9616.97	6182.02	6960.47	11500.1
GUSB	122.333	124.537	147.076	84.8092	112.228	70.713	96.0721	95.9464	95.1734	91.229	111.965	79.8417	112.996	108.674	79.7727	98.1124	95.0301	98.1784	90.6958	139.032	113.258	150.953	170.736	92.5898	93.439	115.256	129.854	108.234	73.8768	75.6142	80.4905	138.504	127.66	75.6016	112.945	63.6848	105.275	98.1381	77.0882	57.4868	96.0086	79.084	122.083	63.7103
HPRT1	336.416	309.824	298.631	475.537	398.409	391.641	341.154	314.975	283.617	375.607	351.304	332.674	262.566	328.355	432.509	235.814	299.997	285.655	207.501	326.299	308.313	285.349	188.311	166.284	283.981	244.92	252.606	269.355	236.234	230.822	253.647	288.796	235.259	317.36	254.709	324.923	266.696	352.433	238.042	459.894	357.616	336.528	287.458	409.664
OAZ1	2260.92	2540.86	2304.68	684.531	2462.46	1688.05	1984.67	2393.33	2291.77	2453.92	2102.17	1977.75	2768.68	2513.04	2294.42	3016.24	2474.51	2182.62	2533.99	2460.01	2015.04	2711.3	2566.06	2080.44	1978.71	3270.4	3063.74	2576.7	2644.1	2682.31	3866.93	2652.21	2906.99	2116.01	2485.56	2443.42	2037.07	2299.76	2371.1	1831.26	2366.06	2074.69	2046.84	2447.02
POLR1B	82.7986	85.8092	73.1645	78.7514	80.4299	88.8446	66.6622	53.7881	91.3664	69.1345	63.173	81.5051	73.6933	60.1674	56.9805	53.3594	55.9001	57.723	65.2735	90.7963	58.2019	77.911	60.2597	69.9147	113.592	53.5119	58.84	47.9673	82.4672	83.5736	56.8168	88.407	89.3618	78.9247	66.2089	71.0497	87.729	54.3154	64.3814	98.3326	48.9708	119.467	77.9254	79.4666
POLR2A	1211.4	1046.42	1079.55	1829.46	1010.99	1129.6	1003.36	1230.34	995.514	795.403	919.861	700.278	1083.02	1169.77	1024.02	1035.63	1105.89	1147.06	1062.24	1171.84	1576.17	1068.35	974.198	1027.94	908.74	850.015	821.731	1030.68	921.742	883.492	717.651	795.663	942.858	1142.33	1095.17	890.721	965.019	1124.58	1172.42	845.661	933.023	1009.58	1193.12	1091.98
PPIA	311.8	397.152	356.117	666.358	383.445	431.531	330.37	416.737	374.983	353.513	305.079	327.684	307.874	393.187	342.426	204.257	376.394	339.431	314	442.632	405.84	337.939	223.463	177.621	243.674	201.699	171.448	225.077	201.014	278.579	101.459	203.336	291.794	227.636	293.656	215.315	291.26	328.361	144.858	238.268	195.239	159.851	256.288	360.34
RPL19	22037.1	18457.3	18730.9	26203	21938.7	11562.5	10320.4	12246.2	12928.4	11758.6	10542.2	8689.44	10936.6	12729.8	13040.9	9117.57	15358.5	13770.1	15266.4	24381.6	21590.5	23817.4	9041.46	11868.5	9589.4	8314.92	6737.18	9079.34	9229.45	9274.68	5375.95	6916.37	11330.7	8250.54	12724.6	8835.3	8341.27	9702.09	8866.84	10685.7	7941.65	12247.9	10225.5	12994.9
SDHA	249.142	248.315	290.418	330.15	311.432	259.281	293.118	235.989	258.872	270.836	271.695	219.565	248.374	251.397	256.684	292.042	293.475	381.86	346.98	363.185	360.223	301.905	263.636	222.971	234.514	304.606	223.186	269.355	293.789	258.68	185.331	250.487	279.028	274.16	358.307	227.879	219.323	195.042	294.799	191.37	241.632	205.282	206.069	153.453
TBP	158.884	176.934	129.158	60.578	141.22	143.239	143.618	136.166	159.891	196	170.516	143.05	156.666	163.711	119.388	160.652	161.179	175.636	142.915	113.495	160.448	144.135	168.225	160.615	137.41	162.594	151.158	118.073	145.177	139.289	111.604	120.823	169.605	119.633	181.49	145.132	131.594	116.037	121.139	133.884	99.2304	102.641	122.949	125.365
TUBB	1387.44	1454.96	1779.84	1275.17	1661.91	1849.42	1943.99	1500.25	1319.1	2195.2	2366.16	2468.44	1581.4	1857.26	2028.51	1405.13	1567.07	1553.09	1240.88	1327.9	1593.47	1413.11	1463.81	1129.97	1397.92	1362.49	1918.39	1279.13	1467.23	1235.69	1444.77	1788.77	933.74	1644.13	1243.17	2413.09	2305.52	1997.33	1507.88	2026.41	2125.08	2476.84	1465	1929.12
NEG_A	10.4431	4.55624	13.4384	51.4913	7.48185	16.3184	4.90164	3.39204	15.2277	12.8291	7.19043	11.6436	6.00464	4.66414	7.05473	8.60635	11.18	4.93359	9.61925	45.3981	10.2247	10.7128	45.1948	41.5709	32.9785	28.8141	24.3476	28.2884	16.3216	23.8782	13.5278	53.0442	20.0608	13.2926	11.6839	6.06522	22.8095	6.78943	14.4011	12.1025	3.86612	10.0958	10.3901	8.22069
NEG_B	8.20527	6.07498	13.4384	33.3179	9.35231	18.1315	4.41147	3.87662	20.9381	5.70182	5.13602	28.2773	2.72938	6.5298	7.05473	4.0163	7.45334	7.89374	7.55798	48.2355	8.65163	14.6083	37.6623	30.2334	42.1392	41.163	16.2317	15.9891	6.87226	13.9289	8.79308	58.938	21.8845	17.4465	7.01035	3.46584	31.5824	6.17221	9.31835	8.32045	5.15483	11.7785	6.9267	3.42529
NEG_C	4.4756	3.79687	10.4521	42.4046	2.80569	25.3842	5.88196	2.42289	19.0347	2.85091	5.13602	44.911	6.00464	5.59697	8.14007	4.0163	16.77	3.94687	6.8709	53.9103	11.0112	11.6867	47.7056	35.9022	36.6427	24.6978	15.2172	18.4489	10.3084	17.9086	6.08752	55.9911	31.0031	11.631	9.34714	5.63199	19.3004	6.17221	6.77698	3.78202	5.15483	21.8743	7.79254	6.16551
NEG_D	6.7134	5.31561	16.4247	18.1734	6.54662	12.6921	2.94098	4.3612	13.3243	2.85091	2.56801	26.6139	4.91288	6.06338	4.88404	2.29503	7.45334	8.88046	10.9934	39.7234	14.1572	21.4255	20.0866	24.5646	18.3214	24.6978	9.13035	11.0694	9.44936	13.9289	5.41113	38.3097	25.532	7.47708	12.4628	5.19876	12.2821	6.78943	11.8597	8.32045	5.79918	18.509	6.9267	8.22069
NEG_E	8.9512	10.6312	13.4384	30.289	16.8342	21.7579	6.86229	9.20697	32.3589	13.5418	8.73123	38.2575	7.64226	5.13055	8.68275	9.18011	13.0434	10.3605	13.0547	59.585	14.9437	16.5561	55.238	32.123	45.8034	28.8141	22.3186	14.7592	10.3084	31.8375	7.4403	64.8318	49.2402	10.8002	14.0207	6.49845	47.3737	7.40665	10.1655	8.32045	6.44353	15.1437	11.2559	7.53563
NEG_F	12.6809	12.15	24.637	60.578	17.7694	30.8236	7.84262	6.29951	39.9728	14.2545	6.67682	51.5644	6.00464	7.92904	7.05473	9.75386	14.9067	12.8273	15.8031	79.4467	21.2358	20.4516	82.857	64.246	69.6212	45.2793	38.5504	30.7482	23.1939	37.8071	12.175	97.2477	52.8876	27.416	15.5786	6.93168	50.8828	5.55499	13.554	15.8845	12.2427	21.8743	22.5118	9.5908
NEG_G	5.96747	3.79687	5.22604	27.2601	7.48185	7.25262	5.3918	0.969155	7.61387	4.27636	3.59521	1.66337	4.36701	3.2649	3.7987	4.59005	7.45334	4.44023	4.12254	25.5364	7.07861	5.84333	20.0866	15.1167	23.8178	18.5233	15.2172	15.9891	5.1542	11.9391	4.73474	38.3097	23.7082	4.98472	2.33678	3.46584	19.3004	5.55499	8.47123	5.29483	9.02094	11.7785	6.9267	3.42529
NEG_H	8.20527	3.79687	11.1987	33.3179	5.61139	19.9447	5.88196	2.90747	26.6485	2.13818	7.19043	18.2971	2.72938	6.06338	5.42672	4.0163	13.975	4.44023	10.3063	36.886	7.86512	13.6344	12.5541	24.5646	21.9856	34.9885	13.1883	19.6789	6.87226	9.94923	9.46947	67.7787	29.1794	9.13865	9.34714	4.3323	21.055	9.87553	6.77698	11.3461	9.02094	10.0958	6.9267	4.11034
POS_A	24402.5	17448.9	26495.3	133144	30834.6	89986.9	16361.2	13615.7	80935.4	27491.3	18331.5	82759.2	13428.6	15954.2	20281.8	15457.6	21333.3	15763.3	18713.6	108856	29064.8	36597.7	127572	86868.1	95831.8	76760.7	39717	53636	25342.3	79864.5	18359.3	157889	84065.8	28312.4	35806.5	17815.3	115902	22652	38594.9	35321.1	21780.4	33042	39482.2	22167.8
POS_B	9568.09	6224.58	9078.37	42307.7	10598	29449.3	5774.13	4485.25	30067.2	9870.55	5710.22	29188.8	4328.25	5402.47	6720.44	5005.45	7138.44	5482.7	6244.27	37237.8	9616.68	12716.1	42445.4	29547.5	31668.5	26539.8	13602.2	17557.2	8640.15	28084.7	6124.72	52734.8	28956.9	9571.49	12017.3	6010.2	37451.5	7499.23	12883	12070	7476.43	16654.8	13083.7	7416.43
POS_C	2651.05	1772.38	2536.12	10631.4	2788.86	7569.92	1397.46	1110.17	7693.82	2553.7	1444.76	7388.68	1108.67	1344.21	1738.18	1242.76	1973.27	1363.64	1638.71	10200.4	2459.42	3226.49	10939.6	7359.94	8409.51	6586.08	3320.4	4593.79	2143.29	6468.99	1469.12	13597	7223.72	2384.36	2919.42	1470.38	9564.22	1907.21	3145.37	3030.16	1862.18	3499.89	3320.49	1906.51
POS_D	548.261	395.633	566.652	2471.58	597.613	1776.89	326.449	258.28	1745.48	597.265	359.008	1613.47	290.952	314.829	409.717	329.336	436.021	342.884	385.457	2233.02	593.817	771.319	2417.92	1791.33	2055.66	1475.69	822.746	1077.42	516.279	1573.97	396.365	3150.24	1767.18	596.505	682.341	366.08	2200.24	470.322	776.812	729.931	438.805	819.445	808.693	460.358
POS_E	137.252	85.8092	125.425	499.769	114.098	328.181	65.6819	52.3344	310.265	93.3672	70.3634	352.634	63.8675	69.0293	84.1141	62.5395	106.21	57.723	79.0153	451.144	138.426	143.161	534.805	362.801	392.077	300.49	191.737	242.296	132.291	354.193	72.3738	674.84	362.918	117.972	155.007	64.1181	542.165	107.396	149.941	145.986	83.7659	218.743	153.253	90.4276
POS_F	49.9776	41.0061	67.1919	233.225	65.4662	175.876	34.8016	26.6518	150.374	73.4109	35.4385	201.268	29.4773	30.3169	43.9564	31.5566	61.4901	32.5617	48.7834	295.088	58.2019	81.8066	306.32	228.64	212.528	164.652	102.463	124.223	66.1455	151.228	36.5251	447.929	193.313	70.6169	68.5457	35.9581	221.077	43.8227	83.0181	81.6917	47.6821	94.2278	75.3279	47.954
