# Supplementary material for: Spatial proteomics identifies JAKi as treatment for a lethal skin disease
Source: Nature. 2024 Oct 16;635(8040):1001–9. doi: 10.1038/s41586-024-08061-0 (PMC11602713; doi:10.1038/s41586-024-08061-0)
Supplement: Supplementary file 3 — Supplementary Tables 1–14 [file 41586_2024_8061_MOESM3_ESM.zip › 2023-09-16426F-s3/Supplemental_Table_13.xlsx]

## Sheet: Supplemental_Table_13
Figure 5:
	5d				5f					5g			5h			5i
	Combined Score D3				Average Dermal Thickness					Combined Score D3			Combined Score D3			Lesion Size
	Veh D3	Tofa D3	Bari D3		UT Veh	Veh D1	Tofa D1	Bari D1		Veh D3	Abr D3		Veh D3	Bari D3		Veh D3	Bari D3
	6	5	3		498.1	726.3	621.3	643.9		7	4		7	5		1.72	0.64
	6	3	4		499.1	816.5	544.4	613.3		8	5		8	4		1.29	0.39
	5	4	2		453.3	829.5	660.3	623.8		7	6		9	7		1.72	0.89
	6	2	4		438.4	775.3	731	520.9		8	4		8	6		1.48	1.02
	7	4	2		491.6	837.2	743.2	573.5		9	6		7	7		1.12	1.08
	7	5	1		476.7	798.7	621.9	630.1			4		8	6		1.24	0.86
	8	3	2		513	800.9	656.9	586.5					6	4		0.91	1.12
		3	1		476.9	849.4	690.4	685					5	5		0.93	0.87
		3	3				722.1	544.5					7	6		0.74	1.03
														5			0.63
Figure 5J
% weight change from induction - Treatment Group
	Veh									Bari
0	0	0	0	0	0	0	0	0	0	0	0	0	0	0	0	0	0	0	0
1	-0.097	-0.121	-0.089	-0.111	-0.08	-0.0957	-0.0941	-0.1027	-0.1087	-0.089	-0.086	-0.083	-0.084	-0.103	-0.1017	-0.0988	-0.0791	-0.0773	-0.1199
2	-0.089	-0.073	-0.132	-0.149	-0.1494	-0.1361	-0.1308	-0.1119	-0.1476	-0.0985	-0.105	-0.061	-0.0953	-0.079	-0.098	-0.1154	-0.1162	-0.0903	-0.1717
3	-0.068	-0.069	-0.113	-0.128	-0.119	-0.1399	-0.0915	-0.0842	-0.1105	-0.086	-0.08	-0.03	-0.0858	-0.056	-0.0672	-0.0728	-0.0794	-0.0808	-0.1338
Extended Data Figure 7:
	11b
	Nikolsky/lesion						Redness						Oedema						Combined Score
	Veh D1	Tofa D1	Bari D1	Veh D3	Tofa D3	Bari D3	Veh D1	Tofa D1	Bari D1	Veh D3	Tofa D3	Bari D3	Veh D1	Tofa D1	Bari D1	Veh D3	Tofa D3	Bari D3	Veh D1	Tofa D1	Bari D1	Veh D3	Tofa D3	Bari D3
	2	2	1	2	1	1	1	1	1	2	2	1	3	2	2	2	2	1	6	5	4	6	5	3
	1	1	1	1	1	1	1	0	1	3	1	2	2	2	1	2	1	1	4	3	3	6	3	4
	2	2	1	2	1	0	1	1	1	1	1	1	2	2	2	2	2	1	5	5	4	5	4	2
	2	1	1	2	0	1	1	1	0	2	1	1	2	2	1	2	1	2	5	4	2	6	2	4
	3	3	2	2	2	0	1	1	1	2	1	1	3	2	1	3	1	1	7	6	4	7	4	2
	2	2	1	2	2	0	2	1	2	3	2	0	2	2	2	2	1	1	6	5	5	7	5	1
	2	1	1	3	0	0	1	2	1	3	1	1	3	3	1	2	2	1	6	6	3	8	3	2
	1	2	2		0	1	2	1	1		1	0	3	2	2		2	0	6	5	5		3	1
		1	1		1	1		2	0		1	1		3	2		1	1		6	3		3	3
	11d					Figure 11f
	Dermal Thickness (no SM)					% weight change from induction
	Veh D1	Tofa D1	Bari D1		Day	Veh							Tofa									Bari
	498.1	459.3	444.6		0	0	0	0	0	0	0	0	0	0	0	0	0	0	0	0	0	0	0	0	0	0	0	0	0	0
	499.1	496.9	501.8		1	-0.121	-0.074	-0.084	-0.075	-0.004	-0.088	-0.039	-0.077	-0.085	-0.081	-0.071	-0.069	-0.068	-0.055	-0.053	-0.079	-0.045	-0.074	-0.077	-0.053	-0.079	-0.054	-0.045	-0.043	-0.059
	453.3	499.3	473.3		2	-0.131	-0.106	-0.103	-0.116	-0.058	-0.081	-0.046	-0.053	-0.099	-0.096	-0.064	-0.081	-0.01	-0.059	-0.057	-0.055	-0.002	-0.039	-0.089	-0.018	-0.053	-0.01	-0.003	0.01	-0.042
	438.4	457.2	481.6		3	-0.076	-0.112	-0.058	-0.104	-0.12	-0.043	-0.039	-0.027	-0.078	-0.059	-0.043	-0.057	-0.026	-0.072	-0.053	-0.06	0.005	-0.011	-0.031	-0.009	-0.026	-0.019	-0.003	0.007	-0.042
	491.6	502.2	454.2
	476.7	433.8	488.4		Figure 11g													Figure 11h
	513	487.3	443.1			% Weight Loss												Combined Score		% weight change from induction
	476.9	476.9	487.9		Day	Veh					Abr							Veh D3	Upa D3	VEH (Upa Matched)				Upa
		471.6	476.9		0	0	0	0	0	0	0	0	0	0	0	0		9	8	0	0	0	0	0	0	0	0	0	0	0
					1	-0.0851064	-0.0974435	-0.110471	-0.0817901	-0.0571306	-0.104483	-0.0770416	-0.0776965	-0.0761682	-0.077057	-0.0541248		8	6	-6.9	-7.5	-5.8	-5.4	-4.2	-5.1	-7.7	-4.5	-4.5	-4.9	-4
					2	-0.126217	-0.113005	-0.123066	-0.0964506	-0.112543	-0.0668693	-0.107088	-0.11426	-0.0976636	-0.105355	-0.0894806		9	5	-13.1	-10.9	-11.6	-11.7	-10.7	-10.8	-16	-6.7	-11.1	-4.7	-4.5
					3	-0.0991706	-0.0900333	-0.0964376	-0.0964506	-0.103093	-0.0486322	-0.0681818	-0.0758684	-0.0663551	-0.0713975	-0.0755129		7	3	-10.2	-10.4	-13.9	-12.5	-9.8	-9.5	-13.6	-9.1	-12.9	-4.7	-3.3
																			4
																			5
																			5
