# Supplementary material for: Spatial proteomics identifies JAKi as treatment for a lethal skin disease
Source: Nature. 2024 Oct 16;635(8040):1001–9. doi: 10.1038/s41586-024-08061-0 (PMC11602713; doi:10.1038/s41586-024-08061-0)
Supplement: Supplementary file 3 — Supplementary Tables 1–14 [file 41586_2024_8061_MOESM3_ESM.zip › 2023-09-16426F-s3/Supplemental_Table_14.xlsx]

## Sheet: Supplemental_Table_14
No.	Group	# TUNEL+	# TUNEL-	# Total cells	Ratio_pct
1	Baricitinib	3	130	133	2.3
2	Baricitinib	0	76	76	0
3	Baricitinib	4	71	75	5.3
4	Baricitinib	2	89	91	2.2
5	Baricitinib	5	72	77	6.5
6	Baricitinib	3	60	63	4.8
7	Baricitinib	9	80	89	10.1
8	Baricitinib	12	102	114	10.5
1	Vehicle	15	69	84	17.9
2	Vehicle	10	101	111	9
3	Vehicle	31	27	58	53.4
4	Vehicle	20	53	73	27.4
5	Vehicle	36	16	52	69.2
6	Vehicle	28	45	73	38.4
7	Vehicle	22	31	53	41.5
8	Vehicle	4	41	45	8.9
1	Normal	1	115	116	0.9
2	Normal	3	72	75	4
2	Normal	3	72	75	4
3	Normal	0	72	72	0
4	Normal	0	23	23	0
5	Normal	0	41	41	0
6	Normal	1	29	30	3.3
