# Supplementary material for: Spatial proteomics identifies JAKi as treatment for a lethal skin disease
Source: Nature. 2024 Oct 16;635(8040):1001–9. doi: 10.1038/s41586-024-08061-0 (PMC11602713; doi:10.1038/s41586-024-08061-0)
Supplement: Supplementary file 3 — Supplementary Tables 1–14 [file 41586_2024_8061_MOESM3_ESM.zip › 2023-09-16426F-s3/Supplemental_Table_2.xlsx]

## Sheet: Supplementary Table 2
Supplementary Table 2 | Baseline characteristics mDIA-DVP cohort
	Healthy	TEN	Total	p-value
N
	7	14	24
Sex
M	0 (0%)	5 (35.7%)	5 (20.8%)	0.0261
F	7 (100%)	4 (28.6%)	14 (58.3%)
Age (years)
Mean (SD)	38.6 (12.3)	51.1 (20.3)	46.0 (18.2)	0.115
Median [Min, Max]	43.0 [22.0, 53.0]	59.0 [19.0, 74.0]	46.5 [19.0, 74.0]
Area (%)
Mean (SD)		40.0 (24.0)
Median [Min, Max]		30.0 [10.0, 90.0]
