# Supplementary material for: Spatial proteomics identifies JAKi as treatment for a lethal skin disease
Source: Nature. 2024 Oct 16;635(8040):1001–9. doi: 10.1038/s41586-024-08061-0 (PMC11602713; doi:10.1038/s41586-024-08061-0)
Supplement: Supplementary file 3 — Supplementary Tables 1–14 [file 41586_2024_8061_MOESM3_ESM.zip › 2023-09-16426F-s3/Supplemental_Table_3.xlsx]

## Sheet: Supplementary Table 3
Supplementary Table 3 | Baseline characteristics Nanostring cohort
	Healthy	SJS_TEN	DRESS	MPE	Total	p-value
N
	10	10	12	12	44
Sex
M	3 (30.0%)	5 (50.0%)	6 (50.0%)	4 (33.3%)	18 (40.9%)	0.64
F	7 (70.0%)	5 (50.0%)	5 (41.7%)	7 (58.3%)	24 (54.5%)
Age
Mean (SD)	55.1 (11.5)	59.4 (12.0)	44.4 (15.9)	68.3 (15.4)	58.8 (15.2)	0.0172
Median [Min, Max]	52.0 [42.0, 80.0]	62.5 [41.0, 75.0]	38.0 [30.0, 70.0]	74.0 [41.0, 85.0]	57.5 [30.0, 85.0]
Area (years)
Mean (SD)		35.0 (30.0)			35.0 (30.0)
Median [Min, Max]		20.0 [20.0, 80.0]			20.0 [20.0, 80.0]
Scorten
Mean (SD)		2.90 (1.37)			2.90 (1.37)
Median [Min, Max]		3.00 [1.00, 5.00]			3.00 [1.00, 5.00]
Regiscore
Mean (SD)			5.80 (1.03)
Median [Min, Max]			6.00 [4.00, 7.00]
