# Supplementary material for: Spatial proteomics identifies JAKi as treatment for a lethal skin disease
Source: Nature. 2024 Oct 16;635(8040):1001–9. doi: 10.1038/s41586-024-08061-0 (PMC11602713; doi:10.1038/s41586-024-08061-0)
Supplement: Supplementary file 3 — Supplementary Tables 1–14 [file 41586_2024_8061_MOESM3_ESM.zip › 2023-09-16426F-s3/Supplemental_Table_4.xlsx]

## Sheet: Supplementary Table 4
Supplementary Table 4 | Baseline characteristics Phosphoproteomic cohort
	Healthy	SJS_TEN	Total	p-value
N
	8	13	21
Sex
F	6 (75.0%)	10 (76.9%)	16 (76.2%)	1
M	2 (25.0%)	3 (23.1%)	5 (23.8%)
Age (years)
Mean (SD)	41.3 (13.5)	48.2 (23.6)	45.5 (20.2)	0.462
Median [Min, Max]	44.0 [23.0, 54.0]	43.0 [19.0, 90.0]	43.0 [19.0, 90.0]
Affected Body Surface Area (%)
Mean (SD)	NA	51.2 (24.2)
Median [Min, Max]	NA	50.0 [20.0, 90.0]
