# Supplementary material for: Spatial proteomics identifies JAKi as treatment for a lethal skin disease
Source: Nature. 2024 Oct 16;635(8040):1001–9. doi: 10.1038/s41586-024-08061-0 (PMC11602713; doi:10.1038/s41586-024-08061-0)
Supplement: Supplementary file 3 — Supplementary Tables 1–14 [file 41586_2024_8061_MOESM3_ESM.zip › 2023-09-16426F-s3/Supplemental_Table_6.xlsx]

## Sheet: Supplementary Table 6
	Vendor, catalog #	dilution:	AgR	used for:
Extended Supplementary Table 6 | Antibodies and reagents for stainings
Primary antibody target antigen
pStat1 (Tyr 701)	CST, #9167S	1:100 (h), 1:150 (m)	pH9	human / mouse
WARS1	abcam, 228724	1:100	pH9	human
EZH2	CST, #5246T	1:100	pH9	human
Stat1	CST, #14994	1:100	pH9	human
CD45	DAKO, #M0701	1:100	pH9	human
CK Pan	DAKO, #Z0622	1:200	pH9	human
CK Pan	LSBio, #LS‑B16812	1:200	pH9	human
Ki-67	Thermo Fisher, #MA514520,	1:500	pH6	mouse
CC3	CST, #9661	1:250	pH6	mouse
CD8	CST, #98941	1:50	pH9	human
CD4-biotin	Invitrogen, #13-2444-82	1:50	pH9	human
CD163	abcam, 156769	1:100	pH9	human
CD45	BD Pharmingen, # BD553076	1:300	pH6	mouse
Secondary
anti-Rabbit IgG Alexa 647	Invitrogen, #A21245	1:400		human IF
anti-Rabbit IgG Alexa 555	Invitrogen, #A32732	1:400		human IF
anti-GuineaPig Alexa 488	Invitrogen A11073	1:400		human IF
anti-Rabbit IgG Alexa 750	Invitrogen A21039	1:400		human IF
anti-Mouse IgG2b Alexa 647	Invitrogen A21242	1:400		human IF
anti-mouse IgG1 Alexa 555	Invitrogen A21127	1:400		human IF
anti-Mouse IgG Alexa 647	Invitrogen A32728	1:400		human IF
ImmPRESS® HRP Horse Anti-Rabbit IgG Polymer Detection Kit	Vector Laboratories, MP-7401	RTU		human IHC
ImmPACT® DAB Substrate, Peroxidase	Vector Laboratories, SK-4105	RTU		human IHC
Biotintylated anti-Rabbit	Vector Laboratories, #BA1000	1:300		mouse IHC
Biotintylated anti-Rat	Vector Laboratories, #BA9400	1:300		mouse IHC
anti-rabbit Alexa 594	Invitrogen, #A-11012	1:300		mouse IF
Nuclear Counterstaing
SYTOX™ Green	Invitrogen, #S7020			human IF
Hoechst				human IF
DAPI, hydrochloride	Thermo Fisher - D1306	300nM		mouse IF
Blocking solutions
BLOXALL® Endogenous Blocking Solution	Vector Laboratories, SP-6000	RTU		human IHC
Sterile filtered 5%BSA in PBS		RTU		human IF
Sterile filtered 3% Goat Serum / 0.3% Triton X in TBS		RTU		mouse IHC / IF
Miscellaneous
TUNEL	Takarabio #MK500			mouse IHC
TUNEL	Promega, #G3250			mouse IF
VECTASTAIN Elite ABC Peroxidase Kit	Vector Labs, #PK-6100			mouse IHC
Peroxidase-Blocking Solution, Dako REAL, Ready-to-use, 250 mL	Agilent Technologies #S202386-2			mouse IHC
Avidin/Biotin Blocking Kit	Vector Labs, #VESP2001			mouse IHC
DPX Mountant	Sigma Aldrich, #317616			mouse IHC
SlowFade Diamond Antifade Mountant	Thermo Fisher, #S36972			mouse IF
