# Supplementary material for: Spatial proteomics identifies JAKi as treatment for a lethal skin disease
Source: Nature. 2024 Oct 16;635(8040):1001–9. doi: 10.1038/s41586-024-08061-0 (PMC11602713; doi:10.1038/s41586-024-08061-0)
Supplement: Supplementary file 3 — Supplementary Tables 1–14 [file 41586_2024_8061_MOESM3_ESM.zip › 2023-09-16426F-s3/Supplemental_Table_7.xlsx]

## Sheet: Supplemental_Table_7
Protein.Group	Protein.Ids	Protein.Names	Genes	First.Protein.Description	E:\Users\ThNo\ScarCoh1DVP\Cytokeratin\20220511_TIMS06_ThNo_SA_N756_I3_H42_P23_CK_01_H_D6_1_2903.d	E:\Users\ThNo\ScarCoh1DVP\Cytokeratin\20220511_TIMS06_ThNo_SA_N756_I4_H42_P23_CK_02_H_F3_1_2974.d	E:\Users\ThNo\ScarCoh1DVP\Cytokeratin\20220511_TIMS06_ThNo_SA_N756_I6_H42_P12_CK_01_D_C11_1_2893.d	E:\Users\ThNo\ScarCoh1DVP\Cytokeratin\20220511_TIMS06_ThNo_SA_N756_I7_H42_P12_CK_02_D_F4_1_2975.d	E:\Users\ThNo\ScarCoh1DVP\Cytokeratin\20220511_TIMS06_ThNo_SA_N756_I9_H42_P03_CK_01_M_C3_1_2879.d	E:\Users\ThNo\ScarCoh1DVP\Cytokeratin\20220511_TIMS06_ThNo_SA_N756_I10_H42_P03_CK_02_M_F2_1_2973.d	E:\Users\ThNo\ScarCoh1DVP\Cytokeratin\20220511_TIMS06_ThNo_SA_N756_I12_H42_P09_CK_01_T_D2_1_2895.d	E:\Users\ThNo\ScarCoh1DVP\Cytokeratin\20220511_TIMS06_ThNo_SA_N756_I13_H42_P09_CK_02_T_F1_1_2972.d	E:\Users\ThNo\ScarCoh1DVP\Cytokeratin\20220511_TIMS06_ThNo_SA_N756_I16_H42_P02_CK_02_M_D9_1_2906.d	E:\Users\ThNo\ScarCoh1DVP\Cytokeratin\20220511_TIMS06_ThNo_SA_N756_I18_H42_P24_CK_01_H_D4_1_2897.d	E:\Users\ThNo\ScarCoh1DVP\Cytokeratin\20220511_TIMS06_ThNo_SA_N756_I19_H42_P24_CK_02_H_E2_1_2955.d	E:\Users\ThNo\ScarCoh1DVP\Cytokeratin\20220511_TIMS06_ThNo_SA_N756_I21_H42_P13_CK_01_D_C7_1_2883.d	E:\Users\ThNo\ScarCoh1DVP\Cytokeratin\20220511_TIMS06_ThNo_SA_N756_I22_H42_P13_CK_02_D_E7_1_2960.d	E:\Users\ThNo\ScarCoh1DVP\Cytokeratin\20220511_TIMS06_ThNo_SA_N756_K3_H42_P08_CK_01_T_D7_1_2904.d	E:\Users\ThNo\ScarCoh1DVP\Cytokeratin\20220511_TIMS06_ThNo_SA_N756_K4_H42_P08_CK_02_T_F6_1_2977.d	E:\Users\ThNo\ScarCoh1DVP\Cytokeratin\20220511_TIMS06_ThNo_SA_N756_K6_H43_P25_CK_01_H_C4_1_2880.d	E:\Users\ThNo\ScarCoh1DVP\Cytokeratin\20220511_TIMS06_ThNo_SA_N756_K7_H43_P25_CK_02_H_F7_1_2978.d	E:\Users\ThNo\ScarCoh1DVP\Cytokeratin\20220511_TIMS06_ThNo_SA_N756_K10_H43_P15_CK_01_D_C8_1_2884.d	E:\Users\ThNo\ScarCoh1DVP\Cytokeratin\20220511_TIMS06_ThNo_SA_N756_K11_H43_P15_CK_02_D_E1_1_2954.d	E:\Users\ThNo\ScarCoh1DVP\Cytokeratin\20220511_TIMS06_ThNo_SA_N756_K13_H43_P14_CK_01_D_C2_1_2878.d	E:\Users\ThNo\ScarCoh1DVP\Cytokeratin\20220511_TIMS06_ThNo_SA_N756_K14_H43_P14_CK_02_D_E3_1_2956.d	E:\Users\ThNo\ScarCoh1DVP\Cytokeratin\20220511_TIMS06_ThNo_SA_N756_K16_H43_P21_CK_01_H_D8_1_2905.d	E:\Users\ThNo\ScarCoh1DVP\Cytokeratin\20220511_TIMS06_ThNo_SA_N756_K17_H43_P21_CK_02_H_F5_1_2976.d	E:\Users\ThNo\ScarCoh1DVP\Cytokeratin\20220511_TIMS06_ThNo_SA_N756_K19_H43_P26_CK_01_M_C5_1_2881.d	E:\Users\ThNo\ScarCoh1DVP\Cytokeratin\20220511_TIMS06_ThNo_SA_N756_K20_H43_P26_CK_02_M_E8_1_2961.d	E:\Users\ThNo\ScarCoh1DVP\Cytokeratin\20220511_TIMS06_ThNo_SA_N756_L3_H43_P28_CK_01_T_D3_1_2896.d	E:\Users\ThNo\ScarCoh1DVP\Cytokeratin\20220511_TIMS06_ThNo_SA_N756_M9_H43_P27_CK_01_T_C6_1_2882.d	E:\Users\ThNo\ScarCoh1DVP\Cytokeratin\20220511_TIMS06_ThNo_SA_N756_M11_H47_P01_CK_01_M_D5_1_2902.d	E:\Users\ThNo\ScarCoh1DVP\Cytokeratin\20220511_TIMS06_ThNo_SA_N756_M13_H47_P22_CK_01_H_D1_1_2894.d	E:\Users\ThNo\ScarCoh1DVP\Cytokeratin\20220511_TIMS06_ThNo_SA_N756_M14_H47_P22_CK_02_H_E5_1_2958.d	E:\Users\ThNo\ScarCoh1DVP\Cytokeratin\20220511_TIMS06_ThNo_SA_N756_M16_H47_P04_CK_01_M_C10_1_2892.d	E:\Users\ThNo\ScarCoh1DVP\Cytokeratin\20220511_TIMS06_ThNo_SA_N756_M18_H47_P06_CK_01_T_C9_1_2891.d	E:\Users\ThNo\ScarCoh1DVP\Cytokeratin\20220511_TIMS06_ThNo_SA_N756_M20_H47_P11_CK_01_D_C12_1_2890.d	E:\Users\ThNo\ScarCoh1DVP\Cytokeratin\20220511_TIMS06_ThNo_SA_N756_M21_H47_P11_CK_02_D_E6_1_2959.d
A0A075B6H7;A0A0C4DH55;P01624	A0A075B6H7;A0A0C4DH90;A0A0C4DH55;P01624	KV315_HUMAN;KV37_HUMAN;KVD07_HUMAN	IGKV3-15;IGKV3-7;IGKV3D-7	Probable non-functional immunoglobulin kappa variable 3-7		18790.3		44210.1		38344.2		23629			53786.8		33041.8		74926.6		38625.4		24029.1		79494.9		29371.7		25506.2					14944.7				17117.7
A0A075B6K5	A0A075B6K5	LV39_HUMAN	IGLV3-9	Immunoglobulin lambda variable 3-9	14414	7132.57	18132.8	16488.4	15067.4	12709.8	24067.3	10799.2	7235.3	44057.8	25484.4	7893.69	12276.8	20888.3	17507.8	7662.44	22169.7	12305	12761.2	13864.1	12190.6	14495	11941	6838.78	10542	16045.9	4739.84	16910.9	9740.45	6354.24	6569.51	9923.45	9955.84	5822.39
A0A075B6P5;P01615	A0A075B6P5;P01615	KV228_HUMAN;KVD28_HUMAN	IGKV2-28;IGKV2D-28	Immunoglobulin kappa variable 2-28	3305.38	964102	2355.74	1094.57	3186.32	1966.53	13508.3	2840.85	1342.19	1907.24	1074.5	1148.31	1365.4	5524.72	4615.05	2397.22		3278.19	2774.19	6478.8	5950.35			2421.62	1681.79	3943.29	3383.41	10451.2	2773.52	1991.04	3020.09	5088.6	2194.68	1887.02
A0A075B6S5;A0A0C4DH67;A0A0C4DH69	A0A0C4DH69;A0A0C4DH67;A0A075B6S5	KV108_HUMAN;KV109_HUMAN;KV127_HUMAN	IGKV1-27;IGKV1-8;IGKV1-9	Immunoglobulin kappa variable 1-27							2768.09														2668.8							4386.49
A0A0A0MRZ8;P04433	A0A0A0MRZ8;P04433	KV311_HUMAN;KVD11_HUMAN	IGKV3-11;IGKV3D-11	Immunoglobulin kappa variable 3D-11				6677.35		13042.5	9236.66	23121.7			2876.97		2810.92	3779.29	40104.7				13530.6		45441		10682.6		5481.31			3927.71		10793.2				4515.43
A0A0B4J1V0;A0A0B4J1V6;A0A0B4J1Y9	A0A0B4J1V0;A0A0B4J1Y9;A0A0B4J1V6;A0A4W8ZXM2	HV315_HUMAN;HV372_HUMAN;HV373_HUMAN	IGHV3-15;IGHV3-72;IGHV3-73	Immunoglobulin heavy variable 3-15	6611.63				10456.5	10537.6	44246.8	12854.5			4755.97		4218.28	13014.3	11901.6			12893.3	11509.3	14225	20184.3		3959.41	3814.41	3467.87	16575	9046.73	27017.1	5837.31	6175.68	9994.72	9673.95	5585.48	5740.67
A0A0B4J1X5	A0A0B4J1X5;P0DP02;P01768;P01764;A0A0J9YY99;P01772;A0A0C4DH42;P0DP03;A0A075B7B8;A0A075B7E8;P01767	HV374_HUMAN	IGHV3-74	Immunoglobulin heavy variable 3-74	4702.99					5780.41	21425.5	5926.04	2910.64		5291.37			9051.89	6043.8					8077.15	12527.6					6630.21		11234	4762.46	3287.11	6384.73	5458.54	5629.93	2627.31
A0A0B4J2B5;A0A4W8ZXM2	A0A0B4J2B5;A0A4W8ZXM2	A0A0B4J2B5_HUMAN;A0A4W8ZXM2_HUMAN	IGHV3-72;IGHV3OR16-9	Immunoglobulin heavy variable 3/OR16-9 (non-functional) (Fragment)	4429.9				2154.95	1345.36	9267.67	1820.41						3492.59	3203.17					5965.25			1560			3022.32	2988.27	8631.88			3087.96	2613.29
A0A0B4J2D5;A0A0B4J2D5-2;P0DPI2;P0DPI2-2	P0DPI2;A0A0B4J2D5;A0A096LNH5;A0A0B4J2D5-2;P0DPI2-2;H7C2G3;H7C1F6;A0A096LPI6	GAL3A-2_HUMAN;GAL3A_HUMAN;GAL3B-2_HUMAN;GAL3B_HUMAN	GATD3;GATD3B	Putative glutamine amidotransferase-like class 1 domain-containing protein 3B, mitochondrial	14147	18348.8	10882.2	14269.7	13668.8	14909.5	10019.8	10866.9	11629.4	15179.7	14790.8	10351.5	10259	16051.3	13425.3	17462.9	15627.8	19823.7	13922.8	14381.8	13754.3	15381.8	16051.7	11937.9	13355.4	6579.44	11728.9	18055	15612.6	15854	9838.92	11304.5	11470.8	14435.2
A0A0C4DH25	A0A0C4DH25	KVD20_HUMAN	IGKV3D-20	Immunoglobulin kappa variable 3D-20				2390.48				6013.1							12410.7				8282.11		9161.14				2528.8
A0A0C4DH38	A0A0C4DH38;A0A0J9YXX1	HV551_HUMAN	IGHV5-51	Immunoglobulin heavy variable 5-51							2488.61														901921
A0A0C4DH41;P01824;P01825;P06331;P0DP06;P0DP08	P01824;P0DP08;P0DP06;P01825;A0A0C4DH41;A0A0J9YWU9;P06331	HV434_HUMAN;HV439_HUMAN;HV459_HUMAN;HV461_HUMAN;HVD34_HUMAN;HVD82_HUMAN	IGHV4-30-4;IGHV4-34;IGHV4-38-2;IGHV4-39;IGHV4-59;IGHV4-61	Immunoglobulin heavy variable 4-61	5676.59		2522.51	2867.73	3270.28	2725.32	24063.1	8227.07	4152					34275.5	23980.8			4541.56		19277	17117.3					11780.1	6040.59	13417.7			2753.32	5308.12
A0A0C4DH72;A0A0C4DH73;P01597;P01611;P04432	P04432;A0A0C4DH73;P01597;A0A0C4DH72;P01611	KV106_HUMAN;KV112_HUMAN;KV139_HUMAN;KVD12_HUMAN;KVD39_HUMAN	IGKV1-12;IGKV1-39;IGKV1-6;IGKV1D-12;IGKV1D-39	Immunoglobulin kappa variable 1-6							4828.8	1474.11						1572.97	2675.48					3743.33	5727.24					2067.83		2605.75				1739.5
A0A0G2JI36;A0A0G2JIF2;A0A0G2JL56;A0A1W2PQD0;A0A1W2PSE7;Q5SUL5	Q5SUL5;A0A1W2PSE7;A0A1W2PQD0;A0A0G2JL56;A0A0G2JIF2;A0A0G2JI36	A0A0G2JI36_HUMAN;A0A0G2JIF2_HUMAN;A0A0G2JL56_HUMAN;A0A1W2PQD0_HUMAN;A0A1W2PSE7_HUMAN;Q5SUL5_HUMAN	HLA-A	Isoform of P04439, HLA class I histocompatibility antigen, A alpha chain										5339.98	7474.69					6885.84	6861.93										7387.56				8357.15		15386.5	21152.4
A0A0G2JLV0;A0A140T9S0	A0A140T9S0;A0A0G2JLV0	A0A0G2JLV0_HUMAN;A0A140T9S0_HUMAN	TAP2	Isoform of Q03519, Antigen peptide transporter 2						2680.8	10314.4	13131.7			2641.79						2418.93				9134.8	1362.62			8549.39
A0A0G2JPD3;A0A140T8W8;A0A140T8Y4;A0A1W2PPF8;A0A1W2PR61;Q5SPM2	Q5SPM2;A0A1W2PPF8;A0A1W2PR61;A0A140T8Y4;A0A140T8W8;A0A0G2JPD3	A0A0G2JPD3_HUMAN;A0A140T8W8_HUMAN;A0A140T8Y4_HUMAN;A0A1W2PPF8_HUMAN;A0A1W2PR61_HUMAN;Q5SPM2_HUMAN	HLA-A	Isoform of P04439, HLA class I histocompatibility antigen, A alpha chain			36651.1	38197.3	7624.45		25067.8	18780.4	23146.2									33287.5	40036.3									22641.5	26327.1	24680.3
A0A0G2JRQ6	A0A0G2JRQ6	A0A0G2JRQ6_HUMAN		Ig-like domain-containing protein (Fragment)	5734.86			6175.67	3533.13	8027.34	7941.1		3655.31	14246.7	8623.6	3084.63	8008.02	14015.2	13555.3					5231.86	6322.88					9644.49	5020.05	6768.2	4104.97	2852.51	5726.36
A0A0J9YWL0;A0A494C1M5	A0A0J9YWL0;A0A494C1M5	A0A0J9YWL0_HUMAN;A0A494C1M5_HUMAN	CRYBG1	Isoform of Q9Y4K1, Beta/gamma crystallin domain-containing protein 1	9881.08	5464.33	4190.91	3560.43	5418.42	5542.64	4276.88	4424.16	7851.47		3157.07	5078.37	3270.47	6111.96	3423.18	7214.66	4649.29	7420.38	5693.87	5649.57	4629.33	7988.3	4667.47	13172.9	5148.74		8124.66	7163.52	7324.25	5240.83	6215.42	8617.67	7441.17	3707.25
A0A140T913;A0A140T933;A0A140T955;A0A140T9I0;A0A140T9X5;A0A1W2PPQ2;A0A1W2PRT9;Q53Z42	A0A1W2PPQ2;A0A1W2PRT9;A0A140T9X5;A0A140T9I0;A0A140T933;A0A140T955;A0A140T913;Q53Z42	A0A140T913_HUMAN;A0A140T933_HUMAN;A0A140T955_HUMAN;A0A140T9I0_HUMAN;A0A140T9X5_HUMAN;A0A1W2PPQ2_HUMAN;A0A1W2PRT9_HUMAN;Q53Z42_HUMAN	HLA-A	Isoform of P04439, HLA class I histocompatibility antigen, A alpha chain	11495.9	8307.85	14838.1	12864.1	21582	20185	17307.4	15951.6	12641.6			22264.4	22824	26718.3	21299.7			18623.1	19116.4	30168.5	34004.9	11916.7	8370.17	22146	20537.8	22147.5	7018.43	8079.43		20518.6		21658.5	17661.9	13431.3
A0A140T915;A0A140T9T6;A0A140T9Y2;A0A182DWE9	A0A182DWE9;A0A182DWF4;A0A182DWF5;A0A182DWG2;A0A140T9T6;A0A140T9Y2;A0A140T9Q1;A0A140T9A5;A0A140T928;A0A140T966;A0A140T915;Q5EP54;A0A0G2JJV3	A0A140T915_HUMAN;A0A140T9T6_HUMAN;A0A140T9Y2_HUMAN;A0A182DWE9_HUMAN	HLA-DPB1	Isoform of P04440, HLA class II histocompatibility antigen, DP beta 1 chain (Fragment)			3533.05	4507.46	3247.11	4423.71	4500.04	8102.57	3793.61		6215.59											5505.28	4392.3	5334.53	6090.57	4445.43	7913.19		3403.43	5380.98	3383.4	11123.7	2075.76	3979.98
A0A140T941;A0A140T9Z6;A0A1W2PQS8;B0UXQ0	B0UXQ0;A0A1W2PQS8;A0A140T9Z6;A0A140T941	A0A140T941_HUMAN;A0A140T9Z6_HUMAN;A0A1W2PQS8_HUMAN;B0UXQ0_HUMAN	HLA-A	Isoform of P04439, HLA class I histocompatibility antigen, A alpha chain			25004.1	50463.9
A0A140T958;D7RIG5	D7RIG5;A0A140T958	A0A140T958_HUMAN;D7RIG5_HUMAN	HLA-DRB1	Isoform of P01911, HLA class II histocompatibility antigen, DRB1 beta chain (Fragment)	5923.62	5220.97	14142.5	9960.92		7882.14	29264.7	24552.2	5978.3			6287.8	49480.7	28329	18010.6		6820.29		6066.21		13075.4		4708.48	4766.89	16283.2	14675.3		6758.8	4060.52	4787.32	1985.96	25312.3	3520.04	8796.58
A0A140T997;A0A140T9Y5;D5H3J5;Q2L6G2	Q2L6G2;A0A140T9Y5;A0A140T953;A0A140T997;D9J307;A0A140TA11;A0A140TA13;A0A140TA14;D5H3J5	A0A140T997_HUMAN;A0A140T9Y5_HUMAN;D5H3J5_HUMAN;Q2L6G2_HUMAN	HLA-B	Isoform of P01889, HLA class I histocompatibility antigen, B alpha chain (Fragment)	30540.7	26477.8	21157.6	19485.6	18099.6	24851.3	23193.6	23904.4	34591.4	16945.2	14355.4	18781.3	35388.9	26714.7	22201.3	24148.4	22719.4	15713.2	26338.6	20025.7	42144.3	10017.8	14028.1	24474.3	38553.2	32975.9	16249.7	21065.7	14223.2	14453.6	15001.6	20681.4	25460.3	37953.4
A0A140T9D4;A0A140TA21;Q5SS57	Q5SS57;A0A140T9D4;A0A140TA21	A0A140T9D4_HUMAN;A0A140TA21_HUMAN;Q5SS57_HUMAN	HLA-B	Isoform of P01889, HLA class I histocompatibility antigen, B alpha chain (Fragment)	1011.4		1260.75		559.8					9615.02	12689													1333.44					10066.1	12666.5	317215
A0A140T9Q4;A0A140T9S7;A0A140TA19	A2BF26;A0A1W2PS56;A0A140T9S7;A0A140T9Q4;Q5RIP0;A0A140TA19;A0A0G2JIF0;A0A0G2JH50	A0A140T9Q4_HUMAN;A0A140T9S7_HUMAN;A0A140TA19_HUMAN	HLA-C	Isoform of P10321, HLA class I histocompatibility antigen, C alpha chain (Fragment)							3363.2	2843.24	6738.68					2815.12	2550.39			4312.9	3905.89	4962.98	6227.6						9818.68		8789.97	9581.53	2701.41		4888.4	3359.7
A0A140T9U0	O78179;A2BF26;A0A1W2PRZ0;A0A140T9T1;A0A140T9U0;A0A140T9S7;A0A140T9W2;A0A140T9Z4;A0A140T9M0;A0A140T9M5;A0A140T9Q4;A0A140T930;A0A140T937;A0A140T912;Q5RIP0;Q53YP1;A0A140TA19;A0A140TA03;A0A0G2JKJ1;A0A0G2JIF0;A0A0G2JH50	A0A140T9U0_HUMAN	HLA-C	Isoform of P10321, HLA class I histocompatibility antigen, C alpha chain	8362.26	6740.96	9275.02	10185.5		6169.07	21510.5	13073.5				22582.5	24351.9	12699.7	10106.3	3417.9	3808.51		10129.2		18804.4			13418.1	12742.2	16965.8			7357.29	5850.61	4572.14	14847.3	7639.78	32331.1
A0A182DWF4;A0A182DWF5;A0A182DWG2;Q5EP54	A0A182DWF4;A0A182DWF5;A0A182DWG2;A0A140T9P7;A0A140T8Z3;A0A140T8Z7;Q5EP54	A0A182DWF4_HUMAN;A0A182DWF5_HUMAN;A0A182DWG2_HUMAN;Q5EP54_HUMAN	HLA-DPB1	Isoform of P04440, HLA class II histocompatibility antigen, DP beta 1 chain											2242.67									7824.96	17088.9		1770.56		8560.12						1446.79
A0A1B0GVI3	A0A1B0GVI3	A0A1B0GVI3_HUMAN	KRT10	Isoform of P13645, Keratin, type I cytoskeletal 10	305113	240432	237139	250551	279928	386128	202346	220364	354653	284891	265409	250164	181729	418130	427379	249021	183422	286699	259852	294605	294277	343957	296899	330247	292694	39816.9	183207	256341	288936	254914	291750	401874	391303	313380
A0A1W2PQU7	A0A1W2PQU7	A0A1W2PQU7_HUMAN	GFAP	Isoform of P14136, Glial fibrillary acidic protein (Fragment)	138727	115639	174916	181308	228127	219270	155908	163026	182672	241504	198900	208446	144830	193063	212986	160038	166555	268010	239283	147332	159925	250490	269196	194114	194904	48040.9	79339.6	143485	195075	136100	149790	166861	196489	130329
A0A1W2PR19	A0A1W2PR19;A0A1W2PRG0;A0A1W2PQM5	GSTT4_HUMAN	GSTT4	Glutathione S-transferase theta-4				1568.37	3701.13							10533.6								7975.08							13311.5
A0A2R8Y5C4	A0A2R8Y5C4	A0A2R8Y5C4_HUMAN	TNKS1BP1	Isoform of Q9C0C2, 182 kDa tankyrase-1-binding protein (Fragment)				4826.42		5394.15		4371.4	8447.99		8402.04		5540.76			5569.57	6872.54	4513.05	7427.07	4300.63	5964.17		6374.97					4836.99	7460.78	9986.65	2850.23	6030.53	4725.11	4548.06
A0A5S8K7D1;A2BFX2	A2BFX2;A0A5S8K7D1	A0A5S8K7D1_HUMAN;A2BFX2_HUMAN	HLA-DRB1	Isoform of P01911, HLA class II histocompatibility antigen, DRB1 beta chain (Fragment)	2930.73	3222.65	2016.25	1161.17	7368.44	3778.14						1251.94				3948.81	5035.85															23097.2
A0A6Q8PH52	A0A6Q8PH52	A0A6Q8PH52_HUMAN	INF2	Isoform of Q27J81, Inverted formin-2	13905.8				17138	13464.3	12330.7		18403.2							17345.9		17208.7	14984.8	18999.1		12465.5		19519.4			18173.7			10341.9	21042.1
A0A7I2V3R0	A0A7I2V3R0	A0A7I2V3R0_HUMAN	MACROH2A2	Isoform of Q9P0M6, Histone H2A (Fragment)	3292.39	2710.9		2699.14		2674.02		2081.08	3372.77	2565.05					1437.18		2979.61		2594.03			3056.76	2860.55		3072.35									2895.76
A0AV96;A0AV96-2	A0AV96;D6RFL5;D6REZ6;D6RBP6;D6RBS9;D6RA49;D6RCT1;D6R9M7;D6R9D6;A0AV96-2	RBM47-2_HUMAN;RBM47_HUMAN	RBM47	RNA-binding protein 47		926014		1769.41		1528.05	2173.87	1905.34	1041.01			1941.75	2296.45	2042.98	2051.64				1071.42		1960.68				1279.81	1611.61	3258.3				1346.91	2788.71		1479.78
A0AVI2;A0AVI2-2;A0AVI2-4	A0AVI2;A0A286YFD1;A0AVI2-2;A0AVI2-4	FR1L5-2_HUMAN;FR1L5-4_HUMAN;FR1L5_HUMAN	FER1L5	Fer-1-like protein 5				65885	77183.6	69709		52982.6			105755		73991.8		85373.8		90655.8		82842.8	102258	62814.4		80240.1		73539.5					76150				77998.9
A0AVT1	A0AVT1;A0AVT1-3;A0AVT1-4	UBA6_HUMAN	UBA6	Ubiquitin-like modifier-activating enzyme 6	5871.94	7085.66	5776.97	7033.48	6968.97	5028.46	9032.67	8909.63	5401.67	5855.57	6600.89	9543.25	8882.9	8614.72	7700.44	8449.54	5829.71	9495.96	7566.59	7262.32	8547.08	4757.04	5735.63	4936.93	7158.17	8328.31	11207.3	4444.51	5659.81	7121.6	4535.03	9174.24	8341.41	7357.39
A0FGR8-2	A0FGR8;A0A499FIX8;H7BXI1;A0FGR8-2;A0FGR8-4;A0FGR8-5;A0FGR8-6;A0A087WXU3	ESYT2-2_HUMAN	ESYT2	Isoform of A0FGR8, Isoform 2 of Extended synaptotagmin-2	4794.05	5188.28	5310.07	6290.45	5802.69	4637.07	6579.49	5200.35	5264.88	4610.88	4821.88	5147.68	4944.07	7496	6395.36	4537.42	4834.61	6442.91	4946.01	5935.35	5275.35	5401.3	5007.38	7260.6	5788.74	5068.08	3717.42	4775.26	5309.66	5203.4	4456.25	5590.5	5938.73	5338.67
A0MZ66;A0MZ66-3	A0MZ66;A0MZ66-2;A0MZ66-3;A0MZ66-4;A0MZ66-5;A0MZ66-6;A0MZ66-8	SHOT1-3_HUMAN;SHOT1_HUMAN	SHTN1	Shootin-1	4432.66	4889.22	3925.59	4216.98	4062.93	5275.4	2986.55	3389.17	4091.38	5492.22	5175.58	4489.06	3828.86	7556.36	3766.67	5208.24	5318.73	4987.2	4853.52	3266.6	4007.37	5462.73	4591.22	4586.62	5030.98	3045.09		3039.65	4903.32	5366.02	4966.63	3246.74	5380.29	5379.89
A0PJW8	A0PJW8;H0Y3U5;B8ZZC6;M1EA23	DAPL1_HUMAN	DAPL1	Death-associated protein-like 1	5179.91	9019.89		7894.67	8158.09	10146.4			10236.3	5000.69	10042		2153.79		3306.79	5864.3	10942.1	6684.91	8577.68		1975.14	10889.4	15030.2	8892.46	8605.86			6422.02	10241.3	9870.35	17855.6		11501.6	10436.6
A1A5D9	A1A5D9;A0A2R8Y2X6	BICL2_HUMAN	BICDL2	BICD family-like cargo adapter 2	2474.11	2140.2	4270.18	1336.56		1196.52	4138.88	2629.32				2765.18	2564.42	5686.34	3992.16		2337.78		2151.55	2241.72	1558.16	2519.05	2271.88				6316.57					4846.44	2645.98	2148.68
A1IGU5	A1IGU5	ARH37_HUMAN	ARHGEF37	Rho guanine nucleotide exchange factor 37	4328.28	6675.02	5032.7	4955.77		4885.78	3875.62	5057.74	5283.69	3584.33	4181.72		4996.31	4113.75	4648.19		3956.17		3914.16		5873.52	4310.17	5524.95		4521.5			5101.41	5227.16	5316.99				5236.06
A1L0T0	A1L0T0;M0R1B5;M0R026;E9PL44;E9PJS0	HACL2_HUMAN	ILVBL	2-hydroxyacyl-CoA lyase 2	9123.24	8867.58	9536.64	9401.57	7293.88	8119.48	14588.3	8955.21	6396.89	6816.18	5790.71	6955.65	8928.92	10913.4	12347.2	4806.1	8636.78	6092.26	9172.26	8222.29	9588.28	7136.2	6688.99	8096.64	11053	12547.1	9435.92	6197.87	7556.29	6951.44	10652.3	6534.38	5309.71	8978.78
A1L3X0	A1L3X0;D6RBM2;D6RBR5;D6RE10	ELOV7_HUMAN	ELOVL7	Elongation of very long chain fatty acids protein 7			2734.71				3967	2626.19						3517.16												1756.39						2246.13
A1X283	A1X283	SPD2B_HUMAN	SH3PXD2B	SH3 and PX domain-containing protein 2B	5743.43	8385.3	7476.17	5895.19	5756.27	5038.98	6227.1	4886.4	7349.07	6242.61	5843.98	5639	4354.29	5901.57	4750.21	6664.96	7060.2	8022.45	5689.77	4597.73	6465.7	6029.55	6049.77	7157.95	5850.93	4797.89		5927.62	5826.16	6094.3	7743.7	5783.29	7984.74	5992.69
A2AAZ0;Q5SU54;Q5Y7D6	Q5Y7D3;Q5Y7D6;A2AAY8;A2AAZ0;Q5SU54;A0A140T8Z1	A2AAZ0_HUMAN;Q5SU54_HUMAN;Q5Y7D6_HUMAN	HLA-DQB1	Isoform of P01920, HLA class II histocompatibility antigen, DQ beta 1 chain			6388.02	5960.12		4096.98			6808.33			10917.4	10662	8080.19	5751.48	5846.78	7568.84							7341.93	7099.3	11355.9	3151.75	3406.15	4289.28	4776.75		7406.3	2081.07	2406.08
A2RRP1	A2RRP1;H0Y5G7;A2RRP1-2	NBAS_HUMAN	NBAS	NBAS subunit of NRZ tethering complex		2222.21	2541.78	2513.52	1980.23	2378.96	1778.46	2241.47	2438.08		2536.38		1749.72				2402.84		2267.61	1417.03	2294.04		1623.31		2215.01				2522.62	1820.69		1293.01		2379.71
A2VCK2	A2VCK2	DCD2B_HUMAN	DCDC2B	Doublecortin domain-containing protein 2B											4698.45										2205.69		4201.5		3315.4									3696.76
A3KMH1;A3KMH1-2	A3KMH1;A3KMH1-2;A3KMH1-3	VWA8-2_HUMAN;VWA8_HUMAN	VWA8	von Willebrand factor A domain-containing protein 8		2126.25		2046.36		1574.58		2188.9			1490.86						1579.11				1883.11		2658.26		1388.73					1590.16				1726.66
A3KN83;A3KN83-2;A3KN83-3;A3KN83-4	A3KN83;Q9Y2G9;Q9Y2G9-3;A3KN83-2;A3KN83-3;A3KN83-4;K7ES28	SBNO1-2_HUMAN;SBNO1-3_HUMAN;SBNO1-4_HUMAN;SBNO1_HUMAN	SBNO1	Protein strawberry notch homolog 1			1249.32	1926.57		1728.39		1452.97	1475.08			1865.51	2450.48					2017.83			2043.67		1694.56			2068.58		1858.37	1653.11		1656.98	1956.45	1675.35	1715.03
A4D0S4	A4D0S4	LAMB4_HUMAN	LAMB4	Laminin subunit beta-4	16847.9		35327.7			16974.1	49747.6	12205.1	32186.8	31929.9	19548.8		26178.9	51980	34758.9	10181.5		17054.6	21782.9		17121	28665.2	19481.9	12400.3		63000.3		34553.2	38523.8	17834	30156.1	22933.5	39914.5
A4D1P6;A4D1P6-2	A4D1P6;C9J1X0;A0A804HHS8;A4D1P6-2	WDR91-2_HUMAN;WDR91_HUMAN	WDR91	WD repeat-containing protein 91		4771.84		4988.34		6318.84		2802.65			4744.3		4510.33		4425.94		3601.9		3634.53		2983.82		4676.11		4332.58					4209.61				3642.45
A4D2H0;A4FU28;P0CG41;Q86UF2;Q8IX94	Q8IX94;Q86UF2;A0A2R8YE69;P0CG41;A4D2H0;A4FU28;A0A5F9ZHA4	CTGE4_HUMAN;CTGE6_HUMAN;CTGE8_HUMAN;CTGE9_HUMAN;CTGEF_HUMAN	CTAGE15;CTAGE4;CTAGE6;CTAGE8;CTAGE9	cTAGE family member 15								546281
A4FU01;A4FU01-4	A4FU01;A4FU01-4	MTMRB-4_HUMAN;MTMRB_HUMAN	MTMR11	Myotubularin-related protein 11	2603.39	7143.58				9779.02		15000.6			7179.42		8779.92	3789.21	15647.3		6946.06		8968.39		11874.3	4850.68	6798.23		7998.3					6328.27				9492.97
A4FU69;A4FU69-3	A4FU69;A4FU69-3;H0Y843	EFCB5-3_HUMAN;EFCB5_HUMAN	EFCAB5	EF-hand calcium-binding domain-containing protein 5								4717.8			3574.48														4517.11					2886.61			2018.61
A4UGR9;A4UGR9-2;A4UGR9-3;A4UGR9-8	A4UGR9;A0A5F9ZH43;A0A0A0MQZ3;A4UGR9-2;A4UGR9-3;A4UGR9-8	XIRP2-2_HUMAN;XIRP2-3_HUMAN;XIRP2-8_HUMAN;XIRP2_HUMAN	XIRP2	Xin actin-binding repeat-containing protein 2	12269.5		7207.25	3257.38	10222.7	5195.25	8148.14	2438.64	8048.51	15672.9		10844.9		9409.23				13419.9	3490.92	7535.29		14337.4		14796.4					12968.9	4576.32	6802.38	11052.9	12806.5
A5D8V6	A5D8V6;F5H4Q5	VP37C_HUMAN	VPS37C	Vacuolar protein sorting-associated protein 37C	3031.56	4251.22	3413.01	3073.63	3993.88	4426.75	2990.17	2127.34	4459.86	3970.98	4063.56		1816.99	2910.16	3289.04	3503.15	2847.38	4562.61	3433.23	2724.31	2513.75	4563.38	3844.32	4800.81	2810.96		1587.58	4995.82	4004.46	3605.02	3720.14	5403.78	3308.89	3128.01
A5YKK6;A5YKK6-2	A5YKK6;A5YKK6-2	CNOT1-2_HUMAN;CNOT1_HUMAN	CNOT1	CCR4-NOT transcription complex subunit 1	5838.14	6048.31	6596.45	6432.47	5821.27	5562.19	5613.87	5292.09	6426.2	5807.37	5767.59	5703.14	6311.74	5994.71	4918.01	5485.62	5811.64	6612.36	6341.69	6784.25	6120.34	5654.88	5698.44	6724.32	5740.6	4809.02	4809.96	5328.88	6080.15	5307.39	6108.12	6232.1	5512.74	5893.48
A6NCE7;Q9GZQ8;Q9H492;Q9H492-2	Q9GZQ8;A6NCE7;Q9H492;H3BTL1;Q9H492-2	MLP3A-2_HUMAN;MLP3A_HUMAN;MLP3B_HUMAN;MP3B2_HUMAN	MAP1LC3A;MAP1LC3B;MAP1LC3B2	Microtubule-associated proteins 1A/1B light chain 3 beta 2		5864.39				3010.22		5261.89			1961.86										2463.03		3611.8		2870.69					4097.12				3199.42
A6NCN2	A6NCN2	KR87P_HUMAN	KRT87P	Putative keratin-87 protein										4286.13						80556.7
A6ND36	A6ND36;A6ND36-2	FA83G_HUMAN	FAM83G	Protein FAM83G	9027.16	7220.21	8967.46	8223.8	6710.29	7771.85	9001.89	8447.48	11730.1	12637.8	7490.52	7425.08	7259.71	11846.8	10184.5	7680.95	8662.81	6144.87	9148.87	4589.87	9182.01	8380.96	7847.28	9063.45	9049.43	8966.51	10014.5	9837.11	9762.9	8295.04	6294.52	8486.8	7086.44	9210.39
A6NFN3;A6NFN3-2	A6NFN3;A0A3B3ITL7;A6NFN3-2;J3QRF4	RFOX3-2_HUMAN;RFOX3_HUMAN	RBFOX3	RNA binding protein fox-1 homolog 3												2118.13
A6NFQ2	A6NFQ2;A0A1B0GVM2;A6NFQ2-2;A6NFQ2-3;Q8N1I1	TCAF2_HUMAN	TCAF2	TRPM8 channel-associated factor 2	2732.87		9371.41	5627.27		4135.61	8298.84	6057.17	3138.65			2757.59	5669	6885.91	5494.03		2702.27	2153.5	2552.64	2547.68	5575.99	3286.06	2215.11		3185.57	3287.84	5925.1				2330.62	5827.15		1984.46
A6NGU5;P36268;P36268-2;P36268-3	P36268;A6NGU5;P19440;P19440-2;E7ETR7;E7ET76;B5MCK8;P36268-2;P36268-3	GGT2-2_HUMAN;GGT2-3_HUMAN;GGT2_HUMAN;GGT3_HUMAN	GGT2;GGT3P	Putative glutathione hydrolase 3 proenzyme	4861.06	4477.04					2859.05	2992.15	2779.64				2709.52		2343.35		4216.35				3275.13	4598.25	3569.21		4538.05	2345.61								3031.27
A6NHQ2	A6NHQ2	FBLL1_HUMAN	FBLL1	rRNA/tRNA 2'-O-methyltransferase fibrillarin-like protein 1	41203.7	34911.9	56751.6	46341.9	49668.2	39610.8	42623.3	47469.8	48663.8	43162	29177.6	57887.2	39014.3	42325.3	47613.4	56923.5	47768.6	53048.1	32370.6	46260.6	19021.4	38700.8	42641.3	43442.2	41569.5	49298.6	32370	46879	39846.1	28145.7	30576	32265.6	44400.6	28694.8
A6NHR9;A6NHR9-2	A6NHR9;J3KTL8;A6NHR9-2;A6NHR9-3	SMHD1-2_HUMAN;SMHD1_HUMAN	SMCHD1	Structural maintenance of chromosomes flexible hinge domain-containing protein 1	4652.01	4350.93		4245.12	3691.45	3688.83	6692.14	5637.38	3135.16	3233.3	4634.38	4216.75	5088.08	4795.59	5315.8	3396.23	3861.93		4423.01	4486.59	4752.22	5452.41	5311.15	4824.91	3906.27	5203.06		3501.27	4913.62	3826.24	3293.23	3813.25	2472.58	4464.59
A6NI56	A6NI56;H3BS06;B7ZBA8;A0A590PWR5	CC154_HUMAN	CCDC154	Coiled-coil domain-containing protein 154	22910.3	25014.6		25306.4	22653.6	21780.5		25778.1		25806.1		25877.5	22369.6			25012		26645.8	28429.7	24271.8				27007.3	22655.3	17231.2	19327.1	26922	23146.6	20235.7	23424.2	18707.4		21444.6
A6NKG5	A6NKG5	RTL1_HUMAN	RTL1	Retrotransposon-like protein 1											765412
A6NKT7	A6NKT7;Q7Z3J3;J3KNE0	RGPD3_HUMAN	RGPD3	RanBP2-like and GRIP domain-containing protein 3		3180.25				4850.64		4174.86			2949.34		3780.24		4531.32				4295.16		2122.38		4275.16		2647.32					3177.16				3332.68
A6NL82	A6NL82;B7ZBL6;B7ZBL7	F183A_HUMAN	FAM183A	Protein FAM183A	911.14	2664.38		2053.31		3115.79		2179.55	822319	1342.08	3569.21		1860.68		3163.73		3505.44		2225.87		2205.76		3174.87		2167.67					2669.74		854906		2364.36
A7E2V4;A7E2V4-3;A7E2V4-4;A7E2V4-5	A7E2V4;H7C453;S4R3H3;S4R410;S4R393;S4R3B3;A7E2V4-3;A7E2V4-4;A7E2V4-5	ZSWM8-3_HUMAN;ZSWM8-4_HUMAN;ZSWM8-5_HUMAN;ZSWM8_HUMAN	ZSWIM8	Zinc finger SWIM domain-containing protein 8		2232.66		2890.66		2152.84	3023.1	2722.67	3240.49		2254.84		2221.8	3743.6	4522.89		2565.39		2844.36		1875.19				2062.69	3401.32
A7KAX9;A7KAX9-2	A7KAX9;G3V174;A7KAX9-2;A0A804HK06	RHG32-2_HUMAN;RHG32_HUMAN	ARHGAP32	Rho GTPase-activating protein 32											1112.19		1283.26								1048.6							602389						1125.46
A8K2U0	A8K2U0	A2ML1_HUMAN	A2ML1	Alpha-2-macroglobulin-like protein 1	22383.4	19073.3	14673.8	15982.2	19033.6	26365.9	30301.1	39021.1	23931.4	16028.2	15389.6	17413.4	14794.5	38472.2	45339.6	10853.3	11727.5		3719.89	17346	21202.9	19445	19174.9	6601.16	8038.73	8937.44	23786.2	12023.1	24585.6	32682.2	3779.06	19856.9	9161.66	10498
A8MTY0	A8MTY0;A0A087WUU8	ZN724_HUMAN	ZNF724	Zinc finger protein 724	3297.39	3993.44		2478.95		4471.34	2499.21	2782.78	3137.7	2187.24	2090.02		2020.02	3800.38			2635.23		2067.69		3296.45	2049.64	2128.96	3290.12	3284.3				2220.02	2756.32	2532.34		3188.22	2962.44
A8MWD9;P62308	A8MWD9;P62308;C9JVQ0;Q49AN9;F5H013	RUXGL_HUMAN;RUXG_HUMAN	SNRPG;SNRPGP15	Putative small nuclear ribonucleoprotein G-like protein 15	22004.6	25776.7	29921.6	34469	28648.3	26997.8	12689.5	23381.2	20841.5	22013.2	17782.2	20770	27541.7	17928.8	23641.6		26512.7	34623.8	24447.4	18980.5	18514.1	22737.8	23252.7		28738.9	18362.9	9798.79	28752.8	15875.9	22144	22094.3	22262.1	28309.1	20402
A8MXV4	A8MXV4	NUD19_HUMAN	NUDT19	Acyl-coenzyme A diphosphatase NUDT19	2390.73	2439.87	4364.09	4417.98		3868.74	4951.69	4929.82	3093.4	4441.84	4892.69		5004.78	3208.36	3364.28		3984.87		3799.59		4668.18	3005.69	2221.31		5409.93	5481.14		5828.23	4069.21	5372.4	5303.68	4553.5		2429.01
A8MYJ7	A8MYJ7;A0A1C7CYW7	TTC34_HUMAN	TTC34	Tetratricopeptide repeat protein 34								1219.08
A8MYP8	A8MYP8;A0A8C8KQ56	ODF3B_HUMAN	ODF3B	Outer dense fiber protein 3B		2607.39		3951.65		2419.58	4891.8	3620.28	3648.8		2229.87	3855.81	3941.56	3786.52	3688.76		3055.49	4306.72	5390.02	5239.84	5004.21	2664.94	2744.26	2399.44	3851.77	2128.32		3743.87	3968.9	3316.89		4575.81		4812.21
B0I1T2	B0I1T2;A0A3B3IU30;B0I1T2-3;B0I1T2-4	MYO1G_HUMAN	MYO1G	Unconventional myosin-Ig	3370.38	3514.96	3142.28	2892.69		2929.12	2583.69	3215.19		3129.12	2766.67		2869.24		2869.1		3194.37					2819.41	2917.8		3037.67	4456.01		2946.79	2476.89	3164.72		2866.63		2493.59
B1AK53	B1AK53;A0A1B0GUN9	ESPN_HUMAN	ESPN	Espin	4232.6	3955.19	3230.52	2341.57	3463.37	3853.57		2063.23	3473.07	4244.1	4355.53	1490.51	2648.85	1399.19	1693.36	2828.13	4412.8	2883.29	3902.09	2151.3	2512.2	5293.09	4791.18	4635.43	4863.95			1863.09	6123.71	3427.65	2710.51	2957.87	3845.99	4225.21
B2RTY4;B2RTY4-2;B2RTY4-3;B2RTY4-4;B2RTY4-5	B2RTY4;H3BRD5;H3BMM1;B2RTY4-2;B2RTY4-3;B2RTY4-4;B2RTY4-5	MYO9A-2_HUMAN;MYO9A-3_HUMAN;MYO9A-4_HUMAN;MYO9A-5_HUMAN;MYO9A_HUMAN	MYO9A	Unconventional myosin-IXa		2655.49		2844.08		2825.91		2261.58	754431		3743.6		2264.6		3150.75	2766.28	4154.14		3231.86		1804.99		1778.71		1742.81			2053.96		2777.7				1482.63
B3EWG3;B3EWG5;B3EWG6	B3EWG6;B3EWG5;B3EWG3	FM25A_HUMAN;FM25C_HUMAN;FM25G_HUMAN	FAM25A;FAM25C;FAM25G	Protein FAM25A													1904.78														17064					2509.95
B9A064	B9A064;A0A0B4J231	IGLL5_HUMAN	IGLL5	Immunoglobulin lambda-like polypeptide 5	6285.86	2509.32		3683.73		4615.73	20328	6907.72	2790.73	4087.67		3023.19	3046.33	7346.94	6294.43		2890.46	1912.38	4723.46	10390.5	14653.8		5162.13	2444.87		8456.97	4959.73	9791.3		2413.16	4087.66	3625.88		2074.26
C4AMC7;Q6VEQ5	C4AMC7;A8K0Z3;Q6VEQ5	WASH2_HUMAN;WASH3_HUMAN	WASH2P;WASH3P	Putative WAS protein family homolog 3	5153.1	5235.15	6457.72	6783.42	5956.53	7156.25	6133.11	5767.48	5751.19		4291.48	6791.83	6846.88	6999.76	5914.38	5344.07	5311.43	7238.19	4926.26	5933.98	6860.38	6563.34	4731.93	6209.45	4674.24	6292.14	5050.45		7593.2	5215.46	4313.34	6622.41	5928.27	5796.38
D6RAX3	D6RAX3	D6RAX3_HUMAN	PCDH1	Isoform of Q08174, Protocadherin-1	7504.96	6190.6	6033.96	4247.32	7080.19	5207.98	4666.76	3199.12	5831.99	8410.74	5918.38	4140.26	4057.55	9111.75	3631.68	6275.59	5091.63	4850.06	4824.01	8550.97	4416.51	11294.3	4221.71	9169.51	5671.37	4751.48	5943.75	9208.9	9541.68	5046.18	4539.22	5570.13	6605.4	1719.67
D6REC4	D6REC4	CFA99_HUMAN	CFAP99	Cilia- and flagella-associated protein 99			1067.53											1537.72				387188			625568	1374.56						1007.03	815337
D6RER3	D6RER3	D6RER3_HUMAN	RMND5B	Isoform of Q96G75, E3 ubiquitin-protein transferase RMND5B (Fragment)		6037.91		6903.36	12955.2	10948.6	14756	7152.75				12667.7	7490		12127.7		11127.6				9082.86	15040.6	7877.7	12122.9		10564.1				8358.06	8930.32	10706.7	14527.5
E9PAV3;E9PAV3-2;Q13765	E9PAV3;H0YHX9;F8VZJ2;F8W0W4;F8VNW4;E9PAV3-2;Q13765;A0A7I2V2K5;A0A7I2V473	NACAM-2_HUMAN;NACAM_HUMAN;NACA_HUMAN	NACA	Nascent polypeptide-associated complex subunit alpha, muscle-specific form	16486.4	14907.1	22612.9	18618.6	19821.1	20548	16601.3	17278.9	22468.3	15375.6	12122.7	23036.4	17725.7	13408.2	12062.2	17854.3	14168.5	19806.6	21357.8	24868.2	21457.1	23010.7	18323.6	24578.4	21911.5	21382.7	23843.5	31948.3	24287.5	20824.9	26765.9	26303.1	29350.3	19515.4
E9PK54	E9PK54	E9PK54_HUMAN	HSPA8	Isoform of P11142, Heat shock cognate 71 kDa protein (Fragment)	6215.9	4077.25	3377.29	5328.71	4974.44	5521.66	3275.61	4252.51	5143.63	6597.95	5217.3	4230.27	4166.02	7662.23	7028.9	5252.56	8019.6	3290.22	6386.34	3310.97	4222.77	6453.75	4648	3098.02	4661.21	4497.25	3699.26	6772.39	5449.56	4917.24	2429.64	4766.79	6356.42	3668.86
E9PMV2	P20036;J3KQ99;H0Y6F8;A0A140T9U1;A0A140T9U4;A0A140T9Y8;A0A140T9Y9;A0A140T9R4;A0A140T9D6;A0A140T9F8;A0A140T9G7;A0A140T9G9;A0A140T9H1;A0A140T9J4;A0A140T8Z9;A0A140T9A6;A0A140T961;A0A140T968;A0A140T977;A0A140T980;A0A140T992;A0A140T914;A0A140T900;A0A140T909;E9PMV2	E9PMV2_HUMAN	HLA-DQA1	Isoform of P01909, HLA class II histocompatibility antigen, DQ alpha 1 chain (Fragment)			2635.34	3149.11			2647.84	4619.29	2933.65		3605.68	2898.87	5660.13	3365.8	2246.21		2843.16						3064.47		2538.12	3726.81	3098.79			4374.94		2252.28		3902.25
E9PN48	E9PN48	E9PN48_HUMAN	ARFGAP2	Isoform of Q8N6H7, ADP-ribosylation factor GTPase-activating protein 2 (Fragment)		2037.16		2021.73		2337.19		1276.11			2038.32		1596.37		1189.24		1883.49		2596.24		1466.99		1479		2301.15					1483.35				1976.4
E9PRG8	E9PRG8;A0A494BXY3;E9PLD3	CK098_HUMAN	C11orf98	Uncharacterized protein C11orf98	1349.34	3460.54	3827.56	5423.69	4893.89	5258.6		5527.19	3063.02		2898.33	8110.43	5889.64		2780.48		5378.16		3790.61	3446.3	4908.62	3313.78	3003.61		5943.84	4670.22		3721.56		4005.71				4412.42
F5GZ99	F5GZ99	F5GZ99_HUMAN	KDM5A	Isoform of P29375, Lysine-specific demethylase 5A (Fragment)		3492.95		5540.97		5827.62		5278.02	5488.47	4807.67	4322.84		5840.34	4051.66	4783.75		5968.35		4411.4		4561.42	3093.33	4176.37		5569.36	3587.47				4502.96				4098.21
F5GZP0	F5GZP0	F5GZP0_HUMAN	ARMC6	Isoform of Q6NXE6, Armadillo repeat-containing protein 6	17027.2	3725.98	11993.6	4845.6	6112.94	5910.13	10039.4	4804.36	11812.4	21159.6	6483.05	6908.31	5157.93	14223.9	7017.95	8557.66	7669.21	9858.02	6474.65	6205.37	5349.32	14483.1	6512.64			5637.54	4405.27	11572	12253.2	5999.66	9042.19	6141.55		6197.1
F6XZD3	F6XZD3	F6XZD3_HUMAN	ANKRD35	Isoform of Q8N283, Ankyrin repeat domain-containing protein 35	1456.01								1617.04						669911			1627.11		925.23	1246.93		460159	1048.36	779052					686248	613223
G3V3X2	G3V3X2	G3V3X2_HUMAN	NDRG2	Isoform of Q9UN36, Protein NDRG2 (Fragment)	11203.9		10262.8			9363.92	10179.2	6235.32	12731.9					15311.3				6484.37			9882.24							14261	16789.9				8674.27
H0YF27	H0YF27	H0YF27_HUMAN	TRIM29	Isoform of Q14134, Tripartite motif-containing protein 29 (Fragment)	3945.51	2592.12	2542.7	2978.31	3785.77	4755.32		3038.61	4070.7		3720.39				4596.35					2668.37	2888.53		4654.14		3271.28						4770.48			3155.49
H0YG10	H0YG10	H0YG10_HUMAN	GNL2	Isoform of Q13823, Nucleolar GTP-binding protein 2 (Fragment)	8434.24	8418.47		6132.08	4951.38	6781.91	3180.5	5395.56	4275.92	2657.36	6451.67	2525.75	2798.43	4994.23	7506.69	5525.35	6340.59	2686.7	4809.4	3854.42	4904.87		5092.61	4404.71	7060.69	1445.22			4748.18	4898.14			3794.41	4661.52
H0YIN9	H0YIN9	H0YIN9_HUMAN	KRT5	Isoform of P13647, Keratin, type II cytoskeletal 5 (Fragment)	56873.9	29995.1	18613.2	45051	45614.4	18949	91796.8	27533.9	83902.8	74299.2	39800.3	23749.1	81512.9	113433	47353.6	55666.4	20140.3	28357.8	111506	51707.6	50990	24034.5	23351.9	31331.3	32797	70510.2	124766	67664.3	49257.6	38037.6	51670.8	44889		39764.8
H3BLY3	H3BLY3	H3BLY3_HUMAN	CIR1	Isoform of Q86X95, Corepressor-interacting with RBPJ 1 (Fragment)	15570.8	13933.4	14825.9	21282.9	28662.7	21293	13782	11161.4	10755.2	14827.1	17312.6	19654.7	19197.4	26343.3	22331.6	12297.5	15273.3	14073.3	15296.1	18845.2	24673.1	16678.2	15014.4	11547.1	14938.9	13899.3	14788.1	13381	14845.7	14041.6	11184.3	13520.7	15121.4	16521.9
H7BZJ3	H7BZJ3	H7BZJ3_HUMAN	PDIA3	Isoform of P30101, Protein disulfide-isomerase A3 (Fragment)	24336.1	24142.5	16381.9	18138.7	15307	17523.8	16775.1	24586.3	17719.8	18667.5	19297.3	14757.4	13275.2	18207.6	21159.1	20713	23378.8	12814.6	9166.33	34505.3	26088.9	7538.52	10844.4	28927.6	24224.4	29068.9	33062.8	12518.1	20797.2	22590.3	22644.8	26931.5	28671.8	22302.1
I3L3R5	I3L3R5	CCER2_HUMAN	CCER2	Coiled-coil domain-containing glutamate-rich protein 2																			8640.54							5881.22			3678.68
I3L4N8;K7EM38	K7EM38;I3L4N8	I3L4N8_HUMAN;K7EM38_HUMAN	ACTG1	Isoform of P63261, Actin, cytoplasmic 2	5297.17	3242.66		3058.67		2819.49		3955.17					3005.78	9552.78								2721.98	2788.33		2329.69	2151.73				2567.77				2644.44
J3KQL8	J3KQL8	J3KQL8_HUMAN	APOL2	Isoform of Q9BQE5, Apolipoprotein L2			7875.71	4969.78			15216.5	4281.57				14028.3	9200.03	13214.6	8857.79			5141.96	3760.14	6560.55	3800.67			7986.29		10954.6	8013.81					18742.7		1534.68
J3QKM4	J3QKM4	J3QKM4_HUMAN	SLC12A4	Isoform of Q9UP95, Solute carrier family 12 member 4 (Fragment)		1470.36		1549.22		2114.15		697253			2239.47		1288.57		2406.72		2579.51		2032.8		1678.06		2087.08		2248.78									1252.07
J3QRM6	J3QRM6	J3QRM6_HUMAN	DCC	Isoform of P43146, Netrin receptor DCC (Fragment)	12756.8			4831.18		9735.48	7238.86	2608.79	5459.15	8806.01	10415.1	6015.21	2926.83	6753.61	7574.02		7014.35		7703.97	4285.31			3771.11	5658.77		3593.02			5547.5	10616.8	7815.19	3861.91
K7EJA1	K7EJA1	K7EJA1_HUMAN	TTC19	Isoform of Q6DKK2, Tetratricopeptide repeat protein 19, mitochondrial (Fragment)										5886.17									5802.94	3413.65									4698.17			3549.21		3915.39
K7EMD9	K7EMD9	K7EMD9_HUMAN	KRT13	Isoform of P13646, Keratin, type I cytoskeletal 13 (Fragment)	8148.77	14887.2	8627.69	6634.78	6820.35	7880.68	8015.98	6996.01	10947.9	9014.58	8008.38	8907.77	6949.01	12729	12006.8	7711.17	8526.71	6917.52	8786.25	5366.63	8286.06	10703.4	9662.77	7789.3	6565.45	8512.48	4410.16	6945.64	12069.4	7437.76	9050.89	8814.96	11266.5	8562.73
K7EMS3	K7EMS3	K7EMS3_HUMAN	KRT19	Isoform of P08727, Keratin, type I cytoskeletal 19 (Fragment)	29685.6	38650.4	18917	25456	19318.4	26220.3	23140.5	21380.4	24703.9	28853.1	23118.4	18369.4	16158.3	40604.9	41174.9	15685.1	23382.7	17483.8	20997.2	16241.1	20378.4	28182.4	28205.6	16359.2	19667.5	21413.4	16834.8	26054.7	25132.4	18384.6	14041.9	19578.7	21176	25151.1
K7EPT8	K7EPT8	K7EPT8_HUMAN	GFAP	Isoform of P14136, Glial fibrillary acidic protein (Fragment)	33926.8		8515.08	20166.1		33101.5	8943.84		24863.3	25292.9	25053.8		12377.7	23066	25789.9		26887.5		25118.1		20404.2	26854.1	25068.4			3065.05		18229	16721.7	23658.8	4083.34	3352.03	4680.99	2708.17
K7EQJ8	K7EQJ8	K7EQJ8_HUMAN	ERAL1	Isoform of O75616, GTPase Era, mitochondrial (Fragment)													3333.45		5039.92								5208.29											7517.21
K7ERX4	K7ERX4	K7ERX4_HUMAN	PTPRS	Isoform of Q13332, Receptor-type tyrosine-protein phosphatase S (Fragment)				3204.66				6682.15					4655.85		4288.43				3814.71		8544.03					4934.66
L0R6Q1	L0R6Q1	S35U4_HUMAN	SLC35A4	Isoform of Q96G79, SLC35A4 upstream open reading frame protein	5054.01	7100.11		10015.2	2673.94	9816.12	8685.8	11130.3	8597.82	10439.1	8625.44	12030.1	11119.8	4476.3	11763.5	5246.88	7350.88	5798.63	9691.03	10977.6	13291.5	7745.15	9530.94	8604.42	8752.18	4619.66	3698.75	7877.28	4780.14	10036.7	9525.24	5737.5	10375.5	9884.08
M0R2J8	M0R2J8;M0R2J8-3;A0A804HJA9	DCDC1_HUMAN	DCDC1	Doublecortin domain-containing protein 1									3587.82		2664	3074.43			3155.35			3837		4188.6									3570.65		2641.37
O00115;O00115-2	O00115;O00115-2;K7ENE5	DNS2A-2_HUMAN;DNS2A_HUMAN	DNASE2	Deoxyribonuclease-2-alpha		3794.94		5845.56		4865.5	803062	4159.82	2489.04	3878.85	4382.77		8781.93	2571.53	4148.49				3910.4		1489.34	2960.31	6163.27		5056.69	1947.22				5607.17				5674.78
O00116	O00116;A0A2R8YEL0;A0A7P0T9C9;A0A7P0T984;A0A1B0GWA2;B7Z3Q4;A0A7P0TAU9;A0A7P0TAL3	ADAS_HUMAN	AGPS	Alkyldihydroxyacetonephosphate synthase, peroxisomal	5546.68	4799.05	4592.19	5958.46	5830.21	3355.73	4831.12	3983.55	6328.12	4666.18	3330.4		5572.72	5533.69	6783.13		2486.36		3846.2	4178.93	3576.48	3592.76	2632.65			4062.42		4066.86		3156.25	3328.59	5182.22	3943.76
O00139-2	O00139;A0A6Q8PFA6;A0A6Q8PG37;A0A6Q8PGH7;A0A6Q8PGG1;A0A6Q8PH57;D6R9M0;O00139-1;O00139-2;O00139-4;O00139-5	KIF2A-2_HUMAN	KIF2A	Isoform of O00139, Isoform 2 of Kinesin-like protein KIF2A	14735.8	9189.02	12559.8	7418.37	11527	8853.14	10843	7082.65	10310.3	20422.6	10354.4	12099.4	7508.78	14492.8	9581.32	15249.8	8444.91	16295.2	10956.4	12522	6403.41	16649.2	8770.37	19320.7	9734.06	10967.8	14039.1	15491.6	13978.6	9649.04	8698.71	10959.5	17106	7515.7
O00148	O00148;A0A0D9SEM9;K7EQN7;O00148-2;O00148-3	DX39A_HUMAN	DDX39A	ATP-dependent RNA helicase DDX39A		3202.96	8795.63	5004.33	8498.13	3106.15	8865.53	6769.1		5519.06	2375.29		4587.12	5814.21	4809.14		4271.57		4687.73	8349.1	3053.98		3267.14		4787.9	9933.65	6891.49		5413.05	2709.49	5172.95	6499.52		4118.62
O00151	O00151	PDLI1_HUMAN	PDLIM1	PDZ and LIM domain protein 1	19398.3	34928.2	45064.3	42679.7	47860.7	42785	15200.6	23539.3	41617	40103.7	37845.8	40783.9	47187.9	23444.6	21660.1	36922.4	36574.7	46389.5	49608.5	40334.3	45569.8	32325.1	34840	50171.6	46937	50742.6	20366.2	49687.5	40728.6	43942.6	54489.6	25444.3	55255.6	51026.5
O00154;O00154-4;O00154-5;O00154-6;O00154-7	O00154;K7EKP8;O00154-2;O00154-3;O00154-4;O00154-5;O00154-6;O00154-7	BACH-4_HUMAN;BACH-5_HUMAN;BACH-6_HUMAN;BACH-7_HUMAN;BACH_HUMAN	ACOT7	Cytosolic acyl coenzyme A thioester hydrolase	8103.54	11339.6	14541.5	8127.5	8629.41	11501.7	22297.2	17374.2	10167.2	5367.11	6414.61	12626	9511.63	11358.7	8286.46		6618.73	8048.22	7972.96	13374.2	13097.1		6098.45	13340.3	10484	17499	30615.6	6048.74	7671.8	5933.69	8473.74	12456.2	10987.3	10431.2
O00159-3	O00159;O00159-2;O00159-3;F5H6E2	MYO1C-3_HUMAN	MYO1C	Isoform of O00159, Isoform 3 of Unconventional myosin-Ic	22424.8	23847.6	26305.4	28616.3	23876.8	25122.9	17855.7	16767.6	24265.4	20050.4	26295.1	19662	27531.2	24074.5	22802.2	21566	20151.3	21698.1	26051.5	19654	24913.6	22320.2	24723.4	16039.5	19756.3	21842.3	16847.7	23852.4	25482.9	26080.6	20153.6	19017.4	22271.4	23414.8
O00160	O00160	MYO1F_HUMAN	MYO1F	Unconventional myosin-If				688.57			2920.5	2078.55							1676.78						895763					2279.06						1400.98
O00161;O00161-2	O00161;O00161-2;H3BR18;H3BPJ0;H3BNE1;H3BM38	SNP23-2_HUMAN;SNP23_HUMAN	SNAP23	Synaptosomal-associated protein 23	1376.18	1957.54	2594.02	1790.37	1963.22	2104.85	1596.57	1650.45	1948.42	2277.97	2519.54	2512.08	1779.05	1645.2	1338.17	1802.67	2108.88	2883.54	2848.08	1138.54	1199.78	2549.18	2149.65	3907.82	1601.08	2063.38		1869.26	2673.85	2306.14	1511.16	2363.54	2194.11	2193.47
O00165;O00165-2;O00165-5	O00165;O00165-2;O00165-4;O00165-5;O00165-6;Q5VYD6	HAX1-2_HUMAN;HAX1-5_HUMAN;HAX1_HUMAN	HAX1	HCLS1-associated protein X-1		2257.7				2215.7		2064.73	2662.7				2249.07						1890.5				2839.03		2630.43	2064.64								1568.58
O00170	O00170;A0A804HJ46;A0A804HKL7;A0A804HKH9;A0A804HKK3;E9PMH2	AIP_HUMAN	AIP	AH receptor-interacting protein	2351.19	3977.98	5154.71	3622.17	3491.17	3736.58	2154.56	2823.04	3800.38		3568.86	2739.59	3833.28	2454.99	1712.47	3968.82	3325.52	3703.01	5543	4106.11	3235.52	4310.04	4213.04	3921.26	3662.06	3805.16	3963.22	2180.53	3389.27	4296.17	4687.55	3502.21	6748.21	3593.51
O00178	O00178;F5H716	GTPB1_HUMAN	GTPBP1	GTP-binding protein 1	14814.3	14154.9	8921.93	11411.9	3136.46	11092.8	14164.9	18330	16683.7	8657.23	13907.7	6635.04	19498.6	22936.8	21940.9	4112.47	14807.2	7257.49	11753.2	7842.97	14635.9	38533.3	13453.8	17599.6	17835.6	10161.5	12127	16097.9	9389.52	10121.8	7918.67	11848.3	7256.39	15840.3
O00182;O00182-2;O00182-3;O00182-6	O00182;J3KSA0;O00182-2;O00182-3;O00182-4;O00182-5;O00182-6;J3QS92	LEG9-2_HUMAN;LEG9-3_HUMAN;LEG9-6_HUMAN;LEG9_HUMAN	LGALS9	Galectin-9							6656.58	7158.58					2792.2	8421.94	6602.38						1773.36					6920.45	3767					5873.51
O00186	O00186	STXB3_HUMAN	STXBP3	Syntaxin-binding protein 3	5065.23	5272.86	3964.04	4735.76	4974.61	3935.05	3423.42	3728.52	6623.47	4974.58	5693.32	3682.01	3684.99	4522.98	3777.38	6245.93	4224.39	5439.42	5888.07	4481.67	4234.3	4772.03	4280.83	5356.74	4479.57	3596.4		5117.46	4806.35	3848.52	4426.14	3305.2	5298.1	4038.26
O00193	O00193;E9PRZ9;E9PM92	SMAP_HUMAN	SMAP	Small acidic protein	1990.28	1748.36	2128.69		2842.65	982161		1590.78	3005.95				1806.4		1110.55	2660.54	2523.63	3293.4	1788.64	3262.01	1249.21	1987.8	1407.19	3678.22	2369.82	2473.41	2795.25	2415.95	2606.98	1615.55	2537.55	2668.38	3375.23	1865.46
O00194	O00194;K7ES41	RB27B_HUMAN	RAB27B	Ras-related protein Rab-27B	9900.68	8886.25	10758.4	10511.9	8068.08	9508.32	13780.6	13911.2	8727.77	8531.33	10649.7	9622.81	10998.4	14886.9	14364.8	8402.07	9889.43	9829.02	12039.5	11969.2	12913.1	8936.42	8646.88	7498.91	11479.9	8629.94	11473.8	8246.93	7970.93	10544.4	5952.03	16965.6	7640.07	10734.1
O00203;O00203-3	O00203;O00203-3	AP3B1-3_HUMAN;AP3B1_HUMAN	AP3B1	AP-3 complex subunit beta-1	6146.66	5739.33	4419.89	5639.18	5023.1	5634.91	5076.86	5752.89	5316.02	5876.5	5640.3	3417.49	6159.66	5406.97	5465.45	5492.31	5515.93	1430.74	5965.2	7508.91	6782.91	5231.86	5452.65	6345.66	6213.42	6353.01	6935.46	5465.36	4129.68	5057.92	4873.09	4488.06	3735.86	5843.33
O00204;O00204-2	O00204;O00204-2	ST2B1-2_HUMAN;ST2B1_HUMAN	SULT2B1	Sulfotransferase 2B1	23314.1	22642.5	16175.1	14643.2	13557	14189.2	61368.1	47423.8	15669.4	13534.9	17464.1	21615	15014.5	29682	30512.1	13558.9	16071.8	17094	13662	25589.6	27800.8	13176.7	15336.8	15925.8	18582.9	21499.7	73809.8	11704.1	13980.8	15912.2	11892.2	43104	15299.7	13424.6
O00214;O00214-2	O00214;F6V2D4;O00214-2;H7BXD8;E9PN19	LEG8-2_HUMAN;LEG8_HUMAN	LGALS8	Galectin-8	1411.99	3262.94	1746.47	2547.23		1731.81	2488.33	3670.37	2014.44	2189.71	2739.26		3913.68	4129.56	3637.25		2353.17		1940.17		3731.33	2618.81	3772.25		2457.52			1495.4	2178.8	2884.9	1697.93	2538.94		2920.43
O00217	O00217;F8W9K7;E9PPW7;E9PN51;E9PKH6	NDUS8_HUMAN	NDUFS8	NADH dehydrogenase [ubiquinone] iron-sulfur protein 8, mitochondrial	8667.68	6698.54	6876.85	6637.59	7292.02	7055.75	12452.8	7503.08	8565.05	8326.57	6089.58		5701.66	11906.4	9404.66	8151.11	6346.74	10896.3	5669.96	7043.37	5337.57	8083.82	6911.02	5917.8	6553.75	8417.72		10066.2	8484.34	4601.63	7093.58		10525	6276.01
O00231;O00231-2	O00231;O00231-2;J3QRY4	PSD11-2_HUMAN;PSD11_HUMAN	PSMD11	26S proteasome non-ATPase regulatory subunit 11	19160.2	21332.9	18426.2	20732.5	20671.7	19866.7	25985.2	26988.3	16972.8	20457.7	21396.5	18174.3	20647.5	18084.8	22116	19451.7	22592.3	20121.9	21537.1	19664.6	21683.6	19519.5	21670.8	16396.8	22137.7	24066.3	23478.9	18547.3	18891.4	19624	20304.2	20653.9	21559.4	22038.1
O00232	O00232;O00232-2	PSD12_HUMAN	PSMD12	26S proteasome non-ATPase regulatory subunit 12	7731.35	9683.87	10469.3	9165.04	7620.39	8132.73	12009.5	11528.9	7656.27	9821.74	8292.69	10194.7	9088.04	10515.9	10037.6	8840.97	9034.33	10355.4	9806.68	7870.52	8283.97	8224.21	9058.46	8209.44	8485.84	10599.5	11574.1	7198.88	9003.68	8226.23	8997.99	7485.95	7678.56	8049.28
O00233	O00233;J3KN29;O00233-2;F5GX23;F5H7X1;F5H5V4;F5H169	PSMD9_HUMAN	PSMD9	26S proteasome non-ATPase regulatory subunit 9	14284	12766.9	13811	13146.5	16838.7	13202	12346.5	11113	14166.3	17389	11669.4	14907.7	13412	13308.3	13669.8	13621.5	11191.1	16617.1	12208.4	14055.9	12755.3	11373.8	13548	17446.6	12855.2	11526.5	18114.9	13055.5	18370	13502.3	16924	16014.7	17208.9	13663.1
O00244	O00244;E5RIM7;E5RGN3	ATOX1_HUMAN	ATOX1	Copper transport protein ATOX1	4364.04	8087.21	5155.09	5543.99		5166.1	4677.02	6879.91	4107.47	5927.04	4907.39		8031.84	5070.54	5450.02		5270.07	3743.4	5859.45		6961.76	6608.77	6460.53		6616.04	6445.39		4059.47	6517.63	5943.84	5780.63	10458.4	4860.06	5065.67
O00264	O00264	PGRC1_HUMAN	PGRMC1	Membrane-associated progesterone receptor component 1	11758.6	9403.62	12737.8	11576.8	10111.2	11826.5	21296.7	14122.8	10509.4	7807.57	10531.1	14873.1	12611	18290.5	20842.9	10882.1	11347.9	9725.84	13670.6	9298.64	13714.5	11487.7	10172.4	10294.9	13076.2	14692.5	9154	14208.7	13768	12631	10710.5	18245.2	18238.5	9464.9
O00267;O00267-2	O00267;O00267-2	SPT5H-2_HUMAN;SPT5H_HUMAN	SUPT5H	Transcription elongation factor SPT5	4069.34	4999.83	5260.63	5282.86	6770.32	5041.53	4703.52	6641.83	4513.87	5256.77	3852.3	6653.61	5429.08	6064.3	5625.35	5863.38	4731.27	5839.89	4123.14	6701.49	4373.78	4207.83	5130.67	5254.66	4967.19	6190.09	5949.16	6319.38	4833.87	4560.28	4487.44	5506.38	4947.7	5104.91
O00273;O00273-2	O00273;O00273-2	DFFA-2_HUMAN;DFFA_HUMAN	DFFA	DNA fragmentation factor subunit alpha		2350.16	1762.9			2357.84				1782.79							1978.39		4227.98				1925.33		2781.69					2285.22				2598.84
O00291;O00291-3;O00291-4	O00291;O00291-3;O00291-4	HIP1-3_HUMAN;HIP1-4_HUMAN;HIP1_HUMAN	HIP1	Huntingtin-interacting protein 1		1794.13				2201.77			2349.11		1675.28												2468.1	1391.51	2253.31					2553.61				1661.88
O00299	O00299	CLIC1_HUMAN	CLIC1	Chloride intracellular channel protein 1	116952	92953.2	85865	94586	84388.5	91397.3	82757.7	90296.3	109323	107800	105618	91666.2	100340	73687.4	71346.2	105202	104155	104635	100262	93859.3	93075	104505	117890	108451	108138	68128.1	105407	83801	101242	115504	102724	85061	111772	119624
O00303	O00303;H0YDT6	EIF3F_HUMAN	EIF3F	Eukaryotic translation initiation factor 3 subunit F	23102.7	22100.2	26413.1	23989	23936.5	21262.2	22646.7	24555.7	26932	20492.5	19859.1	22974.4	21914.6	18199.4	18012.1	22751	19411.1	24940.7	23168.1	22557.6	22944.8	22798.4	21618.3	22476.4	23457.5	26060.2	30506.3	21867.6	21404.4	20113.9	21992.3	23934	22334.7	22692.7
O00330;O00330-3	O00330;E9PRI6;E9PLU0;O00330-3;A0A8C8MSB2	ODPX-3_HUMAN;ODPX_HUMAN	PDHX	Pyruvate dehydrogenase protein X component, mitochondrial	5957	4335.46	4878.71	4465.88		4243.91	5601.69	4673.78	3847.36	5659.74	5160.26	3384.8	4988.36	4837.91	5510.11		3533.26		6165.71	2224.49	3837.44	5112.3	4887.6	2552.18	4515.08	2812.17		5257.61	3988.74	4435.5	3927.84	4021.79	2797.48	3578.68
O00391;O00391-2	O00391;O00391-2	QSOX1-2_HUMAN;QSOX1_HUMAN	QSOX1	Sulfhydryl oxidase 1			4604.85	2384.8	4213.53	2247.51	8642.49	4480.17		5539.57	2850.38	4408.65	3974.39	6717.06	6092.75				4250.08	6231.2	4364.75					4752.01	10082.3		1790.75	2643.18	3000.27	5603.62	3867.99	3551.41
O00399	O00399;E5RK00;E5RFU3	DCTN6_HUMAN	DCTN6	Dynactin subunit 6	6645.55	6666.96	5808.27	7205.84	7347.2	5800.6	7016.61	6160.04		6374.6	5061.91	7539.64	5315	9097.2	7740.83		5078.99	8164.08	7261.62	7239.2	4757.23	8017.84	6790.7			7009.15	8596.05		8708.08	6198.81	4150.57	7321.06	6455.25	5957.22
O00401	O00401	WASL_HUMAN	WASL	Neural Wiskott-Aldrich syndrome protein		15566.1		4574.32		4192.57		5733.81					4425.46		4515.76				5170.38		4728.31		4351.72		4973.19					4085.22				4490.84
O00410;O00410-3	O00410;O00410-2;O00410-3;H0Y8C6	IPO5-3_HUMAN;IPO5_HUMAN	IPO5	Importin-5	4376.74	5012.24	5565.88	5639.15	6217.37	4913.18	5413.82	4904.78	4427.94	5276.16	3896.11	5844.55	5241.75	4080.74	4451.89	4867.78	4358.38	8633.73	4913.22	4904.29	4944.31	3680.09	4454.26	4231.26	4715.37	7667.46	8616.64	4112.59	5420.69	5506.68	5039.59	4779.63	4612.03	4640.58
O00418	O00418;H3BRH4	EF2K_HUMAN	EEF2K	Eukaryotic elongation factor 2 kinase	8949.91	8688.13	6436.91	6363.69	4708.95	7790.46	3748.95	4554.51	7083.31	6856.9	7984.17	3086.58	4994.13	3771.88	4889.16	7358.64	6151.68	5431.33	6086.92		4317.4	6704.15	7442.23	7496.5	7761.73			6682.37	8501.29	8390.84	7792.04	3349.85	7184.21	7717.13
O00422;O00422-2	O00422;O00422-2;U3KQ12	SAP18-2_HUMAN;SAP18_HUMAN	SAP18	Histone deacetylase complex subunit SAP18	7872.29	7307.31	6344.88	8390.61	10184.8	8908.63	7152.19	9744.85	8751.3	6668.43	7738.38	8864.48	11749.3	8666.65	10436	6367.46	7898.79	5674.84	10546	8928.07	8131.77	7544.13	8540.53	6861.42	11904	10207.4	6394.41	9911.06	5786.49	9325.95	7436.88	7176.19	6586.5	11837.8
O00429;O00429-2;O00429-3;O00429-4;O00429-5;O00429-6;O00429-8;O00429-9	O00429;O00429-2;O00429-3;O00429-4;O00429-5;O00429-6;O00429-8;O00429-9;F8VZ52;F8VUJ9;F8W1W3;B4DDQ3	DNM1L-2_HUMAN;DNM1L-3_HUMAN;DNM1L-4_HUMAN;DNM1L-5_HUMAN;DNM1L-6_HUMAN;DNM1L-8_HUMAN;DNM1L-9_HUMAN;DNM1L_HUMAN	DNM1L	Dynamin-1-like protein	13682.2	15847.7	11997.4	13810.7	14392.5	15143	16449.4	16582.7	13992.3	13802.1	13958.1	19073.9	16238.3	12024.3	12569.9	11793.1	12677.4	15049	14363.6	12737	15094.3	16323.5	14710.7	18124.7	13815.6	18402.6	13224.8	16335	13753.8	14290.3	12966.4	20579.5	14878.7	16048
O00442;O00442-2	O00442;O00442-2	RTCA-2_HUMAN;RTCA_HUMAN	RTCA	RNA 3'-terminal phosphate cyclase	1118.66			2160.66		1375.72		1147.34	1186				1907.08	949142	1887.55		1319.08				2080.61		1486.35		1801.06					1307.46				2181.87
O00459	O00459;A0A7I2U3A3;E9PFP1;A0A087X257	P85B_HUMAN	PIK3R2	Phosphatidylinositol 3-kinase regulatory subunit beta				26009.5																7379.89
O00468;O00468-2;O00468-3;O00468-4;O00468-5	O00468;O00468-2;O00468-3;O00468-4;O00468-5;A0A494C1I6;A0A087X208	AGRIN-2_HUMAN;AGRIN-3_HUMAN;AGRIN-4_HUMAN;AGRIN-5_HUMAN;AGRIN_HUMAN	AGRN	Agrin		3865.13		3685.68	2227.02	3979.02		2711.46	2280.89		2411.11		2659.54	3550.86	4963.78		2031.93	3836.99	4147.56		2686.39	1629.24	2873.76	4251.31	3121.12	2854.26		3344.51	3103.79	3913.25				2186.24
O00471	O00471;F8W9B8;A0A0A0MSI8	EXOC5_HUMAN	EXOC5	Exocyst complex component 5	5492.73	6613.07	3364.19	6688.35	5882.8	5056.2	5565.99	4469.79	6034.24	4812.52	5576.5	5391.91	3975.92	7399.72	6938.03	5237.43	4914.87	6465.41	4216.01	2108.12	5837.97	4755.48	6532.92		5526.21	4416.79	4904.98	4600.24	5268.62	6238.54	4322.04	6120.15	5722.87	4910.47
O00478;O00478-2	P78410;O00481;O00478;C9JUV8;O00478-2;S4R3N0;O00481-2;O00481-3;O00481-4;P78410-2;P78410-3	BT3A3-2_HUMAN;BT3A3_HUMAN	BTN3A3	Butyrophilin subfamily 3 member A3			1373.41		1864.89							2131.79	3281.01				2791.71	2523.08	2260.47	3071.02	3076.55				2947.06	2689.13						2033.26	3131.01	3166.54
O00479	O00479;P05204	HMGN4_HUMAN	HMGN4	High mobility group nucleosome-binding domain-containing protein 4	4110	3893.45	5181.09	6328.98	3803.79	6790.55	2182.7	4759.83	7255.67	8954.16	8243.6	5199.26	8430.48	3190.93	4209.15	7217.3	8602.27	7216.99	6107.7	4315.52	4356.42	7848.8	8690.02	5408.06	4822.31	7457.07	3112.47	7338.12	7936.91	7791.76	8248.52	4248.46	6101.76	6433.81
O00483	O00483	NDUA4_HUMAN	NDUFA4	Cytochrome c oxidase subunit NDUFA4	4053.02	4733.19		2498.34	4151.01	3440.02	4439.75	6537.35	4720.51	3104.05	4045.04	3407.47	2083.93	4610.68	4055.26		3199.96	3578	3643.41		3307.38	2105.57	3378.81		5728.65	5359.68	2471.14	5011.28	2677.62	4844.89	2966.94		2855.17	4879.04
O00487	O00487	PSDE_HUMAN	PSMD14	26S proteasome non-ATPase regulatory subunit 14	31490.3	22022.1	30010.5	25183.5	28230	26698.1	32251.6	31425	29173.6	25330.4	23184	26779.8	27748.2	34264.1	26528.1	24111	23745.2	25922.4	23892.5	24557.1	24850.5	28294.7	25647.5	14728.1	22973.1	36261.3	34996.6	26947.9	24225.4	22513.6	23714.1	28249.5	24496.8	23415.9
O00505	O00505	IMA4_HUMAN	KPNA3	Importin subunit alpha-4	9560.6	10854.4	6511.01	9178.27	7045.37	10515.7	6580.19	12921.2	8976.58	6877.57	9189.1	7800.99	9920.99	9448.87	14436.9	8342.95	9713.41	7993.43	9823.54	7911.1	10063.8	9165.63	9828.14	8438.48	10871	7690.19	9708.34	8346.32	6757.01	10022	6598.96	9190.29	6693.12	9761.32
O00515	O00515;E9PDI4	LAD1_HUMAN	LAD1	Ladinin-1	46641.9	40562	47057.6	46544.1	46810.5	46630.3	33325.8	40588	44058.4	37781.7	38014.7	37672.1	41867.1	46818.4	45085.5	36761.7	38147.6	47557.4	45567.2	43260.3	47881.6	43420.9	39184.9	45727.2	52820.5	45620.4	47033.7	38337	39514.4	36277.5	42003.3	48537.5	49338.3	41763.9
O00533;O00533-2	O00533;O00533-2;A0A087X0M8	NCHL1-2_HUMAN;NCHL1_HUMAN	CHL1	Neural cell adhesion molecule L1-like protein	7352.97	4590.59	3908.35	3468.71		4292.95	3243.33	3557.18	4566.32	4650.06	4305.06	1902.2	3194.11	3436.72	5454.17		4429.01	2742.78	3994.63		3139.93	4003.75	3765.09	3547.77	2637.55	1471.2		2661.16	5151.87	3890.69	2597.9	2565.38	3968.48	3790.79
O00534	O00534;B4DHS6;O00534-2;O00534-3;O00534-4	VMA5A_HUMAN	VWA5A	von Willebrand factor A domain-containing protein 5A	8742.38	7304.65	6529	7386.33	8028.98	6971.66	3965.94	3575.48	5926.16	9419.54	7908.14	5787.68	6196.22	5605.17	5848.52	10545	7570.58	10666.1	8234.99	7574.02	7627.42	7479.43	7241.97	7554.63	6447.71	3578.98	3913.12	9009.06	7183.34	8104.71	8854.87	5945.63	8095.57	8927.1
O00541;O00541-2	O00541;B5MCF9;B3KXD6;O00541-2	PESC-2_HUMAN;PESC_HUMAN	PES1	Pescadillo homolog	6439.82	7173.74	10065.1	9169.85	6883.79	11634.4	8466.01	11273.9	8319.76	5455.71	5654.62	6604.21	10491	6992.44	8295.08	8546.23	6591.19	6119.73	6038.32	8848.52	7259.98	5598.16	7129.73	7477.52	9704.49	14797.1	7480.83	10611.7	8586.88	5671.45	9516.92	6192.64	6529.81	6686.93
O00555;O00555-2;O00555-3;O00555-4;O00555-5;O00555-6	O00555;O00555-2;O00555-3;O00555-4;O00555-5;O00555-6;B5TYJ1;A0A1B0GUS3;A0A1B0GU74;A0A1B0GTW2;A0A1B0GU81;A0A1B0GTI4;A0A1B0GTN7;A0A590UJK2;A0A1C7CYY9;A0A384DVW2;A0A087WW63	CAC1A-2_HUMAN;CAC1A-3_HUMAN;CAC1A-4_HUMAN;CAC1A-5_HUMAN;CAC1A-6_HUMAN;CAC1A_HUMAN	CACNA1A	Voltage-dependent P/Q-type calcium channel subunit alpha-1A			6153.41		9180.13	5453.27	6395.27	2996.31			2922.95	9740.89	3422.27			13439.1		14888.4	3647.07	9903.86			4997.96	14720.9	2594.77	7743.65	9499.58		7506.06		8384.57	5991.59	8048.43	2227.67
O00560;O00560-3	O00560;O00560-3	SDCB1-3_HUMAN;SDCB1_HUMAN	SDCBP	Syntenin-1				1197.44	2284.42	1546.78	1097.31	1556.66			2240.1		1644.8	2521.53	2048.26		1514.64				1152.31				2243.3	2215.98			1608.58		2811.56	1765.39		1836.55
O00566	O00566;U3KQ48	MPP10_HUMAN	MPHOSPH10	U3 small nucleolar ribonucleoprotein protein MPP10	3067.39			3534.1	2389.35	2977.74		3877.25	2460.37	1958.26	3082.46	3609.02	3354.67		2745					3074.34	3130.79		2498.94	3612.25	3322.11	3983.88	3975.11	2699.08		3175.72	2836.34	2678.02		2917.45
O00567	O00567;H0YDU4;H0Y653;A0A494C128	NOP56_HUMAN	NOP56	Nucleolar protein 56	17345.8	16055.1	21036.8	23408.2	19216.1	23013.6	19677.1	21855.7	18972.9	20470.7	18546.8	22252.5	23503.5	19287.6	22950.9	20238.9	20845.9	20466.9	21204.2	18865.2	18040.2	17155.8	21086.7	18853.4	21278.5	27646.4	12905.2	21326.5	20186.1	17583.1	21235.7	17789.4	15452.8	19020.8
O00571;O00571-2	O15523;O00571;C9J8G5;C9J081;A0A2R8Y7T2;A0A2R8Y4A4;A0A2R8Y645;A0A2R8Y5G6;A0A2R8Y4D2;A0A2R8YDT5;A0A2R8YDH3;A0A2R8YCW1;A0A2R8YFS5;A0A2R8YFR4;A0A2R8YF78;A0A2U3TZJ9;F6S8Q4;A0A0D9SG12;A0A0D9SF53;A0A0D9SFB3;O00571-2;O15523-2;O15523-3	DDX3X-2_HUMAN;DDX3X_HUMAN	DDX3X	ATP-dependent RNA helicase DDX3X	29526	26183.4	27658.2	24447.6	27754	24986.9	37236.7	33462.2	26136.6	23994.6	23804.7	25768.4	21739.2	35421.4	35519.9	26753.8	22145.9	26264.3	25561	28817	27325.7	25747.5	24397.3	27166.4	27071.2	25483.9	33729.8	28749.3	25872.9	22277.3	27415.9	35749.3	30820.1	27861.6
O00584	O00584;D6REQ6;D6RHI9;A0A804HJZ7;A0A804HKZ2;A0A087WZM2;H0YAE9	RNT2_HUMAN	RNASET2	Ribonuclease T2				2352.99		1545.97		678588			1482.74		1942.26		1620.92				1042.38						1026.22					1079.06				1668.64
O00625	O00625	PIR_HUMAN	PIR	Pirin	5100.36	4859.15	5001	4965.58	4133.26	6094.8	3829.15	3619.13	5474.72	5417.94	5462.62	3896.56	4006.32	4969.62	3301.88	4447.06	4597.86	5370.8	4544.84	4301.1	3759.63	6222.94	6693.74	6469.8	5042.69	1388.74	1462.69	4503.61	9245.51	6547.54	7637.47	2597.65	5753.93	6102.32
O00629	O00629;H7C4F6;A0A7I2YQ95;A0A7I2V333;A0A7I2V340	IMA3_HUMAN	KPNA4	Importin subunit alpha-3	3807.8	4782.77		2699.61	3470.33	3191.45	4155.88	3503.63	4549.51		3010.18	5478.13	4098.97	3640.64	3913.42	4800.19	3517.07		3132.25	3772.88	3200.08	3447.81	2839.87	3283.32	3676.17	2784.21	6329.49	5106.81	3152.15	4822.92	2208.11	6660.83		3227.92
O00712;O00712-4;O00712-5	O00712;A0A2R8Y7V8;A0A1B0GU97;A0A1B0GTC1;A0A1B0GWI9;A0A1B0GWJ4;A0A1B0GWB8;A0A1B0GVN4;A0A1B0GW37;O00712-4;O00712-5;A0A0A0MRX8;Q5VW26;Q5VW27;Q5VW30;U3KQE8	NFIB-4_HUMAN;NFIB-5_HUMAN;NFIB_HUMAN	NFIB	Nuclear factor 1 B-type	7293.06	5912.25	4897.39	4646.74	4807.72	5619.74		2912.74	6786.81	6301.14	6603.11	3039.69	4514.51		3354.48	8467.79	11053.2	8112.49	6869.41	3232.04	3464.84	7830.45	8100.58	4269.1	4770.17			6675.95	7839.16	7663.24	7491.58	2264.93	5435.68	5691.4
O00748;O00748-4	O00748;O00748-2;O00748-4;O00748-5	EST2-4_HUMAN;EST2_HUMAN	CES2	Cocaine esterase	2061.48	1980.55	3260.03	3014.26	2939.59	2270.59		2020.01	1874.28	2602.45	2653.69	1902.25	2396.47	2162.04	2284.54	2620.85	2778.29			2948.19	3239.86	1939.58	2335.44	1698.5	2192.19	1929.23	2232.44		1944.02	2487.84	2495.81	2058.84	3651.4	2228.22
O00754;O00754-2	O00754;O00754-2;M0R174	MA2B1-2_HUMAN;MA2B1_HUMAN	MAN2B1	Lysosomal alpha-mannosidase		2673.41	2319.49	3248.23	2834.06	2979.37	2368.45	3624.73	2371.99	3047.54	4083.63		2843.04	2574.26	2074.06	4223.02	3384.11	2486.78	1833.86		2331.26	2219.7	2336.57	2322.74	2061.13	4267.81	3299.68	3505.03	3405.6	2811.15	2283.93	3197.44		2156.71
O00764	O00764;O00764-3;F2Z2Y4	PDXK_HUMAN	PDXK	Pyridoxal kinase	6103.71	5346.47	7423.52	5245.29	4084.96	4742.77	4219.08	4940.07	5111.03	4787.21	5387.07	5028.27	5996.45	4960.79	3876.87	5789.74	5481.69	4724.61	6215.6	4804.36	4355.01	4164.31	5467.11	7073.27	5068.33	6395.11	6405.96	5061.87	5570.87	4124.4	5378.77	4218.8	5206.75	4436.38
O14497;O14497-3	O14497;A0A1B0GTU5;H0Y488;O14497-2;O14497-3	ARI1A-3_HUMAN;ARI1A_HUMAN	ARID1A	AT-rich interactive domain-containing protein 1A	3906.59	3559.23	5213.17	3758.05	5841.09	4072.66	4809.43	4281	5029.19	3652.83	3227.49	5961.52	4606.53	3450.46	3060.69	4204.63	3121.7	4908.35	3900.56	6680.51	3370.25	5494.69	3115.73	4123.57	4173.07	5685.23	5248.98	2513.18	4120.38	3782.26	3532.54	3794.21	8966.27	3877.52
O14522;O14522-1	O14522;O14522-1;A0A075B6H0;B1AJR6;B1AJR8;B1AJR9;B1AJS0;A0A087X1X2;A0A087WY22	PTPRT-1_HUMAN;PTPRT_HUMAN	PTPRT	Receptor-type tyrosine-protein phosphatase T	16393.1		9040.32		5327.59	7833.74	9183.63	6072.48	10184.6	20790.3					11206.9		11531.9			9980.65		22218.7	9194.11					14429.4	11352.6
O14530;O14530-2	O14530;O14530-2	TXND9-2_HUMAN;TXND9_HUMAN	TXNDC9	Thioredoxin domain-containing protein 9		3116.15		2743.84		2829.71		2142.93					2166.89	1890.66	2420.88		2218.61		1977.17		3055.81		1895.33	1445.82	3534.37				1585.88	2595.87			1829.23	2527.9
O14545	O14545	TRAD1_HUMAN	TRAFD1	TRAF-type zinc finger domain-containing protein 1	4005.67	3460.1	5389.6	6906.85	4290.45	4908.47	10076.2	9047.03	6845.6	3713.86	4417.8	8852.76	8741.66	7225.97	7719.75	4145.79	3909.84	6033.83	4966.79	7947.73	8342.53	2751.24	4080.69	8283.57	9611.16	4824.25	6631.6	6338.58	3586.3	5520.36	5287.09	11181.1	6435.16	7144.09
O14558	O14558;A0A1X7SC65;K7EP04	HSPB6_HUMAN	HSPB6	Heat shock protein beta-6	2120.18		1404			2236.9	1954.37	1692.07	1923.23	1906.69	1928.02		3251.08	2280.91	2428.7		2077.9		3098.05	1755.88	3174.49	2356.97	2686.71	2530.99		1789.62	2379.49	2007.11	4815.9	3676.11	2311.74	1863.21	3274.84	2547.57
O14579	O14579;O14579-2;M0QXB4	COPE_HUMAN	COPE	Coatomer subunit epsilon	4981.28	7294.7	6449.9	6939.16	6973.3	6239.63	6065.05	7640.35	5856.26	5283.73	5934.11	6416.8	8112.05	5551.53	6345.29	4823.52	5666.6	6217.84	6474.14	5891.3	8008.62	5157.03	5817.71	5005.98	7205.93	7262.89	7747.99	5418.1	5905.46	6294.21	6189.33	6355.16	6515.88	6225.38
O14602;P47813	O14602;P47813;A6NJH9;X6RAC9	IF1AX_HUMAN;IF1AY_HUMAN	EIF1AX;EIF1AY	Eukaryotic translation initiation factor 1A, Y-chromosomal	5812.65	5344.8	5853.73	5928.41	5961.57	5562.24	5368.75	6507.2	7193.72	5989.71	5444.64	5515.53	5947.65	3926.55	5253.27	7541.6	6113.19	7325.36	6211.63	7393.9	8650.62	6643.37	7890.47	5369	6751.15	6317	6249.44	7467.42	7507.27	6676.73	6255.45	9274.85	9936.72	7866.82
O14617;O14617-5	O14617;A0A2R8Y611;O14617-2;O14617-3;O14617-4;O14617-5	AP3D1-5_HUMAN;AP3D1_HUMAN	AP3D1	AP-3 complex subunit delta-1	9205.07	7399.03	7550.56	6798.56	7759.3	6250.55	8329.43	8358.28	6755.32	6437.01	7058.92	10189.1	8192.04	7135.49	9483.13	7583.14	8762.16	4773.19	7937.98	8972.12	8830.78	8646.76	7046.28	9563.82	7875.38	8323.2	8022.72	6013.85	5349.28	9547.73	4741.81	8324.43	7563.47	7658.17
O14618	O14618;J3KNF4;E9PP76	CCS_HUMAN	CCS	Copper chaperone for superoxide dismutase	10419.8	7418.31	7472.76	6692.11	7087.61	6546.96	6733.17	5582.02	7180.17	8477.75	7992.75	6347.45	6179.12	7001.17	5307.68	8619.04	8635.39	8619.42	8370.71	6972.62	6251.53	7443.6	7648.99	4966.44	7069.19	5976.16	8284.94	8407.77	6965.87	6066.81	7079.08	5629.11	7303.43	6262.6
O14625	O14625	CXL11_HUMAN	CXCL11	C-X-C motif chemokine 11								3337.58						1280.1	3370.03											1094.35		792209
O14639-4	O14639;F8W8M4;A0A0A0MRL6;A0A3B3IS55;O14639-2;O14639-3;O14639-4;O14639-5;O14639-6;J3QSX6	ABLM1-4_HUMAN	ABLIM1	Isoform of O14639, Isoform 4 of Actin-binding LIM protein 1	6566.14	6260.61	5906.69	4495.03	6456.8	6065.36	7603.68	3948.28	6688.33	6166.35	5580.89	6113.14	3843.13	6134.86	5807.39	6289.56	4535.4	5578.45	6152.77	5289.26	4896.41	7913.61	6210.91	5283	5022.17	3341.44	5721.17	5763.47	5977.37	6444.43	5995.26	5027.64	6424.68	6594.06
O14657	O14657	TOR1B_HUMAN	TOR1B	Torsin-1B				1962.67		1856.06		2361.81					2851.99		3139.09		1936.24				2902.05				2584.64					2500.28				2557
O14662;O14662-2;O14662-4;O14662-5	O14662;O14662-2;O14662-3;O14662-4;O14662-5;Q96NX8;H3BU86	STX16-2_HUMAN;STX16-4_HUMAN;STX16-5_HUMAN;STX16_HUMAN	STX16	Syntaxin-16		1779.28		1379.58		1306.82			1032.89	631797	1160.21		1262.94				1453.8		1253.13				945924		1155.98					945.35
O14672	O14672;O14672-2	ADA10_HUMAN	ADAM10	Disintegrin and metalloproteinase domain-containing protein 10	5212.92	4917.89	5678.1	4411.89	5013.19	4434.1	2769.43	2909.52	4636.73	5134.05	4704	4661.96	3653	3249.89	4413.27	4893.09	4164.89	2719.76	6183.07	3401.79	4602.37	3353.33	5293.82	5627.59	5484.16	2879.45		4818.99	4642.53	5254.21	3397.71	3830.91	4550.97	5559.25
O14681;O14681-3	O14681;E9PS58;E9PQN7;E9PLB8;E9PM05;E9PK61;E9PL33;A0A087WV44;O14681-3	EI24-3_HUMAN;EI24_HUMAN	EI24	Etoposide-induced protein 2.4 homolog	6823.5	4690.35	4750.79	5867.25	4567.28	5563.76	4517.36	5320.68	4939.46		2373.82		4170.68		6116.39	4272.79	5275.15		3226.42	3799.72	5659.45		4721.33	4501.15	4410.98	4718.31	3723.85	5813.48	4341.57	3712.47	4673.96	4932.81	4801.44	4532.9
O14684	O14684	PTGES_HUMAN	PTGES	Prostaglandin E synthase	19881.5	12389.2	25732.6	30250	14036.6	26684.1	23942.9	13339.7	19263.9	14778.2	14533.3	14528.6	23655.8	29940.1	28939.5	14696.8	14288.5	17185.6	20135.5	21948.4	11478.6	17275.5	15944.6	9803.94	15091.8	9944.56	23105.8	18209.8	13393.3	13540.6	12928.9	17975.4	12308.4	14620
O14686;O14686-3	O14686;A0A804HHR9;A0A804HJB5;O14686-3	KMT2D-3_HUMAN;KMT2D_HUMAN	KMT2D	Histone-lysine N-methyltransferase 2D	23104.6	27939.4	31688.1	27751.7	5568.19	23350.6	28846.4	25612.3	24248.9	19513.2	15976.2	9935.88	18355.5	45828.7	29503.4	13523.3	20105.2	8573.46	19298.7	6504.96	28928.8	16304.4	14015.5	11649	21469.7	35661.3	14459.5	8030.49	21873.1	16631.6	6012.5	11161.5	8942.62	16695.4
O14732;O14732-2	O14732;O14732-2	IMPA2-2_HUMAN;IMPA2_HUMAN	IMPA2	Inositol monophosphatase 2	14216.3	15015	19942.8	20985.1	13750.5	14953	6175.39	9838.42	17782	24167.3	21437.6	11143.9	15233.4	9854.75	8620.62	22186.8	23638.9	17017.2	16387.4	11602.1	10752.2	13927	18461.8	16632.5	16349.8	10980.3	8961.08	17931.7	23546.4	23281.9	18741.8	11690.3	22104.8	19487.5
O14735;O14735-3	O14735;B3KY94;O14735-3	CDIPT-3_HUMAN;CDIPT_HUMAN	CDIPT	CDP-diacylglycerol--inositol 3-phosphatidyltransferase	4127.82	4792.36	4044.29	4318.81	4003.64	3186.37	3965.5	2980.5	3155.61	4487.83	4808.32	3564.91	3021.27	3913.61	3986.18	4342.11	3917.84	4035.51	3659.84	2993.95	3117.2	4281.87	3343.31	4340.23	3493.54	3177	3608.23	3886.45	4278.94	4083.79	3145.73	3848.02	3427.27	3887.86
O14737	O14737;K7EQA1;O14737-2	PDCD5_HUMAN	PDCD5	Programmed cell death protein 5	4993.42	3643.71	5069.2	4045.73	4578.7	4791.52	2918.12	3276.11	5366.34	5303.5	4375.73	3578.8	4459.33	5030.48	2975.35	5380.42	4438.44	4142.26	5006.5	5569.59	4963.49	5009.75	5451.42	6693.6	5430.7	3971.01	3504.1	4859.94	5257.89	6920.67	5800.92	5363.89	5422.39	5112.68
O14744;O14744-2	O14744;H0YJX6;H0YJ77;G3V5T6;O14744-2;O14744-3;O14744-4;O14744-5	ANM5-2_HUMAN;ANM5_HUMAN	PRMT5	Protein arginine N-methyltransferase 5	15714	15760.4	14750.5	16450.4	16380.1	15902.3	17073.9	18630.4	14026.3	15343	12968.2	12543.9	15001.4	15461.5	14109.2	11743.7	14192.4	15169.9	16331.2	9913.63	14329.3	14592.9	14462.3	7833.19	15311.5	15186.3	16820.5	14189.1	12915.9	12818.1	13434.4	10966.8	9680.58	13647.2
O14745	O14745;O14745-2	NHRF1_HUMAN	SLC9A3R1	Na(+)/H(+) exchange regulatory cofactor NHE-RF1	10129.8	10923.6	12088.5	12776.5	6176.68	6975.48	7136.72	9606.25	10428.2	6279.25	7806.8	14366.4	13014.5	7820.77	8949.74	8549.03	10676	12651.4	11397	16322.8	17952.1	10301.4	10999.9	19895.1	15512.6	10430	11352	12112.7	11284	13063.8	11720	16301.8	10014.6	13104.1
O14773	O14773;A0A2R8Y7U1;A0A2R8Y7I4;A0A2R8YD72;A0A2R8YGD1;A0A804HJ17;O14773-2	TPP1_HUMAN	TPP1	Tripeptidyl-peptidase 1	11163.6	12127.6	11892.5	16577.3	14201.9	19105.9	11862.4	16691.3	14970.2	9955.42	18400.6	9611.1	18947.5	16155.1	21132.4	11845.2	12401.8	16803.1	21755.3	18639.3	21401.7	13855.9	17131.6	14480.1	21656.6	19539.9	11788.9	15968.2	12997.5	19041.4	19097	18154.6	11885.8	14668.2
O14776;O14776-2	O14776;A0A7P0T8N8;G3V220;O14776-2	TCRG1-2_HUMAN;TCRG1_HUMAN	TCERG1	Transcription elongation regulator 1	9739.88	10103.6	10370.6	12431.7	10491.6	12278.6	8255.41	12334.8	9756.65	7307.96	9569.98	11444.2	13562.6	7513.8	11921.5	12105.2	12258.3	13382.5	11391	11921.2	10904.4	9154.17	10845.2	10878.9	11774.2	15679	8338.39	10727.9	8473.99	10917.3	11160.4	9909.05	8744.13	11484.6
O14782;O15066;O15066-2	O14782;O15066;O15066-2;F8WER6;F8WAR6	KIF3B-2_HUMAN;KIF3B_HUMAN;KIF3C_HUMAN	KIF3B;KIF3C	Kinesin-like protein KIF3C		123579			16722.1	25354.6	26174.2				13416.1		264545					6587.94				41716.7			14569.7
O14787-2	O14787;A0A075B780;O14787-2	TNPO2-2_HUMAN	TNPO2	Isoform of O14787, Isoform 2 of Transportin-2	3512.02	2407.43	1490.4	1842.26	1956.02	2493.87	3914.65	2333.35	2307.28	2022.97	2463.68		1444.69	2137.64	2284.25	3235.41	2839.55		2257.78	2667.84	2298.97	3209.65	3030.59	3226.96	2542.05	2024.45	2335.21	2480.02	958.07	2068.28	3401.89	2017.36	1761.58	2825.29
O14802	O14802;R4GMX2	RPC1_HUMAN	POLR3A	DNA-directed RNA polymerase III subunit RPC1						1948.12		3086.6			1637.08		2302.16						1691		1552.22		1537.78		2532.8	2438.2		1332.77			2200.53			1772.26
O14818	O14818;H0Y586;O14818-2	PSA7_HUMAN	PSMA7	Proteasome subunit alpha type-7	19882.7	20435.4	17889.9	24359.8	14156.3	20948.9	16974.9	29182.5	18332.8	19734.8	19262.7	19022.5	25418	17226.4	20675.4	17357.7	20901.8	18946.6	19848.8	18988.1	25723.3	17489.6	20611.8	16795.5	22927	22230.1	19019.7	17328.4	14572.1	19073.8	15949.3	18234.6	16181.2	20908
O14828;O14828-2	O14828;O14828-2	SCAM3-2_HUMAN;SCAM3_HUMAN	SCAMP3	Secretory carrier-associated membrane protein 3	3828.21	2619.21	3391.03	2981.54	3888.73	3727.1	5953.27	3241.31	3482.85	2791.26	2313.11	4141.26	3148.7	4281.26	3589.67	4796.56	2983.39	3843.47	3089.7	3778.59	3741.46	3959.9	2741.44	3753.7	3713.12	4275.66	4436.25	2742.09	2681.64	2474.23	3046.49	5142.33	4395.6	4196.45
O14841	O14841	OPLA_HUMAN	OPLAH	5-oxoprolinase	5271.48	4790.61	2956.31	3561.69	4635.27	3652.3	2986.81	3291.2	6322.22	4611.23	4449.18	2930.4	2833.48	3624.2	2753.56	5889.27	4784.52	3156	2245.53	2685.22	3358.31	3477.39	3693.4		2665.24	2178.46	3312.68	4146.21	5430.83	4145.01	2913.33	3450.38		2728.32
O14874;O14874-2;O14874-3	O14874;H3BTL2;H3BS02;O14874-2;O14874-3	BCKD-2_HUMAN;BCKD-3_HUMAN;BCKD_HUMAN	BCKDK	[3-methyl-2-oxobutanoate dehydrogenase [lipoamide]] kinase, mitochondrial		4381.7		3697.69		3438.24		3252.4		5087.64	2611.1		4139.74		4300.22		4242.24		3625.55		4220.35				2998.88					3236.4				3040.33
O14879	O14879;A0A7P0T7D6;A0A7P0T855	IFIT3_HUMAN	IFIT3	Interferon-induced protein with tetratricopeptide repeats 3		17062.7	21892.8	20022.6		5990.39	117790	89026.8	8889.75			41960.5	49269	81731.5	72677.1				9808.84	37763.3	35512.1			32922.3	35212.2	69290.1	37118.2				5852.5	86344.8	11001.1	13816.7
O14880	O14880;Q5VV89	MGST3_HUMAN	MGST3	Microsomal glutathione S-transferase 3	4248.98	3856.92	2442.07	2833.18	4082.35	2724.78	3707.58	2725.09	3275.1	5243.99	2869.5	2233.8	2396.87	3753.43	4378.1		4591.85	3498.79	2731.11	2713.46	1702.62	3307.22	4084.68	5055.65	2591.03	473604		2803.82	2773.18	2622.88	3379.32	1874.23		2885.29
O14896	O14896;A0A2R8YHF3;B1AJU4	IRF6_HUMAN	IRF6	Interferon regulatory factor 6	15658	15891.3	18063.5	20470.7	15359	19356.3	9875.35	14375.4	17969.5	18062	18891.9	14382.3	20090.7	16554.3	15617.7	11568.7	17598.8	14235.5	19816	16117.1	23592.3	16177.6	16491.7	14396	19505.7	12041.3	7946.32	15806.5	15667.4	17692.3	14728.5	14467.2	15021.4	18955.9
O14907	O14907	TX1B3_HUMAN	TAX1BP3	Tax1-binding protein 3	7593.95	6799.39	5956.35	5904.74	6832.82	6774.83	3538.62	4242.02	10098.2	9749.82	8240.36	5511.75	4903.06	6540.55	3504.9	6671.69	9158.51	11222.2	9804.95	7209.86	7047.35	10384.3	6902.23	5000.33	5340.12	5340.49	5265.54	8802.41	14896.7	7708.32	6787.94	6609.21	7263.79	6876.77
O14908	Q8TF64;O14908;A0A2R8Y651;O14908-2;K7EM11	GIPC1_HUMAN	GIPC1	PDZ domain-containing protein GIPC1	8715.19	7808.29	10187.4	8795.48	11579.1	10114.2	10206.4	9635.36	9401.62	4765	8035.77	14753.9	10762.7	12073.3	11959.3	7027.57	6477.91	10438.6	8944.44	18418.6	16226.7	7818.14	7997.4	11444.2	10385.8	13000.2	14983.4	9245.46	7514.84	7102.24	7858.23	15136.2	10382.8	9593.41
O14920	O14920;O14920-2;O14920-4;A0A499FJS7	IKKB_HUMAN	IKBKB	Inhibitor of nuclear factor kappa-B kinase subunit beta	1627.96	2459.42		2220.74		2125.91		2073.09	1929.8		4656.01		2452.76	2391.9	1999.44				3239.65		1793.91		1783.87					1554.5						2197.76
O14924;O14924-2;O14924-3;O14924-4;O14924-5;O14924-6;O14924-7	O14924;O14924-2;O14924-3;O14924-4;O14924-5;O14924-6;O14924-7	RGS12-2_HUMAN;RGS12-3_HUMAN;RGS12-4_HUMAN;RGS12-5_HUMAN;RGS12-6_HUMAN;RGS12-7_HUMAN;RGS12_HUMAN	RGS12	Regulator of G-protein signaling 12				2075.88		2316.38			2691.8				1709.83						1440.66		1217.35		2250.99
O14929;O14929-2	O14929;O14929-2	HAT1-2_HUMAN;HAT1_HUMAN	HAT1	Histone acetyltransferase type B catalytic subunit	1358.42	2259.33	2677.75	2369.46	4934.7	2377.51	2357.44	2089.84	2573.72	1398.65		3088.34	2511.7		1799.9		1868.11		2420	3114.11	2793.33		1170.27		2614.33	2981.28		1465.16		2098.33	2665.39	1927.41		2704.15
O14933	O14933;E9PQT7	UB2L6_HUMAN	UBE2L6	Ubiquitin/ISG15-conjugating enzyme E2 L6		3543.62	17006.3	14606.4	12668.1	6102.15	23189.7	20488.6	11850.4			8367.33	16534.5	19351.6	18178.7		5695.72		10849.1	12838.1	15645.7		6070.52	13842.9	21604	21421.5	14369.7	6069.79	3867.57	10757.2	5343.04	13608.2	8550.15	14750.6
O14936;O14936-2;O14936-3;O14936-4;O14936-5;O14936-6	O14936;A0A2R8Y6F8;A0A7I2RJN6;A0A2R8YE77;A0A2R8YFN5;A0A2R8YEK3;A0A2U3TZN6;A0A2U3TZM1;A0A2U3TZM4;Q5JS72;Q5JS79;O14936-2;O14936-3;O14936-4;O14936-5;O14936-6	CSKP-2_HUMAN;CSKP-3_HUMAN;CSKP-4_HUMAN;CSKP-5_HUMAN;CSKP-6_HUMAN;CSKP_HUMAN	CASK	Peripheral plasma membrane protein CASK	1795.45	1640.97	992132	1266.3		1568.6	660155	1064.82	926511	798604	1320.55		1012.27	1011.73	1133.79		1541.74				1141.59		1171.81		1216.46	695211		1290.75	410983	1266.98		1045.84		1299
O14949	O14949	QCR8_HUMAN	UQCRQ	Cytochrome b-c1 complex subunit 8	14697.5	15324.7	10323.9	15656.7	13802	13011.8	13750	13681.2	13566.7	16435.1	13871	16406.2	12076.1	18064.8	17828.8	15973.5	18433.5	12767.6	11559.6	7098.75	11756.1	13419.6	13349.9	9822.39	13542.4	10629.1	7955.66	15337	16599.8	16727.1	9722.31	7531.53	8980.42	15698.7
O14950;P19105	P24844;P19105;O14950;J3KTJ1;J3QRS3	ML12A_HUMAN;ML12B_HUMAN	MYL12A;MYL12B	Myosin regulatory light chain 12B	37462.4	45305.4	52563.9	43692	54647.8	39101.6	55044.7	42660.4	44662.4	45770.2	40703.9	46925.2	42888.3	61713.7	55167.7	45229.6	38189.9	55183.9	52702.4	62976.8	54509	42863.3	43160.7	54439.3	48970.6	64396.7	54194.8	44018.5	43925	44587.8	38365.6	67107.6	56119.3	49745
O14964;O14964-2	O14964;O14964-2;A0A7I2YQD1;I3L1P5;I3L165;A0A7I2V6E0;A0A7I2V2D8;A0A7I2V2R9;A0A7I2V307;A0A7I2V2K2;A0A7I2V2W5;A0A7I2V3I8;A0A7I2V3J3;A0A7I2V3F9;A0A7I2V3Z1;A0A7I2V4X6;A0A7I2V5A2;A0A7I2V5A3;A0A7I2V5D6;A0A7I2V628;A0A7I2V637	HGS-2_HUMAN;HGS_HUMAN	HGS	Hepatocyte growth factor-regulated tyrosine kinase substrate	4708.64	5696.41	5941.62	5484.99	4629.72	4807.82	2899.52	4987.34	6503.8	4423.41	5426.99	4632.14	5056.97	5661.05	5498.66	3686.17	4797.09	3507.02	5813.07	4287.93	4947.99	5130.41	5131.95		5333.35	3384.72	5041.08	4566.42	5474.45	4871.84	3161.66	5036.65	1510.68	5393.01
O14974;O14974-4;O14974-5	O14974;H0YIM2;H0YIS3;O14974-2;O14974-3;O14974-4;O14974-5	MYPT1-4_HUMAN;MYPT1-5_HUMAN;MYPT1_HUMAN	PPP1R12A	Protein phosphatase 1 regulatory subunit 12A	8275.65	6067.38	10100.3	6917.47	6685.22	6051.95	5354.02	5431.47	8109.07	7212.65	7523.84	7551.34	6360.43	7503.77	7382.39	8579.6	6765.62	10194.7	6783.58	7785.39	7206.27	7617.3	7065.93	10396.6	9613.42	7224.81	5383.49	8181.12	9512.39	6679.7	8416.35	8791.96	8255.12	6871.53
O14976;O14976-2	O14976;O14976-2	GAK-2_HUMAN;GAK_HUMAN	GAK	Cyclin-G-associated kinase	4851.1	3307.21	5251.05	4781.46	3611.13	5637.88	6567.89	5618.12	4307.99	4560.66	4428.09	3167.03	4735.96	6133.25	5483.12		4138.33		805788	6170.84	4948.97	4518.65	4409.69		3928.05	5714.57	4351.45	5519.72		3981.38	3287.86	4410.61		4167.95
O14979	O14979;O14979-2;O14979-3;A0A087WUK2	HNRDL_HUMAN	HNRNPDL	Heterogeneous nuclear ribonucleoprotein D-like	12093.3	12850.1	23198.8	20927.6	26915	23612.6	14518.6	17230.2	15678.5	14752.5	17027.8	26855.2	30833	11662	14651.6	20852.2	17405.1	15596.7	17103.8	18259.3	16782	14833.2	16708.5	19431.8	24640.7	26707.4	16211.5	20518.5	18551.1	18711.1	25043.2	16317.6	21823.3	23802.7
O14980	O14980;C9J673;C9JKM9;A0A7I2YQP1;A0A7I2YQV4;A0A7I2YQX3;A0A7I2V2C5;A0A7I2V2H0;A0A7I2V2S3;A0A7I2V2Y6;A0A7I2V3J1;A0A7I2V3N0;A0A7I2V3P3;A0A7I2V3W6;A0A7I2V461;A0A7I2V4A3	XPO1_HUMAN	XPO1	Exportin-1	15158.4	15061.2	15693.5	18778.9	16431.3	15391.5	12933.1	16709.3	15696.7	15620.5	16110.9	16211.5	17786	10396.1	12511	16565.6	18735	16191.8	17794	15034.4	15743.7	13201.3	17452	14552.5	17626.4	14291.4	10981.2	16128.2	13542.5	17434.2	13091	14723.1	15670.8	19517.1
O14981	O14981;O14981-2;A0A0A0MTH9	BTAF1_HUMAN	BTAF1	TATA-binding protein-associated factor 172		1344.99		1918.59		1207.08		1577.66					1906.53	886706	1993.25		1295.2		1201.51		1320.2	1839.53	1511.27		878994			922704		1522.77				1161.44
O15020	O15020;O15020-2;A0A087WYQ1	SPTN2_HUMAN	SPTBN2	Spectrin beta chain, non-erythrocytic 2	48544	40966.4	33323.8	33569.7	34722.6	37876.3	33035.3	29711.9	44041.4	44641.9	51007.4	30347.4	24299.6	39374.1	37510.3	45092.9	44093.9	41485.8	39936.6	37226	39353.5	48806.9	47679.1	39631.6	36064.2	12911	26355.2	33455.5	42888.4	44387.6	34616.2	43092.7	40343.5	37281
O15027;O15027-2;O15027-3;O15027-4;O15027-5	O15027;A0A3F2YNX0;A0A3F2YNZ0;Q8N9G1;F1T0I1;X6RGP5;O15027-2;O15027-3;O15027-4;O15027-5;A0A0C4DH09	SC16A-2_HUMAN;SC16A-3_HUMAN;SC16A-4_HUMAN;SC16A-5_HUMAN;SC16A_HUMAN	SEC16A	Protein transport protein Sec16A	8849.24	6188.17	9413.92	8438.06	5775.68	9154.64	7009.51	7331.81	8670.12	8146.15	7103.88	7448.41	7805.45	7645.34	7013.12	6611.93	7524.39	6741.8	8079.43	6231.51	7704.62	8473.41	6812.32	8643.3	7027.49	7118.6	7520.07	7725.23	7236.68	6755.39	7569.6	7884.91	5685.42	7325.14
O15031	O15031;E2PU09	PLXB2_HUMAN	PLXNB2	Plexin-B2	4876.34	6704.32		6188.79	7447.54	6567.22	3768.47	5032.09	6860.46	6993.8	8246.98	5956.45	7172.67	5182.46	4500.13	7333.46	7042.04	6861.28	7465.65	5584.13	7268.06	6665.12	8097.82	9157.39	5190.58	6230.84	2847.24	3954.93	9212.39	7079.46	6993.27	4990.26	5187.59	6284.97
O15042;O15042-2	O15042;E7ET15;H0Y8D9;O15042-2	SR140-2_HUMAN;SR140_HUMAN	U2SURP	U2 snRNP-associated SURP motif-containing protein	7054.24	7417.41	12732	9230.83	10848.5	8384.76	8117.7	9091.1	7741.18	7714.82	6188.13	10710.2	11284.7	8736.53	11480.7	8472.29	8668.69	8937.48	7268.34	7532.5	7552.7	7186.25	8669.57	9083.31	8359.65	14535.9	8129.61	10533.7	6966	7181.63	8294.16	7874.65	8642.69	9202.1
O15050	O15050;A0A2R8YEM9	TRNK1_HUMAN	TRANK1	TPR and ankyrin repeat-containing protein 1																			971108
O15067	O15067	PUR4_HUMAN	PFAS	Phosphoribosylformylglycinamidine synthase	2022.41	2452.8		2751.93	2007.83			2399.83	3480.7	1894.86	1690.2		2110.66	2678.67	3647.92	1686.62	2885.54		2840.3		2404.11		2096.88		2080.87		1320.95			2334.48		1545.16	2151.54	2322.76
O15078	O15078;J3KNF5;A0A6Q8PG44;A0A6Q8PGB1;A0A6Q8PGC3;A0A6Q8PGP6;A0A6Q8PH24;A0A6Q8PH78;A0A5F9ZHU6;A0A5K1VW81	CE290_HUMAN	CEP290	Centrosomal protein of 290 kDa																																39190.6
O15083	O15083;H7C4G9	ERC2_HUMAN	ERC2	ERC protein 2																																		1573.19
O15116	O15116;E5RJ47;E5RH18	LSM1_HUMAN	LSM1	U6 snRNA-associated Sm-like protein LSm1	5351.27	6896.08		8436.98		5394.65		5273.02	5240.46	2340.97	6051.67		7405.06	2283.65	5158.06	6302.2	6037.54		7987.31	6594.19	7702.77	3828.4	8016.53		6718.06			3642.98		7191.42	5222.3	8600.82		7395.65
O15118;O15118-2	O15118;O15118-2;K7EQ23	NPC1-2_HUMAN;NPC1_HUMAN	NPC1	NPC intracellular cholesterol transporter 1	5223.57	3746.82	5281.75	5215.73	3916.46	4122.87	5925.75	4959.41	4085.88	5762.12	3058.01		3697.36	6353.89	6509	3471.99	2769.2		2882.42	6225.88	4571.79		2844.18			4100.18	6570.2	2671.47		2686.33	3947.52	5319.76	2978.27	2915.18
O15121	O15121	DEGS1_HUMAN	DEGS1	Sphingolipid delta(4)-desaturase DES1	6697.83	5183.61	8050.88	7205.83	5301.94	8480.23	7717.96	6318.21	8602.54	6545.34	8410.32	8109.73	9206	7256.94	7076.13	6421.17	6405.45	6981.35	6237.06	9094.23	12029.6	6484.24	5693.95	8567.82	6590.66	6141.46	7117.1	5380.15	6691.56	8531.3	4728.35	7752.7	7827.36	7018.08
O15126	O15126;A0A087WU14;A0A087WXB0	SCAM1_HUMAN	SCAMP1	Secretory carrier-associated membrane protein 1	4855.86	3713.95	6266.4	4139.49	5623.61	5813.8	10585.6	6891.17	6193.75	5090.26		5919.43	5204.68	7371.29	5620.53	5395.99	4097.57	6017.72	4187.73	6572.17	6616.57	5527.85	4348.4		3676.81	5920.72	6226.76	5988.26	6471.25	4374.28	5561.31	6989.54	6352.16	4052.04
O15127	O15127	SCAM2_HUMAN	SCAMP2	Secretory carrier-associated membrane protein 2	6256.42	6122.67	5121.51	5668.36	5902.28	7226.29	10032.8	6658.82	6468.53	5013.1	5406.38	5025.27	4335.99	6155.89	5318.02	6637.54	6356.13	7232.03	5844.17	6640.35	6819.58	6634.49	4968.48	6017.98	5240.19	7769.96	6320.49	4587.8	5468.05	3967.53	6564.17	7578.8	5198.41	5883.91
O15143	O15143;F8VXW2;C9K057;C9JEY1;A0A1W2PNV4	ARC1B_HUMAN	ARPC1B	Actin-related protein 2/3 complex subunit 1B	4992.64	4110.6	6019.96	6967.82	4995	5159.36	4090.73	5344.34	5174.43	5446.83	7073.44	6983.44	9133.86	3398.92	4014.28	6096.31	6526.51	4677.83	5129.83	4869.6	5543.98	5002.73	4772.7	5219.14	4807.45	6624.81	5713.55	4813.03	5163.26	5414.01	5766.02	5327.6	3855.84	5198.12
O15144	O15144	ARPC2_HUMAN	ARPC2	Actin-related protein 2/3 complex subunit 2	27604.4	32770.4	21832.8	27636.6	19869.1	23035	22861.3	27139	25812.6	24843.4	32885.4	24681.6	28525.1	22952.8	24551.1	23536.7	27880.3	27459.8	28438.1	21801.3	29837.7	29971.5	29478.9	20177.6	27482	22188.6	25483.8	21864.8	25805	31694.2	22971.7	29657.6	22516.9	29148.9
O15145	O15145	ARPC3_HUMAN	ARPC3	Actin-related protein 2/3 complex subunit 3	55568	43899.4	54003.2	50242.1	56906.9	46063.2	52671.3	43901.6	52110	53376	67766.7	53692.1	52895.1	46432.2	43587	65836.2	65983.8	57207.5	56840.6	51972.5	52204.1	49509.1	50458.4	60410.3	51797	52413.5	65358.2	44179	63688.1	51709	55499.4	64259.1	66392.3	58114.4
O15156;O15156-2	O15156;O15156-2	ZBT7B-2_HUMAN;ZBT7B_HUMAN	ZBTB7B	Zinc finger and BTB domain-containing protein 7B	7450.56		6135.73	6999.37		6371.86	6002.05	5194	5213.56	6323.04	4600.1	4623.34			8937.34	5216.49	6032.3	7271.67				6250.25	7637.17	7002.89	8667.52	5676.78			5872.65	5227.08	5110.36	3436.96	4996.39
O15160	O15160;A0A2R8Y8D6;O15160-2;A0A2R8Y5D3;E7EQB9;A0A2R8YEZ4;H0Y723	RPAC1_HUMAN	POLR1C	DNA-directed RNA polymerases I and III subunit RPAC1	5623.59	7892.1	4100.89	9438.99	6107.86	9090.54	4226.61	7240.9	5825.31	4213.85	7525.28	4561.64	8334.43	2546.49	5655.13	8528.15	6791.66	6191.05	7455.77		5809.33	6352.71	7631.45	10291.7	8753.92	7407.6	6275.92	5627.96	5953.78	8164.15	4616.1	4025.5	4978.78	6690.91
O15162;O15162-2	O15162;C9J9P4;C9J7K9;C9J0H3;O15162-2;C9JE06	PLS1-2_HUMAN;PLS1_HUMAN	PLSCR1	Phospholipid scramblase 1			2724.54	2460.98			5832.29	4296.33	1390.67				2781.12	6616.04	5605.88					1950.48	2662.8					2485.34						3889.86
O15173;O15173-2	O15173;O15173-2	PGRC2-2_HUMAN;PGRC2_HUMAN	PGRMC2	Membrane-associated progesterone receptor component 2	24968.8	27509.1	24339.7	19337.3	13005.2	20229	29482	21995.6	24369.6	25161.5	20001.5	14372.2	19268	30982.1	23670.2	14284	23207.2	21302.4	23703.1	21220	23966.2	28532.9	21865	10233.9	25470.6	17604.1	8952.44	27765.1	32736.3	20759	22293.8	24534.1	19254.1	26824.6
O15198;O15198-2;P84022;P84022-2;P84022-3;Q15796;Q15796-2	O15198;Q15796;P84022;P84022-3;P84022-2;H0YMP2;H0YL71;H3BVD1;H3BP09;O15198-2;B7Z5N5;Q15796-2;K7EJX0	SMAD2-2_HUMAN;SMAD2_HUMAN;SMAD3-2_HUMAN;SMAD3-3_HUMAN;SMAD3_HUMAN;SMAD9-2_HUMAN;SMAD9_HUMAN	SMAD2;SMAD3;SMAD9	Mothers against decapentaplegic homolog 9	1205.76	3956.64	928647	2476.98	1190.07	4069.05		2357.91	2216.79	3206.64	3219.2		2214.89		2576.52	985128	2240.42	2466.69	3411.57	732.29	2048.2	2307.04	2974.45					2204.49	957641	2654.54			1087.92	2678.97
O15212	O15212	PFD6_HUMAN	PFDN6	Prefoldin subunit 6	5567.56	5828.09	3574.1	5778.48	4067.84	5387.21	5016.08	4748.81	7557.98	6486.79	5728.08	4927.51	6403.01	4956.65	4916.53	4918.8	6847.84		7054.46	3558.25	7576.03	7173.82	7857.59	3866.1	7989.33	5347.71	5391.46	7438.72	4224.99	7251.56	4070.03	6411.94	6861.14	7587.6
O15213	O15213;H0Y6G3;A0A140T9L0;A0A0G2JJL1	WDR46_HUMAN	WDR46	WD repeat-containing protein 46		2211.86		3507.84	3570.83	3281.69	2638.81	2432.59	2976.22		2573.06	4821.54	3557.25	2261.75	2584.83		2597.28		3037.72	2802.44	2519.43	1435.38	2882.59	3932.9	3345.01	3021.49		4016.54			2490.47		1912.56	3133.11
O15217	O15217;O15217-2;Q5JW88	GSTA4_HUMAN	GSTA4	Glutathione S-transferase A4	10644.1	9964.9	5796.76	5858.64	5163.09	9981.87	4575.38	7744.42	8887.91	9002.2	8646.04	5713.08	4579.79	3757.41	6159.39	8326.13	8203.68	5802.95	7765.43	8980.35	8596.48	7638.49	8235.72	6057.77	7767.96		5963.95	8345.66	9664.98	11668.2	6436.85	6055.01	7387.67	7741.99
O15226;O15226-2	O15226;O15226-2	NKRF-2_HUMAN;NKRF_HUMAN	NKRF	NF-kappa-B-repressing factor		4933.62	4840.09	5143.21		4486.16	3795.28	4895.3	3204.29			3321.58	4881.51		5040.34		4303.48	3938.09							4237.89	4802.84		2217.34	2976.96		3676.3	2979.06	4293.21	3230.26
O15231-3	O15231;H0Y704;O15231-2;O15231-3;O15231-4;O15231-5;O15231-6;O15231-7;O15231-9;O15231-8	ZN185-3_HUMAN	ZNF185	Isoform of O15231, Isoform 3 of Zinc finger protein 185	56413.8	54086.4	44130	45543.7	43437.4	55711.1	49097.2	45951.9	55931.8	47521.2	56293.2	42916.9	37515.6	51212.5	50359.4	45732.4	44385.4	41930.6	45509.4	44211.9	56396.4	50546.6	45776.8	50663.2	45412.8	31793.2	56364.9	42235.7	51548.9	50083.7	51513.6	67102.3	49433.4	46419.7
O15231-8	O15231;O15231-4;O15231-6;O15231-7;O15231-8;H7BZT5	ZN185-8_HUMAN	ZNF185	Isoform of O15231, Isoform 8 of Zinc finger protein 185	2153.52	2298.56		1223.52		1537.05	1349.98	1641.4	2165.07	2530.04	2599.72		1046.62	2494.76	1653.41		1441.61		901371		1454.23	2592.51	1315.57		721.69	1746.35		1494.22	2373.7	1515.26	3198.3	4171.23	1735.85	1809.79
O15254;O15254-2	O15254;O15254-2	ACOX3-2_HUMAN;ACOX3_HUMAN	ACOX3	Peroxisomal acyl-coenzyme A oxidase 3					1215.37			1394.75				2168.5			2095.53					837736						1791.55						1631.37
O15258	O15258;Q5T091;Q5T092;A0A0A0MR06	RER1_HUMAN	RER1	Protein RER1		4141.06	4710.65	4521.95	6013.05	4791.4	6160.52	5071.08		2307.65	4185.02	4936.98	4395.54	5146.43	4420.24		3983.61	3158.2	2874.64	5904.06	6924.06	2238.51	2224.47	5121.51	3451.76	5063.04	6287.87	2201.95	3108.9	2658.47	2164.28	3649.67		3632.91
O15260;O15260-2	O15260;O15260-2;B7Z1G8;Q5T8U5	SURF4-2_HUMAN;SURF4_HUMAN	SURF4	Surfeit locus protein 4	8905.86	8698.53	9201.63	6382.14	4538.46	7041.55	8870.05	9081.1	5773.98	4738.94	6267.27	8660.9	9656.26	7569.7	8868.6	5450.84	6546.66	6942.99	7420.86	7044.96	10241.2	5331.9	5127.15	5411.98	6793.1	10303	5834.14	4599.1	5914.31	5953.8	5182.62	7087.95	5486.98	6432.43
O15264	O15264	MK13_HUMAN	MAPK13	Mitogen-activated protein kinase 13	15955.9	18584.6	13329.2	14062.9	16884.1	16673.5	10276	13909.5	16741.8	17811.4	18444.9	12916.4	13646.7	13369.6	11838.3	19033.6	19342	17790.5	15740.4	7551.11	8160.3	8407.92	9225.1	16213.2	14482	8360.81	12008.8	11295	17324	18069.1	14185.4	11366.6	16061.6	15197.9
O15269	O15269	SPTC1_HUMAN	SPTLC1	Serine palmitoyltransferase 1	8259.05		14164	11555.7	10191.5	10279.1	19256.9	13580.1	11554.2	9036.28	9365.21	10780.6	10381.3	10439.6	13853.8	9632.14	11460.2		9422.43	12687.9	15819.5	9025.6	8878.82	5646.86	11750.5	12885.7	19333.5	9913.78	8550.61	10015.1	10130.9	10211.7	10395.9	10616.4
O15270	O15270;H0YJV2	SPTC2_HUMAN	SPTLC2	Serine palmitoyltransferase 2								2163.56					2100.42								2411.15				2164.24					1450.58		971922		1453.3
O15294;O15294-3	O15294;O15294-2;O15294-3;O15294-4	OGT1-3_HUMAN;OGT1_HUMAN	OGT	UDP-N-acetylglucosamine--peptide N-acetylglucosaminyltransferase 110 kDa subunit	7780.09	6448.1	7257.47	6655.57	6327.83	8384.09	4005.04	6041.15	7193.08	7192.58	6510.9	7413.22	7225.08	3721.27	4670.62	7059.52	6059.89	4574.16	5297.54	7516.24	6339.56	5007.97	5929.07	7767.1	7111.64	6435.71	3432.42	7579.69	6221.33	5953.38	6528.25	5110.08	4845.79	5103.66
O15296	O15296;O15296-3;I3L1D5	LX15B_HUMAN	ALOX15B	Polyunsaturated fatty acid lipoxygenase ALOX15B			7938.18	9507.75	5926.97	6345.3	6277.21	2406.71	5524.37			8661.48	10328.2	3408.71			5343.87		3486.2		1366.33			7706.88	5589.68	8669.57	12094.9			912653	8323.76		4702.23	4665.56
O15305	O15305;H3BV55;H3BPH4;O15305-2;A0A804HKA7	PMM2_HUMAN	PMM2	Phosphomannomutase 2	3685.16	2619.09	2839.12	3166.27	4411.31	2886.06	3331.95	3358.55	1906.2		2633.82	3514.77	3078.29	2554.91	2266.19	4912.68	3117.45	1356.08	3354.94	3796.7	3525.04	1885.58	2302.63	3427.47	2531.05	3191.25	5132.96			2990.86	4413.04	3633.2	4919.49	3373.17
O15347	O15347;E7ES08;E7EQU1;E9PES6	HMGB3_HUMAN	HMGB3	High mobility group protein B3	5982.1	3926.68	4848.62	4674.24	5612.86	4237.95	2627.82	3617.31	3358.86	4816.25	2633.97	2928.37	4317.56	4418.73	3432.06	4458.55	4233.5	5286.26	5023.32	7625.04	3841.37	3254.22	5823.63	6140.17	4881.15	3842.99	2721.17	5445.53	5252.84	5284.91	6665.12	3324.08	4738.06	4809.55
O15355	O15355	PPM1G_HUMAN	PPM1G	Protein phosphatase 1G	3510.74	3644.69	4210.06	4538.4	6522.36	4591.08	3508.39	4586.03	4009.81	3527.58	2610.83	5297.16	4704.53	3616.11	3027.46	5002.97	4080.66	4217.67	4520.59	5725.55	3901.24	4733.9	3736.65	7111.23	4993.73	9171.61	4996.45	4648.13	4702.23	3589.99	5698.17	3588.52	5598.7	4844.22
O15371;O15371-2;O15371-3	O15371;B0QYA5;B0QYA6;B0QYA8;O15371-3;O15371-2	EIF3D-2_HUMAN;EIF3D-3_HUMAN;EIF3D_HUMAN	EIF3D	Eukaryotic translation initiation factor 3 subunit D	15897.7	15783.2	20926.6	18143.9	20452.3	16219.4	17868.3	18757.3	18567.4	15397.7	17525.2	19634.6	16911.2	17240.8	16081.4	16632.2	15312.4	16282.5	17234.2	17375	17559.1	16829.3	17222.1	16756.3	18639.4	17391.3	21677.8	17504.6	15030.2	14834.5	19069.4	18305.7	20788.2	17549.9
O15372	O15372;B3KS98;E5RJT0;A0A087WZK9;E5RGU4	EIF3H_HUMAN	EIF3H	Eukaryotic translation initiation factor 3 subunit H	20228	21381.1	19475.4	22491.1	17882.2	19403.6	18610.4	21448.8	22899.6	19839.4	22716.3	18220.2	20744.6	16749.7	16714.7	17748.7	21194.9	18170.3	21732.5	16816.5	22596.7	21722	22857.7	16503.3	24888.1	21677.3	24351.2	21165.7	18829.2	21791.8	23451.8	21082.5	20456.6	23287.2
O15381;O15381-5	O15381;C9J6P7;E7EWK7;C9JP83;O15381-4;O15381-5;O15381-2;O15381-3	NVL-5_HUMAN;NVL_HUMAN	NVL	Nuclear valosin-containing protein-like																	1422.81				1605.12									951135
O15382	O15382;O15382-2;B3KSI3	BCAT2_HUMAN	BCAT2	Branched-chain-amino-acid aminotransferase, mitochondrial	7890.53	6514.82	4888.6	5931.99		4503.91	4041.12	4825.44	6884.99	7388.48	7680.85		3690.1	7931.55	4314.94		5336.99		5411.73			5818.89	6059.37	4533.54				5051.91	4936.41	5384.12			4626.75	5017.06
O15397	O15397;F5H2I3	IPO8_HUMAN	IPO8	Importin-8		1947.58			4265.06	2097.61		2060.46	3560.88		1507.21		2719.5	5488.06	4176.61				3653.11	2879.5	1766.81	3891.48	1019.8		1965.15	2678.53		4244.34		1460.36				1986.91
O15400;O15400-2	O15400;O15400-2	STX7-2_HUMAN;STX7_HUMAN	STX7	Syntaxin-7	5183.32	4982.63	5215.73	4018.59	4527.43	4638.36	4477.01	2695.4	6220.91	6161.58	5817.04	3664.06	4079.76	4276.45	5138.82	6232.06	5281.98	7054.24	5214.59	3788.88	4738.44	5324.89	4824.08	4567.18	4130.25	3770.05	3449.73	5093	5261.27	5738.2	5712.17	6619.99	6214.92	5371.88
O15460;O15460-2	O15460;O15460-2	P4HA2-2_HUMAN;P4HA2_HUMAN	P4HA2	Prolyl 4-hydroxylase subunit alpha-2		2972.86	5138.3	5267.33	4018.82	1879.54		3316.81	1937.42			3596.48	5426.56	4406.32	4634.04		2661.92		2546.76	5277.63	6378.91		2474.98		2411.79		2380.33	3439.51	2989.05	2942.04	2436.8			3779.81
O15498	O15498;O15498-2;H7C3K7;A0A7I2V3A1;A0A7I2V3V7;A0A7I2V4L6	YKT6_HUMAN	YKT6	Synaptobrevin homolog YKT6	5195.17	6498.54	5064.46	6072.33	6183.76	7240.33	4615.65	6704.46	5206.94	3871.74	5614.6	4220.77	7313.75	5993.64	5378.84	5195.66	5311.09		5169.89	6186.01	7175.83	4563.36	5945.27	5638.45	5707.75	5552.87	5051.53	3370.86	5004.16	5697.34	5261.45	4788.93	4338.71	6537.23
O15511	O15511;O15511-2;B1ALC0	ARPC5_HUMAN	ARPC5	Actin-related protein 2/3 complex subunit 5	16299	20270.6	13834.5	13699.6	16153.7	14441.7	10920.2	12200.8	18046.1	13765.4	16988.2	12219.8	12951.2	11874.1	11834.6	18497	15711.7	13241.9	16673	11224.4	14574.6	15923	13487.8	12850.3	13857.1	13990.1	12290.5	13964.3	17164	16155	17882.7	19023.1	18371.6	14493.5
O15533;O15533-2;O15533-3	O15533;A2AB90;A0A0A0MSV9;A0A0A0MT98;O15533-2;O15533-3;O15533-4;A0A0G2JKZ1;A0A0G2JH37	TPSN-2_HUMAN;TPSN-3_HUMAN;TPSN_HUMAN	TAPBP	Tapasin	23304.4	25537.4	127161	116370	60177.4	42298.4	156021	101753	44012.3	27414.8	22442.1	201100	159758	130611	106966	28319.5	25378.4	92750.7	74648.6	152198	113985	25233.7	25153.3	93732.5	80322.3	111780	118957	38630.2	35178.8	26554.7	38331.1	155767	106300	85343
O15540	O15540;O15540-2	FABP7_HUMAN	FABP7	Fatty acid-binding protein, brain				14874.1	9765.97	20598.6				2072.67	4575.75	6552.29	9776.41	8935.58	21415.9					9167.05	12429.7			11071.8	7429.51					5702.55	12250.7		14067.6	45594.7
O43143	O43143	DHX15_HUMAN	DHX15	ATP-dependent RNA helicase DHX15	19143.5	18752.4	24662.4	23872.8	23627.6	23045.7	25551.4	27927.9	21081	19601.6	17293.3	27992.9	26834.5	22839.4	21355.7	24611	23555.9	24136.5	20838.5	21383.9	17837.6	18538.6	20844.8	24325.6	21958.4	33500.1	16773.7	23551	19131.7	17947.5	25440.7	20390.3	17772.5	21510.7
O43159	O43159;E9PPY3	RRP8_HUMAN	RRP8	Ribosomal RNA-processing protein 8	3817.29		3577.77	3654.16	4703.47	4722.6	3150.21	3803.6	3042.16		2136.85					4450.15	2499.23			4255.33	2454.96		3614.11	5028.31	5075.35	3361.94	2393.4	3652.83	3187.64		3826.75		2549.91	3515.55
O43169	O43169;H3BUX2;D6RFH4	CYB5B_HUMAN	CYB5B	Cytochrome b5 type B	8066.24	4464.77	4776.49	5168.64		4710.69	8346.15	5770.74	6928.68	8226.52	5626.71		5410.59	10160	5702.78		7365.32		5429.13		5001.69	6660.39	5651.99		5161.84	6905.08		10040.6	6031.42	5057.35	4475.1	6721.67	1567.4	4040
O43172;O43172-2	O43172;O43172-2	PRP4-2_HUMAN;PRP4_HUMAN	PRPF4	U4/U6 small nuclear ribonucleoprotein Prp4	2569.96	3130.28	3794.47	3653.31	3919.4	3746.27	2951.3	3401.57	2107.65	2615.63	2780.37	5514.17	3595.87	2473.46	3356.97	5567.59	3275.13		3690.89	4853.4	2588.84	3332.98	2919.91		3049.12	3326.87	3646.18	3524.08	2923.94	3043	2695.04	2542.13	2259.52	2905.66
O43175	O43175;A0A286YF22;A0A286YER3;A0A286YF34;A0A286YFL2;A0A286YFB2;A0A286YFM8;A0A286YFA2;A0A286YFC8;A0A2C9F2M7	SERA_HUMAN	PHGDH	D-3-phosphoglycerate dehydrogenase	58087.1	49572.6	46746.4	42292.4	35258.4	60495.3	33365	34300.2	57028.6	43391.8	38615	36087.2	36402.3	32213.4	28268.1	42043.6	44030.6	35005.9	38044.9	34580.7	46623.4	57192.3	61240	40105.2	52208.2	13393.6	25057.8	36795	75947.7	66335.6	55667.1	35931.5	60080.1	61979.2
O43181	O43181;H0Y9M8	NDUS4_HUMAN	NDUFS4	NADH dehydrogenase [ubiquinone] iron-sulfur protein 4, mitochondrial	7721.36	7394.06	7863.69	8715.85	7700.73	8748.57	5542.67	7591.09	7516.63	7680.54	6162.19	10280.5	6807.75	6487.02	7305.06	8164.79	9778.65	9022.79	8108.64	8259.83	5961.15	10793.3	10348.1	6251.16	8725.34	3918.29	3802.86	9581.81	9511.21	10836.6	5701.94	7346.65	6209.66	6976.23
O43236;O43236-2;O43236-3;O43236-4;O43236-5;O43236-7	O43236;J3KSZ7;O43236-2;O43236-3;O43236-4;O43236-5;O43236-7;J3QLR2;J3QRT6	SEPT4-2_HUMAN;SEPT4-3_HUMAN;SEPT4-4_HUMAN;SEPT4-5_HUMAN;SEPT4-7_HUMAN;SEPT4_HUMAN	SEPTIN4	Septin-4	3673.16	6327.43	1750.86	3558.01		5301.01	2510.76	3524.34	2064.46		4230.99		2304.29	2643.57	5296.79		3307.71		4473.3		3525.94	2050.31	4313.36	1153.79	4816.69			1292.68	1665.21	3892.96	1825.07	1809.72	2681.32	3953.76
O43237;O43237-2	O43237;O43237-2;B4E2E0	DC1L2-2_HUMAN;DC1L2_HUMAN	DYNC1LI2	Cytoplasmic dynein 1 light intermediate chain 2	4857.64	4687.22	4926.21	4257.99	3539.45	3902.71	5185.89	4216.44	4863.92	5723.17	5372.14	4222.11	3595.19	4825.95	3865.94	4862.34	3692.17	5029.96	4020.82	5527.01	5377.2	4078.79	4109.77	7456.35	5457.15	4462.62	4535.79	3718.14	5433.43	5282.88	4900.09	6526.36	5520.56	5634.18
O43240	O43240;M0R132	KLK10_HUMAN	KLK10	Kallikrein-10			4538	13502.5			45628	23622.1		4751.32		7118.54	7373.97	34138	20607.2		21187.6			7392.18	7075.47	15179.3				21571.2	77856.9				3871.93	21245.8
O43242	O43242;O43242-2	PSMD3_HUMAN	PSMD3	26S proteasome non-ATPase regulatory subunit 3	10450.3	11055	10184	11436.9	8697.12	10440.8	13774.4	13813.7	10098.4	10379.1	10214.1	10338	10778.1	11299	12847.6	9443.06	10896.2	9526.76	9949.6	11026.6	10478.3	9637.9	9966.05	11327.5	11885.7	12760.7	14023.4	9546.75	9858.4	9506.42	10272.6	7769.98	10047.3	11050.7
O43252	O43252	PAPS1_HUMAN	PAPSS1	Bifunctional 3'-phosphoadenosine 5'-phosphosulfate synthase 1	7420.99	6991.26	7999.53	7804.83	9300.76	9257.34	8490.92	11096	7652.04	6446.32	6667.32	7644.2	9053.18	8358.32	9247.95	10613	7324.18	7975.14	7518.73	7964.86	7751.23	6683.58	6696.01	8615.58	11469.3	10348.8	10473.9	7545.42	5536.99	6262.11	9522.59	6939.08	7863.67	8415.73
O43264;O43264-2	O43264;O43264-2;F5H3C1	ZW10-2_HUMAN;ZW10_HUMAN	ZW10	Centromere/kinetochore protein zw10 homolog	875824	2263.98		2409.32		2613.52	1835.92	2876.61	2903.56		2301.33		2494.92		3206.06	4428.43	2755.14	1435.73	2441.69	2199.15	2984.31		2420.66		3156.64	1315.85	2834.86	1651.43	2434.53	2304.39				2730.3
O43272;O43272-1;O43272-2	O43272;O43272-1;O43272-2;E7EQL6;C9JIW4;H7C363;A0A087WWM6	PROD-1_HUMAN;PROD-2_HUMAN;PROD_HUMAN	PRODH	Proline dehydrogenase 1, mitochondrial			4953.5	4120.13	2548.91	2335.45	2115.7	1907.57	1840.69	2148.86		2496.17	1661.47	2662.78	3082.19			3658.5	2868.56	3296.58	2473.69	2016.29		3318.19	1790.3			2229.06	2353.26	2517.47	3209.35	4348.71	3779.6	1817.1
O43278;O43278-2	O43278;O43278-2;H3BVD9;H3BMB6	SPIT1-2_HUMAN;SPIT1_HUMAN	SPINT1	Kunitz-type protease inhibitor 1	3980.47	4906.68	1678.35	4210.88	6115.5	4775.58	1762.85	5918.73	4044.58	2030.5	5242.49		4824.24	4428.73	4194.43	4131.15	4809.78		5808.84	6113.25	5218.8	3073.99	4018.26	3601.74	5124.71	2318.22	5162.48	3576.88	1461.3	5737.96	6313.29	7544.74		4605.41
O43281	O43281;O43281-2;O43281-3	EFS_HUMAN	EFS	Embryonal Fyn-associated substrate	4120.67	4334.49	5929.93	7884.67	6215	6018.71		2970.9	4553	4016.12	3456.77	3814.26	3766.56	2442.71	4061.19	6183.83	3739.02	5514.22	3761.11	4273.67	4689.91	2777.48	3870.05	8394.09	4937.42	1918.23		2646.97	4026.5	4257.28	5595.6	5342.91	6867.41	4299.59
O43290	O43290	SNUT1_HUMAN	SART1	U4/U6.U5 tri-snRNP-associated protein 1	3076.58	2418.48	2304.59	3292.31	3751.67	2841.97	2685.97	3555.36	2640.21	2797.1	2943.21	4405.16	4269.08	2454.16	3278.66	3632.11	3462.98	4066.6	3525.84	2646.81	2825.98	2396.06	3046.3	4397.88	3762.54	2940.76	2189.01	3037.14	2978.64	3499.42	3160.55	2876.9	2826.39	3489.44
O43291;O43291-2	O43291;O43291-2;K7EM91	SPIT2-2_HUMAN;SPIT2_HUMAN	SPINT2	Kunitz-type protease inhibitor 2		1319.77	3330.85	2576.62	2852.93	2259.76	3284.86	2214.77	1548.84	1596.52	1831.61	3857.69	3155.47	2293.05	1944.38		2025.38	2705.78	1394.92	4465.53	3016		1214.42	3133.64	3189.56	3008.04	3074.14	3734.05		1468.83	1333.33	2461.94	2273.98	1793.42
O43312;O43312-2;O43312-4;O43312-5	O43312;E7EWW5;H0YAZ8;H0YB53;O43312-2;O43312-4;O43312-5;E5RJX3	MTSS1-2_HUMAN;MTSS1-4_HUMAN;MTSS1-5_HUMAN;MTSS1_HUMAN	MTSS1	Protein MTSS 1	1620.4	1436.92	3054.76	1963.09	2340.06	1876.5		729.77	1295.71		1526.18	3286.06	2174.9	2135.38	1268.11	1883.32	845338	2421.06		4483.32	2572.41	1285.38	1577.29		1180.35	1583.97		2492.88	2682.53	1573.66		2608.91	2426.22	1395.99
O43324	O43324	MCA3_HUMAN	EEF1E1	Eukaryotic translation elongation factor 1 epsilon-1	2432.95	1598.32	2271.17	1843.61	2133.08	2420.35	3145.9	2652.49	2468.25	2166.27	2923.52		2345.56	2563.23	2950.53		2035.15		2931.75	1651.27	2726.96	4084.46	2540.32		2454.79	2965.73		3137.14	2633.45	2288.38	3395.31	1832.38	3480.26	2517.05
O43390	O43390;A0A6Q8PEX7;O43390-2;O43390-4	HNRPR_HUMAN	HNRNPR	Heterogeneous nuclear ribonucleoprotein R	61651.1	50844.4	64514.9	58888.1	73343.3	65283.1	50926.3	58965	70213.9	64755.1	54182.4	76562.5	66416	46913.1	48697.3	80115.8	70017.8	70267.9	66116.8	69917.9	54273.8	68277.3	64980.6	78728.8	66215.6	64017.9	40088.1	74839.2	72569.1	67574	83556.8	56265.4	69042.2	69442.4
O43395	O43395;O43395-3	PRPF3_HUMAN	PRPF3	U4/U6 small nuclear ribonucleoprotein Prp3	5988.42	6890.51	7807.17	7175.09	9100.27	8377.17	7103.7	9005.36	8091.97	7990.93	7259.13	8859.49	9233.82	6790.58	8180.6	7950.9	7920	9583.12	7757.27	8522.97	6615.15	5256.55	6893.23	8494.97	8157.17	10645.6	6353.43	10109.9	8419.55	8103.17	8440.19	7271.6	7135.48	7735.84
O43396	O43396;K7EML9;K7ER96	TXNL1_HUMAN	TXNL1	Thioredoxin-like protein 1	26166.3	21027.3	25186.3	22841.4	27537	25249.1	22757.1	24005.5	21757.1	22917	18454.3	26732.3	19357.6	20941.2	17860.7	25937.3	23176.5	30367.5	22730.3	28949.8	22800.8	19756.6	18854.5	21597.3	18270.6	22656.9	38339.8	22187.6	28130	21621.1	25383.7	24871.3	27748.6	19122.4
O43399;O43399-5;O43399-7	O43399;O43399-5;O43399-7;A0A087WYR3	TPD54-5_HUMAN;TPD54-7_HUMAN;TPD54_HUMAN	TPD52L2	Tumor protein D54	12660.9	14751	12968.1	13418.2	14027.3	15718.8	10729.6	12600.3	15660.2	15468.2	15405.4	14836.9	15567.9	12878.5	11771	15839.8	14318.4	13608.1	15269.9	13204	18864.3	16908.9	15080.1	8942.88	17010.6	13849.5	18438.8	13366.9	17169.4	15440.9	17590	13649.8	13844.4	15976.2
O43402	O43402;M0R1B0	EMC8_HUMAN	EMC8	ER membrane protein complex subunit 8	4796.24	4595.41	6239.96	8272.34		6909.28	8412.13	6671.5	5912.65		5219.62	5559.72	5530.67	7704.06	6728.24		7278.65	7490.05	7413.08		6346.38	6629.24	6778.01		6221.36	6928.74	7130.05		6349.91	8421.58	7718.37	6108.92	6299.21	8426.46
O43405;O43405-2	O43405;A0A2R8Y3T0;H0YJW4;A0A2U3TZE7;G3V4C4;O43405-2	COCH-2_HUMAN;COCH_HUMAN	COCH	Cochlin	19579.9		15977.4	14116	4620.76	15323.2	11891.8	8812.05	3840.99	20687.1	21733.5			17326.6		7526.66	13270	10163.3	14001.6	8037.47	9359.16		13448.9		2120.56					14710.7
O43414;O43414-2;O43414-3	O43414;F6QUN3;H0Y4B0;A0A3B3ISV9;F6UGJ8;O43414-2;O43414-3	ERI3-2_HUMAN;ERI3-3_HUMAN;ERI3_HUMAN	ERI3	ERI1 exoribonuclease 3		6130.79		6795.3		6659.35		5940.99			5224.58		4882.84				6613.19		6947.98		4834.84		6341.93		6847.7					5857.37				5693.3
O43432;O43432-3;O43432-4	O43432;A0A0U1RQK7;O43432-3;O43432-4;A0A0A0MSA7;A0A804HJV5	IF4G3-3_HUMAN;IF4G3-4_HUMAN;IF4G3_HUMAN	EIF4G3	Eukaryotic translation initiation factor 4 gamma 3	1607.11	5129.22	4498.6	5818.05		7501.15		7148.94	4698.85		4137.5	2826.68	5695.89		7336.28		6266.09	1322.27	4327.26		6374.88		4626.71	4017.68	4101.19	4441.2	2525.33	3637.09	3519.18	4478.31	3094.48			4002.48
O43447	O43447;H0YEL5;C9JQD4;O43447-2;A0A7I2YQS4	PPIH_HUMAN	PPIH	Peptidyl-prolyl cis-trans isomerase H	3815.1	6675.5	7192.23	6126.44	4653.98	6176.88	5060.64	5502.9	5764.16	4945.56	5403.55	5318.58	7292.32	4764.67	5074.2	6084.5	6479.19	6033.25	5944.92	3463.27	5460.81	7395.63	7176.26	5578.58	7989.54	4610.32		5927.22	7201.82	7341.2	7300	4027.08	6744.25	9266.09
O43464;O43464-3	O43464;P83110;O43464-2;O43464-3;P83110-2;A0A0C4DG44	HTRA2-3_HUMAN;HTRA2_HUMAN	HTRA2	Serine protease HTRA2, mitochondrial	3167.09	2911.46	2664.06	2643.53		2278.6	1843.59	2770.28	3315.24	4115.71	2632.18	2087.2	2371.27	1646.06	2101.13		3621.91	2744.32	3175.14		2639.53	3463.58	3380.04		2313.69	2529.41		2891.95	3802.77	2389.3	3044.8	2097.57	2662.36	2559.53
O43488	O43488;H3BLU7	ARK72_HUMAN	AKR7A2	Aflatoxin B1 aldehyde reductase member 2	8901.09	8513.08	8122.02	9119.51	6707.96	7084.61	5228.68	5983.14	9271.72	10154.5	8606.21	6491.98	7716.24	6689.38	6522.18	10561.6	8907.16	7252.16	7165.84	5804.98	7143.29	8982.81	8784.78	8238	8306.9	4996.38	5491.57	6600.6	8507.03	8669.55	6397.2	6692.06	7052.48	8444.87
O43548;O43548-2	O43548;O43548-2;A0A087WVW4;A0A087WVS3;A0A087WZC4	TGM5-2_HUMAN;TGM5_HUMAN	TGM5	Protein-glutamine gamma-glutamyltransferase 5		3927.07	4051.6	3399.96		2484.9	5683.28	3564.66	2493.61		2336.28			6072.51	7401.49		1969.47	2337	2906.82	4344.46	2255.9	3970.44					6177.74	2839.82	2858.51	1753.38		4956.97	3973.53	2993.11
O43570;O43570-2	O43570;O43570-2;B3KUB4	CAH12-2_HUMAN;CAH12_HUMAN	CA12	Carbonic anhydrase 12	5047.53	6771.36	4864.9	4977.35	6735.68	4595.27		2480.66	4850.4	5324.74	5859.61	4523.62	6844.66			4581.29	4581.4	6104.91	7671.83	5593.28	6688.03	5628.96	4856.4	5187.62	5268	2452.53	4415.19	4516.97	5573.19	6203.75	3249.99		4663.62	6172.8
O43583	O43583;F8VVL1	DENR_HUMAN	DENR	Density-regulated protein	6767.59	6962.52	9063.14	6491.54	8656.94	7697.25		6038.33	5980.05	3810.35	4513.39	7514.29	6073.33	4732.6	5950.14	6130.91	5901.79	5342.14	7161.42	6804.69	7424.34	5385.61	7194.19	6454.57	5680.42	8166.93	5369.57	3959.12	8635.09	5815.12	9185.99	8335.38	8526.73	6887.32
O43592	O43592;F8WDU6	XPOT_HUMAN	XPOT	Exportin-T	5372.25	8029.78	10225.9	8063.49	4189.37	4943.15	6792.15	8047.84	7054.21	6258.16	4796.98	7586.23	7608.82	6456.29	7820.71		8921.95	10663.6	7806.51		8114.92	8281.12	7737.98	7216.33	6056.1	5677.05		6119.76		5219.83	5451.81	7095.76	6549.94	6156.08
O43598;O43598-2	O43598;H0Y8X4;O43598-2	DNPH1-2_HUMAN;DNPH1_HUMAN	DNPH1	2'-deoxynucleoside 5'-phosphate N-hydrolase 1	1386.3		1382.75	1122.77	1811.86		1703.44	2476.01	1493.98	1937.35	2597.73					2461.21	2522.07	5052.95	2054.02	3078.96	1946.49	3353.13	5660.01	3611.79	2468.92	1349.39	2538.88		2693.83	3467.95	2635.38	1506.61	4809.9	2643.76
O43615	O43615;M0QXU7	TIM44_HUMAN	TIMM44	Mitochondrial import inner membrane translocase subunit TIM44	5313.91	4870.13	4325.17	7931.36	6205.05	6685.48	8605.17	8277.45	5938.55	5056.78	5262.16	5802.27	6053.58	7743.95	8368.57	5602.19	5640.4	5829.47	5717.83	4825.83	6749.85	4629.4	6315.54	8326.81	6144.8	8100.31	6006.78	6197.64	6816.01	6661.12	7152.28	5405.36	7080.04	6609.41
O43617	O43617;O43617-2;A0A087WWM0;A0A087WYS5	TPPC3_HUMAN	TRAPPC3	Trafficking protein particle complex subunit 3	10690.3	12092.4	7163.52	12324.8	11064.4	12615.5	8416.8	15220.7	12583.7	11895.6	10415.3	12349.6	14785.4	13695.2	12780.3	7075.8	11094.3	11625.7	13616.9	13315.3	16014.1	11533.4	11244.8	14111.1	13848	11244.4	17566.7	11098.2	9119.45	13684.4	5090.31	15931.9	10452.6	12977.6
O43633	O43633;M0R1L7;M0QXX8	CHM2A_HUMAN	CHMP2A	Charged multivesicular body protein 2a	14135.1	24299.2		24084.3		21883.9	22418.2	24505.6	13721.7	6569.89	18639.3		17415.2	13312.2	23387.2		23331.8		26971.9		24457.6	11980.1	23059.3		26415.1			17494		22034.5				28491.7
O43660;O43660-2	O43660;O43660-2	PLRG1-2_HUMAN;PLRG1_HUMAN	PLRG1	Pleiotropic regulator 1	3578.66	2935.38	4869.51	5901.55	4946.43	5319.11	3517.29	5736.33	4253.34	4873.81	4954.67	6307.87	7076.92	4243.2	5050.09	3681.22	4145.61	4902.58	4761.92	5206.59	4121.58	3862.51	4542.41	4486.34	5864.38	5997.4		5356.37	4147.18	4097.91	3865.65	3739.57	4317.85	4782.69
O43670-2	O43670;J3KRB6;J3KRW6;J3KTL1;O43670-2;O43670-4;H0Y3M2;X6R4W8;J3QRS9;J3QS27	ZN207-2_HUMAN	ZNF207	Isoform of O43670, Isoform 2 of BUB3-interacting and GLEBS motif-containing protein ZNF207	16751.1	15653.1	17297.8	17070.3	27974.7	19147.6	15339.9	19486	17092.2	17318	16127.2	21050.9	22823.9	15106.1	17623.6	19475.1	22276	19686.5	21005.9	22425.4	15418.4	14724.9	18859	21646.9	22582.2	23099.9	15107.1	19876	21306	17697.5	20309.5	17648.9	17253	20142.3
O43674;O43674-2	O43674;E7EWP0;H0Y886;O43674-2	NDUB5-2_HUMAN;NDUB5_HUMAN	NDUFB5	NADH dehydrogenase [ubiquinone] 1 beta subcomplex subunit 5, mitochondrial	3832.03	4241.82	3728.33	3037.68		3308.8	3282.66	2539.81	3762.26	2158.19	2760.96		2950.81	4567.17	2893		2355.3		3121.15		2834.37	3830.01	3384.16		2891.27			3328.38		2481.48				2475.32
O43676	O43676;C9JKQ2	NDUB3_HUMAN	NDUFB3	NADH dehydrogenase [ubiquinone] 1 beta subcomplex subunit 3	6587.7	5316.72	5551.04	5368.44	4864.11	5172.93	7521.26	6759.26	5460.74	4236.75	6828.83	5218.77	4927.89	6084.26	5607.44	7151.4	6291.51	4559.19	6287.25	4469.82	6087.75	4986.19	5048.52	5953.29	5180.02	3741.63	4414.12	4689.76	6158.14	6279.59	5195	5206.14	1955.29	4940
O43678	O43678	NDUA2_HUMAN	NDUFA2	NADH dehydrogenase [ubiquinone] 1 alpha subcomplex subunit 2	10941.3	10431.4	12460.2	11065	5969.17	9572.08	9110.19	9092.63	11068.3	8841.38	8494.28	8474.24	8887.64	11933	11620.7	8527.95	11027	7649.68	10792.1	9852.94	8589.73	11170	11930.3	7369.11	8044.47	6910.1	5667.1	12750	12445	10102.4	9375.66	10219.5	9009.52	8653.95
O43681	O43681	GET3_HUMAN	GET3	ATPase GET3	26965.4	24783.1	26716.1	21058	22574.3	21816.8	30303.6	22909.2	20968.1	26643.3	22842.6	25308.4	21139.2	26519.7	26244	23191.4	22218.9	26854	25921.4	20804.2	23495.8	25566.1	22774.3	27261.8	24731.2	19908.8	25813.7	18603.6	25754.9	25043.1	24520.4	26585.9	20497.5	24760.8
O43684;O43684-2	O43684;O43684-2;J3QT28	BUB3-2_HUMAN;BUB3_HUMAN	BUB3	Mitotic checkpoint protein BUB3	10799.2	8636.74	16109.2	12917.5	14107.4	14341.4	11155.8	13764.8	10796.8	12352.2	9612.28	12947	15404.3	9902.91	12034	14024.6	12466	14168	13878.2	11592.4	12447.4	9801.28	12368.7	9961.2	14388.7	17406.7	7063.16	16082.9	11703.8	12822.9	13274.1	10362.2	11699.9	12311.2
O43707	O43707;H7C144;O43707-2;O43707-3;F5GXS2	ACTN4_HUMAN	ACTN4	Alpha-actinin-4	63016	66786	51834.9	56359.3	56453.9	56107.6	42507.5	54226.8	56533.9	56082.4	68301.4	55922.1	58320.5	49036.1	49607.3	57653.1	55829.8	61526.1	63615.5	58915.6	69735.4	54494.1	61877.9	56400.3	60463.4	58329	58118.8	53792.3	59852.9	65842.7	56047.4	64904	62360.3	66260.6
O43708;O43708-3	O43708;G3V5T0;G3V4T6;G3V3B9;G3V267;A0A0A0MR33;O43708-2;O43708-3;A0A0C4DFM0	MAAI-3_HUMAN;MAAI_HUMAN	GSTZ1	Maleylacetoacetate isomerase	2858.97	2838.13		2795.25		2793.61		2514.73	1569.75		1962.18		1702.46	2391.74	2358.43		5047.74		2479.08		3702.42	1555.12	2503.38		3632.52					2432.12				3109.8
O43719	O43719;Q5H918;Q5H919	HTSF1_HUMAN	HTATSF1	HIV Tat-specific factor 1	4313.16	3905.74	5629.54	6381.67	7488.43	5755.49	5536.05	5979.07	6606.84	7739.52	5626.11	9279.54	8636.13	6449.29	6701.7	6489.65	6890.82	8059.1	6130.44	8803.01	5835.84	5763.68	6780.51	6359.71	7188.96	7515.89	4949.83	6344.98	7272.22	5174.86	7171.62	5455.32	4568.15	6386.56
O43734;O43734-2;O43734-3;O43734-4;O43734-5	O43734;O43734-2;O43734-3;O43734-4;O43734-5;A0A494C0R7	CIKS-2_HUMAN;CIKS-3_HUMAN;CIKS-4_HUMAN;CIKS-5_HUMAN;CIKS_HUMAN	TRAF3IP2	E3 ubiquitin ligase TRAF3IP2						2446.68		2659.1					2933.72								2159.29													1546.57
O43745	O43745	CHP2_HUMAN	CHP2	Calcineurin B homologous protein 2	4346.2	5735.31		2913.04	1821.46	2823.35			4631.54	5007.33	4488.71		1580.28			4142.08	5529.57	3385.45	5223.38		2437.89	5395.1	3976.34	1809.79	3745.68			3364.1	6500.03	3899.73	2637.38		2837.5	3415.96
O43747;O43747-2	O43747;O43747-2	AP1G1-2_HUMAN;AP1G1_HUMAN	AP1G1	AP-1 complex subunit gamma-1	9624.43	12161.5	11135.5	12842.6	6039.96	11797.7	7978.46	11787.6	10292.6	8449.01	10845	6522.61	11112.4	9068.78	11400.7	5179.15	11433.4	3590.15	9486.49	3694.74	12330.9	8326.51	9041.13	4822.69	11509	6454.57	3649.78	7085.47	7572.47	8835.5	5869.26	7982.97	12191.7	10816
O43752	O43752	STX6_HUMAN	STX6	Syntaxin-6		1202.09		2240.18	2118.37	1276.64	2009.02	1936.57	2083.71		1855.3	2785.23	1910.29	2028.74	2583.95	3404.92	1989.53	2521.76	1925.13	2802.93	2235.04		1324.36	1666.72	1928.81	2014.29	2288.18			2649.77	3008.34	2344.15	1695.2	1989.11
O43759;O43759-2	O43759;O43759-2;F8WCE4;B5MCD7;A2A283	SNG1-2_HUMAN;SNG1_HUMAN	SYNGR1	Synaptogyrin-1	2745.51	2597.56	2351.38	2866.23	2888.78	2849.08	2526.48	3019.55	2543.49	3120.77	3106.98	1972.78	2682.22	2938.48	3057.8	4194.77	3300.35	2703.93	2068.57	2829.68	3144.9	2897.95	3181.87	2519.13	2728.58	3580.43	3666.2		2525.38	3368.51	2893.53	3501.07	2548.73	3693.28
O43760;O43760-2	O43760;O43760-2;K7ELD9;K7ELS8;K7ENG9	SNG2-2_HUMAN;SNG2_HUMAN	SYNGR2	Synaptogyrin-2	15502.1	14751.3	22489.1	21437.9	22624.9	13814.8	13927.9	11717.1	10291.9	17273.1	10319.4	14762.8	11762.9	21891.7	18596.7	13255.7	12248.1	15111.6	12005.1	19264.3	14812.8	9274.2	8278.34	10188.1	12744.7	12021.9	14320.6	10987.5	12120.8	7638.32	8749.81	12532.9	12877.6	15809.6
O43768;O43768-2;O43768-3;O43768-4;O43768-9	O43768;P56211;O43768-2;O43768-3;O43768-4;O43768-5;O43768-6;O43768-7;O43768-9;H3BTD3;H3BQ52;H3BMD8;A6NMQ3;Q5T5H1;P56211-2	ENSA-2_HUMAN;ENSA-3_HUMAN;ENSA-4_HUMAN;ENSA-9_HUMAN;ENSA_HUMAN	ENSA	Alpha-endosulfine	10051.2	10013.3	7511.28	7673.81	10138.8	10543	5878.5	7280.45	10774.8	10471.9	9344.16	9704.57	6747.67	6253.11	6243.23	12385.6	9424	12933.7	9911.8	10099.3	7949.89	10413.7	10930.9	12888.5	9952.67	6473.4	9125.24	8183.95	14136.8	13953.3	11817.8	10634	10100.7	10434.7
O43772	O43772;C9JPE1	MCAT_HUMAN	SLC25A20	Mitochondrial carnitine/acylcarnitine carrier protein	13054.5	14552.9	14251.1	13873.9	17965.2	14785.8	11864	10775.3	14081.2	14645.3	15594.4	8251.05	11129.3	14726	16566	12428	15678.2	12247.9	14038	11671	12478.5	9668.12	11587	10383.9	13161.3	9527.54	2906.44	12006.8	14131.6	13476.2	13717.4	11409.7	13383.3	13493
O43776	O43776;K7EIU7;K7EJ19;O43776-2;K7EQ35	SYNC_HUMAN	NARS1	Asparagine--tRNA ligase, cytoplasmic	9989.15	9413.79	8484.31	8641.29	10407.3	9472.45	8837.57	9345.85	9465.42	9270.05	9696.39	11375.1	7809.06	8917.88	7676.38	7986.85	7940.18	15652.6	9313.5	10645	8919.51	8806.98	8894.83	11640.4	9956.23	7121.26	12413	9074.51	8204.17	7714.91	10222.4	9394.62	9781.85	10228.3
O43790;Q14533	O43790;Q14533;P78385;A0A087X106	KRT81_HUMAN;KRT86_HUMAN	KRT81;KRT86	Keratin, type II cuticular Hb6										11056.3						78200.8
O43795-2	O43795;E7EQD9;E9PDF6;O43795-2	MYO1B-2_HUMAN	MYO1B	Isoform of O43795, Isoform 2 of Unconventional myosin-Ib		4037.73	6477.52	5132.64	4529.64		7968.28	4828.67	3016.8		2966.96	2453.26	7498.31	5390.6	6863.5		3348.93				3760.63				3372.59	18650.7	5582.04	2349.61		3788.85	4064.2	5142.93	2601.03	3463.19
O43809	O43809;H3BV41;H3BND3	CPSF5_HUMAN	NUDT21	Cleavage and polyadenylation specificity factor subunit 5	10586.3	9040.64	9416.4	9768.35	11018.1	10316.9	6301	10316.6	8316.66	6558.48	7797.19	11032	10927.6	7820.2	8158.4	11145.5	10682.5	11068.8	8791.5	10154.3	8616.46	7625.23	10737.8	10273.7	10549.9	10468.9	7614.9	9892.99	10729.9	10411.4	10857.2	9404.05	10770.1	11182
O43813	O43813;F8WDS9;E9PHS0	LANC1_HUMAN	LANCL1	Glutathione S-transferase LANCL1	41749.7	51089.3	40993.4	41798.2	34655.7	49488.9	19453.5	29170.8	49946.6	54311.4	63537.7	30278.8	39460.1	31586.5	32109.1	43417.3	54024.1	38061.9	49889.9	29440.3	38664.7	45303.4	55477.3	38808.8	44236.5	20502.3	23433.4	33698.8	49351.3	53853.7	44884.7	36374.9	47564.2	55315.3
O43815	O43815;O43815-2	STRN_HUMAN	STRN	Striatin	5073.31	5341.19	3721.24	5287.99	2435.77	4708.64	5639.09	5535.51	4411.53	4320.2	4392.28	5776.03	6536.25	6242.89	5411.21	3468.55	4300.96	2927.66	5034.31	5123.16	5360.71	4496.16	3906.5	2238.38	4058.64	5080.41	8136.79	4047.23	3855.59	4511.04	2909.43	4517.04	3069.95	4360.14
O43818	O43818	U3IP2_HUMAN	RRP9	U3 small nucleolar RNA-interacting protein 2	5059.67	4923.37	5379.63	7141.06		6725.14	7808.85	9378.58	6281.53	4855.52	4451.88	20255.5	7265.9	7922.91	6615.3		5205.19		4785.32	10860.4	5908.95	5409.38	4760.84		6919.04	8010.9	4791.58	7699.02	6447.6	5632.31	4294.91	4065.18	2487.54	5529.02
O43819	O43819	SCO2_HUMAN	SCO2	Protein SCO2 homolog, mitochondrial	3183.04	4285.14		4170.9		6326.18		3220.74	3551.62		3995.94		3579.04		4577.69		2437.97		5056.33		3063.34	2603.43	4089.51		2670.85			4054.69		4365.4				4543.32
O43823	O43823;A0A7P0T893;A0A7P0TBC8;M0QX51	AKAP8_HUMAN	AKAP8	A-kinase anchor protein 8			1174.12	1235.6	1568.84	1933.64	1071.43	1329.62	1253.41		701392	1219.24	1216.13	1077.26	323886	1076.48	1540.32	2213.32	865154		800996		988.06		996171	2939.23	1622.33		1050.56	573464	1198.12	721148	1122.18	835398
O43837	O43837;A0A0D9SG66;O43837-3;A0A087WZN1	IDH3B_HUMAN	IDH3B	Isocitrate dehydrogenase [NAD] subunit beta, mitochondrial	9515.04	10543.6	9130.76	12187.6	7973.37	9105.67	10450.4	13430.5	6734.42	8643.43	12724.7	9663.3	13148.2	12258.7	12651.4	6913.46	11323	5738.28	12065.8	7961.35	11783.1	7692.69	11167.1	6358.21	10646.5	10973.7	9822.13	9215.65	9063.14	10324.4	8558.23	7445.36	7317	12330.5
O43847;O43847-2	O43847;G3V1R5;O43847-2;F5H7V1	NRDC-2_HUMAN;NRDC_HUMAN	NRDC	Nardilysin	5758.87	3818.88	4001.14	4302.84		4048.6	6172.95	5989.36	4518.42		3013.12		3810.27	4683.69	4798.87		3266.07	4869.81	2593.79	3281.91	4433.42	4326.9	3826.72		4306.77	6050.83		3420.3	3964.26	2342.48	3439.59	4050.87	5688.47	3968.82
O43852;O43852-2;O43852-3;O43852-4	O43852;O43852-10;O43852-11;O43852-12;O43852-13;O43852-14;O43852-8;O43852-2;O43852-3;O43852-4;O43852-5;O43852-6;O43852-7;O43852-9	CALU-2_HUMAN;CALU-3_HUMAN;CALU-4_HUMAN;CALU_HUMAN	CALU	Calumenin	3340.09	2789.95	3791.82	3444.73	4496.2	3512.79	2015.29	2944.09	1850.44	2880.77	2063.5	3323.77	3050.41	4446.53	3036.19	4158.49	4455.46	3411.2	3952.47	3613.26	3581.16	3403.77	2891.96	3413.2	3496.89	2412.06	4034.54	4760.7	3873.22	4123.25	3377.31	2519.41		3365.62
O43865;O43865-2	O43865;O43865-2	SAHH2-2_HUMAN;SAHH2_HUMAN	AHCYL1	S-adenosylhomocysteine hydrolase-like protein 1	8599.94	6433.09	5402.2	5980.97		10007.9	8668.63	7188.01	5278.59		7073.4	4531.47	7193.22				5501.29		6789.86	2741.19	8670.67	2867.11	6459.25		5839.18			7046.32	8091.2	8640.13	6148.1		5121.07	7605.64
O43896	O43896	KIF1C_HUMAN	KIF1C	Kinesin-like protein KIF1C		2185.43	1905.55	1810.33			3612.67	2663.26	2192.79				2142.74		3370.92		1668.82	1200.59	1793.91		2631.27					2078.51	3472.55					3575.27		2058.39
O43920	O43920	NDUS5_HUMAN	NDUFS5	NADH dehydrogenase [ubiquinone] iron-sulfur protein 5	15090.9	16712.8	11042.5	12845.9	11935.8	12049.8	13142.5	13551	11476.8	14741.3	13892.5	9179.32	10230.7	13252.2	16076.7	14784.1	15079.9	5846.41	13630.6	8193.83	10207.1	12769.2	13070.1	8785.82	12923.1	9579.3	3569.66	17120.5	11377.3	12652.7	7931.97	9132.79	9193.75	10463.3
O60216	O60216;E5RIN7;E5RJK5;E5RJW1;E5RFV8	RAD21_HUMAN	RAD21	Double-strand-break repair protein rad21 homolog	2624.81	2411.38	3320.98	2942.1	3718.95	2219.34	1895.85	2612.79	2771.45	4126.64	3716.66	2334.41	2833.65	3184.07	2926.2	3853.71	4242.23		3790.99	2272.37	2078.1	2835.33	3570.41	3050.34	3868.05	2111.38		2067.38	2728.17	3159.66	2059.89	2672.77	3254.5	2831.97
O60218	O60218	AK1BA_HUMAN	AKR1B10	Aldo-keto reductase family 1 member B10	2643.18	3705.63	5751.45	8461.1	9822.8	11129.3	10053.7	20047.2	3100.05			14955.4	14990.2	9000.16	11353.3			1312.6	5672.44	8094.48	14161.3			3476.98	5988.81	4910.3	26655.5		2242.91	2061.33		11661.2		3939.92
O60220	O60220	TIM8A_HUMAN	TIMM8A	Mitochondrial import inner membrane translocase subunit Tim8 A	2642.99	2224.41	2571.38	2035.58	2340.59	1576.38		1431.81	2007.52	1820.29	2065.18		2109.81	1464.09	1375.29	2402.83	2209.68	2700.14	3389.41	1119.27	2222.1	3246.55	2687.63	1641.59	2705.5	1691.26		2864.47	3460.04	2436.74	2611.12	1637.52		2102.97
O60229	O60229;C9IZQ6;O60229-2;A0A804HI91;A0A804HIP9;A0A804HJ49;A0A804HIN3;A0A804HIY9;A0A804HIK8;H7BXZ5;A0A804HLI0;A0A804HLF3;A0A804HJC5;A0A804HKT9	KALRN_HUMAN	KALRN	Kalirin		1167.69		1019.56	439016						1413.2		1369.48			961478			1290.07	304406
O60231	O60231;Q5SQH5;A0A140T9T4;A0A140T8Y5;A0A140T947	DHX16_HUMAN	DHX16	Pre-mRNA-splicing factor ATP-dependent RNA helicase DHX16	2782.32	4777.22	7720.47	3950.66	3634.65	4404.58	2695.31	3517.99	3986.86	1924.51	3345.98	4982.21	4899.68	3355.77	6058.1	2981.59	4114.67	4165.54	3723.45	5040.3	2754.36	3372.39	2245.8	6351.33	4766.54	3792.65	3520.06	3932.3	2631.58	3892.7	2780.13	3316.97	2381.07	4665.94
O60232	O60232;H0YEB6;G3V1B8	ZNRD2_HUMAN	ZNRD2	Protein ZNRD2	1148.47		1513.68	762.08	2101.5		2143.37	2107.4			1284.2		1424.34		2685.31				1854.22								1785.72	1198.44				3891.86
O60245;O60245-2	O60245;O60245-2	PCDH7-2_HUMAN;PCDH7_HUMAN	PCDH7	Protocadherin-7		2609.95		1743.99	2788.31	1839.16			2411.45			2325.37	2436.96					3547.01	2347.49				1664.51	2909.65	2455.82				1429.28	2034.33	2590.71	2328.55		1728.41
O60248-2	O60248;O60248-2	SOX15-2_HUMAN	SOX15	Isoform of O60248, Isoform 2 of Protein SOX-15		1347.4		1586.29		1855.13		1329.4	1558.31		1478.75	840852	2014.6		988.37		1575.65		1827.42		941.16	1184.74	1791.15		1365.36				427575	1768.13				1065.57
O60256;O60256-3	O60256;E7EW35;E7EPA1;C9K0K7;C9JJS3;C9JDH0;C9JDU5;I3L331;I3L164;O60256-3	KPRB-3_HUMAN;KPRB_HUMAN	PRPSAP2	Phosphoribosyl pyrophosphate synthase-associated protein 2	1545.98	2511.49		1887.55		2642	2872.02	1398.31	1353.32	1796.09	1543.08		1613.23		1364.95	1886.81	2955.91		2606.7		2019.7		2470.87	2301.49	2692.51			1908.11	1261.89	1305.04		1194.17	1839.18	1729.98
O60264	O60264	SMCA5_HUMAN	SMARCA5	SWI/SNF-related matrix-associated actin-dependent regulator of chromatin subfamily A member 5	5641.58	4838.91	5839.96	7202.74	6118.88	6029.24	7344.41	9111.71	6119.46	5618.55	4225.71	7531.53	8428.9	8112.7	9190.4	5687.67	5865.12	5688.04	6041.89	6868.61	6019.16	5631.43	5136.09	6827.23	7164.48	7725.6	5001.37	7017.45	5719.7	5887.37	5759.92	6674.35	6964.42	6388.78
O60271-2;O60271-4	O60271;Q9UPT6;Q9UPT6-2;O60271-2;O60271-3;O60271-4;O60271-5;E9PFH7;A0A087X2D8;A0A669KB35;A0A087WYG2	JIP4-2_HUMAN;JIP4-4_HUMAN	SPAG9	Isoform of O60271, Isoform 2 of C-Jun-amino-terminal kinase-interacting protein 4	5249.01	5021.65	9582.42	4533.41	7382.3	5867.45	6067.77	4190.58	5602.04	3352.65	4281.71	6550.98	4839.42	6726.54	5279.43	5493.31	3859.55	7765.95	5278.96	5106.9	5678.68	6250.27	4695.56	5209.47	4326.36	6179.35	4216	4925.4	4164.69	4995.62	5679.31	5223.19	4543.09	4987.73
O60306	O60306	AQR_HUMAN	AQR	RNA helicase aquarius	5932.08	6273.1	5356.97	4248.96	4394.4	4965.54	5098.25	5992.31	6109.42	5279.17	3638.18	5080.32	6007.19	4890.3	6245.65	7138.16	6977.43		4651.81	6040.21	4293.58	5276	5169.25	5081.09	5575.89	5839.74		5558.87	4335.22	4038.57	4056.07	4909.83	3464.98	5340.31
O60313;O60313-10;O60313-11;O60313-13;O60313-2;O60313-9	O60313;E5KLJ9;A0A2R8Y3X5;A0A2R8Y4Q3;A0A2R8Y4G4;A0A2R8YE54;A0A2R8YE78;A0A2R8YDM2;A0A2R8YD53;A0A2R8YGE5;O60313-10;O60313-11;O60313-13;C9JMB8;O60313-2;O60313-9	OPA1-10_HUMAN;OPA1-11_HUMAN;OPA1-13_HUMAN;OPA1-2_HUMAN;OPA1-9_HUMAN;OPA1_HUMAN	OPA1	Dynamin-like 120 kDa protein, mitochondrial	8431.09	9106.01	8541.36	7475.59	7702.07	7901.77	7800.63	7783.22	7897.99	8625.9	9996.91	11186.7	7041.51	7921.38	8218.37	9256.34	8214.66	6600.3	8940.88	9296.92	8097.96	10416.8	8229.29	8595.4	7694.74	7241.25	5579.18	10622.5	9094.36	8128.41	8155.74	7344.63	7210.94	7703.34
O60341;O60341-2	O60341;R4GMQ1;O60341-2	KDM1A-2_HUMAN;KDM1A_HUMAN	KDM1A	Lysine-specific histone demethylase 1A	2506.97	3295.91	3360.84	2815.65	3271.83	2343.98	2821.03	3640.52	2217.86	2122.93	2520.91	3345.48	4173.52	2636.79	2546.21	2980.31	3198.1	2845.85	2705.95	2661.08	2620.95	2901.35	2837.4	4053.76	4210.74	2732	1057.93	2516.57	2509.32	2880.29	2297.17	2812.9	2570.93	2520.02
O60343;O60343-2;O60343-3	O60343;A0A3B3IRT3;O60343-2;O60343-3	TBCD4-2_HUMAN;TBCD4-3_HUMAN;TBCD4_HUMAN	TBC1D4	TBC1 domain family member 4	5851.61	5735.42	5173.33	3874.51	7052.91	5681.93	3372.28	4352.44	6143.48	4963.79	5288.11	3251.91	3623.72	3575.34	4210.78	6633.79	5446.81	6627.32	4897.91	4150.82	3498.48	6365.28	5736.61	5219.16	4606.35	3287.01		5358.06	6795.56	5646.25	5841.91	2735.63	4122.55	4364.33
O60437	O60437;K7EKI8	PEPL_HUMAN	PPL	Periplakin	59759.8	53920.6	47221.8	44233.6	46327.9	51551.3	70179.7	57245.5	49391.9	48329.5	57063.9	38520.9	32895.5	57311.6	54458.8	48807.6	46079.9	38979.2	41754.1	44503.8	52720.9	52070.5	45766.5	45778.8	45081.4	37232.5	91182.4	44623.4	46384.9	47886	49481.6	67175.6	41507.9	41307.9
O60449;O60449-2;O60449-3	O60449;O60449-2;O60449-3	LY75-2_HUMAN;LY75-3_HUMAN;LY75_HUMAN	LY75	Lymphocyte antigen 75		2114.91		2388.21					2611.94		2713.77		2906.9	2006.99			2641.54	2200.22	2626.9	3206.73	2550.41		2259.12		2866.37			2642.74		2674.8	2284.39			3018.14
O60487	O60487	MPZL2_HUMAN	MPZL2	Myelin protein zero-like protein 2						1107.67	1265.1	2333.68				1890.01	1704.5	2275.19	2359.11					2984.33	2329.03				552445	1038.93						566.59
O60493	O60493;O60493-3;O60493-4	SNX3_HUMAN	SNX3	Sorting nexin-3	13168.6	14414.2	14066.5	15017.6	12882.1	18127.6	15634.9	16920.8	15787.5	13792.7	13110.4	8123.73	18862	17561.5	17566.6	12399.2	16040.1	11758.8	17415.9	14785.8	20850.7	14931.5	15114.8	8813.4	16564.6	13199.5	9819.98	13754.8	13172.9	15825.5	13011.7	15641.6	12127.1	15617.6
O60502;O60502-4	O60502;H7C3X0;O60502-2;O60502-3;O60502-4	OGA-4_HUMAN;OGA_HUMAN	OGA	Protein O-GlcNAcase	6397.66	6427.43	5799.49	7243.5	7622.92	6382.17	6092.4	6223.72	8994.58	4906.72	5652.34	5070.29	6295.5	6207.1	5804.1	5191.24	6896.7	7177.12	5867.18	4030.64	6543.93	7446.64	6783.28		5483.74	6527.37	8495.7	5235.83	6609.43	6967.81	7051.75	7844.09		5394.15
O60504;O60504-2	O60504;H0YAZ3;H0YB51;E5RJP2;O60504-2	VINEX-2_HUMAN;VINEX_HUMAN	SORBS3	Vinexin	2671.85	1857.51	2545.71	2648.95	3404.02	2602.93	871593	1009.46	3653.23	1473.53	2949.53		2332.24			2675.62		3358.04	2343.03	2104.18		2944.28	3434.82	3408.09	1734.91	1806.58		3431	3367.39	2043.97	3602.93	886734	2282.26	1800.8
O60506-3;O60506-4	O60506;F6UXX1;B7Z645;A0A7I2YQN2;A0A7I2V2F2;A0A7I2V309;A0A7I2V4Z0;O60506-2;O60506-3;O60506-4;A0A7I2V5Q6	HNRPQ-3_HUMAN;HNRPQ-4_HUMAN	SYNCRIP	Isoform of O60506, Isoform 3 of Heterogeneous nuclear ribonucleoprotein Q	16774.5	17227.3	17482.4	16993.3	20190.4	17701.2	15184	17756.9	16050.5	13253.1	15123.2	21247.9	19697.2	14343	15179.3	17590.7	15243.3	19522.7	19091.5	20322.1	18232	16824.4	17210.3	21220.6	20233.9	21758.4	18015.1	17628.4	18657.9	17531.7	21942.8	19635.1	18907.2	20759.1
O60508	O60508;Q5SRN1	PRP17_HUMAN	CDC40	Pre-mRNA-processing factor 17	1939.17	2625.27	4848.45	2423.65	3086.89	4404.05	2114.52	3830.83	3740.74	1523.25	3118	4420.6	3802.94		2798.56	4114.03	3528.98		4329.26	2158.15	3028.89	3002.04	2836.23	5985.3	4289.14	4622.21		2682.26	3383.03	3570.18	2555.88	2440.33		3240.2
O60524;O60524-3;O60524-4;O60524-5	O60524;O60524-2;O60524-3;O60524-4;O60524-5	NEMF-3_HUMAN;NEMF-4_HUMAN;NEMF-5_HUMAN;NEMF_HUMAN	NEMF	Ribosome quality control complex subunit NEMF	4135.27	4751.8	3030.49	5803.08	2740.51	4750.48	3980.6	4844.49	4509.88	3678.21	3938.37	2883.52	4001.54	4903.72	4396.38	3390.28	2760.34	3796.34	3627.25	2832.28	3995.91	4235.7	4367.29		4781.7	4708.86	2348.95	2616.16	4233.67	3440.93	3481.6	3454.03	3046.41	3575.65
O60603	O60603;A0A2R8Y4N9	TLR2_HUMAN	TLR2	Toll-like receptor 2														2201.36	1695.62																	3814.61
O60610;O60610-2;O60610-3	O60610;A0A2R8Y5N1;A0A140T8Z0;O60610-2;O60610-3;A0A0G2JH68;H9KV28	DIAP1-2_HUMAN;DIAP1-3_HUMAN;DIAP1_HUMAN	DIAPH1	Protein diaphanous homolog 1	4771.03	5428.06	3921.79	4697.82	5384.46	5451.99	3948.92	4647.19	4249.61	3716.1	4710.83	4758.94	4180.48	4018.02	4347.85	4410.53	4813.52	4572.35	5279.64	4269.54	5019.09	4192.65	4865.95	4847.02	5996.31	4286.74	5219.11	4310.16	3896.35	4529.65	4062.98	4425.69	5628.96	5950.49
O60613	O60613;A0A3B3IT39;A0A087X1G7	SEP15_HUMAN	SELENOF	Selenoprotein F	4991.55	4001.33		5483.17		5409.45		7254.25	5916.6	2807.35	2665.39		6008.37	5224.9	5316.33		4848.87		6073.57		6041.86	3264.36	4510.91		4919.54			4396.88		5662.53				5880.95
O60645	O60645	EXOC3_HUMAN	EXOC3	Exocyst complex component 3	5879.72	6657.12	5355.62	5677.01	6062.39	6493.05	4920.5	4921	6039.15	5571.75	5120.63	5192.83	5543.5	6529.52	5518.09	5379.65	5452.34	4930.63	6619.11	4544.55	6322.75	6613.62	6257.83	4533.82	5925.3	3578.54	6481.43	4831.71	5239.93	5244.62	4514.51	5477.39	5299.43	6541.62
O60664;O60664-4	O60664;O60664-3;O60664-4;K7EL96;K7ER39;K7ERZ3	PLIN3-4_HUMAN;PLIN3_HUMAN	PLIN3	Perilipin-3	15108.3	14289	16360.4	15406.4	15187.5	15160.6	11076	14196.1	15129	14534.6	14967.2	12510.2	13070	15985.2	18344.9	14527	12688.5	14654.8	15506.3	16139.9	17398.3	14962.5	16081.6	11916.5	13940.7	6726.07	16727.2	10304	16097.1	18441.8	12220.4	21560.3	14539.1	15638.4
O60669	O60669	MOT2_HUMAN	SLC16A7	Monocarboxylate transporter 2	1573.33	1143									922684										598633				442955					950764				1257.08
O60684	O60684;P52294;O15131	IMA7_HUMAN	KPNA6	Importin subunit alpha-7	4313.87	2837.47	3740.19	2371.77	3773.99	3387.51	3991.97	4245.59	4376.74	3607.72	5046.19	4148.13	3106.29	5385.27	3738.76	3494.52	4138.37	3878.64	3653.37	3715.12	3354.67	2911.63	3042.57	2531.39	3337.07	5282.58	3889.52	4577.51	3682.28	2479.52	4086.81	3339.31	3346.72	3177.28
O60701	O60701;E7ETF4;E7EV97;E7ER95;E7ER83;E9PBD2;D6RHF4;O60701-2	UGDH_HUMAN	UGDH	UDP-glucose 6-dehydrogenase	5921.35	4620.86	7522.73	5791.25	7049.79	5701.29	7867.32	6084.55	7060.94	6302.46	4289.78	7681.49	6831.06	6547.66	4115.14	6762.34	5360.16	7355.18	4916.16	7730.22	4844.08	4954.81	5214.26	9393.59	6095.36	6802.6	3515.02	5967.97	6138.75	4973.91	7746.61	6049.26	7091.93	6314.42
O60716-3;O60716-5	O60716;O60716-6;O60716-7;O60716-8;O60716-9;O60716-2;O60716-3;O60716-4;O60716-5;C9JZR2;H0YC95;A0A669KB62;A0A669KB05;O60716-10;O60716-11;O60716-12;O60716-13;O60716-14;O60716-15;O60716-16;O60716-17;O60716-18;O60716-19;O60716-20;O60716-21;O60716-22;O60716-23;O60716-24	CTND1-3_HUMAN;CTND1-5_HUMAN	CTNND1	Isoform of O60716, Isoform 1AC of Catenin delta-1	55459.9	55094.3	44752.8	49187.3	49316.7	54021.6	27084	36553.2	61702.2	46145.3	46952.8	34685.1	40466.8	42693.4	38916.8	46717.9	45352.5	53669.6	48469.4	40837.3	52484.4	55355.1	51869.2	46469.5	45131.4	27864.8	24156.1	51541.5	55721.6	55579.8	50601.3	50066	50129.1	43766.7
O60739;P41567	O60739;P41567;K7EM18	EIF1B_HUMAN;EIF1_HUMAN	EIF1;EIF1B	Eukaryotic translation initiation factor 1b	18223.3	13564.5	17964.7	22180.6	21490	27146.3	28200.7	43242.2	24699.6	11033.6	20662.4	24155.2	27660.9	35916.9	49943.4	14855.8	16815.7	15005.6	17593.9	23598.8	34542.3	19951.4	16940.4	21396.6	29597.7	22035.4	23560.9	27992.4	17088.2	19055.2	23171.4	38802.6	17189.6	20360
O60749	O60749;O60749-2	SNX2_HUMAN	SNX2	Sorting nexin-2	9947.46	11337.5	9842.49	8101.05	6148.05	9129.23	8493.75	8080.26	10225.6	8513.01	9312.61	6012.96	7398.72	8882.44	8452.72	5875.13	9516.36	9601.8	10408.6	6592.25	9559.03	9398.25	8499.3	9662.09	10185.1	7105.56	7850.75	7997.11	11097.4	9849.57	8166.34	8088.05	9595.5	10395.9
O60762	O60762;H0Y368;A0A804HIB3;A0A804HIK9;Q5QPJ9;Q5QPK2	DPM1_HUMAN	DPM1	Dolichol-phosphate mannosyltransferase subunit 1	5299.94	5729.71	5740.96	5600.26	6239.36	6153.05	7955.38	6971.98	5482.79	5390.34	5366.71		4511.15	7844.38	8033.59	8509.79	5622.53		4784.43		5811.56	6524.07	5360.17		6690.52	6328.75		6923.36	5369.88	4911.45	6820.01		3257.29	5631.17
O60763;O60763-2	O60763;O60763-2	USO1-2_HUMAN;USO1_HUMAN	USO1	General vesicular transport factor p115	9299.71	9281.18	8581.62	8668.25	8091.5	7338.98	8063.88	9559.26	9263.21	7558.6	8823.16	10702.3	9338.14	8907.47	9094.47	8446.16	8594.54	10126.6	8524.07	11733.5	12052.3	7585.69	7413.41	10119.1	11009.8	7800.05	12298.2	6814.8	7082.51	9057.5	7946.64	10476.8	8044.17	8963.82
O60784	O60784;B0QY02;B0QY01;V9GYF4;V9GZ68;O60784-4;O60784-2	TOM1_HUMAN	TOM1	Target of Myb protein 1	6243.42	5668.91	6105.03	4750.78	5641.4	6363.91	6587.25	5948.05	6062.1	5430.71	5608.99	7028.06	5327.1	7932.42	8181.91	4045.74	5382.63	5954.02	6156.04	6498.46	6365.34	6307.77	5491.66	6233.01	6058.39	4140.23	11176.8	3915.22	5397.73	6548.39	6836.93	8315.13	5092.4	5389.66
O60825;O60825-2	O60825;Q16875;F6RAZ1;O60825-2;A0A1W2PNV9;A0A1W2PR17;Q5W015;F6XNB3;Q5VX20;Q16875-2;Q16875-3;Q16875-4;F2Z2I2	F262-2_HUMAN;F262_HUMAN	PFKFB2	6-phosphofructo-2-kinase/fructose-2,6-bisphosphatase 2	598212			2263.7			1707.52	1720.63					1461.43		2432.08				1051.77		862506		2571.22		3586.19		4927.95	3467.58		1016.48	4017.55			1642.27
O60826	O60826	CCD22_HUMAN	CCDC22	Coiled-coil domain-containing protein 22	5301.63	4348.6	4566.03	4867.02	3979.65	4517.48	4537.1	4499.45	5283.18	4595.42	4325.3	3665.58	4280.43	4904.83	5456.71	3983.32	4868.06	3891.24	5117.97	4120.14	4545	5484.67	4799.37	5381.86	4601.04	3108.8	4014.76	5150.39	5166.15	4598.45	3995.86	4176.72	4362.29	4327.92
O60828;O60828-10;O60828-2;O60828-3;O60828-4;O60828-5;O60828-6;O60828-7;O60828-8;O60828-9	O60828;O60828-10;O60828-2;O60828-3;O60828-4;O60828-5;O60828-6;O60828-7;O60828-8;O60828-9;A0A5H1ZRR1	PQBP1-10_HUMAN;PQBP1-2_HUMAN;PQBP1-3_HUMAN;PQBP1-4_HUMAN;PQBP1-5_HUMAN;PQBP1-6_HUMAN;PQBP1-7_HUMAN;PQBP1-8_HUMAN;PQBP1-9_HUMAN;PQBP1_HUMAN	PQBP1	Polyglutamine-binding protein 1	2457.08	3649.28		5549.12		5735.62		5895.97	3477.82		5735.44		7520.02	2686.06	3205.68		6924.49		6794.47		8087.91	3539.28	5248.97		8681.82			4976.2		27816.6				8689.41
O60831	O60831;A6NP52	PRAF2_HUMAN	PRAF2	PRA1 family protein 2				2156.26		1928.72	2675.48		2566.24				3321.95	4118.62	2854.3											3233.53				1868.45	2883.61	3229.31
O60832	O60832;C9IYT0;H7C2Q9;H7C0M1;O60832-2	DKC1_HUMAN	DKC1	H/ACA ribonucleoprotein complex subunit DKC1	14695.2	14331.7	17156.7	20210.1	17902.5	19130.6	13921.2	21167.3	18349.3	14535.3	14758.9	15617.2	20028.3	13954.3	19240.1	17346.2	18108	14840.4	16363	17557.8	14346.4	14754.8	18049.4	16055.2	20064.8	19089.3	13321.9	16630.9	15144.9	15448.3	16134.7	15786.2	12645.2	16471.7
O60841	O60841;A0A087WUT6	IF2P_HUMAN	EIF5B	Eukaryotic translation initiation factor 5B	4724.86	4681.25	5834.26	5404.43	5448.68	5101.94	5271.18	6504.12	5365.44	4342.87	4072.07	4936.41	5331.3	4271.82	4982.5	4131.87	4441.99	4421.46	4623.85	5171.54	5491.85	4264.95	4181.17	3427.88	5398	5254.34	5992.66	5321.69	4480.88	3820.66	4782.41	5843.29	4598.4	4563.13
O60869;O60869-2;O60869-3	O60869;O60869-2;O60869-3	EDF1-2_HUMAN;EDF1-3_HUMAN;EDF1_HUMAN	EDF1	Endothelial differentiation-related factor 1	8903.75	6432.72	8627.33	9251.56	10131.1	9510.4	7280.61	10048.1	10552	6314.17	4972.09	11796.2	11666.2	7447.61	6798.43	7572.09	8942.04	9068.16	8142.2	17503.8	11913.8	8055.1	7573.97	11739.1	11113.5	7875.01	10621.9	12968.9	10775.7	7992.31	8772.65	14294.9	9977.99	9495.77
O60884	O60884	DNJA2_HUMAN	DNAJA2	DnaJ homolog subfamily A member 2	14786.2	14271.8	17262.8	14738.1	17683.3	16460.9	28956.5	21862.6	16432	15917.9	13699.9	14732.9	19195.6	21003.5	22934.4	16166.7	15360.3	15164.3	13897.9	15935.8	17294.6	14107.3	12874.3	13608	14913.7	22498.3	21461.5	12203.9	13728.1	13096.8	15606.7	22401.5	16956.8	15496.7
O60885	Q15059;Q58F21;O60885;Q58F21-2;Q58F21-3;Q58F21-4;Q58F21-5;O60885-2;O60885-3	BRD4_HUMAN	BRD4	Bromodomain-containing protein 4	4621.06	4019.25	4520.4	3704.45	4049.79	3979.13		3176.64	3675.94	3853.45	3711.2	4246.78	3584.76	2459.67	3363.21	2050.71	5556.37	4027.12	3874.37	4030.55	3048.22	3548.44	5160.03	3738.38	4858.63	2658.37	2409.62	3249.53	4670.9	4239.46	3976.34	2606.3	3073.14	3487.18
O60888;O60888-2;O60888-3	O60888;C9IZG4;O60888-2;O60888-3	CUTA-2_HUMAN;CUTA-3_HUMAN;CUTA_HUMAN	CUTA	Protein CutA	2963	6351.49	4625.11	4969.74		4053.21		4937.02	7114.3	4602.87	3879.47		4614.76	2411.46	3015.04		5657.3		5856.9		3628.65	6524.86	5811.73		5020.84	2527.49		3984.23	5351.16	7985.85	1791.25		2830.33	5221.34
O60925	O60925;E5RGS4	PFD1_HUMAN	PFDN1	Prefoldin subunit 1	8451.87	5655.47	8387.5	3898.91	11143.8	7178.99	3596.83	4829.23	8447.15	8269.09	6780.3	8323.41	5861.88	5905.84	4263.07	8763.47	6425.36	8165.09	6245.67	6893.91	6899.75	7529.96	6438.35	8229.54	8335.54	5758.18	6760.22	4567.04	7802.6	7451.1	9171.14	6926.8	7449.61	8329.34
O60934	O60934;A0A0C4DG07	NBN_HUMAN	NBN	Nibrin	2420.78	2393.46	3437.7	3156.63	3334.36	3457.12	3488.44	3696.62	2942.26			4236.51	4598.07	5268.36	4395.57		2898	4002.29	4362.47	3482.53	2864.26		1775	3981.83	4715.91	2575.14	1320.32	4153.91	2216.29	2520.64	2976.25	3098.28	3832.9	3661.49
O60936-3	O60936;H3BUN4;H3BUP2;H3BQJ5;H3BM67;O60936-1;O60936-3	NOL3-3_HUMAN	NOL3	Isoform of O60936, Isoform 3 of Nucleolar protein 3	3694.87	3001.26	2087.34	3916.24		3919.74		2779.48	2421.9	2182.93	2875.59		3431.33	2575.6	3290.14		3126.61		4472.8		4405.18	2434.41	3377.7	2489.24	3532.51				1848.31	4067.8	2583		2698.06	3310.39
O75038;O75038-3	O75038;O75038-2;O75038-3;O75038-4;O75038-5;V9GY64	PLCH2-3_HUMAN;PLCH2_HUMAN	PLCH2	1-phosphatidylinositol 4,5-bisphosphate phosphodiesterase eta-2		3646.65		1729.81		2086.97		1050.86			3035.04		2137.05		2849.12		3899.38		2712.31		2075.6		2557.84		2823.14			1802.12		3098.82	2138.22			2123.54
O75044	P0DJJ0;O75044;P0DMP2;A0A075B7B5;B7ZM87;A0A286YEY3	SRGP2_HUMAN	SRGAP2	SLIT-ROBO Rho GTPase-activating protein 2	3573.92	2612.83		2091.3			1988.41	1313.07	4418.05		3843.69				2527.25		2608.69		2145.94		2716.11	2828.76						2070.94	2196.03	2898.4	1362.54			1835.19
O75054	O75054;O75054-2	IGSF3_HUMAN	IGSF3	Immunoglobulin superfamily member 3	2858.68	3887.59	4928.35	3703.98	4655.7	3852.83	2440.96	2283.88	1856.59	2822.11	3499.91	3189.08	3496.93	2465.8	2332.88	4775.51	3988.9	4076.09	3433.63	3331.19	3924.09	3173.63	2925.82	3591.15	3229.22	3040.4		1620.95	3313.61	3598.95	4313.22		3720.3	3234.08
O75083	O75083;O75083-3	WDR1_HUMAN	WDR1	WD repeat-containing protein 1	35802.8	34704.9	32132.9	37025.4	39780.1	43422	31587.9	34277.1	32226.3	31439.1	40383	27177.2	32520.1	27235	30320.6	34672.1	34942.3	35794.4	38551.8	30785.3	40502	32839.1	34803.3	29980.5	36093.4	36739.8	36733.2	29251.5	36676.3	39407	44627.6	35398.8	35235.3	38519.7
O75116	O75116;Q14DU5;E9PF63	ROCK2_HUMAN	ROCK2	Rho-associated protein kinase 2	4791.17	3276.83		3350.29		3440.33		3236.78	3863.11	4300.67	3539.44	3053.14	3702	3316.45	2932.37		3519.3		3456.01		3450.74	3416.13	2825.2		4163.71	2780.24		4009.9	3340.18	3333.35	4898.68	5003.74		4278.16
O75122;O75122-3	O75122;J3KR49;A0A0U1RQI6;E7EW49;E7ERI8;O75122-3;E3W994;A0A804HJG7	CLAP2-3_HUMAN;CLAP2_HUMAN	CLASP2	CLIP-associating protein 2	3339.73	1772.98	2163.49	3032.01		2740.81	2095.07	2665.98			5334.08		2435.03	2238.55					2858.09				3469.79		2672.11			3098.88		2952.62				3192.98
O75128;O75128-2;O75128-3;O75128-7	O75128;J3KR05;O75128-2;O75128-3;O75128-6;O75128-7;H7C1N2	COBL-2_HUMAN;COBL-3_HUMAN;COBL-7_HUMAN;COBL_HUMAN	COBL	Protein cordon-bleu	6254.49	6519.19		2585.65		3508.61		3242.82	4427.19		5202.87			3485.72	2640.38		3914.47		4289.65		3365.35	4322.47	6485.03		3529.66			4694.06	2242.08	4224.46	1342.56			3502.62
O75131	O75131;H0YB26;E5RHZ0;A0A087WYQ3	CPNE3_HUMAN	CPNE3	Copine-3	31021.5	33578.5	18986.7	32756.4	23441.8	37153	21135.8	26387.1	33584.4	31121	36674.3	15676.3	24822.9	28937.4	24537.4	22302.9	35076.5	26819.4	33688.6	17139	28607.7	32342.4	33357.3	23700.2	31055.7	18450.6	16639.2	25641.1	22212	33480.1	25042.9	23837.3	27369.8	35095.5
O75143;O75143-2;O75143-3;O75143-5	O75143;J9JIF6;E9PPR2;O75143-2;O75143-3;O75143-5	ATG13-2_HUMAN;ATG13-3_HUMAN;ATG13-5_HUMAN;ATG13_HUMAN	ATG13	Autophagy-related protein 13							2440.43		1504.23						1949.64						790192
O75146	O75146;O75146-2	HIP1R_HUMAN	HIP1R	Huntingtin-interacting protein 1-related protein	4607.27	4565.36	5952.7	3743.14	3730.2	3933.71	8299.28	7419.87	3802.28	4255.46	4018.88	6568.26	4531.34	7316.03	7539.06	3281.82	3023.93	3469.61	4348.77	5188.78	5520.45	3199.77	3742.13	3968.42	3413.87	4356.71	13730.2	3720.02	2544.36	3549.41	3272.51	10748.2	3654.7	3492.17
O75147	O75147;A6NN50	OBSL1_HUMAN	OBSL1	Obscurin-like protein 1															3561.43							2860.32
O75150	O75150;H3BUL6;H3BQ99;H3BP71;O75150-3;O75150-4;I3L332	BRE1B_HUMAN	RNF40	E3 ubiquitin-protein ligase BRE1B	3975.59	3429.98	5151.33	4195.46	5080.99	4322.41	4527.16	4911.4	3101.93	3454.39	2993.32	4735.01	4932.36	6638.19	4703.87	2827.05	4773.49	5021.46	4582.54	4843.54	3767.55	5337.59	3892.17	4080.48	4407.53	5001.96	4236.86	4738.92	5085.24	3634.91	3267.5	4775.32	3964.37	3983.42
O75152	O75152;E9PBY7;E9PQ61	ZC11A_HUMAN	ZC3H11A	Zinc finger CCCH domain-containing protein 11A	3722.36	3290.55	4487.66	3630.73	3488.34	3306.27	2665.16	3435.2	3320.88	2966.21	2448.84	2200.11	3613.6	3880.21	4258.66	3459.24	4005.59	3229.44	3679.94	2959.9	3173.86	2952.1	2909.92	2848.68	4302.39	3249.4	1980.16	3815.78	3511.82	2751.7	3465.08	2830.4	3229.81	3561.25
O75153	O75153;K7EIG1;A0A494C0R8;I3L2B0	CLU_HUMAN	CLUH	Clustered mitochondria protein homolog	6555.37	7426.96	10333.5	10030.4	12011.3	10003.8	9958.65	9540.72	7609.39	6073.15	6170.91	9161.05	10027.6	7324.96	7662.26	5302.89	5012.58	7730.92	7572.49	9361.89	9754.74	5281.9	5983.01	8899.58	10327.9	12031.1	9187.32	9111.08	6040.99	6666.31	9328.07	8959.29	7167.78	8073.73
O75164	O75164;O75164-2	KDM4A_HUMAN	KDM4A	Lysine-specific demethylase 4A				1772.36	2062.7	2431.24							2403.3	1683.51			1867.21		2449.99	3091.25	2044.05		2461.47		1704.29									1736.85
O75165	O75165;A0A3B3IRM0	DJC13_HUMAN	DNAJC13	DnaJ homolog subfamily C member 13			1982.56	1321.37			1554.22	1280.66	1530.83		1096.54		1257.37	1207.13	1536.32			1325.26			1329.14		1954.36			1640.44				982054		1854.11		894691
O75170;O75170-2;O75170-3;O75170-4;O75170-5;O75170-6	O75170;O75170-2;O75170-3;O75170-4;O75170-5;O75170-6;T1ECW5	PP6R2-2_HUMAN;PP6R2-3_HUMAN;PP6R2-4_HUMAN;PP6R2-5_HUMAN;PP6R2-6_HUMAN;PP6R2_HUMAN	PPP6R2	Serine/threonine-protein phosphatase 6 regulatory subunit 2		2368.74		2542.75		2514.27	1833.98	1904.01			1979.6	1161.47	2422.03					2859.83			1963.01		2922.77		2389.58			1149.18		2352.13				2269.41
O75175	O75175;A0A2R8Y691;A0A2R8Y4W0;B7Z6J7;H0Y5X7;A0A2H2FJL5;H7C3F5	CNOT3_HUMAN	CNOT3	CCR4-NOT transcription complex subunit 3	6400.62		3404.21	4052.5	3015.54	2968.89	3213.23	4214.15	5361.35	4550.45	4277.48		2956.5	4040.41		4124.57	3340.1		2984.16		2910.62	4904.14	4045.89	5308.69	4201.13	4961.97	2953.96	4867.22	3522.29	4086.82	3738.68	3014.14	3850.46	4062.31
O75190	Q8NHS0;P25686;O75190;C9J2C4;C9JXB9;C9JRD2;A0A0J9YX62;O75190-2;O75190-3;O75190-4;P25686-2	DNJB6_HUMAN	DNAJB6	DnaJ homolog subfamily B member 6	9168.02	6621.49	13188.6	10717.5	10867.1	8729.76	9360.82	9231.49	10132.1	7050.26	6839.17	10763.2	8855.29	14388.4	15918.9	6982.98	7424.43	6974.6	7215.79	11702	11591.6	6926.73	5230.02	9588.51	7495.02	9247.86	9921.3	8715.77	9417	6823.19	9728.55	15359.7	9172.46	9799.76
O75208	O75208;H3BPY0;H3BNT2	COQ9_HUMAN	COQ9	Ubiquinone biosynthesis protein COQ9, mitochondrial	3501.77	3870.68	2872.77	2487.74		4031.23		3715.74	3922.08	3620.81	2767.66				2287.37		5358.33		3885.83		3578.61	4141.64	4044.46		3771.1			3562.81		5766.96				4191.98
O75223	O75223;O75223-3;M0QZK8	GGCT_HUMAN	GGCT	Gamma-glutamylcyclotransferase	2479.63	2971.81	3437.42	1138.91			3354.26	3743.91	2192.43	4304.75	1313.02		6657.87	2033.19	2153.63		2690.72		512905		1744.77		2043.89		2927.08	2307.09	12047		2213.92	1712.39	2021.53	2404.8	1602.02
O75251-2	O75251;O75251-2;F5GXJ1;F5H5N1	NDUS7-2_HUMAN	NDUFS7	Isoform of O75251, Isoform 2 of NADH dehydrogenase [ubiquinone] iron-sulfur protein 7, mitochondrial	6130.43	4611.38	6019.99	7060.45	8241.27	5896.32	7391	7108.52	5485.63	6729.99	6495.43	6949.25	4766.73	7442.09	6334.98	7540.23	6869.54		7340.61	4815.48	4742.03	6404.7	6367.73	7658.65	7006.75	4772.63		6351.97	5306.29	4662.29	5154.87	3596.35		4442.25
O75306;O75306-2	O75306;O75306-2;A0A7I2YQD8;A0A7I2YQG7;A0A7I2V2B9;A0A7I2V3J6;A0A7I2V410;A0A7I2V4G5;A0A7I2V517;A0A7I2V4W5;A0A7I2V4X8;A0A7I2V596;A0A7I2V5E2;A0A7I2V5G4;A0A7I2V5D5;A0A7I2V630	NDUS2-2_HUMAN;NDUS2_HUMAN	NDUFS2	NADH dehydrogenase [ubiquinone] iron-sulfur protein 2, mitochondrial	10921.3	11438	9537.73	10019.4	9866.95	9957.77	15584	11885.1	9671.38	10529.8	8451.64	10072.5	8565.36	12497.1	12455.6	10043.3	11469.5	10561.9	10402.6	9355.69	8691.35	11789.7	10895.8	9277.42	8698.94	8607.75	7489	10376.9	10123.4	8638.94	8638.75	8410.3	7697.33	7815.93
O75312	O75312;H7BZM7;H7C0E5	ZPR1_HUMAN	ZPR1	Zinc finger protein ZPR1	1886.42		3232.86	2579.35	3856.95	2836.53	4107.43	3673.57	1989.45		2162.32		2849.65		3667.52		1429.98		2120.63	3943.55	3678.05	2316.88	2348.06		3510.78	3845.44	4882.67	3205.14		2219.38	2420.31	4508.31	2607.27	2507
O75317;P62068;P62068-2;P62068-3;P62068-4	O75317;P62068;P62068-2;P62068-3;P62068-4;H7BZK6	UBP12_HUMAN;UBP46-2_HUMAN;UBP46-3_HUMAN;UBP46-4_HUMAN;UBP46_HUMAN	USP12;USP46	Ubiquitin carboxyl-terminal hydrolase 12				2051.47				2554.13			2485.89		1836.96						2854.85		2257.86		2023.6		1886.37					2470.98				2388.58
O75323;O75323-2	O75323;C9J7B1;O75323-2;C9K068;H7C333	NIPS2-2_HUMAN;NIPS2_HUMAN	NIPSNAP2	Protein NipSnap homolog 2	13643.3	8738.47	11389.7	8604.71		7975.21	13758.4	9492.36	14099.3	18609.2	13228.3		8127.98	14914.5	8793.16		11357.9	2129.85	13194.3		8005.93	15795.3	10120.2		7076.6	13891.1		24109	18090.3	10896.8	9789.58	3781.76	5661.4	10565
O75340	O75340;A0A024QZ42;O75340-2	PDCD6_HUMAN	PDCD6	Programmed cell death protein 6	10677.7	11027.2	10511.7	9783.8	11999	11905.2	7781.84	11805.1	11814.8	11586	13166.5	13698.6	11068.1	12424	11139.3	14958.7	12280.7	13695.5	12424.2	10409.1	10857.3	13048.9	12240.8	12209.9	11263.2	12842.9	9299.14	10602.7	14039.6	12326.9	11480	14549.6	10933.7	12051.5
O75342	O75342;A0A3B3IRK2	LX12B_HUMAN	ALOX12B	Arachidonate 12-lipoxygenase, 12R-type							7595.29	5485.89		5195.99		2236.75	2325.79	4028.75	4022.79					3121.02	2112.91					2128.06	13708.3	3738.74				2507.5		5433.05
O75347	O75347;O75347-2;E5RIW3;E5RJD8;E5RHG6	TBCA_HUMAN	TBCA	Tubulin-specific chaperone A	15850	16209.2	20292.7	19317	16762.7	18902.9	11760.5	17258.4	19739.8	15895.4	15784.8	16673.5	18485.3	11590	12951.3	18298.4	16852.7	14359.7	20999.3	23564	20631.3	13735.6	18006.2	18988.9	17127.8	19477.4	25109.1	11796.8	20885.7	19504.1	20286.6	21156.7	18047.1	17969.6
O75348	O75348	VATG1_HUMAN	ATP6V1G1	V-type proton ATPase subunit G 1	4968.05	2928.43	5664.38	3332.83	5197.43	3612.33	6125.39	4523.36	5664.16	4045.27	4347	6007.73	6384.84	4543.97	4327.98	3603.33	3209.39	3453.22	4762.12	7694.46	6538.28	4691.04	3620.69	8313.57	5183.59	5653.28	10245.8	4500.69	4684.97	5321.89	5813.76	5399.07	5158.61	6054.05
O75351	O75351	VPS4B_HUMAN	VPS4B	Vacuolar protein sorting-associated protein 4B	21677.6	20681.4	18567.5	19210.5	17423.4	20115.1	29237.4	20388.8	22427	20392.7	21034	19786.6	20910.9	24571.7	22684.3	15405.3	21908.8	17517.5	18196.6	20209.9	23744.9	22598.8	20200	17028.9	18136.3	17571.2	27255.5	16386.6	20668.2	20480.4	20382	22661.4	17705.9	20578.4
O75352;O75352-2	O75352;J3KSI4;J3KT75;J3KTK8;O75352-2;I3L4T1;I3L4E0;I3L405;I3L295;I3L261;I3L1D2;J3QQZ4;J3QRD5;J3QS48;J3QW43	MPU1-2_HUMAN;MPU1_HUMAN	MPDU1	Mannose-P-dolichol utilization defect 1 protein		1287.45		2108				2687.47			1784.74		1741.79		3339.67		2036.62				1961.74				1612.47					1036.11				1498.78
O75367;O75367-3	O75367;O75367-2;O75367-3;B4DJC3	H2AY-3_HUMAN;H2AY_HUMAN	MACROH2A1	Core histone macro-H2A.1	147736	161305	119642	152770	110772	146039	94070	160872	146960	204004	196321	161394	170005	110554	140072	164167	196503	133026	187964	109214	143957	141706	158147	119062	137849	146710	84695.3	145128	151847	170794	141864	94975.4	120315	165015
O75368	O75368	SH3L1_HUMAN	SH3BGRL	SH3 domain-binding glutamic acid-rich-like protein	11877.1	9974.59	8963.16	11745.8	9836.4	11689.1	5215.71	6283.51	17027.9	18905.1	14637.3		7788.12	6363.14	6362.15	16101.8	14657.8	9220.07	11009.7	7346.73	7761.75	17530.3	17429.2	12897	11758.9	7649.03		12404.3	19330.2	14786.8	15637	4843.25	13615.6	13083.6
O75369-8	O75369;O75369-2;O75369-3;O75369-4;O75369-5;O75369-6;O75369-7;O75369-8;O75369-9;A0A804HK76;A0A804HL72;E7EN95	FLNB-8_HUMAN	FLNB	Isoform of O75369, Isoform 8 of Filamin-B	40248.9	43389.5	53439.6	55591.3	49648	52644.2	41140.5	36578.1	42855.4	48112.1	47986.6	56470.6	66936.9	59574.7	54259	33043.2	34339.1	42458.5	46715.5	62333.4	78442.4	38942.2	37454	35177.7	40282.8	53248.9	55953.9	40034.7	41985.3	43741.3	35223.4	60865	45670.3	49318.2
O75380	O75380	NDUS6_HUMAN	NDUFS6	NADH dehydrogenase [ubiquinone] iron-sulfur protein 6, mitochondrial	4461.66	6261.3	5431.67	6020.58	5176.91	5449.89	4729.49	5668.72	6497.43	4546.66	5689.8	5847.7	4992.3	5805.71	5090.87	6463.05	6432.8	5509.46	7081.7	4900.64	6845.31	6169.87	7390.13	5084.25	6775.45	3855.8	5049.01	7297.53	6293.78	7493.95	4804.96	6358.44	5242.06	6246.64
O75381;O75381-2	O75381;O75381-2	PEX14-2_HUMAN;PEX14_HUMAN	PEX14	Peroxisomal membrane protein PEX14			3709.58	4810.86	1578.49	3034.48	3516.73	3138.7	2951.72		2184.81	5036.27	4307.17	4595.38	4679.44		2865.43		2590.05	3759.23	3523.04	1935.84		1770.88	2791.61	4104.13	4015.55			2954.42	2657.69	1993.23	5135.45	2498.04
O75382;O75382-2;O75382-4	O75382;A0A1W2PPI7;O75382-2;O75382-3;O75382-4	TRIM3-2_HUMAN;TRIM3-4_HUMAN;TRIM3_HUMAN	TRIM3	Tripartite motif-containing protein 3	3271.61	2834.99	4049.54	2373.91	4746.43	1657.79	2914.82	1569.64	3648.57	4289.38	3584.55	3622.54	2638.13	3751.8	4480.51	2273.03	2334.12	5989.34	3282.09	2413.26	1553.12	4584.51	2543.64	3433.97	1939.47	3438.79	4814.41	3486.25	3569.86	2589.22	2695.48	2817.31	2902.04	2098.59
O75390	O75390;F8VR34;F8VRI6;F8VPA1;B4DJV2;A0A0C4DGI3	CISY_HUMAN	CS	Citrate synthase, mitochondrial	65200.8	52748.1	55398.9	64656.2	56245.4	68439.2	64940.6	68102.2	57246.1	59888.2	63104.8	68764.7	65654	56667	66836	58897.4	70131.9	53734.1	62710	62142.4	63862.8	57982.3	61282.7	52072.2	57260	56275.2	46606.8	67324.6	53469.6	56677.7	62200.8	59329.6	56558.5	53989.5
O75396	O75396	SC22B_HUMAN	SEC22B	Vesicle-trafficking protein SEC22b	6721.47	7048.87	6589.55	6841.12	7546.35	6897.78	8245.4	7607.22	7027.61	6741.67	6626.16	7111.1	7819.56	8257.85	8318.11	7414.44	7725.57	7536.39	6481.72	7698.37	6867.86	5806.55	6201.67	6888.41	8244.5	7308.03	8105.61	5690.87	5282.21	6158.74	7253.67	6772.24	7091.72	7498.83
O75400;O75400-2	O75400;A0A7N4I394;H0YG38;O75400-2;O75400-3;F5H578	PR40A-2_HUMAN;PR40A_HUMAN	PRPF40A	Pre-mRNA-processing factor 40 homolog A	4844.18	5763.17	6333.78	5843.92	5473.61	6740.46	4349.44	5785.99	5690.65	5599.88	4212.82	6540.2	7495.84	4640.35	5625.64	5889.05	6265.54	8004.94	7420.7	5954.24	5583.32	5533.35	5053.61	7175.97	6636.5	7153.18	7591.1	5560.28	4542.21	5028.63	5765.29	3645.87	5018.79	6395.38
O75431;O75431-2	O75431;C9JNK6;C9JAZ1;O75431-2	MTX2-2_HUMAN;MTX2_HUMAN	MTX2	Metaxin-2	4225.33	3019.73	2692.21	3682.89	3242.42	2813.04	3848.6	3019.78			3477.77	5549.39	2569.81	2560.04	3247.61	2924.14	2267.67	4631	4375.88	4566.17	3165.47		3016.31	4961.46	3197.63	3547.43	4141.13	3270.8	4313.75	2600.88	4616.79	4258.16	3134.09	2958.32
O75436	O75436;S4R3Q6;O75436-2	VP26A_HUMAN	VPS26A	Vacuolar protein sorting-associated protein 26A	22737.9	25532.9	23462.2	21796.8	27032.7	22159.9	19791.9	19212.8	18326.4	24108.3	21086.4	22460.3	17253.2	18157.2	19537.2	25665.3	21517.1	24684.4	22624.7	23657.1	22480.4	25563.4	21631.6	25397.9	24310.9	18895.2	21664	20237.7	23038.1	25306.5	25965.7	22024.2	26459.9	29204.1
O75438	O75438	NDUB1_HUMAN	NDUFB1	NADH dehydrogenase [ubiquinone] 1 beta subcomplex subunit 1	6021.41	7549.73		3817.54		3406.57		5028.75	3472.61	5763.06	5117.13			3910.37	4722.66		7157.38				3338.39	2148.5	3535.3		4759.02					3358.04				3129.87
O75439	O75439;F8WAZ6;G3V0E4	MPPB_HUMAN	PMPCB	Mitochondrial-processing peptidase subunit beta	3706.84	5819.99	5149.21	4957.44	4147.79	4756.51	5023.56	5117.49	4923.93	3852.06	4448.23	2896.77	4506.57	6425.95	5482.21	3369.05	5207.91	4400.35	5315.04	3449.77	4750.1	5699.97	4551.39	5465.74	4493.88	5878.87	2743.23	5118.78	4621.61	3951.93	4891.72	3990.59	4561.17	3999.03
O75467;Q6AW86	Q6AW86;O75467;M0R0B1;M0R090;M0R3B5;M0R1X9;Q96I98	Z324A_HUMAN;Z324B_HUMAN	ZNF324;ZNF324B	Zinc finger protein 324A			11010.6								23447.5																							21528.4
O75475	O75475;O75475-2;O75475-3	PSIP1_HUMAN	PSIP1	PC4 and SFRS1-interacting protein	3966.79	5001.18	3789.97	4139.42	4567.53	5042.34	1980	3993.63	3586.86	5512.3	5261.54	5004.55	4206.74			5920.75	5326.9	3847.21	4284.03		3954.99	5370.73	4955.37	4497.27	5020.48	2850.52		4124.46	4231.85	5097.04	4260.92	1725.15	4246.48	4830.38
O75477	O75477;B0QZ43	ERLN1_HUMAN	ERLIN1	Erlin-1	5663.77	5517.86	6814.83	6528.91	2754.35	6858.73	12486	7706.51	6357.12	3531.72	5002.1	4022.1	5838	10110.7	7221.7	4414	4484.78	5210	7322.73	5372.95	6987.77	7271.5	7267.49	1800.5	5607.29	6730.44	9447.74	5163.87	5870.42	6852.18	7618.86	7094.75	5145.74	5267.08
O75489	O75489	NDUS3_HUMAN	NDUFS3	NADH dehydrogenase [ubiquinone] iron-sulfur protein 3, mitochondrial	12298.2	11160.5	10412.9	12084.1	10101.9	12378.6	12857.1	12376.9	10792.2	13036.5	9571.3	7830.24	10430.2	15421.5	12231	6838.94	11604.8	8511.02	10897.3	5970.59	9325.9	12266.7	11575	6664.71	9370.26	9428.92	4074.48	12277.9	8743.41	9614.5	7373.65	9276.95	9096.49	9336.34
O75494;O75494-2;O75494-3;O75494-4;O75494-5;O75494-6	O75494;Q5JRI1;R4GMP8;O75494-2;O75494-3;O75494-4;O75494-5;O75494-6;Q6IQ42	SRS10-2_HUMAN;SRS10-3_HUMAN;SRS10-4_HUMAN;SRS10-5_HUMAN;SRS10-6_HUMAN;SRS10_HUMAN	SRSF10	Serine/arginine-rich splicing factor 10	4933.48	5568.18	8093.87	8525.18	7441.33	8554.05	6157.62	7624.52	7893.58	4828.22	5370.35	9095.93	9051.92	7037.34	7927.04	7597.19	7936.89	8811.11	8485.95	9246.98	7171.6	6803.27	8465.18	8761.65	8866.15	9323.07	5472.2	9985.14	9415.46	7623.69	7311.2	9781.14	9944.64	7816.13
O75506	O75506	HSBP1_HUMAN	HSBP1	Heat shock factor-binding protein 1		1596.88	2896.37		2099.23			1308.11	2028.34		1353.82	3120.98	1728.48		1727.37					2881.68	1552.46	2056.96	1717.08	2886.84	2178.64	1973.66		2321.64	1823.82	2344.79	2726.45	1924.21	1951.6	1908
O75531	O75531	BAF_HUMAN	BANF1	Barrier-to-autointegration factor	21014.8	21375.1	17010	23473.1	19894.9	19362.1	14456.6	16299.3	22971.5	27687.4	20630.1	13108.1	18733.9	13861.9	13874.4	27817.7	27879.6	25743.7	23377.6	18427.9	17023.9	24553.4	29312.7	17059.2	19290.3	20938.8	12982.2	19273.1	28172.2	24533.8	23356.6	17104	25430.4	22253.9
O75533	O75533	SF3B1_HUMAN	SF3B1	Splicing factor 3B subunit 1	20213.3	19355.8	25321.2	23407.6	26422.5	23194.5	20951.9	25240.4	21184.7	19573.3	17248.8	28988.5	25067.8	22622.3	20651.9	24967.6	21923.2	21220.2	18432.4	25186.3	18579.3	18460.5	20422.8	24228.4	22746.6	29613.1	23655.4	24622.6	19299.4	18628.3	23443.5	18666.1	21234.8	20905.7
O75534;O75534-2;O75534-3;O75534-4	O75534;E9PLT0;O75534-2;O75534-3;O75534-4	CSDE1-2_HUMAN;CSDE1-3_HUMAN;CSDE1-4_HUMAN;CSDE1_HUMAN	CSDE1	Cold shock domain-containing protein E1	9226.97	7657.22	10200	8189.94	8266.51	9724.31	10439.5	9935.24	9185.31	6483.36	7454.13	9138.88	8714.42	8625.45	9156.29	7935.74	6553.93	6045.14	7114.65	8287.24	9066.66	5752.64	6008.81	9571.41	10107.3	13179.3	11931.2	11866.7	7853.97	6613.69	10143.6	8965.31	8466.09	9173.54
O75558	O75558	STX11_HUMAN	STX11	Syntaxin-11							2277.92	2541.44			1953.65		1710.85	2231.56	2315.16						1795.87				3173.34							3249.77		1133.71
O75569;O75569-2;O75569-3	O75569;O75569-2;O75569-3;B4DJC7;A0A7I2V2I8;A0A7I2V3J2	PRKRA-2_HUMAN;PRKRA-3_HUMAN;PRKRA_HUMAN	PRKRA	Interferon-inducible double-stranded RNA-dependent protein kinase activator A	5144.19	5477.58	5632.48	5055.56	6217.41	5131.75	3815.81	4403.12	5767.96	4252.82	5671.17	4661.1	3596.96	5740.42	4238.5	6359.38	4654.92	5630.84	5006.54	4624.83	3987.11	4856.94	5320.27	5001.06	4782.7	2754.89	3064.83	5516.04	5951.71	4794.69	6921.41	5276.69	5057.25	5591.12
O75592;O75592-2	O75592;A0A804HIR9;A0A804HJ25;A0A499FJI4;A0A804HKQ1;A0A804HL12;O75592-2	MYCB2-2_HUMAN;MYCB2_HUMAN	MYCBP2	E3 ubiquitin-protein ligase MYCBP2	3226.29	3638.02	4973.96	3086.42	2406.88	2941.66	3581.85	3256.41	3620.16	3014.81	3277.9	2661.14	2496.35	3865.1	3039.22	3705.31	3254.83	4476.74	2805.3		3095.08	3191.27	3394.17		3204.42		2446.73	4306.66		2934.41	2006.61	3567.85	2997.79	3001.38
O75608;O75608-2	O75608;O75608-2;B4DP64;A0A087X1K9;E5RGR0	LYPA1-2_HUMAN;LYPA1_HUMAN	LYPLA1	Acyl-protein thioesterase 1	20116.6	21779.5	26597.7	23149.2	28233.2	25409.9	25221.6	27830.8	30298.4	22091.4	25554.8	28238.2	25069.7	20824.5	21933.6	27109.7	22713.5	16241.5	22028	25478.8	17213.5	25599.6	27628.6	23085	23118.4	16961.5	45737.4	20688.4	23532.7	24316.5	27646	28630.5	26628.2	24504.3
O75626;O75626-2;O75626-3	O75626;O75626-2;O75626-3;A0A3B3IU23	PRDM1-2_HUMAN;PRDM1-3_HUMAN;PRDM1_HUMAN	PRDM1	PR domain zinc finger protein 1													3063.52	6677.8
O75629	O75629;A0A3B3IRL2	CREG1_HUMAN	CREG1	Protein CREG1	3469.33		2638.88	5038.08		5310.66	7574.15	7909.86		5272.62		4379.74	7801.09	5052.64	5403.78	2367.34				2357.31	4153.41	4692.37	1872.51	4133.73	4313.08	4902.45		3533.65	3274.13	4743.55	3006.67		4448.57	3571.44
O75635;O75635-2	O75635;C9JM00;O75635-2	SPB7-2_HUMAN;SPB7_HUMAN	SERPINB7	Serpin B7	2125.48	2304.68	2036.32		1158.7		2209.15	1835.12	922762	3024.63	1666.84	1888.98	1670.95	5248.74	4219.29	2372.14	1948.06			1753.75	1601.77	2243.62				1412.45	14366.8	2100.52	2850.8		1627.25	3434.75	1653.55	1637.27
O75643	O75643;A0A494C1A5	U520_HUMAN	SNRNP200	U5 small nuclear ribonucleoprotein 200 kDa helicase	12857.3	12145.1	13658.4	13826.6	14123	13307.6	11747.3	14967.8	12360	13099.4	10998.4	14757.4	15681.1	12373.9	13748.1	14139.6	14136.7	13718.2	12917.5	13365.8	11712	11115	12608.9	14589.8	14371.5	17781	11851.1	14725.5	11575	11684.9	12978.7	11032.7	12045.5	13970.2
O75663	O75663;O75663-2	TIPRL_HUMAN	TIPRL	TIP41-like protein	8353.85	4966.73	7406.07	6812.32	7108.77	5688.47	4415.25	5393.38	9356.72	7963.11	7591.46	8509.74	6699.84	3075.66	4613.71	7769.3	5587.8	7773.31	7061.74	5818.09	5891.9	9103.86	6040.04	8933.53	6568.45	6948.52	3597.11	7149.16	7353.91	8332.91	7353.78	6961.42	7252.7	6615.89
O75674;O75674-2;O75674-3	O75674;J3KQU4;I3NI44;I3L4N3;I3L4G0;I3L4I4;I3L3T4;I3L367;I3L1Q1;O75674-2;O75674-3	TM1L1-2_HUMAN;TM1L1-3_HUMAN;TM1L1_HUMAN	TOM1L1	TOM1-like protein 1	3929.46		2966.39	3241.96	3130.68	2520.55			2987.61	2913.12	2243.74		2068.47	2744.68	3387.25	3468.35			2356.81	2212.79			3275.21			1541.82		3668.74	2795.53	1814.49	2957.96	1752.42	2645.44
O75676;O75676-2	O75676;A0A0A6YYC0;E9PJN1;O75676-2	KS6A4-2_HUMAN;KS6A4_HUMAN	RPS6KA4	Ribosomal protein S6 kinase alpha-4	3900.08	3849.33	5268.03	5567.91	5912.62	5511.07	5241.32	6839.65	3249.4	4207.04	3347.07	5968.79	6020.74	3273.48	5871.84	4632.55	3399.56	4901.53	4000.2	5840.3	5383.99	3884.69	3785.61	5160.43	5229.41	9455.12	7527.32	3693.01	4281.5	4151.6	4005.18	3048.6	2469.08	6148.7
O75683	O75683	SURF6_HUMAN	SURF6	Surfeit locus protein 6	6637.06	7674.08	6306.2	6468.13	7153.91	9931.17		4760.15	8063.46	7235.53	7150.72	7441.08	8661.75		5257.88	9473.74	11127.1	4845.57	8668.24	5149.66	6513.23	10474.8	8087.43	7623.12	7701.67	6610.17		11045.8	6891.58	7794.38	9288.97	4039.45	6147.83	6429.6
O75691	O75691	UTP20_HUMAN	UTP20	Small subunit processome component 20 homolog		2866.54		3964.16		2775.95	1952.42	3156.19			2210.88		2958.82		3642.14				2754.64		1120.91		2902.26		3857.11					2190.12				2222.45
O75694;O75694-2	O75694;O75694-2;E9PF10	NU155-2_HUMAN;NU155_HUMAN	NUP155	Nuclear pore complex protein Nup155	4718.1	5209.76	4478.69	5422.47	5417.11	4979.62	7513.6	6086.84	4833.95	5188.31	5148.57	5676.06	5543.15	5204.2	6576.55	5293.81	5460.24	4936	5476.71	5566.22	5171.93	4667.38	5658.54	6313.19	5901.04	6302.99	4481.74	5017.3	5079.99	5524.32	6113.69	4244.65	4868.09	5938.18
O75695	O75695	XRP2_HUMAN	RP2	Protein XRP2		3640.97		3080.18		2272.55		3746.44	952936		3688.59		3412.63		2632.48		3638.99		3178.99		2888.54		2508.4		3461.37					3416.67				2766.98
O75746	O75746;H0YFB2;F8W9J0;B4DGK6	CMC1_HUMAN	SLC25A12	Calcium-binding mitochondrial carrier protein Aralar1	9686.16	10013.7	8599.24	8632.79	9659.32	7511.36	8214.77	7341.06	8480.35	8761.76	9815.59	9846.25	7204.89	6887.08	4765.11	12486.7	9928.03	8951.72	9285.76	6702.56	6968.3	9235.42	10229.6	9039	8830.88	6266.43	5277.46	9322.84	8093.59	8296.39	9031.7	7137.81	8438.11	7749.36
O75781	O75781;A0A087WTK8	PALM_HUMAN	PALM	Paralemmin-1		1763.49		850009		1128.14					1434.36												2498.26							1175.38				739.44
O75821	O75821;K7EL20;K7ENA8;K7ER90	EIF3G_HUMAN	EIF3G	Eukaryotic translation initiation factor 3 subunit G	10161.5	7895.62	9916.73	8949.8	9509.94	8784.26	9597.76	9626.01	11786.5	10298.4	8796.13	7408.46	9234.42	9308.18	8731.66	8137.73	8867.82	13906	10272	8103.48	10231.8	12049.4	8883.4	8262.33	11373.7	12443.8	13671.3	11602.6	9250.97	9784.25	12470	10156.5	9409.3	9722.61
O75822	O75822;O75822-2;O75822-3	EIF3J_HUMAN	EIF3J	Eukaryotic translation initiation factor 3 subunit J	10051.2	13998.1	9737.94	9030.94	14764	9325.32	4377.94	12241.4	10659.9	7228.91	9519.67	15130.9	9476.85	8006.69	7878.65	6866.48	9157	7189.98	8925.86	11551.2	11614.8	10213.3	10315.4	12629.8	10165.8	5642.83	11821.5	9661.3	9711.66	10715.2	11875.4	9246.09	9913.44	11296.7
O75828	O75828	CBR3_HUMAN	CBR3	Carbonyl reductase [NADPH] 3	17983	19720.1	20427	20638.3	22610.2	19629.7	40728.1	38632.8	30130.7	30027.4	28626.2	32245.8	38782.6	31558.1	31546	32374.5	28855.1	21655.2	27302.3	31740.4	31455.9	27776.3	31402.6	29867.2	29996.8	23471.4	20974.7	20939.1	25213	28093.2	19710.4	49347.7	17455.5	22755.8
O75832	O75832;O75832-2;B1AJY5;B1AJY6;B1AJY7	PSD10_HUMAN	PSMD10	26S proteasome non-ATPase regulatory subunit 10	2994.25	2205.21	1940.57	2432.6	1952.07	1844.53	1660.53	2215.09	2234.12	2223.07	3758.66	1873.56	1989.66		2172.18	2060.18	2355.37	2449.89	2662.15	2111.96	2359.64	2310.19	2956.77	3243.18	2926.2	1845.8			2285.79	2684.63	1932.86	2316.21	1475.81	3097.02
O75843	O75843;H0YJ08	AP1G2_HUMAN	AP1G2	AP-1 complex subunit gamma-like 2	4353.14	3261.86		3933.05		4335.09	1005.4	4735.35	2839.75		2121.49		3168.35	3739.76	4260.93		3960.59		3100.45		4106.57		2030.21		4145.9	2682.46				2272.48				2933.3
O75844	O75844	FACE1_HUMAN	ZMPSTE24	CAAX prenyl protease 1 homolog	4339.33	3762.52		4632.43	4324.6	3916.29	5101.44	4710.77		3650.72	3421.33		3999.15	5555.46	4026.55	3306.55	2930.58	3536.55	3216.73	4170.69	3467.25		2894.21		3530.53	5081.82	5329.08	4997.7		3231.27	3931.64	3773.46	4106.47	3656.24
O75874	O75874	IDHC_HUMAN	IDH1	Isocitrate dehydrogenase [NADP] cytoplasmic	29860.1	25551.1	22921.4	18957.3	15789.8	20941.1	18237.3	22764.5	28109.8	26810	27841.4	22113.3	18051.3	18976.9	16545.7	31939.9	27032.1	25461.4	25047.1	19391.5	22403.2	31468.4	27132.9	28459.5	21912.7	16658.2	20799.6	21176.7	32125.3	29940.9	24926.6	24167.7	23151.5	26661.4
O75880	O75880;J3QL56	SCO1_HUMAN	SCO1	Protein SCO1 homolog, mitochondrial	4803.49	6287.78	5319.51	5098.67	4785.78	5559.73	6625.93	6417.38	5294.43	5699.92	6071.98	7425.64	6123.54	6838.35	7500.16	4974.51	6696.44	7208.23	5376.34	6368.92	6722.2	5379.55	6938.24	5705.59	4777.98	4789.3	4293.18	7994.39	5570.86	5145.78	5873.11	5514.18	4780.72	5537.17
O75884	O75884;O75884-2	RBBP9_HUMAN	RBBP9	Serine hydrolase RBBP9	5466.2	6991.01	6501.19	6328.9	6538.8	5793.56	2709.49	3823.87	7590.95	5385.15	5942.35	5308.41	5202.18	5374.72	5205.12	8129.05	5745.49	7905.66	6661.71	4011.32	4190.21	6532.93	5320.14	4799.17	5166.5	3647.99	4538.55	5354.9	5312.24	5090.27	6992.75	4116.86	6900.74	7024.03
O75886	O75886	STAM2_HUMAN	STAM2	Signal transducing adapter molecule 2		1458.28		1862.62		2121.49		1627.61			1595.93		1727.64		1858.53		2028.8				1849.36		1690.56		2134.72					1829.82				1643.03
O75909;O75909-1;O75909-2;O75909-4	O75909;O75909-1;O75909-2;O75909-4;G3V5E1;G3V2Q3;G3V235	CCNK-1_HUMAN;CCNK-2_HUMAN;CCNK-4_HUMAN;CCNK_HUMAN	CCNK	Cyclin-K		5371.79	6447.22	10164.6		8791.06	6821.63	10394.5	4957.28	3825.92		4166.24	8921.18	5340.1	8312.54		6269.83		10322.2		10564.7		4735.53		9359.6	6961.58		6296.17	4786.65	6578.02	4674.89	5122.65	2887.96	9624.4
O75911;O75911-2	O75911;O75911-2	DHRS3-2_HUMAN;DHRS3_HUMAN	DHRS3	Short-chain dehydrogenase/reductase 3					3560.41		3419.43	2422.95				4562.85	3606.87	2662.63		3530.29					3320.23			3095.46	3010.45	3335.1					4129.98			4123.92
O75915	O75915	PRAF3_HUMAN	ARL6IP5	PRA1 family protein 3	15893.9	6235.54	12138.6	15411.2	12412.8	15650	15504	12554.5	12928.7	12660.4	16421.3	14132.7	16195.1	14522	13646	16191.9	13738.5	15452.9	14518.6	13085.1	12172.9	13903.2	14039.2	11780.8	12893.7	16827.4	7180.41	18399.7	15065.5	15113.7	13513.4	16664.9	10296.6	12476.2
O75934	O75934	SPF27_HUMAN	BCAS2	Pre-mRNA-splicing factor SPF27	7486.35	7038.37	11116.8	11861.3	5516.67	11491.1	5615.29	10986.3	9515.33	7023.84	6050.41	9919.52	12679.5	8474.06	7944.64	6281.93	6943.64	5717.97	8195.23	5694.37	9354.71	7155.62	8744.55	7158.14	10093.1	10457.3	3651.22	9926.76	8438.2	8201.35	11872.4	7029.16	5751.04	11093.1
O75935;O75935-2	O75935;A0A0A0MRV8;X6RCK5;X6RA56;X6RLR1;O75935-2;O75935-3	DCTN3-2_HUMAN;DCTN3_HUMAN	DCTN3	Dynactin subunit 3	10860.1	8742.41	10412.2	10360.4	9887.56	10828.4	11100.5	10451.8	11897.4	10021	11391.1	10111.4	9170.74	8415.07	9776.83	8070.52	10925.9	8361.89	10567	11917.4	12671.3	10236.3	10291.1	9697.17	10736.4	8470.48	12867.4	8191.95	9840.88	10898.7	9279.05	11132.2	11291.4	10772.5
O75936	O75936	BODG_HUMAN	BBOX1	Gamma-butyrobetaine dioxygenase	17572.7	18812.2	14660.7	19523.3	11311.3	19636	10133.9	13364	15816.5	15188.2	16839.9	9540.03	7705.56	15044.3	14585.3	11230.8	14073.5	11002.2	15974.4	10644.3	18593.5	18199.5	16247.5	11575.2	13977.2	7699.79	13473.3	12808.5	12715	15308.3	12835.1	11456.8	16537.3	19194.2
O75937	O75937	DNJC8_HUMAN	DNAJC8	DnaJ homolog subfamily C member 8	7217.06	7097.71	4266.55	7369.24	6664.68	8725.13	2361.26	7082.91	6787.91	7095.96	5805.56	6938.07	7886.59	4281.73	5672.28	8099.04	7261.51	8090.48	7614.55	7156.55	6924.29	6589.21	8268.77	7976.44	8775.3	5690.59	5229.31	10799.8	6338.18	7055.93	6450.68	4811.41	8810.78	8201.75
O75940	O75940	SPF30_HUMAN	SMNDC1	Survival of motor neuron-related-splicing factor 30		2304.42		3299.47		2934.35		2368.77	2900.64		3462.15	3577.43	4118.98		3082.86		3713.94	4895.61	3664.21		3207.4			6424.63	4287.8	3728.79		3638.63		3166.15	2447.38		2179.61	3487.81
O75947	O75947	ATP5H_HUMAN	ATP5PD	ATP synthase subunit d, mitochondrial	21893.6	14803.7	16095.1	18675.3	17773.5	20194	21792.8	21681.8	19495.6	20922.3	19984.2	14134.9	16481	24442.9	22762.7	23274	19066.3	12883.8	17034.5	12725.9	17993.3	18674.4	18193.2	17173	19049.5	17570.6	12861	19373	19779.7	19757.6	20513.1	16922.7	20515.6	18883.4
O75955;O75955-2	O75955;O75955-2;A0A140T9W4;A0A140T9R1;A0A140T974	FLOT1-2_HUMAN;FLOT1_HUMAN	FLOT1	Flotillin-1	6539.71	6106.74	11117.5	10296	8405.81	7927.8	9747.19	7471.88	7052.83	10125.4	7859.6	9300.01	13552.4	15683.3	11626.7	9228.5	10251		7597.13	12300.5	8417.69	8299.73	8633.37	13075.8	7564.66	21477.7		11262	11176.9	8435.47	8829.89	12418.8	9325.55	6766.23
O75964	O75964;E9PN17;A0A3B3ITX4	ATP5L_HUMAN	ATP5MG	ATP synthase subunit g, mitochondrial	21836.8	20171.2	15014.6	18307.2	15179.5	18078.3	24744.5	20914.9	17323.1	22748	18627.2	12717	13454	20866.2	19356.3	20584	20318.4	9487.18	14478.4	16140.8	17385.6	18413.5	17302.5	16633.2	17299.4	16205.1	15060.8	18175.5	17868.7	19228.5	16289.4	15310.3	17074.4	17624.8
O75973	O75973	C1QRF_HUMAN	C1QL1	C1q-related factor	5731.49					2225.7	4906.19	1463.02			3980.06					6951.18	3842.36	7126.07		4645.44			3344.32		1765.77					2621.23	4279.36			1600.85
O75976	O75976;O75976-2	CBPD_HUMAN	CPD	Carboxypeptidase D									3032.33		5136.63			2763.05					3234.07		2203.7	1967.4								3405.72
O76003	O76003	GLRX3_HUMAN	GLRX3	Glutaredoxin-3	11105.1	8640.87	11007.7	9703.33	19748.2	10304	7231.68	10326.8	9145.86	7115.02	7828.31	11910.2	9912.76	9580.31	6798.69	5450.34	7748.6	9194.28	8705.23	8263.05	10306.7	8214.86	8479.46	15247.4	9947.83	13785.5	20157.2	6760.34	8476.56	7912.53	9339.06	12154.7	12644.7	10032.8
O76013;O76013-2	Q14532;O76013;O76013-2	KRT36-2_HUMAN;KRT36_HUMAN	KRT36	Keratin, type I cuticular Ha6	13315.7	21238.4	27812.7	33070.9	32981.7	28650.1	38030.8	29246.5	22616.2	23206.9	28224.4	42554.7	42524.7	52015.8	45791.2	23702.6	29594.4	17635.9	29145.3	26379.4	37847.7	25245.6	24242.1	22644.1	28748.2	48125.1	81702.3	21491.3	27278.6	29389.3	23736.9	29177.1	17226.9	33336.9
O76014	O76015;O76014	KRT37_HUMAN	KRT37	Keratin, type I cuticular Ha7	13207.8	14393	21259.7	20369.7	15624.3	14698.2	25092.6	18935	10899.1	14419.7	15442.3	20837	20713.1	24780.3	23369.2	12965.3	10158.8	16200.1	22278.9	18907	19505.5	11585.1	17543.6	17816.1	15586.8	25479.7	49700.6	16711.5	20214.7	14521.5	12130.2	12859.2	13444.3	16987.4
O76021	O76021;I3L3C4;J3QSV6	RL1D1_HUMAN	RSL1D1	Ribosomal L1 domain-containing protein 1	23434.5	20545.6	26464	28188	28817.7	30882.1	19718.6	32595.5	24728.9	26906.8	21944.2	34875.2	39418.6	18560.3	25450.2	24228.2	27000.6	27756.9	26036	24381.5	23752	25408.8	25754.1	31911.6	32459.6	41070.8	21008.1	29705.4	24117.6	25499.2	33524.6	19937.8	22054.6	27052.1
O76027	O76027	ANXA9_HUMAN	ANXA9	Annexin A9							6365.95	3373.9																			7495.78					2914.79
O76031	O76031	CLPX_HUMAN	CLPX	ATP-dependent Clp protease ATP-binding subunit clpX-like, mitochondrial	3098.66	2527.05	4243.38	3298.56	2929.46	3456.93	5505.61	3725.25	2786.57		4127.19	4020.68	3885.22	3445.38	4658.63				2070.27	3763.72	3055.62		2032.75	3914.98	3632.55	4113.9	3027.45	3589.06		2905.67	3405.32	3120.38	1960.22	3652.34
O76041-2	O76041;O76041-2	NEBL-2_HUMAN	NEBL	Isoform of O76041, Isoform 2 of Nebulette	4281.87	3382.34	3295.24	2363.76	2179.76	2597.82	1957.64	2443.69	3592.16	4965.42	3119.13	1261.35	2103.08	4165.09	3155.88	2949.32	3117.07	1952.02	3024.47	2174	2751.77	3237.77	3540.29	2531.4	1214.85	1699.07		2888.94	3742.79	3067.69	2826.71	2926.73	3386.47	2033.62
O76054;O76054-5	O76054;O76054-5;B3KRD8	S14L2-5_HUMAN;S14L2_HUMAN	SEC14L2	SEC14-like protein 2	9476.83						4375.74		6114.77			3944.04		11261.4		5439.23						5188.14											10912.3	9124.85
O76062	O76062;H0YEN6;E9PS18;E9PLS9	ERG24_HUMAN	TM7SF2	Delta(14)-sterol reductase TM7SF2						1321.72	6148.67		2653.25		2116.76	4014.95	2411.11	3020.22					2439.41	2854.69							8117.83			1148.41
O76071	O76071	CIAO1_HUMAN	CIAO1	Probable cytosolic iron-sulfur protein assembly protein CIAO1				2295.45		2019.04					1591.79				4356.73																3082.85	3600.31
O76094	O76094;O76094-2	SRP72_HUMAN	SRP72	Signal recognition particle subunit SRP72	8292.54	6659.53	9091.23	8877.92	10281	8577.97	10231.3	9453.38	8656.91	5579.62	4843.95	11382.7	8654.47	10841.7	8796.56	7628.14	7220.61	9185.04	7834.74	9413.02	7956.91	7913.76	5606.42	10922	7803.93	11574.5	12230	7380.13	6288.98	7437.72	8182.35	8090.65	10063.1	7584.06
O94760	O94760	DDAH1_HUMAN	DDAH1	N(G),N(G)-dimethylarginine dimethylaminohydrolase 1	6193.02	5972.15	5817.22	5171.35		2848.73		4263.21	5938.22	10220.1	11435.8		5421.89		2827.53	9762.08	11511.3	6150.56	5629.73	4801.54	4620.34	6570.99	9048.85	4238.94	6989.07			5633.9	8384.23	10229.2	5488.93	6095.24		5158.39
O94766;O94766-2	O94766;O94766-2;G3V150;E9PNA1	B3GA3-2_HUMAN;B3GA3_HUMAN	B3GAT3	Galactosylgalactosylxylosylprotein 3-beta-glucuronosyltransferase 3							2078.13																			3566.74					2288.38	2973.03
O94776	O94776;O94776-2	MTA2_HUMAN	MTA2	Metastasis-associated protein MTA2	9061.38	8434.48	10709.4	10263.5	10902.8	11215.3	10014	11453.7	8945.2	9206.12	7346.39	11394.4	12106.8	8044.55	9638.71	9464.86	10059.8	10132.5	10244.1	8840.98	9100.05	8313.18	8662.51	11622.2	11241	13568.4	8264.62	11202.3	9760.25	9010.39	11917.3	9055.42	10463.4	10843.2
O94811	O94811	TPPP_HUMAN	TPPP	Tubulin polymerization-promoting protein	10999.5	9410.04	7160.91	6631.23	10483.2	8969.61	3423.81	4974.37	18576.4	11537.4	12044.6	4618.19	4467.88	3823.44	4555.64	17832.6	18115.8	12557	12154.8	4866.02	5507.6	16707.9	19145.7	12174.6	9574.03			14057.7	15940.4	14265.2	10666.1	11654.8	16052.5	8118.76
O94813;O94813-2;O94813-3	O94813;O94813-2;O94813-3;A0A087WYV5;X6R3P0	SLIT2-2_HUMAN;SLIT2-3_HUMAN;SLIT2_HUMAN	SLIT2	Slit homolog 2 protein																	14215.5
O94826	O94826	TOM70_HUMAN	TOMM70	Mitochondrial import receptor subunit TOM70	8224.89	8948.74	9909.38	10771.8	9347.62	12223.9	13027.7	12605.8	9718.57	9493.83	9273.86	11915.1	11717.4	10431.2	12374.5	8114.95	9165.51	7717.76	11523.2	8580.44	11420.9	10465.6	10674.5	9004.19	11114.6	8844.56	7214.57	10335.1	8804.98	9764.58	9498.95	10028.3	9693.41	10703.2
O94832	O94832;J3KRL0;K7EIG7;J3QRN6	MYO1D_HUMAN	MYO1D	Unconventional myosin-Id	14873.9	13786.3	12022.9	12929.6	13149.4	12439.9	11121	11799.2	14431.3	12086	12534.1	10284.5	10551.6	10030.4	11103.7	9526.04	11560	12182.8	10604.8	11876	13025.2	12848.9	11891.7	10805	13135.6	8100.15	10573.2	11851	13164.6	14884.4	13028.9	11400.5	12421.8	13271.4
O94874	O94874;O94874-2;O94874-3	UFL1_HUMAN	UFL1	E3 UFM1-protein ligase 1	14100.4	13865	13177.6	14326.5	12104.7	12953.9	14588.1	12961.8	13962.2	12282.6	12221.7	13286.8	13514.1	13597.4	13678.8	10879.4	13128.1	13466.1	14357.5	12581.7	12880.8	13929.5	13498	13921.9	14386.2	11655.1	13110.3	13010	12734.3	11583.7	11825.3	13568.2	12492.2	14687.9
O94880;O94880-2	O94880;A0A0U1RRH6;B4DG57;O94880-2	PHF14-2_HUMAN;PHF14_HUMAN	PHF14	PHD finger protein 14	2430.58		2695.92	3798.43		3947.21	2263.96	3582.01	3852.66				4699.26				4654.46		2386.33		2892.81		3412.98		4879.87	5502.25			4415.8	3189.93	3409			4046.22
O94888	O94888;C9JAT7	UBXN7_HUMAN	UBXN7	UBX domain-containing protein 7		3338.95		2976.87		3437.01		4086.89	1611.91		2715.54		2718.22		2694.61	3235.83	4054.32		3123.44		2745.09		3469.18	2994.07	3825.25				2927.13	3205.52				3984.13
O94901-9	O94901;H0Y742;H0Y6N5;H7C2K3;E9PHI4;O94901-5;O94901-6;O94901-9	SUN1-9_HUMAN	SUN1	Isoform of O94901, Isoform 8 of SUN domain-containing protein 1	9463.4	9677.24	7385.3	10061.2	7655.28	7779.16	8158.21	7817.14	9473.34	10818.6	10878.3	5241.94	6745.09	11135.2	13584	10514.6	10323.9	7616.73	8803.97	7192.24	6235.16	8164.35	11159.8	7857.41	8353.27	8570.62	6430.33	9358.27	8852.75	9413.23	6641.8	5014.69	9460.56	10265.2
O94903	O94903	PLPHP_HUMAN	PLPBP	Pyridoxal phosphate homeostasis protein	7663.91	7398.24	7989.73	8877.55	5442.22	8995.78	4673.68	5589.64	7787.42	8637.68	7684	5378.42	8116.73	5515.31	6025.12	7448.25	8577.61	8849.46	7782.41	5801.14	6911.8	8052.54	7677.93	6202.42	7801.34	5797.1		8885.74	6938.98	8721.19	8902.33	6967.2	8533.77	9114.03
O94905	O94905;E5RHW4;E5RJ09	ERLN2_HUMAN	ERLIN2	Erlin-2	7817.36	7503.08	4718.49	7098.04	8950.34	6135.89	9175.74	6795.42	6630.55	7466.69	7585.31	7302.95	8100.88	9019.4	7955.17	8356.67	8655.71	8020.94	6214.12	7175.49	7305.05	7319.47	7933.32	5541.08	8255.69	8788.66	5961.34	8067.45	6219.82	6449.71	6578.52	8834.1	6228.48	6851.25
O94906	O94906;O94906-2	PRP6_HUMAN	PRPF6	Pre-mRNA-processing factor 6	9153.29	8004.74	10052.4	10999.8	9701.57	10234.6	9883.7	11028.8	9910.2	10556.7	7818.52	12459.5	11722.4	10000.3	11248	8249.03	10803.9	10463.1	10828.4	8666.92	8895.39	9493.07	10080.7	11386.3	11067.3	12763.3	7357.85	11445.1	8782.3	9125.46	11046.3	7878.02	9371.75	10295.1
O94913	O94913	PCF11_HUMAN	PCF11	Pre-mRNA cleavage complex 2 protein Pcf11				2006.75	2930.81	1266.94	2020.01	2139.12	790422			1851.48	2990.92						1946.53		1554				1731.53	1729.92				2629.91	1857.77			2129.65
O94915	O94915;A0A6E1XQM6;A0A669KB90;F2Z2S2	FRYL_HUMAN	FRYL	Protein furry homolog-like		3807.94		4326.06		2606.04		2547.69			2670.2		3025.62		2457.41		3000.58				2262.36		2303.02		3319.42					1635.67				2176.76
O94919	O94919	ENDD1_HUMAN	ENDOD1	Endonuclease domain-containing 1 protein	9833.63	10662.4	8825.07	11754.7	7135.6	11812.9	14789.4	11593.9	9106.99	8538.4	8833.76	13010.6	13076.5	21922.5	19936	7796.93	9980.97	7925.57	10042.4	8663.04	13463.3	11389.3	10423	8154.6	10104.1	9610.3	14206.7	8936.96	9827.11	10052.8	9079.89	13379.5	7524.85	10811.9
O94925-3	O94925;C9JIJ6;O94925-3;B8ZZA8	GLSK-3_HUMAN	GLS	Isoform of O94925, Isoform 3 of Glutaminase kidney isoform, mitochondrial	7401.88	8446.98	9220.84	14144.3		10782.6	16703.6	18332.2	8425.06				12522	19099.8	20267.1		8949.1				11282.9	14016.7			3239.53	12521.7		15355.9		9535.96	6055.25	5946.49		7726.33
O94967;O94967-2;O94967-3;O94967-4	O94967;O94967-2;O94967-3;O94967-4;A0A0A0MRE6	WDR47-2_HUMAN;WDR47-3_HUMAN;WDR47-4_HUMAN;WDR47_HUMAN	WDR47	WD repeat-containing protein 47		3123.7		3039.71	3141.7	3062.93	1611.15	1979.01	1882.06		2972.13	2325.87	2600.63		2464.15		3213.92	2599.31	2881.58	2793.28	2496.62	3347.43	3649.2	3857.39	2361.5	1966.05	1821.14		2209.07	2944.32	3156.95	1706.68	1559.56	2919.46
O94973;O94973-2	O94973;A0A0G2JQM1;A0A0G2JQA4;A0A0G2JRS3;A0A0G2JS82;A0A0G2JRF9;O94973-2;O94973-3;E9PR62;E9PNC4	AP2A2-2_HUMAN;AP2A2_HUMAN	AP2A2	AP-2 complex subunit alpha-2		9226.3	8737.24	12851.8		9321.03		10195.6	10194.8		7344.04		7836.35		9814.9		6638.68		9313.7		7683.91	9634.14	11046.4		8147.74			10183.3		8278.43		5719.36		6656.92
O94979;O94979-10;O94979-2;O94979-3;O94979-4;O94979-6;O94979-8;O94979-9	O94979;D6REX3;D6RHZ5;H0YAB3;H0Y9K1;H0Y8V7;O94979-2;O94979-3;O94979-4;O94979-5;O94979-6;O94979-7;O94979-8;O94979-9;O94979-10;H7BXG7	SC31A-10_HUMAN;SC31A-2_HUMAN;SC31A-3_HUMAN;SC31A-4_HUMAN;SC31A-6_HUMAN;SC31A-8_HUMAN;SC31A-9_HUMAN;SC31A_HUMAN	SEC31A	Protein transport protein Sec31A	12171	12175.7	12752.8	13115.8	10838.2	12253.5	12719.6	13748.4	10734.1	9967.08	11542.8	11687.2	13504.1	11955.5	12535.8	9074.39	11853.9	9806.8	11202.1	10076.2	12516	11271.1	11533.2	10722.3	12680.4	12617.8	10954.1	10379.8	11850.7	11380.7	11441.5	11779.6	10107.5	11702.6
O94992	O94992	HEXI1_HUMAN	HEXIM1	Protein HEXIM1					2505.26	1879.84		2083.71	2144.89		1351.04	2289.39	2561.89				1527.28	3684.4		2605.97	1759.5				1850.08				1349.04	2004.03		1840.14
O95071;O95071-2	O95071;O95071-2	UBR5-2_HUMAN;UBR5_HUMAN	UBR5	E3 ubiquitin-protein ligase UBR5		2101.21		3228.65		2469.54	3922.94	3581.72			2006.21	2919.7	2760.91		4240.79		2599.61		3010.73		2728.5		3139.59		2673.06	1890.56	4229.43	1407.1		1738.37				2128.97
O95081;O95081-2	O95081;O95081-2;A0A0C4DG34	AGFG2-2_HUMAN;AGFG2_HUMAN	AGFG2	Arf-GAP domain and FG repeat-containing protein 2				2005.37		2140.02					2508.26						2759.09						4267.78							1926.95
O95104;O95104-2;O95104-3	Q9UPN6;O95104;A0A0A0MT33;O95104-2;O95104-3;Q9UPN6-2	SCAF4-2_HUMAN;SCAF4-3_HUMAN;SCAF4_HUMAN	SCAF4	SR-related and CTD-associated factor 4	3499.36	2545.81	2597.56	3125.13	2525.23	3037.54	1844.14	2681.39	3089.94	5767.78	1325.1	3194.19	3027.33	952702	790686	2176.7	2795.15	3082.73	4319.19	3664.16	2020.31	5208.87	3909.92	4212.16	2554.84	2959.76	3744.84	3311.63	2319.71	3904.58	3019.72	2250.31	3340.29	2552.38
O95139	O95139;O95139-2;A0A087WZX2	NDUB6_HUMAN	NDUFB6	NADH dehydrogenase [ubiquinone] 1 beta subcomplex subunit 6		10693.1		8993.48		11116.4	4394.68	8718.79	3693.31		9172.64	2287.91	7657.87		9291.62		8237.91		7203.48		7916.83	5466.52	8546.52		8386.64					9761.71			3106.3	7008.44
O95140	O95140;A0A6Q8PFJ4;A0A6Q8PGA3;A0A6Q8PGS9;A0A6Q8PGV8;O95140-2	MFN2_HUMAN	MFN2	Mitofusin-2	4255.1	6070.18	4453.44	6325.51		7147.28	7290.43	7786	6160.15	4671.01	7181.54	5013.51	6991.22	6187.23	7747.31		5939.44		7703.4		8002.81	5852.83	7179.86		8294.05	4604.71		6528.95	5503.95	7619.02	6638.18	3332.87		6958.62
O95147	O95147	DUS14_HUMAN	DUSP14	Dual specificity protein phosphatase 14	6101.52	6208.94	6267.92	6002.86	4292.1	5687.53	5822.55	4550.53	6220.35	5808.22	8042.84	8253.04	6158.59	8472.71	8443.29	7393.39	7203.86	5713.86	5648.04	6251.6	5638.4	7284.44	7278.86	6316.47	4602.91	4798.6	6337.45	11114.7	5850.87	7052.63	5576.37	6498.52	5999.49	6586.69
O95155-3	O95155;O95155-2;O95155-3;O95155-4;K7EP75	UBE4B-3_HUMAN	UBE4B	Isoform of O95155, Isoform 3 of Ubiquitin conjugation factor E4 B						1673.77	1143.37						1570.66		1624.5					1060.74						1122.45				1718.3
O95163	O95163;A0A6Q8PFH9;A0A6Q8PFB7;A0A6Q8PG86;A0A6Q8PFN8;A0A6Q8PHA0;A0A6Q8PGW3;A0A6Q8PGR0;A0A6Q8PH48;A0A6Q8PEX6;A0A6Q8PF66;A0A6Q8PF69;A0A6Q8PHF4;A0A6Q8PHI5;A0A6Q8PHC9;F5H2T0	ELP1_HUMAN	ELP1	Elongator complex protein 1		5292.68	2414.84	7077.75		5108	4585.97	5249.87	5031.51	4958.35	6980.19		11110.4	6033.56	4408.27		5547.7		6111.77		6607.23	6085.79	4373.21		5279.1	4449.68		4663.94	4275.44	6924.55	2911.08	2278.88		5982
O95167	O95167;S4R3I5	NDUA3_HUMAN	NDUFA3	NADH dehydrogenase [ubiquinone] 1 alpha subcomplex subunit 3	2949.92			3154.77			2888.5	2397.34	2977.43	2340.97				3719.52	4096.02		4894.6					3673.84	3062.92					2288.16
O95168;O95168-2	O95168;C9JXQ9;O95168-2;F2Z3P9	NDUB4-2_HUMAN;NDUB4_HUMAN	NDUFB4	NADH dehydrogenase [ubiquinone] 1 beta subcomplex subunit 4	13240.7	15825.2	10957.8	12798.6	13031.3	14385.1	15038.6	8999.81	13401.5	11462.4	10819.6	13216.9	11571	16019.5	16770.1	16030.6	14111.9	16033.6	12290.3	8483.39	7871.74	11740.8	14435.5	10233.7	10995.4	8860.95	7231.34	14900	11768.2	14417.2	8136.7	11086.6	10017.8	10080.1
O95169;O95169-3	O95169;O95169-2;O95169-3;E9PQ68;K9J7I2	NDUB8-3_HUMAN;NDUB8_HUMAN	NDUFB8	NADH dehydrogenase [ubiquinone] 1 beta subcomplex subunit 8, mitochondrial	4512.66	6440.09	7024.72	4669.52	4883.31	7922.28	10035.7	7025.96	6044.29	8500.85	5530.67	7716.19	5774.74	8853.09	8259.92		7516.99	9828.99	6682.49	5911.34	4925.66	6668.58	4266.46	3948.43	6424.61	1383.94		8453.52	5197.24	6618.16	6101.88	6779.84	4286.65	2677.22
O95171	O95171;O95171-2;O95171-3;F2Z2X8	SCEL_HUMAN	SCEL	Sciellin	19582.6	14660.1	8793.31	7443.19	10028.6	12546.9	16623.3	12444.8	13976.1	12317.8	14717.8	6281.89	5296.13	15278.4	12487.8	11435.9	11778.4	11532.2	10066	10749.3	11294.8	13177.1	12256.1	13913.2	10456.3	9593.42	12351	10834.3	12555.6	14100.9	14799.1	16913.7	11647.7	9576.87
O95171-2	O95171-2;F2Z2X8	SCEL-2_HUMAN	SCEL	Isoform of O95171, Isoform 2 of Sciellin	2380.72	1734.84					2655.69	1603.3	1530.83						1694.55						1727.63				1311.36						756297			1256.09
O95178	O95178;C9IZW8;C9JXM4;H7C5B8	NDUB2_HUMAN	NDUFB2	NADH dehydrogenase [ubiquinone] 1 beta subcomplex subunit 2, mitochondrial	16730.6	12914.2		14299.6		11693.8	6318.12	13788.1	11828.6	13256.7	11336.6		10335.3	17944.4	13949.5		11842.7		11423.4		8462.85	12907.1	10117.8		10542.4	7151.4		15811.2	3714.69	12646.3				6060.04
O95182	O95182;M0R0N0	NDUA7_HUMAN	NDUFA7	NADH dehydrogenase [ubiquinone] 1 alpha subcomplex subunit 7	9679.92	11013.5	9258.39	7699.07	10415	9838.82	10820.8	12660.3	6311.29	10312.4	10854.3	12189.2	6773.16	8341.74	9384.19	12848.7	12157.8	15265.1	8729.86	10181.2	9728.73	6208.41	7807.02	9364.94	10239.5	6247.93	5323.81	11685.6	12979.6	9788.76	9201.23	8734.92	9859.87	9850.2
O95197;O95197-2;O95197-3;O95197-4;O95197-7	O95197;O95197-2;O95197-3;O95197-4;O95197-7	RTN3-2_HUMAN;RTN3-3_HUMAN;RTN3-4_HUMAN;RTN3-7_HUMAN;RTN3_HUMAN	RTN3	Reticulon-3	12662.5	14093	8276.72	8400.35	8137.01	8561.36	12963.6	13929.9	10159.4	8750.46	12587.7	6670.07	6289.14	8784.55	11485	6947.17	10907.5	10723.8	8277.34	10746	8939.93	8802.87	9253.03	12859.2	10594.6	6055.89	12003.2	5609.06	8556.35	9298.03	8058.03	11329.5	11617.8	11008.6
O95202	O95202	LETM1_HUMAN	LETM1	Mitochondrial proton/calcium exchanger protein	12653.7	12256.8	10525.7	10243.8	10495.8	11327.3	14441.7	13278.8	10502.2	9725.06	11526.8	9664.78	10318	12035.3	13192.8	9856.91	10547.9	8801.37	13620.1	8950.04	11896.1	13092.7	11939.7	10158.9	11565.4	10160.8	10295.6	10761.6	9434.51	11673.9	9553.98	10305.2	9098.14	11057.5
O95208;O95208-2;O95208-3	O95208;O95208-2;O95208-3;O95208-5;E9PBC1;F6PQP6;I3L356;I3L2B2;I3L2H1	EPN2-2_HUMAN;EPN2-3_HUMAN;EPN2_HUMAN	EPN2	Epsin-2	1367.15	3173.87	3293.25	2440.57	1245.85	1705.9	2862.13	1348.06	2045.16	3037.6		1434.62		2484.56	2786.58	1621.77	4345.4		1762.01		2804.63	1506.93	2207.85		2316.29			2750.76	2866.12	3459.86	1860.85	2668.78	3566.83	2220.57
O95218;O95218-2	O95218;O95218-2	ZRAB2-2_HUMAN;ZRAB2_HUMAN	ZRANB2	Zinc finger Ran-binding domain-containing protein 2	4859.33	7204.65	5927.64	6850.06	6164.34	5959.34	3760.31	8027.26	6737.69	6642.29	6259.33	6078.93	6907.7	5247.97	6836.26	7201.31	7610.11	5888.71	5490.84	6998.95	8656.46	4134.72	7192.36	6773.38	7941.84	8324.41	5992.93	6040.02	6525.28	6707.73	6017.99	6434.56	6515.67	7681.88
O95232	O95232;J3KPP4;D6RHH0;D6RDI2;U3KQT3	LC7L3_HUMAN	LUC7L3	Luc7-like protein 3	5724.34	4652.32	4173.86	5137.03	4234.04	5763.78	3477.86	5740.29	5025.03	4269.99	4403.22	7326.1	6037.36	4222.16	5096.09	5884.68	3643.48	6305.49	6042.51	5374.57	5686.2	5386.75	5257.92	5015.82	5261.32	5646.33	5377.8	6330.93	5627.16	4842.71	5260.44	4289.47	4174.15	5422.27
O95236;O95236-2	O95236;O95236-2	APOL3-2_HUMAN;APOL3_HUMAN	APOL3	Apolipoprotein L3			9083.77	9988.35	17886.6	4610.65	19058.8	18419.7	5064.86			5882.44	6427.71	21129.6	16119				2854.84	16215.3	13416.3			9647.01	10390.9	12754.2	8349.06	3479.9			4134.27	21746.5	6179.68	6661.91
O95249;O95249-2	O95249;G5E9T8;E9PCW1;O95249-2	GOSR1-2_HUMAN;GOSR1_HUMAN	GOSR1	Golgi SNAP receptor complex member 1		2414.59		3342.2		1916.69		4422.75			2849.64		2904.43		4727.39						3209.17				2385.74					3712.11				2312.38
O95251;O95251-2;O95251-4	O95251;A0A6Q8PHH2;O95251-2;O95251-4	KAT7-2_HUMAN;KAT7-4_HUMAN;KAT7_HUMAN	KAT7	Histone acetyltransferase KAT7				746094		1210.39	872374		1281.81		1413.05		847723		641209	2090.17	1067.06		1534.37				1580.14							819252	1724.07
O95274	O95274	LYPD3_HUMAN	LYPD3	Ly6/PLAUR domain-containing protein 3	12311.8	8790.65	9721.35	7577.28	6216.16	5848.86	12871.3	13043.4	6725.61	5840.71	9332.99	7196.13	7296.09	9222.71	7853.93	7680.11	5020.44	9976.27	11222.3	13479.8	16015.8	9587.24	5863.94	7957.33	10519	10840.5	16457.2	7482.43	4739.68	7758.71	7486.2	16574.5	10988.2	10995.9
O95292	O95292;O95292-2;E5RK64	VAPB_HUMAN	VAPB	Vesicle-associated membrane protein-associated protein B/C	10114.9	8981.2	7563.44	7646.11	7865.23	8242.23	10112.9	8821.1	9262.67	7503.54	9661.21	8804.35	9606.99	12155.7	11049.9	8596.85	7658.7	7070.14	8512.22	9898.3	11244.4	8107.02	10097.5	8095.35	8115.62	7685.53	7146.61	7236.86	8823.68	10227.1	8020.69	11372.9	8916.19	9021.78
O95295	O95295	SNAPN_HUMAN	SNAPIN	SNARE-associated protein Snapin	1996.84	2395.47	2646.01	2451.75		4766.9		2566.33	2680.29		2644.41	1369.14	2116.76	5001.34	2753.22	2147.1	2339.32		2993.62		2233.03		2208.07		2558.48	1840.97		2366.88	2088.95	2965.85	2516.95	2090.99		2951.47
O95297;O95297-2;O95297-3;O95297-4	O95297;O95297-2;O95297-3;O95297-4;Q9UEL6	MPZL1-2_HUMAN;MPZL1-3_HUMAN;MPZL1-4_HUMAN;MPZL1_HUMAN	MPZL1	Myelin protein zero-like protein 1		2693.81	2878.82	3617.12			2596.62					3450.27	4293.21												2541.06	4079.96		3498.65		2175.2		3367.58
O95298	O95298;O95298-2;E9PRJ5	NDUC2_HUMAN	NDUFC2	NADH dehydrogenase [ubiquinone] 1 subunit C2	17830.2	22793.8	3100.5	20464.6		25319.4	9371.26	24067.1	13690.6	17639.1	22048.4		17511.9	18260	24665.9		26052		20145.7	16632	18598.3	19960.5	23661		18707.9	6400.63		19012.3	13073	20880.9	4985.32		12201.3	17260.5
O95299	O95299;E7ESZ7;A0A7I2YQU0;A0A087WXC5;A0A7I2V3H5;A0A7I2V594	NDUAA_HUMAN	NDUFA10	NADH dehydrogenase [ubiquinone] 1 alpha subcomplex subunit 10, mitochondrial	11754	7543.45	8750.81	10493.8	8132.24	9582.22	13816.3	12293.9	12410	9651.7	10298	8940.49	9234.08	12468.5	13854.1	8851.68	12606.8	7781.41	10107.1	10381.6	10315.5	10280.2	9912.43	14504.7	9981.43	6058.06	9210.75	12383.1	11607.4	13395	7757.44	11125.2	10488.3	10155.6
O95302;O95302-3	O95302;O95302-3	FKBP9-3_HUMAN;FKBP9_HUMAN	FKBP9	Peptidyl-prolyl cis-trans isomerase FKBP9	5440.73	5922.51	4279.59	5297.9	5272.55	5687.49		4765.75	4057.04		3981.54		2934.91	3934.16	4601.92		2807.03		4718.02		4428.09	4619.84	5903.95		5281.03	2967.31	4599.59	4790.63	3663.26	6193.98	5923.51			6425
O95336	O95336;M0R261	6PGL_HUMAN	PGLS	6-phosphogluconolactonase	15742.2	15096.7	10437.6	11625.5	14761.1	12948.1	9159.1	12647.5	14658.3	17208.9	18078	7052.99	11643.7	7701.36	9375.65	9692.35	17909.5	11590.6	15668.4	12278.5	13789.9	16006.3	23154.6	10756.5	13604.7	9127.58	14891	10714.5	17203.6	19383.6	10624.8	9953.98	11593.5	15840.8
O95347;O95347-2	O95347;O95347-2	SMC2-2_HUMAN;SMC2_HUMAN	SMC2	Structural maintenance of chromosomes protein 2		1162.01	1421.59	2692.62	3488.35	2126.1		1412.97					1458.99										1472.25			2592.05					2588.2			1492.51
O95352	O95352;O95352-2;O95352-3	ATG7_HUMAN	ATG7	Ubiquitin-like modifier-activating enzyme ATG7	7313.81	9313.24	4694.88	6948.36	4697.5	5805.85		6090.34	6788.47	8032.07	6923.34		7773.89				5398.55	4774.34	5713.44		6696.25	4699.1	6480.53		5446.84	5636.02	6471.1	7191.46		7099.43	7362.23	7456.21		6737.72
O95359-3	O95359;E9PBC6;O95359-3;E7EMZ9	TACC2-3_HUMAN	TACC2	Isoform of O95359, Isoform 3 of Transforming acidic coiled-coil-containing protein 2	12757.1	11896.3	10256.7	9739.52	8270.57	11130.9	6990.54	7547.4	12149.4	13644.7	11858.1	7001.48	8235.85	7183.82	8444.23	11652.9	12748.3	11514.9	12158.6	10061.6	11552.4	13302.4	13282.3	10615.3	11379	5790.08	6804.51	11983.3	13213.3	12695.9	8437.86	9339.09	10976	11150
O95361	O95361;O95361-2;K7ENN8;B3KP96;H0Y626	TRI16_HUMAN	TRIM16	Tripartite motif-containing protein 16	6862.13	7392.2	11629	13137.6	9910.61	12077.7	15939.3	14324.7	4958.64		4711.35	10602.2	10349.2	18168.9	15569.6	3882.91	5095.74	3540.3	7324.99	11917.6	16581.5	6295.61	6368.03	4841.89	8786.39	7240.4	12783.2	4359.29	5303.71	5285.13	5562.09	11958	6190.5	7202.21
O95372	O95372;Q5QPN5;Q5QPN9;Q5QPQ1;Q5QPQ2;Q5QPQ3	LYPA2_HUMAN	LYPLA2	Acyl-protein thioesterase 2	6473.89	13099		7262.38	6890.71	8844.48	4785.15	6737.41	8562.94	6782.96	9121.69	6263.57	8712.68	4877.87	7621.23	4488.51	7451.8	4588.68	9336.43	4769.37	9575.1	7155.39	8807.3		9234.09	6199.81	5478.15	5169.77	7468.6	9018.59	6978.92	6482.96	6306.6	9105.29
O95373	O95373	IPO7_HUMAN	IPO7	Importin-7	8428.58	9667.35	13519.4	12719	13590	11654.3	15548.5	17911.9	8926.93	7394.54	8975.14	12257.2	12634.3	10110.9	11041.2	10472	8411.94	12978.5	10283.1	12434.9	12903.3	5835.13	7887.11	10653.9	11836.1	13590.5	15052.3	7890.38	8241.73	9060.77	10078.2	11245.8	12308.2	11316.3
O95382;O95382-3	O95382;O95382-3	M3K6-3_HUMAN;M3K6_HUMAN	MAP3K6	Mitogen-activated protein kinase kinase kinase 6	3100.42	3440.95	3381.04	5294.4	3500.25	3990.24	2126.21	3155.48	4821.98	3249.21	3009.11	3632.11	3674.48	2021.76	2933.01	3061.62	3008.1	3945.21	2990.6	3243.65	3527.11	2581.98	2710.02	3664.94	3442.5	3338.49	3560.54	4574.12	2579.82	2566.35	4249.11	2313.42	2687.68	4307.03
O95391	O95391;E5RK41;E5RGM7;A0A0C4DGD2	SLU7_HUMAN	SLU7	Pre-mRNA-splicing factor SLU7					1681.88	894031		1141.77				1741.5	1785.02				806866					1533.03			996358						1135.9			1098.95
O95394;O95394-3;O95394-4	O95394;J3KN95;O95394-3;O95394-4;D6RIS6;D6RF77;D6RCQ8;H0Y987;A0A494C1Q4;A0A494C163;A0A494C1E2;A0A494C0G1;A0A494C099;A0A087WT27	AGM1-3_HUMAN;AGM1-4_HUMAN;AGM1_HUMAN	PGM3	Phosphoacetylglucosamine mutase	9080.21	11881.2	9270.86	8688.31	3847.25	8549.96	5615.9	7322.76	8086.23	7663.84	11418.9	6174.87	8645.76	6073.51	7430.53	9143.63	9091.09	7259.79	10830.2	5687.72	8175.13	6674.87	10167.5	9283.95	8537.73	4259.53	6694.07	4050.65	7684.68	10485.2	8784.22	7255.93	9681.51	9920.96
O95400	O95400	CD2B2_HUMAN	CD2BP2	CD2 antigen cytoplasmic tail-binding protein 2	3299.74	2925.41	6355.99	4602.23	4690.93	3077.51	2878.15	5535.67	5018.6		4148.67	6747.72	6080.01	3193.16	5112.25	4502.56	4157.85	5390.99	5060.49	6101.32	4037.1	3435.82	4076.43	3505.49	4513.54	9644.33	5674	5674.62	5115.89	4772.5	7127.16	3544.08	4704.28	5014.63
O95425;O95425-3	O95425;O95425-2;O95425-3;O95425-4;A0A0J9YWY6;A0A6I8PIX7	SVIL-3_HUMAN;SVIL_HUMAN	SVIL	Supervillin	1954.6		2381.53	2487.17	1792.54	1636.58			1368.7	3627.1	1968.48	759878	1370.87				2602.13		2480.21				1563.04	1645.75		1081.61		1554.68	1489.92	1704.45	2205.01		1741.78	1847.89
O95427	O95427;K7EID9;A0A1W2PPR7;A0A1W2PQ49;A0A1W2PPB6;A0A1W2PNW5;A0A1W2PNQ8;A0A1W2PNR0;A0A1W2PNH8;A0A1W2PQZ1;A0A1W2PQP4;A0A1W2PQA9;A0A1W2PS19;A0A1W2PRH3;K7ELE1;K7EL34;K7EMD7;K7ENK2;K7EPJ2;K7EQG0;K7ERX5;K7ESH9	PIGN_HUMAN	PIGN	GPI ethanolamine phosphate transferase 1				1470.91
O95428;O95428-5;O95428-6	O95428;H0YMM2;O95428-2;O95428-4;O95428-5;O95428-6	PPN-5_HUMAN;PPN-6_HUMAN;PPN_HUMAN	PAPLN	Papilin			1572.99							3653.98	2361.59		1163.84					3372.71	3090.54		2998.79		1854.62		2124.35			4019.84	3995.74	3382.23	1708.61		2159.9
O95433	O95433;H0YJU2;G3V438	AHSA1_HUMAN	AHSA1	Activator of 90 kDa heat shock protein ATPase homolog 1	7335.47	6970.88	5928.48	5329.82		6972.85	4645.59	9042.05	6370.22	5541.21	5733.84	2131.09	8502.69	9061.97	9495.21		5695.57	4169.78	6987.66	4713.8	6836.19	4721.6	5597.31		8618.37	5524.05	9525.26	5418.07	3117.21	6587.84	2224.23	3836.03	4531.67	6367.39
O95447	O95447	LCA5L_HUMAN	LCA5L	Lebercilin-like protein	4518.44			2330.12				1701.36							1517.86		2108.13						2228.5					3240.71
O95453;O95453-2;O95453-3	O95453;H3BRK1;O95453-2;O95453-3;A0A494BZW7;A0A494BZU6;A0A494C002;A0A494C1K5;A0A494C1N1;A0A494C1G3;A0A494C0W0;A0A494C0K5;A0A494C0Q2;A0A494C0Q6;A0A494C156;A0A494C0P9;F5H1Z4	PARN-2_HUMAN;PARN-3_HUMAN;PARN_HUMAN	PARN	Poly(A)-specific ribonuclease PARN				1506.2	1818.71	2189.29		2201.1										1512.49		2757.42			955411		1764.85	2251.97					2701.3		2574.7	2055.5
O95456;O95456-2	O95456;O95456-2	PSMG1-2_HUMAN;PSMG1_HUMAN	PSMG1	Proteasome assembly chaperone 1	1541.43	2095.05	4028.9	2783.54	5431.1	2747.51	1919.42	2717.13	2368.08		2407.24	3674.19	4177.6	1031.39					2164.11	3176.95	2468.18		2023.57	3994.53	2734.55	4176.91	3456.26		3041.36	2654.23	3176.13	2995.32		2517.93
O95470	O95470	SGPL1_HUMAN	SGPL1	Sphingosine-1-phosphate lyase 1	1146.71	2765.58		1665.47	1793.58	1642.73	3236.06	2822.7	1544.1		1765.62	1848.47	2915.64	3130.43	3864.74		2261.72		2117.47	2089.67	3598.99		1810.47		1924.96	2426.64	3496.48	2056.59	1300.88	1584.18	1333.56	2102.01	1680.54	2619.32
O95476	O95476;I3L4W0;I3L4B2;I3L1D9;I3L0X6	CNEP1_HUMAN	CTDNEP1	CTD nuclear envelope phosphatase 1													1351.8								802096					1382.25					631749
O95478	O95478;A0A0A0MQZ6	NSA2_HUMAN	NSA2	Ribosome biogenesis protein NSA2 homolog						1939.99		2686.81			38985.2									3046.26	1759.9					4589.43		3051.91		1440.12	3683.26		1860.24
O95479;O95479-2	O95479;O95479-2	G6PE-2_HUMAN;G6PE_HUMAN	H6PD	GDH/6PGL endoplasmic bifunctional protein	7663.82	6998.4	7804.33	7349.62	9331.99	8739.66	6399.25	5201.35	8949.27	9062.42	8962.07	5079.35	5881.96	5749.71	6482	13149.8	10805.9	11769.6	8242.93	6984.96	6389.43	7553.63	7705.14	7459.5	7347.76	5230.02	4379.59	9427.86	8579.88	8643.28	6772.98	6399.62	8390.49	10362.8
O95486	O95486;O95486-2	SC24A_HUMAN	SEC24A	Protein transport protein Sec24A		1322.23	2868.08	2904.48	3689.21	3140.49	4464.86	4033.68	2652.64		1918.62	3455.92	2979.34	4430.98	5212.33		2131.24		1968.91	2889.63	3299.15		2092.63		3440.85	3230.11	2818.17	2091.43		1779.75	1831.75	3977.1		2268.34
O95487;O95487-2;O95487-3	O95487;O95487-2;O95487-3	SC24B-2_HUMAN;SC24B-3_HUMAN;SC24B_HUMAN	SEC24B	Protein transport protein Sec24B	4573.38	3777.87	3586.77	3592.77	2970	3831.2	3418.33	3919.48	3098.74	2563.96	3496.39	3210.44	3853.51	3632.64	4200.02	3951.16	4139.47	3974.98	3735.48	3452.12	3908.86	4067.17	3240.54	3529.49	4008.5	4030.81	2984.83	2846.6	3272.5	3645.43	3469.4	4048.56	2734.02	3564.53
O95571	O95571	ETHE1_HUMAN	ETHE1	Persulfide dioxygenase ETHE1, mitochondrial	2618.41	4070.64	3869.69	10093.4		7680.13	3728.89	10252	4029.13	6331.84	4998.13	10145.2	18732.3	12534.4	10070.6		5046.5		5931.33	5995.51	13346.6	5461.13	5246.69		5899.94	9828.28	7000.37	4189.29	1684.36	6238.96	1541.45	6652.42	2253.25	7247.99
O95573	O95573;A0A7P0T8L6;A0A7P0T905;A0A7P0TB52;A0A7P0TBB1;A0A7P0TA76;H7BYZ7	ACSL3_HUMAN	ACSL3	Fatty acid CoA ligase Acsl3		1094.7		1475.35				1769.22					1849.34		1833.82				1561.14		2101.52
O95602	O95602;B9ZVN9	RPA1_HUMAN	POLR1A	DNA-directed RNA polymerase I subunit RPA1				2411.3		2897.09	2585.01						4222.44							3062.87				3934.62		5065.01	5084.19				3309.4
O95630	O95630;C9JK83;A0A804HHU9;A0A804HHV2;A0A804HI64;A0A804HIV0;A0A804HJ64;A0A804HIJ2;A0A804HIF8;A0A804HII8;A0A804HJS0;A0A804HL27;A0A804HKA6;F5H5B9;O95630-2	STABP_HUMAN	STAMBP	STAM-binding protein	8769.13	8210.76		11729.5		9639.74	5617.93	6729.26	9540.75		8816.26		9052.18	6985.68	7123.61		8650.27		9231.91		10997.5	6884.68	7265.85		8238.74	7765.06			5304.46	9477.38				9712.67
O95671;O95671-2	O95671;O95671-2	ASML-2_HUMAN;ASML_HUMAN	ASMTL	Probable bifunctional dTTP/UTP pyrophosphatase/methyltransferase protein	4501.25					4027.54		3067.27	5572.13	3101.91	4296.51		1450.85	4973.38	4276.04		4465.07					5349.07	4636.37			2923.22				3279.52	5013.74	3134.33		3889.91
O95674	O95674	CDS2_HUMAN	CDS2	Phosphatidate cytidylyltransferase 2		5165.19		2451.99	1970.37	2745.53		2304.78	1388.73		3422.71	1958.87	2695.97			3868.06	3719.96	4005.08	4089.9	2674.75	3135.14		3002.88		3016.12	3002.98			2473.9	4652.41	2646.33	3171.56		2273.14
O95678	O95678	K2C75_HUMAN	KRT75	Keratin, type II cytoskeletal 75			17309.6	23460.1		8204.49	42452.2	33144.8					43163.4	61650.4	48839.2	6482.01			5765.37		57934.4				5845.54	20131.3	11361.2	2852.77				5521.96	2683.58	10334.1
O95696;O95696-2	O95696;J3KQ61;O95696-2	BRD1-2_HUMAN;BRD1_HUMAN	BRD1	Bromodomain-containing protein 1		1622.75		1480.9	1811.83	1292.4		1440.96	4182.37		1197.65	2739.07	1450.09		1479.51		1620.23		1330.96		1100.65		1536.25		963907			1558.68		780304		1322.92		1739.9
O95716	O95716	RAB3D_HUMAN	RAB3D	Ras-related protein Rab-3D	20557.1	15105.6	24718.3	24549.4	18932.3	17861.4	36813.8	22573.5	16366.3	17491.3	15648.2	22250.1	21043.4	27286.9	28315.3	16987.6	13020.1	15592.9	14358	22939.1	23784.5	16293.2	17044.7	21185.6	16855.3	23196.8	21885.6	17947	16288.2	16010.8	16591.5	23028.8	18321.7	15026.1
O95718;O95718-1;O95718-2	O95718;P11474;A0A6E1WCP9;A0A2R8Y491;E7EWD9;H0YGT3;O95718-1;O95718-2;P11474-2	ERR2-1_HUMAN;ERR2-2_HUMAN;ERR2_HUMAN	ESRRB	Steroid hormone receptor ERR2	31971.3	95038.6	18718	69273.7		57652.8	29715.1	49889	29677.9	41165.9	78369.7		32253.4	29887.9	55771.6		49183.3		74864.4		48116.7	26885.7	58756		48759.3	4944.68		33616.2	27147.7	55631.7	11506.6	30011.8	14384	38118.3
O95721	O95721	SNP29_HUMAN	SNAP29	Synaptosomal-associated protein 29	4377.15	3384.52	4570.54	3244.87	4132.73	3617.5	3207.43	3208.62	2834.49		2760.62	4261.92	3637.31	3032.74	2999.39	4620.94		4370.65	3136.99	3050.15	3989	4707.69	2866.23	4410.68	4109.34	4292.57	10098.7	3162.4	4074.19	3021.8	3307.35	6012.72	2631.25	2621.06
O95747	O95747;C9JIG9	OXSR1_HUMAN	OXSR1	Serine/threonine-protein kinase OSR1	16125.6	13078.4	13791.6	10502.7	12094.7	10959.4	18658.6	15748.7	12859.6	16140.5	12556.8	11623.8	13366.1	14828.8	15103.8	16850.9	14712.6	14031	15023.5	12739.2	13842.4	15952.6	16118.5	11626	12678.4	15418.2	16029.1	14201.8	14322.1	14496.3	14124.3	20620.2	15544.1	13756.2
O95749	O95749;C9J6G3;C9J7M1;A0A2R8Y7P7;A0A2R8YE82	GGPPS_HUMAN	GGPS1	Geranylgeranyl pyrophosphate synthase		2901.78		2955.09	2782.84		3951.41		3114.18			2680.23	2836.88				2248.6		4777.67		5288.34	2034.64	4767.54		3191.38					6825.13	2217.52		1924.88	4331.9
O95757	O95757;E9PDE8	HS74L_HUMAN	HSPA4L	Heat shock 70 kDa protein 4L	10117.6	7376.46	8268.59	6716.99	9284.89	8070.01	8777.33	8595.49	7405.67	7203.24	6881.99	8051.28	7109.16	10527.4	10953.3	6748.52	6104.35	7858.72	7137.22	7391.03	7983.29	6971.39	5586.57	7106.74	7465.86	6974.75	11169.7	7729.59	7021.54	6184.9	6051.69	9218.09	6987.7	7368.28
O95758;O95758-1;O95758-2;O95758-4;O95758-5;O95758-6	O95758;O95758-1;O95758-2;O95758-4;O95758-5;O95758-6;O95758-7;X6R242	PTBP3-1_HUMAN;PTBP3-2_HUMAN;PTBP3-4_HUMAN;PTBP3-5_HUMAN;PTBP3-6_HUMAN;PTBP3_HUMAN	PTBP3	Polypyrimidine tract-binding protein 3	13600.3	12623.7	14710.5	13417.6	11164	12330.7	14242	12161	16573.5	14499.4	11649	13904	15716	15071.6	16054.9	12765.7	11743.2	11629.1	9896.34	8781.87	11873.3	14405.4	11417.9	10428.4	10129.5	12141.2	13831.1	12789.9	12926.3	10253.3	14599.8	11413.4	11301.5	10911.5
O95777	O95777;C9JNV3;C9JIZ0;F2Z2Y6	LSM8_HUMAN	LSM8	U6 snRNA-associated Sm-like protein LSm8	8884.21	10199.2	12982.3	13888.9	4986.05	13886.4	7129.95	11959.9	15154.4	11142.3	8331.02	10889	12049.2	9600.41	9667	9749.52	15587.9	8121.25	13892.6	10219.5	12911.6	16140.1	14701.8	8301.1	14011	13440.8	12392	19151.2	14787.6	15654.1	14655.3	6851.87	7787.56	14694.6
O95782;O95782-2	O95782;O95782-2	AP2A1-2_HUMAN;AP2A1_HUMAN	AP2A1	AP-2 complex subunit alpha-1	9255.45	9664.18	10511.9	8308.17	9653.47	8708.36	8836.33	8599.45	10983.6	8591.46	9041.16	10229.9	8564.05	9226.3	7319.71	8692.51	7247.85	9165.72	9761.25	8126.09	9916.6	9266.56	8519.48	10468.9	10004	12255.4	10053.7	9008.78	9061.79	7880.19	9299.37	9808.61	8737.15	8843.41
O95785	O95785;O95785-2;O95785-3;O95785-4;A0A2R8YFV2;M0QXA7;A0A669KBG4;A0A669KBH9;A0A669KAV7;B9EGQ5	WIZ_HUMAN	WIZ	Protein Wiz	12348.8	7667.36	7623.25	8871.96	10754.6	11135.6	6845.62	6373.01	6655.17		6161.06	7309.59	10958.2	13733.2	13086.6	9316.75	14422.1	13251.5	10049.4	7126.8	9367.8	18082.2	11690.9	15863.9	10582.8	9058.03	11049.5	18048.2	12046.4	10857.1	4973.69	5176.22	6850.18	8484.82
O95786	O95786;O95786-2;B3KWW1;A2A376;A0A7P0TB70	DDX58_HUMAN	DDX58	Antiviral innate immune response receptor RIG-I	4414.25	4132.43	8344.3	9795.4	7498.05	5381.63	22092.4	19077.8	5259.77	5431.86	3669.22	10436.2	15304.6	21723.7	21594.6	2604.66	5531.38	6202.13	6099.76	12004.6	15595.3	6472.81	4430.62	7192.59	10496.3	12117.3	14587.7	4573.81	2692.35	4129.98	4362.52	18156.9	6680.02	6765.92
O95793;O95793-2	O95793;O95793-2;O95793-3;Q5JW28;Q5JW30	STAU1-2_HUMAN;STAU1_HUMAN	STAU1	Double-stranded RNA-binding protein Staufen homolog 1	3687.35	3998.67	6621.25	5447.16	5326.86	5072.18	5523.89	5843	4104.88	4172.43	3820.46	7091.35	6900.3	5650.39	6191.97	4272.6	3820.96	6210.07	3935.25	7411.29	6808.19	3629.38	3803.42	6109.03	5459.2	5929.99	7810.29	5255.2	4298.62	4051.28	3399.49	7303.12	3963.98	5154.18
O95801	O95801	TTC4_HUMAN	TTC4	Tetratricopeptide repeat protein 4	10030.1	4776.21	8316.2	6077.98	11085.5	6948.59	8158.27	4851.26	6249.04	16645.9	8245.75		6160.43		7939.64	9521.48	6386.04	12383.5	6842.47	11283.1	6560.95		5210.96	8901.09	7471.3	5678.69	8050.66		8097.86	6597.95		11890.6	7469.98	6443.94
O95817	O95817	BAG3_HUMAN	BAG3	BAG family molecular chaperone regulator 3	6511.03	7140.51	9865.41	8588.53	10863.8	8734.08	9431.55	8144.24	7863.59	6234.06	6526.69	10541.7	12550.3	10983.6	11082.8	8423.22	8418.09	8072.73	7932.29	11424.5	8722.46	6123.78	7610.55	9121.14	8042.14	9519	13153.9	9422.61	6631.58	7542.44	9629.6	13290.8	8369.65	7681.01
O95831	O95831;A0A6Q8PFM5;A0A6Q8PFA7;A0A6Q8PFE1;A0A7I2RLJ8;A0A6Q8PFS4;A0A6Q8PFW2;A0A6Q8PFQ8;A0A6Q8PG15;A0A6Q8PHJ9;A0A6Q8PHC0;A0A7I2PK44;O95831-3;O95831-4	AIFM1_HUMAN	AIFM1	Apoptosis-inducing factor 1, mitochondrial	7855.09	7423.08	7717	6883.1	6505.81	6368.39	6518.42	7051.06	7411.71	9217.74	8182.42	7898.51	7086	7531.59	7494.13	8631.09	8957.9	9328.59	8897.4	8681.16	6862.32	7886.5	8512.66	7256.85	6849.36	6376.21	6388.21	8868.77	7404.46	7373.74	7334.69	6433.55	7301.25	7526.81
O95832	O95832	CLD1_HUMAN	CLDN1	Claudin-1	21336	18212.8	10320.1	7944.47	17019.3	13334.8	12393.5	10224.5	14561.7	15072.5	16790.9	7437.94	7379.8	12108.4	10401.4	14005.8	15177.1	17385.9	15842.6	12709.5	13195.9	14051.1	13986.6	8904.51	14932.1	5935.43	5536.04	9509.07	12155.7	13338.3	9079.52	8817.97	10371.4	10898.2
O95833	O95833	CLIC3_HUMAN	CLIC3	Chloride intracellular channel protein 3	9807.2	13316	7795.64	9889.2	8678.15	10064	18868.9	18725.9	7843.06	6984.21	8770.89	21409.2	11851.5	16152.1	19101.3	10125.5	9696.3	8168.42	7539.02	20261.2	22239.2	7265.63	6781.34	7303.9	8755.24	12770.6	55389.2	7355.81	6646.64	11049.3	5863.37	21888.1	8864.54	7710.66
O95834;O95834-2;O95834-3	O95834;K7EII6;K7EIK7;C9JRL6;K7EKG3;O95834-2;O95834-3;A0A0C4DGQ7	EMAL2-2_HUMAN;EMAL2-3_HUMAN;EMAL2_HUMAN	EML2	Echinoderm microtubule-associated protein-like 2	23858.1	22738.1	22317.4	22812.4	21833.5	20721.9	12132.8	15426.1	25101.1	29960.4	27577.8	20795	21503.8	17717.2	17215.8	31656.1	28021.9	29446.4	25860.9	19871.2	19487.2	29697.7	29353	23372.5	20148.7	13456.5	13138.6	20692.2	30408	28744	21933.5	25463.9	23139.5	20207.3
O95861;O95861-4	O95861;A6NF51;F8VZG4;F8VVW8;F8W1J0;O95861-4;O95861-2	BPNT1-4_HUMAN;BPNT1_HUMAN	BPNT1	3'(2'),5'-bisphosphate nucleotidase 1	3996.03	5020.06	3115.21	4728.71	2322.88	4708.85	3052.34	4703.51	4818.22	5571.48	5085.55		4500.12	2579.75	4558.62	3325.31	5162.79		5787.7		5451.89	4602.55	4683.84		4400.45	2728.56		5674.54	3505.06	5777.54	3404.65	1373.14	2275.87	4784.04
O95865	O95865;H0Y7N1;Q5SSV3;Q5SRR8;A0A140T971	DDAH2_HUMAN	DDAH2	N(G),N(G)-dimethylarginine dimethylaminohydrolase 2	3528.35	3557.17		2550.16				3425.01	4567.16	5407	4072.71				1686.36	6478.44	4848.65	4596.14		2998.33	2688.37	5194.45	4644.67			2509.22	5650.32	3715.76	3331.34	5162.41		4915.83	4848.03	3613.81
O95867	O95867;G3V1A8	LY66C_HUMAN	LY6G6C	Lymphocyte antigen 6 complex locus protein G6c	4269.83	2030.43					1914.06	5558.4	2012.85						3569.83						2128.36									2025.55
O95870;O95870-2	O95870;A0A0G2JJD3;O95870-2	ABHGA-2_HUMAN;ABHGA_HUMAN	ABHD16A	Phosphatidylserine lipase ABHD16A	2927.34	2753.2	2689.75	2846.09	2603.25	2391.18	4530.82	4100.61	2425.93	1542.69	2269.27	2081.48	3970.99	5004.43	4514.83		2328.4		2454.63	3995.98	4126.58	1967.58	2118.48	2151.82	3103.61	3884.16		3119.57	2633.34	1852.77	1370.63	5042.96		2501.63
O95873	O95873	CF047_HUMAN	C6orf47	Uncharacterized protein C6orf47		2037.15	2471.71		3364.67	1673.43	2285.94	1621.02	1231.11		1325.81	1817.09	2513.85	2661.74					1447.66	2588.83	1717.79				1927.41		3309.37				2267.99	3154.46	2425.8	1656.71
O95881	O95881	TXD12_HUMAN	TXNDC12	Thioredoxin domain-containing protein 12		8522.14		10445.3		8749.32		8150.7			4873.71		7520.94		9678.37		7819.09		6921.16		8486.23		8184.75		7478.37					10189.2				9089.12
O96000	O96000;H3BPJ9	NDUBA_HUMAN	NDUFB10	NADH dehydrogenase [ubiquinone] 1 beta subcomplex subunit 10	9382.28	11033.4	6827.61	8288.36	10342.8	9787.9	10369.1	9813.18	9435.14	10359.6	10175.1	8258.7	7494.6	10083.7	9540.97	5709.49	10342.7	7463.73	9746.55	9408.44	8460.22	9495.07	8960.45	6459.11	9936.46	8183.04	4305.55	10899	9053.13	9186.42	7521.91	6353.53	6441.23	9379.17
O96005;O96005-4	O96005;K7EJ16;O96005-3;O96005-4	CLPT1-4_HUMAN;CLPT1_HUMAN	CLPTM1	Cleft lip and palate transmembrane protein 1	3679.57		2952.32	1687.39	3005.78	1934.78	5784.23	1355.07	1494.75			3804.33	1897.12	3253.63	2285.97		1138.07	1825.58	965346	3356.74	1184.41		1010.55		1643.15	3278.38	5939.71			1171.82	1780.25	1978.47	1904.14	1483.46
O96008	O96008	TOM40_HUMAN	TOMM40	Mitochondrial import receptor subunit TOM40 homolog	6335.87	4082.78		4117.67	3265.94	3700.06	6165.42	5145.4	5283.88		4021	3001.79	3335.79	4235.5	5158.77	5702.72	5196.75		3925.41	2339.76	3412.56		4190.08	3707.92	3827.67	4329.24	2954.34	4812.13		3281.15	3383.1	3263.93	3155.78	3853.15
O96011	O96011;O96011-2;H7C3V6	PX11B_HUMAN	PEX11B	Peroxisomal membrane protein 11B	3729.84	4351.14		4660.93	5801.07	4953.77	7918.25	4015.05	1642.09	2469.92	2609.36	6517.16	4850.84	4833.99	6797.92		4241.99		3612.68	5170.41	4444.55	3173.24	3499.05		4348.35	5608.04	13604.7	4208.85	4510.85	3743.79	5735.31	5380.67	4119.35	4110.58
O96013	O96013;O96013-2;O96013-3;O96013-4	PAK4_HUMAN	PAK4	Serine/threonine-protein kinase PAK 4	2259.47	1959.48	2955.43	2324.67		2306.19	2365.18	2356.67	1463.54	2229.11	1609.72		2006.87						2059.69		2382.48		1307.97		2680.35		1445.65			1442.91				1801.41
O96019;O96019-2	O96019;H7C5S0;O96019-2	ACL6A-2_HUMAN;ACL6A_HUMAN	ACTL6A	Actin-like protein 6A	6481.23	4990.09	7653.72	7476.83	9248.85	7262.58	6214.86	6751.93	8341.5	8268.85	5156.1	9646.08	7765.35	4964.45	6101.45	3218.74	7156.28	6603.51	6368.73	6271.46	6548.03	7420.77	5776.68	8092.29	7577.82	8105.27	5526.17	6796.79	10420.1	6932.22	10964.2	7566.55	7463.11	6488.02
P00156	P00156	CYB_HUMAN	MT-CYB	Cytochrome b				4754.38		4207.08		4781.16	2267.5		4401.92		3409.04		4288.07		5772.32		4279.58		3595.12	1918.54	3836.33		3895.39					4698.47				3308.49
P00167;P00167-2	P00167;P00167-2;P00167-3	CYB5-2_HUMAN;CYB5_HUMAN	CYB5A	Cytochrome b5	15019.4	16259.1	10068	11955.3	11965.9	10909.8	10049.4	12663.1	11144.3	11583.5	13907.6	11610.8	11005	16670.2	18927.6	10881.3	16424.2	14527.3	15756.3	14315	18399.4	11572.9	20561.2	9205.11	12187.8	7173.41	10849.4	15197.8	15486.7	18077.3	8928.32	14490.4	12404.1	13601.4
P00338;P00338-3	P00338;P00338-3;P00338-4	LDHA-3_HUMAN;LDHA_HUMAN	LDHA	L-lactate dehydrogenase A chain	425939	516654	538553	616107	443821	493481	346786	568077	367997	449231	505364	558664	756544	459954	491532	450669	495870	428100	443372	518556	705715	380780	445993	343839	453766	557726	665461	353886	433039	478235	497398	498435	561643	599956
P00367	P00367;P49448;A0A804HJZ0;A0A804HJD7;A0A804HKE0;P00367-3	DHE3_HUMAN	GLUD1	Glutamate dehydrogenase 1, mitochondrial	40735.6	44806.1	26597.9	29182.1	32219.8	29926.5	31494.8	29178.9	37610.1	54063.6	51190.4	32696.4	25525.4	33499.2	34634.4	44837	49244.6	36895.7	36082.9	27260.7	27175.6	51145.5	50721.4	32996.6	31851.2	22148.9	14496.8	51227	44337.7	42758.1	30602.2	35000.1	39554.6	35976.5
P00374;P00374-2	Q86XF0;P00374;P00374-2;B4DM58;C9JJ68	DYR-2_HUMAN;DYR_HUMAN	DHFR	Dihydrofolate reductase							9127.96	9478.5	3538.18																	4899.51					4192.93
P00387;P00387-2;P00387-3	P00387;P00387-2;P00387-3	NB5R3-2_HUMAN;NB5R3-3_HUMAN;NB5R3_HUMAN	CYB5R3	NADH-cytochrome b5 reductase 3	51664.4	57619	51345.5	62500.5	52229.7	55534.3	51987.2	49767.7	44882.4	42403.6	52830.1	49898.9	52439.3	65247.3	64448.1	43840.9	57883.9	52180.2	53835.4	36819.4	47108	47582.7	54714.2	47598.1	53369.8	46969.1	31551.7	55345.8	48382.1	51298.5	53007.9	48550.3	54663.4	55992
P00390;P00390-2;P00390-3	P00390;P00390-2;P00390-3;P00390-4;P00390-5	GSHR-2_HUMAN;GSHR-3_HUMAN;GSHR_HUMAN	GSR	Glutathione reductase, mitochondrial	5228.92	7128.1	6211.46	6383.5	4737.35	5141.76	5151.74	6165.34	7008.35	7701.97	9471	4302.28	7714.05	4172.71	3733.36	9924.86	10384.2	8520.32	7483.81	4782.23	4488.92	5866.19	9667.53	4949.08	6160.95	6223.82		6624.49	9067.35	11012.1	7733.56	3893.26	4934.54	7264.89
P00403	P00403	COX2_HUMAN	MT-CO2	Cytochrome c oxidase subunit 2	102096	110899	95338.9	94861.2	46937.4	84569.6	119094	104302	91813.3	108319	82025.5	72014.7	69500.4	118502	119279	88083.3	100404	79330.1	81674.2	90557.9	76182.9	104278	103688	73835.2	80965.8	83444	81122.2	103377	91860.5	83088.7	61712.8	66212	67717	70271.8
P00414	P00414	COX3_HUMAN	MT-CO3	Cytochrome c oxidase subunit 3	2324.66	1504.78	1236.4	1652.01	1394.47	1909.71	2243.38	1930.28	1956.67	1846.81	1508.71	499607	1378.11	3564.43	1838.29	1942.34	1580.94		692523	1817.58	912.6	2109.2	1684.86	2433.53	1394.72	1471.1	2274.84	2620.68	1458.66	841296	1503.74	1664.88	2099.93	1671.21
P00441	P00441;H7BYH4	SODC_HUMAN	SOD1	Superoxide dismutase [Cu-Zn]	11094.4	10308.2	12546.3	9735.41	10788.8	7201.9	3719.35	7115.51	12167.7	13390.2	9037.79	8541.41	6939.71	4862.55	5759.26	12915.5	12009.5	16806.3	10054.7	9834.48	7174.86	13585.6	12701.3	10277.6	7452.65	6464.18	6291.84	6931.39	13479.8	15647.6	11371	7607.8	17437.3	10052.2
P00450	P00450;H7C5N5;H7C5R1;E9PFZ2	CERU_HUMAN	CP	Ceruloplasmin	6800.38	3064.52	5214.03	3719.91	2568.64	4072.9	35346.9	10952.2	3155.27		3640.35	4158.68	5380.82	3829.71	4625.66			2630.1	3789.4	4358.4	6190.59	7045.89	7236.87	2912.67	4121.81	6095.62	2593.33	12970.3	4619.77	3743.48	3336.52	8103.52	5288.62	3674.21
P00488	P00488	F13A_HUMAN	F13A1	Coagulation factor XIII A chain							6049.93						2756.61								1048.55					4813.35	3202.74	3024.53				2648.42
P00491	P00491	PNPH_HUMAN	PNP	Purine nucleoside phosphorylase	5875.86	5860.37	8107.87	7364.38	6667.06	5578.83	6808.44	8438.73	6077.38	6239.1	5535.44	9137.83	9269.01	7533.73	9065.75		3968.91	6139.99	5087.2	7369.46	7428.08	5218.58	3760.6	5553.92	6276.44	6582.15	21101.2	5116.93	3213.41	4047.17	6678.68	6784.14	9138.72	8933.9
P00492	P00492	HPRT_HUMAN	HPRT1	Hypoxanthine-guanine phosphoribosyltransferase	4113.48	8537.25	4400.48	4875.87	2379.32	5091.52	1701.7	3896.29	3322.07	4995.82	5078.34		3937.41		4377.05	6568.77	4979.82	4798.8	4531.96		4236.64	5996.74	7217.25		5325.07	2764.6		4587.64	6894.83	7865.81	4106.36	3169.31	3225.89	5526.91
P00505	P00505;P00505-2	AATM_HUMAN	GOT2	Aspartate aminotransferase, mitochondrial	43606.4	47704.3	44962.8	44836.7	37624.5	42521.4	33685.6	47203.1	45022.7	43649.1	44152.4	52559.7	44550.9	40712.1	47595.3	40675.3	41985.7	47505.1	47524.3	38897.4	48101.7	42586.1	44805.5	34946.6	41719.9	42974.9	35584.7	48007.5	45202.1	42365.4	43090.5	38415.8	39343.5	46135.6
P00533	P00533;Q504U8;E9PFD7	EGFR_HUMAN	EGFR	Epidermal growth factor receptor	16922.6	16286.4	17240.1	15906.8	17827.7	17458.3	11664.3	10857.1	17795.6	15293.8	15113.5	12317.2	14442.4	11548.9	11719.4	14452.3	14399.2	18496.3	15652.1	13380.6	16007.7	17152.8	15473	16285.9	16229.4	13785.6	6964.94	17936.2	16921.4	14444	16236.7	12385.4	14854.7	16705.8
P00558	P00558;P00558-2	PGK1_HUMAN	PGK1	Phosphoglycerate kinase 1	79441.7	109481	135917	115977	95110.7	87799.6	73717.7	96602.9	86127.1	103419	99652.7	114228	137992	73713.2	75327.6	98692.1	94495.2	102038	98145.3	128434	137811	82988.8	90176.8	97769.4	85365.2	79079.8	124759	63457.8	98990.5	95135.5	111510	107950	111592	105569
P00568	P00568;Q5T9B7	KAD1_HUMAN	AK1	Adenylate kinase isoenzyme 1	3347.05	4776.46	4997.14	6109.54	5497.41	3992.85	3495.7	4226.98	3979.94	3621.03	4219.3	6026.49	6035.12	4934.3	5082.72	6317.82	5554.21	5058.87	5432.63	4882.68	5814.91	4115.86	4236.32	6238.1	4232.85	6603.91	7422	3157.66	4219.27	3576.5	4982.89	5050.37	6555.54	5531.3
P00734	P00734;E9PIT3	THRB_HUMAN	F2	Prothrombin	4275.78						12124.6	8065.48					8309.14	4357.75	2611.96								2502.19		8289.86	3352.42		6378.42		2871.35		3136.98	6188.39
P00736	P00736;B4DPQ0;A0A3B3ISR2;A0A3B3ITU4;F5H2D0	C1R_HUMAN	C1R	Complement C1r subcomponent				5245.23	3615.33	2947.11	13335.1		2009.64			5970.42	5172.42	9882.18	5937.15					5746.51	5138.62					9564.6	3601.35	5547.05				8467.41		1590.37
P00738	P00738;P00738-2;H0Y300;J3QLC9;A0A087WU08;J3QR68;A0A0C4DGL8	HPT_HUMAN	HP	Haptoglobin	17274.9		25312	26780	16872.7	19720.2	40029.1	18733.2	9779.3	11150.2		24628.8	30874				7540.56	12922.2	13315				13622.5	19840.8	18758	14640.7	15614	45283.7	19042.4	21501.5	14087.6	33558.6	31016.7	20683.4
P00740;P00740-2	P00740;P00740-2	FA9-2_HUMAN;FA9_HUMAN	F9	Coagulation factor IX						1293.79		5425.84
P00742	P00742	FA10_HUMAN	F10	Coagulation factor X							27875.3	6721.06					2005.62		5043.54																	4598.66
P00746	P00746;K7ERG9	CFAD_HUMAN	CFD	Complement factor D	6016.74	5494.89		1660.95			9109.48	2072.07	1374.01	2866.39	3095.42	3042.35	2094.54	3236.41	3593.88	2345.66	2374.82	3447.58	2580.87		2346.01	3060.05	3981.89		1511.14	7021.27	1800.29	3735.18	4650.8	5182.76	2003.35	3198.41		2109.84
P00747	P00747;Q5TEH5;A6PVI2	PLMN_HUMAN	PLG	Plasminogen	6552.82	5196.07		6429.81	4409.89	5413.48	194788	68435.6	3343.93	4821.95	6752.64		4490.79	46390.3	40587.8		4318.62		4259.81		3550.46	5433.59	4732.11	4854.45	4737.29	50391.9	6289.73	16404.6	6635.51	4300.45	2418.21	33840.5	3614.41	6799.25
P00751	P00751;P00751-2;A0A0G2JH38;B4E1Z4;E7ETN3	CFAB_HUMAN	CFB	Complement factor B	4010.05	7728.47		5331.66	2447.83	5419.37	17632.5	14330.9	4929.13		3387.15		6048.46	5401.2	5628.58				3354.37	2468.65	6551.42		4098.28		5661.62	4173.93	2372.47	11314.5	4134.37	4946.13	2466.81	7075.8		4578.32
P00846	P00846	ATP6_HUMAN	MT-ATP6	ATP synthase subunit a	4685.4	3879.48	1392.43	3416.71		3008.11	1791.37	5011.07	2833.83	4398.83	3992.38		3473.47	3800.89	3372.91		4205.09		3525.08	1853.04	3312.58	2517.51	4389.55		3444.61	2143.87		3116.56		3596.9		875323	1791.39	3205.36
P00915	P00915;H0YBE2;E5RIF9;E5RJI8;E5RJF6;E5RG81;E5RG43;E5RH81;E5RHP7;E5RFE7	CAH1_HUMAN	CA1	Carbonic anhydrase 1	4678.68	5183.82	2134.38	2901.73		1996.46						4322.13	7697	7065.14	5313.73						2035.05			907234								7511.53
P00918	P00918	CAH2_HUMAN	CA2	Carbonic anhydrase 2	21372.9	20852.9	30411.2	44713.5	16890.1	17180.7	27042.9	48774	24842.9	21632	23102.1	27503.1	48207.2	37263.1	35906.1	7687.15	17870.1	16982.7	27372.4	32039.1	80482.1	20861	24616.1	19876.6	29663	13911.8	19741.6	24263	14320.5	20121.3	13156.8	30114.2	19317.1	32223.6
P00966	P00966;Q5T6L5;Q5T6L6	ASSY_HUMAN	ASS1	Argininosuccinate synthase	67353.7	79415.5	57817.6	63417	49920.3	51628.6	30798.3	41484.4	90525.3	70222.9	77854.5	46088.3	78372.5	31824.7	30485.8	77409.8	98002.9	72101	66419.4	38952.6	29610.6	88232	80392	78941.8	77701.7	79913.1	20422.2	92588.5	84347.9	104316	96170.8	37720.8	72096.3	81578.6
P00973;P00973-2;P00973-3;P00973-4	P00973;P00973-2;P00973-3;P00973-4;A0A6Q8PHR1;H0YIB8;A0A7P0T9Q4;A0A7P0T8E1;A0A7P0T8F9;F8VPW7;A0A7P0T879;A0A7P0T854;A0A7P0TBG0;A0A7P0Z4N8;A0A7P0Z444;A0A7P0Z4B6;S4R467;S4R3A5	OAS1-2_HUMAN;OAS1-3_HUMAN;OAS1-4_HUMAN;OAS1_HUMAN	OAS1	2'-5'-oligoadenylate synthase 1			7523.48	3614.91			24664.3	20903.7	2593.59			13083.3	8467.96	25426.3	22520.7			8582.9	5109.96	12566.7	10524.4			9082.71	5888.81	7578.36	15313.1					23579.5		3086.93
P01008	P01008	ANT3_HUMAN	SERPINC1	Antithrombin-III	7635.44	6255.86		2504.31	4533.49	5689.2	23818.9	7566.43	4446.6		2821.97	3013.6	4942.65	6402.88	5087.86		8001.39		3781.99		3713.71	1116.16	5285.4		4043.8	6634.28	3463.65	11986.1	7865.64	11161	2744.51	7978.22		3170.45
P01009	P01009;G3V544;G3V5R8;G3V387;A0A0G2JRN3;P01009-2;P01009-3;A0A024R6I7;A0A0B4J278	A1AT_HUMAN	SERPINA1	Alpha-1-antitrypsin	22161.6	18951	13969.7	12513.4	4636.25	6765.13	46228.1	22979.8	9364.14	7831	6687.23	12827.8	15382.3	9534.79	7717.98	1091.97	3748.84	7016.62	8600.04	15613.8	20858.2	8252.71	22482.6	10504.8	11250	18979.3	14812	16682.5	26135.1	25909.3	9413.68	26593.9	9762.7	8113.44
P01011	P01011;P01011-2;G3V595	AACT_HUMAN	SERPINA3	Alpha-1-antichymotrypsin	13942.1	16067.6	17765.5	15878	10020.7	14502.9	104843	46900	10560.1	11641.4	7784.49	44960.5	41526.2	31297.6	30932.3			19249.3	14907.2	21275.8	27931.5		12458		12372.5	52651.1	18888.9	38728	16021.6	16219.5	14027.6	67402.8	11110.7	11394.2
P01019	P01019;A0A7P0T9S6;A0A7P0T8D1;A0A7P0TBH1;A0A7P0TA52;A0A7P0TAP4;A0A7P0Z441	ANGT_HUMAN	AGT	Angiotensinogen	3891.76						6771.24	4412.45				2134.5									3612.67		3824.59		3460.9			4228		3304.22			2921.88
P01023	P20742;P01023;P20742-2	A2MG_HUMAN	A2M	Alpha-2-macroglobulin	14916.6		10759	10009.5	9004.74	7002.08	55723.2	10932.5	6085.66	3711.03	16652.2	6405.92	10267.9	5320.6	3934.13			4062.08	6268.81	15236.4	13389.3		9605.13		5306.48	7512.63	11366.8	40027.9	9850.74	7800.02	10710.2	18167.5	8336.96	6150.77
P01024	P01024	CO3_HUMAN	C3	Complement C3	17681.9	7459.58	14884.4	12451.7	14779.5	14789.9	108820	34891.8	8968.57	6507.58	4682.45	13215.7	15431.3	19515.4	15778.1	6225.28	5309.44	9641	10591.3	5366.27	6262.62	2699.11	11475.2	7104.44	9282.64	20296.3	11952.5	36624.8	12341.1	9812.42	13067.8	26170.3	11346.6	11559
P01031	P01031	CO5_HUMAN	C5	Complement C5				1377.22	1710.48	3084.22	25012.3	6014.53					3117.27	4698.43	2615.14											6137.16		5582.66		2718.77		3730.99
P01034	P01034	CYTC_HUMAN	CST3	Cystatin-C	5991.68	4216.31	9440.59	9729.2	6595.18	5729.31	7490.66	5665.59	4686.75	3375.05	5797.1	9624.63	7313.94	5329.1	6316.99	5574.8	5335.69	5709.55	5666.46	6056.19	6628.06	5993.81	4995.29	6063.68	6613.76	8421.77	12968.2	3957.26	3977.05	5109.47	6683.66	5715.41	7651.37	8494.31
P01040	P01040;C9J0E4	CYTA_HUMAN	CSTA	Cystatin-A	29768.1	24265	39756.4	16353.3	19466.8	24934.6	43440.9	41707.9	28027.3	39788.7	25780.5	80923.5	23657.2	27212.8	28802.6	28015.4	31966.9	16752.6	19885.5	39246.3	40066.4	27720.1	27335.9	22287.1	23249.8	25083.6	286957	31121.2	36279.3	27719.3	33142.6	55619.1	29861.6	21260.4
P01042-2	P01042;P01042-2;P01042-3	KNG1-2_HUMAN	KNG1	Isoform of P01042, Isoform LMW of Kininogen-1	8304.54	3713.31	2836.11	2888.69		2860.72	26629.1	8419.93	1946.89			3970.14	4037.38	3388.2	2581.29				2973.55		3286.28		5698.83		2672.65	5094.96	4779.9	19972.1	7489	5150.23		3354.78		1677.02
P01100;P01100-2	P01100;G3V5J9;P01100-2	FOS-2_HUMAN;FOS_HUMAN	FOS	Protein c-Fos												990118	1069.18							1441.76									2802.94	3218.65
P01112	P01111;P01112	RASH_HUMAN	HRAS	GTPase HRas	6892.94	4419.01	4944.22	4348.02	3163.19	5645.43	5451.71	3629.49	6679.18	2791.8	5117.82	6702.25	4231.34	4845.52	4629.36	4381.61	4599.3	3950.44	4740.22	7846.52	4501.3	5060.84	3442.19	5517.16	4252.8	4549.48	6476.43	3602.8	5454.14	5746.98	6986.31	4581.72	5343.23	5320.25
P01116;P01116-2	P01116;P01111;P01116-2	RASK-2_HUMAN;RASK_HUMAN	KRAS	GTPase KRas	20377.5	19218	17235	16600.7	16443.3	17211.7	17587.5	14305.4	16143.7	18066.2	18293	13727.2	15464.3	18406.5	14887.1	13680	13804.6	16149.6	18727	16221.2	17381.7	22293.4	19945.8	18691.8	16536.7	12474.9	13462.2	17493.5	19499	20231.8	15571.3	19019.5	15215.7	16547.7
P01130;P01130-2;P01130-3;P01130-4;P01130-5;P01130-6	P01130;J3KMZ9;H0YMD1;P01130-2;P01130-3;P01130-4;P01130-5;P01130-6	LDLR-2_HUMAN;LDLR-3_HUMAN;LDLR-4_HUMAN;LDLR-5_HUMAN;LDLR-6_HUMAN;LDLR_HUMAN	LDLR	Low-density lipoprotein receptor							3981.6	5083.12					1765.06	5099.3	5662.64					2474.14	3507.44						3963.29			830215		4967.1
P01241;P01241-2;P01241-3;P01241-4;P01242;P01242-2;P01242-3;P01242-4;P0DML2;P0DML3;P0DML3-2	P0DML3;P0DML2;P01242;P01241;A6NFB4;H0YM39;P01242-2;P01242-3;P01242-4;P01241-2;P01241-3;P01241-4;A0A087WUG6;P0DML3-2;A0A3B3ISS9	CSH1_HUMAN;CSH2-2_HUMAN;CSH2_HUMAN;SOM2-2_HUMAN;SOM2-3_HUMAN;SOM2-4_HUMAN;SOM2_HUMAN;SOMA-2_HUMAN;SOMA-3_HUMAN;SOMA-4_HUMAN;SOMA_HUMAN	CSH1;CSH2;GH1;GH2	Somatotropin		15943.8		10129.9		10890.2		7935.31			6579.92		6078.75				9016.37		9212.59		8122.74		8921.32		8146.39					9418.73				8440.52
P01591	P01591;D6RHJ6;D6RD17;C9JA05	IGJ_HUMAN	JCHAIN	Immunoglobulin J chain			1430.07			999882	8654.79	1238.1		3896.03		7807.83		13879.9	10201.1				1375.16	10818.9	8701.42					4236.94	4127.47	8082.79			4134.45	2255.07	878443
P01602	P01602	KV105_HUMAN	IGKV1-5	Immunoglobulin kappa variable 1-5	4892.47			6656.58		6464.79	12696.9		5135.19	11178.4	6971.59		3865.09	25217.6	20749.7				4836.07		14082.3		3858.26			7914.24		8935.96		3486.28	5181.16		5226.8
P01619	P01619	KV320_HUMAN	IGKV3-20	Immunoglobulin kappa variable 3-20	18197.7	4546.56	11700.3	6696.75	13724.3	9782.69	69228.6	14801.5	3146.84				4080.42	49091.8	38461.6		2898.2	13867.4	11961.7	38068.5	34004.2		7453.46		3525.39	21510.9	17878.1	54517.9	8689.11	4133.22	9262.5	19827.5		3520.58
P01700	P01700	LV147_HUMAN	IGLV1-47	Immunoglobulin lambda variable 1-47	5142.97	1600.73			3466.09	3621.94	25227.9	4910.83						13891.5	9011.9					11823.1	11141.9				2482.93	10005.8		7719.58		2368.85	3887.86	6408.4
P01701	P01701	LV151_HUMAN	IGLV1-51	Immunoglobulin lambda variable 1-51							6932.91							3493.93	2778.99					5500.76						5339.98
P01703	P01703	LV140_HUMAN	IGLV1-40	Immunoglobulin lambda variable 1-40							2933.07	1600.13						2575.36						2839.19	4948.89
P01706;P01709	P01709;P01706	LV208_HUMAN;LV211_HUMAN	IGLV2-11;IGLV2-8	Immunoglobulin lambda variable 2-11							5247.08							3045.62						4911.44	1812.88					3193.77	2485.44	3905.94
P01717;P01718	P01718;P01717	LV325_HUMAN;LV327_HUMAN	IGLV3-25;IGLV3-27	Immunoglobulin lambda variable 3-25				551812											1592.98						1841.22
P01780	P01780	HV307_HUMAN	IGHV3-7	Immunoglobulin heavy variable 3-7				1023.74		3471.82	4635.63	2254.26						2922.89	4159.03				2363.72		6828.61							5365.3		1318.15			12569.7	1509.5
P01833	P01833	PIGR_HUMAN	PIGR	Polymeric immunoglobulin receptor										4337.83		5700.27
P01834	P01834;A0A5H1ZRQ3	IGKC_HUMAN	IGKC	Immunoglobulin kappa constant	31465.2	12778.6	16899.6	10812	25318.4	20688.5	113322	28500	11728.3	15161.6	8647.83	25086.9	7019.53	56304.9	48179.8	9255.51	8598.6	15291	23594.4	42463.1	39537.8	5330	13296.8	15653.9	12924.1	55940.5	39545.3	72361.4	20385.3	12757.4	30581.4	29457.7	15081.5	10199.2
P01857	P01861;P01860;P01857;A0A286YES1;A0A4W9A917;A0A286YFJ8;A0A0A0MS08	IGHG1_HUMAN	IGHG1	Immunoglobulin heavy constant gamma 1	729860	311374	330342	359270	347352	488117	161326000000	690687	379928	471681	458702	210682	318816	111984000000	110366000000	150865	270272	235171	399740	862816	101815000000	207232	347985	201522	329042	119836000000	516128	821868	218974	209258	391707	430468	282845	331562
P01859	P01859;A0A286YEY4	IGHG2_HUMAN	IGHG2	Immunoglobulin heavy constant gamma 2	21135.9		21933.6	21422	22253.3	28153.1	139418	12089.2	7827.59	10678.9	6958.34	8532.28	9750.18	47885.7	34183	4173.3	11207.9	16592.5	29957.1	37896	19448.2	8520.09	19873.4			20221.4	15570	83697.9	27743.5	28727.7	24831.5	16125.7	14732.4
P01871;P01871-2	P01871;P01871-2	IGHM-2_HUMAN;IGHM_HUMAN	IGHM	Immunoglobulin heavy constant mu	7540.88	3216.93	4171.2	4778.39	5758.28	5922.27	57073.7	11348.2	2749.12		2779.85		5563.44	34123.5	26505	2586.61		5330.41	5464.12	45643.9	50537.4		4339.59	6927.88	5316.54	16600.4	7702.03	52602.9	5968.19	5573.77	7957.61	13373.8	5059.36	4330.82
P01876	P01876;P01877;A0A286YEY1;A0A286YEY5;A0A0G2JMB2	IGHA1_HUMAN	IGHA1	Immunoglobulin heavy constant alpha 1	19377.4	4601.62	11505	7968.37	24862.1	21211.3	155627	36974.9	4947.13	13202.4	4082.98	29243.3	1724.31	183754	136766	5291.25	3971.98	13665.6	16505	64842.9	50616.9	4003.68	15706.4	7810.95	7305.56	39225.2	40938.4	57770.3	16536.8	12779.2	27131.9	32275.1	9895.74	10495.6
P01877	P01877;A0A286YEY5;A0A0G2JMB2	IGHA2_HUMAN	IGHA2	Immunoglobulin heavy constant alpha 2						1991.53	3337.85	1534.37				4367.76		2873.51	2392.32					2903.51								2611.58	1175.38		1778.33	1610.24
P01889	P01889;Q5SPM2;A0A1W2PPF8;A0A1W2PR61;A0A140T8Y4;A0A140T8W8;A0A0G2JPD3;F6U0H7	HLAB_HUMAN	HLA-B	HLA class I histocompatibility antigen, B alpha chain	96362.4	52694	228056	202530	82319.2	56026.5	109357	110244	64057.1	102016	92366.2	218856	226868	86129	72658.8	98519.3	80683.5	160696	138175	152178	99428.6	97637.6	87158.2	156849	147798	205438	132195	91928.4	88268.8	68476.4	88007.4	140502	191840	131736
P01903	P01903;P01906;Q5Y7H0;A0A1W2PP70;A0A0G2JMH6;Q30118;A0A140TA34;Q08AS3;A0A0G2JH46	DRA_HUMAN	HLA-DRA	HLA class II histocompatibility antigen, DR alpha chain	4484.73	4081.54	8761.46	9151.04	6523.47	4989.97	17412	16719.7	5451.34	3939.22	5514.6	17857.5	36153.8	17966.8	12333.6	3258.54	5899.45	7485.51	4288.25	17053	24029.9	4376.57	3852.48	6719.51	11254.5	28786.6	16564.1	4281.38	3721	4069.99	4365.81	20139.8	4518.91	9256.39
P01911	P01911	DRB1_HUMAN	HLA-DRB1	HLA class II histocompatibility antigen, DRB1 beta chain			10334.1	8505.04	7473.84	5218.1	20903.9	16648	10567.3	13659.7	12416.8	15893.4	9803.25	13949.2	10350.9	8536.14	7789.55	6059.87	4025.59	65052.2	43177.6	12018.9	10030.2	8610.03	16179.9	46230.3	13210.4	10475.5	7038.15	8555.44	13572	27693.9	10104	9560.41
P01920	P01920;Q5Y7D6;A2AAZ0;A0A0U5Q247;Q5SU54;A0A140T9Z9;A0A140T9R6;A0A140T8Z5;A0A0D5XQ77;Q29967;E9PIB1;A0A140TA15	DQB1_HUMAN	HLA-DQB1	HLA class II histocompatibility antigen, DQ beta 1 chain		5254.37	3866.1	4732.67	2815.95	5312.27	4509.47	5518.05	3514.4		4120.1	3705.38	10180.2	4455.02	5428.94		6692.96				3909.7	6233.87	4850.41	5720.29	6501.77	5205.83	3895.39	2763.15		4243.71	3657.7	3660.49		4670.79
P02042	P02042;E9PEW8;E9PFT6	HBD_HUMAN	HBD	Hemoglobin subunit delta	20317.8	10594.3	7713.62	7304.39			4474.87					25310.6	40479.6	31488.3	20485.5	5446.55				7632.71	8367.32	5387.93	4811.12	2847.57	2621.17	4289.6	9932.09	5186.4		2176.9		44872
P02452	P02452	CO1A1_HUMAN	COL1A1	Collagen alpha-1(I) chain	10124.6	91091.2	83418	42929.7	48386.6	11508.6	76595.3	16407.8	75717.9	69628	48036.5	182238	55592.4	4564.09		29476	35715.7	127816	98238.3	69444.5	10952.3	132465	79465.2	101673	15381.6	134145	64376.7	285733	179728	105296	129267	687092	77971.5	25110.8
P02461	P02461	CO3A1_HUMAN	COL3A1	Collagen alpha-1(III) chain	4181.89	31493.2	17626.7	10465.6	11840.7	3340.68	19588.9	5288.58	21957.9	16754.8	12954.3	49961.8	20974.8			5163.56	9651.44	40094.5	33009	20121.8	3131.13	39594.9	29919.9	26916.7	5125.24	31567.4	24779	93299.9	44877.6	35145.7	43200.9	200425	28553.2	11347.2
P02462	P02462;A0A3B3ISV3	CO4A1_HUMAN	COL4A1	Collagen alpha-1(IV) chain	5204.77	4536.61		3216.42		4164.57	4485.63	4905.37	3673.42	9925.92	5642.99	5157.9	3636.22		6233.94		5600.77	2629.42	3871.78	3018.46	5187.4	5990.48	4321.56			5486.14		12456.2	13373.3	8037.09	3485.05	3921.18	5089.67	5054.61
P02511	P02511;E9PRA8;E9PNH7;A0A024R3B9;E9PJL7	CRYAB_HUMAN	CRYAB	Alpha-crystallin B chain	7970.81	9016.42	2339.92	10485.7	10856.4	13197.8	15828.5	10551.9	12204.8	9314.62	11781.8	7223.53	8824.82	31751.8	30286.8	16474.5	12853.5	23638.6	20053.6	10546.7	10513.5	14157.4	13292.2	15973.7	11126.2	18107.1	4937.93	13926.3	23038.2	19801.3	19751.3	27614	21827.3	18446.7
P02533	P02533	K1C14_HUMAN	KRT14	Keratin, type I cytoskeletal 14	165694000000	20438000000	197238000000	196823000000	169386000000	175974000000	269389000000	182403000000	250106000000	251769000000	230293000000	20607000000	248449000000	328095000000	309007000000	213989000000	186944000000	203539000000	208459000000	163795000000	179794000000	242542000000	210075000000	17983000000	191944000000	38116000000	30753000000	277254000000	241818000000	208249000000	22308000000	151208000000	245652000000	261817000000
P02538	P04259;P02538;P48668	K2C6A_HUMAN	KRT6A	Keratin, type II cytoskeletal 6A	39067.5	133972	197898000000	144552000000	839225	693005	459804000000	215701000000	40635.7	197450	504222	278375000000	254626000000	290202000000	213804000000	150664	46423.1	303120	323718	262386000000	301557000000	106661	116731	179844	353756	312194000000	748427000000	198292	143518	72904	183963	247074000000	736049	796067
P02545	P02545;P02545-2;P02545-3;P02545-6;A0A6Q8PFJ0;A0A6Q8PFM1;A0A6Q8PGH0;A0A6Q8PF59;A0A6Q8PF80;A0A6Q8PHQ9;Q3BDU5;A0A804HL68	LMNA_HUMAN	LMNA	Prelamin-A/C	611304	537203	488696	493376	485347	490353	306403	384482	596715	647610	589461	463855	435729	423552	441840	620559	558770	491264	466191	468583	395051	639635	622801	540241	448939	445466	405944	636667	581983	530971	495469	403825	531388	503005
P02647	P02647;F8W696	APOA1_HUMAN	APOA1	Apolipoprotein A-I	36664.7	22032.7	18706.5	18146.7	30410.3	30960.3	101731	30833.7	19147.9	19760.2	23565.2	11673.7	12320.1	10153.5	8791.65	16581.8	20056.8	17822.2	18124.3	12018.6	12311.2	13298.5	32312.5	21985.9	25498.5	30816.6	18449.8	70056.6	57136	56472.9	29321.6	26900.7	15616.3	17017.4
P02649	P02649;E7ERP7;H0Y7L5;E9PEV4	APOE_HUMAN	APOE	Apolipoprotein E	76116.5	52674.4	30487.7	34568.6	36494.8	53479.2	56405.5	26111	51221.4	40902.9	37131	12956.6	15423.2	13757.8	13031.3	67649.3	69906.7	27420.2	32046.7	34567.2	32460.6	51546.8	54345.7	60497.8	62554	34980.4	14551.4	78579.4	53026.6	56266.1	52056.4	25227.6	41269.9	36914.9
P02652	P02652;V9GYE3;V9GYG9;V9GYM3;V9GYS1;V9GYC1	APOA2_HUMAN	APOA2	Apolipoprotein A-II	17122.4	7804.5	7455.95	5227.4	8333.16	12915.4	31544.4	8605.67	7493.03	4423.35	5918.79	3340.29	4401.02	3525.48	2229.01	5620.54	5247.63	4061.73	5078.76	9280.29	9826.55	5475.89	13087.4	9617.17	8798.82	16928.6	5755.65	16858.7	17071.7	17598.9	5676.92	11446.2	7443.89	5246.53
P02654	P02654;K7ERI9	APOC1_HUMAN	APOC1	Apolipoprotein C-I	6117.86	6157.07		4149.67	8158.39	7256.31	18575.1	9277.25			4124.35			4739.95	2565.31		3639.21						3989.23	4078.99	5038.73	6344.78		8784.51	5602.96	4716.84	3512.71	2498.17	2929.62	3856.58
P02655	P02655;Q6P163;K7ER74	APOC2_HUMAN	APOC2	Apolipoprotein C-II				7329.45		5953.84		5375.44			2877.18						6736.03		5017.44		4173.17													5844.24
P02656	P02656;B0YIW2	APOC3_HUMAN	APOC3	Apolipoprotein C-III	181668	116625	47171.8	140278	40729.2	105761	69820.9	117644	112631	107209	166893	41297.9	143704	135074	153173	108193	136479	93516.6	195300	67778.4	183033	209537	179716	104559	181896	83650.1	56647.1	182046	145510	152931	143698	76696	98491.9	181983
P02671;P02671-2	P02671;P02671-2	FIBA-2_HUMAN;FIBA_HUMAN	FGA	Fibrinogen alpha chain	10096.6		17489.5	14518.3	18881	13857.8	607199	57265	7226.64	4185.97	3793.5	12012.2	20893.8	65699.8	29254.4		2804.82	6818.33	10789.4	12805.1	12181.3		6979.76	8204.05	7241.15	78228.7	20894.3	69972.3	9081.32	8078.15	13073.9	72020.1	10870.5	10132.8
P02675	P02675;D6REL8	FIBB_HUMAN	FGB	Fibrinogen beta chain	18509.5	7033.3	33824.9	27454.8	33900.3	24266.7	146105000000	118889	13633.4	9354.49	5900.94	19864.1	39554.3	165558	68996.5			6460.31	17605.9	21018.9	17729.3	3331.9	10836.7	9728.19	8706.03	266776	62967.1	127458	20601.5	12463.1	25107.1	159485	22331.9	14116.3
P02679;P02679-2	P02679;C9JU00;C9JPQ9;C9JC84;C9JEU5;P02679-2	FIBG-2_HUMAN;FIBG_HUMAN	FGG	Fibrinogen gamma chain	12899.2	5463.32	22741.2	19331.2	27021.1	18174	104912000000	90273.3	8756.78	4502.93	4893.92	16770.6	27422.7	103002	45246.1	1712.03	3110.88	6108.57	12937.8	15836.8	16327.8	2387.13	8348.17	9503.69	8063.08	174276	47872.5	95059.4	11864.9	8823.34	17809.8	107620	16268.8	12562.6
P02730;P02730-2	P02730;P02730-2	B3AT-2_HUMAN;B3AT_HUMAN	SLC4A1	Band 3 anion transport protein													1501.37	2614.31																		1066.87
P02741	P02741;P02741-2;C9JRE9;Q5VVP7	CRP_HUMAN	CRP	C-reactive protein			2641.65	3063.28			4891.18	1510.77	907752			5916.15	5334.94	2918.07	2292.61					7345.65	8101.69					3677.65						8225.81		1980.7
P02743	P02743	SAMP_HUMAN	APCS	Serum amyloid P-component	4529.86	4976.29	7284.39	8271.64	8394.87	9381.44	53997.3	15630.8	4630.22	6184.76	3578.25	6928.13	6904.96	6964.15	6840.15	3545.26	5684.25	7071.56	8624.31		4387.91	6090.33	5943.27	6237.36	5968.02	21547.3	5500.17	12504	7788.86	5871.17	8837.68	12298.2	7416.66	4314.74
P02745	P02745	C1QA_HUMAN	C1QA	Complement C1q subcomponent subunit A							8812		862012				892467	12891.8	4838.25							1231.98				6685.4	2498.96	1993.03				3721.6
P02746	P02746;D6R934;A0A0A0MSV6	C1QB_HUMAN	C1QB	Complement C1q subcomponent subunit B			6906.6	6728.18	3702.02		34198.6	8433.9	9530.94			9656.04	9373.07	88698.8	46496.3					4902	6348.52	4196.51			9771.93	28835	11367.2	9405.34	3493.86	2765.19	2667.3	19566.2	3534.07	5014.6
P02747	P02747	C1QC_HUMAN	C1QC	Complement C1q subcomponent subunit C			4299.13	5075.9	1851.76	3672.19	62298.2	10299.2	3253.17			5906.15	8823.39	95003.3	57686.8				2112.86	5677.11	6022.77					36499.4	10071.5	10685.7	3196.6	1665.56	2190.87	20982.9	4428.85	3950.05
P02748	P02748	CO9_HUMAN	C9	Complement component C9	6155.99	5841.31	7819.98	5953.94	3567.56	6839.91	121609	22200.1	5721.58			4420.45	6303.91	17194.5	13687.6		6604.17			3000.38	14211.1		5114.05			30521.5	3269.52	16414.7	8793.03	3378.28	5770.73	20190.9		4945.39
P02749	P02749	APOH_HUMAN	APOH	Beta-2-glycoprotein 1				2349.13		3311.27		4406.49					1642.18	2849.71	14796.8										1964.22									1277.99
P02750	P02750	A2GL_HUMAN	LRG1	Leucine-rich alpha-2-glycoprotein			4648.09	3040.74	3421.41		4407.37	2015.32				4750.16	3657.56							2895.96	2588.55					2979.23	6839.42	3844.46			1807.01	4695.44
P02751;P02751-1;P02751-17;P02751-3;P02751-5;P02751-7	P02751;P02751-10;P02751-11;P02751-12;P02751-13;P02751-14;P02751-16;P02751-17;P02751-1;P02751-2;P02751-3;P02751-4;P02751-5;P02751-6;P02751-7;P02751-8;P02751-9	FINC-17_HUMAN;FINC-1_HUMAN;FINC-3_HUMAN;FINC-5_HUMAN;FINC-7_HUMAN;FINC_HUMAN	FN1	Fibronectin		4760.11	5235.85	5667.24	6894.73	5838.14	50638.5	5686.5	4250.43		5274.64	4500.92	6997.73	10249.9	8798.47	2531.67	4569.18	4611.09	4171.78	4806.7	5277.83		3855.7	3927.68	10858.2	11334.2	5579.27	17199.6	6715.94	6699.63	4793.61	11497.5	4923.63	5153.57
P02763	P02763	A1AG1_HUMAN	ORM1	Alpha-1-acid glycoprotein 1	9756.34	7418.79	7840.42	15743.9	4028.09	5740.86	36561.2	18677.4	8958.88	6171.86	4109.61	14554.3	31733.4	11413.7	12112.2		2684.51		3906.01	16308.6	32725.5		8292.91		7241.45	20103	15569.1	14229.4	17610.6	29678.2	1405.89	28738.3	4860.04	7817.03
P02765	P02765;C9JV77	FETUA_HUMAN	AHSG	Alpha-2-HS-glycoprotein	11023.1	2869.39					11211.9	4301.42			1743.94										2758.13		6527.9					11350.3	9034.71	8488.99		5959.03
P02766	P02766;A0A087WT59	TTHY_HUMAN	TTR	Transthyretin	10201.8	7352.87	6444.55	6244.49	8567.06	7587.59	23100.8	6627.83	3343.06	4478.35	5649.95	3453.41	2903.35	2976.23	2126	3418.07	2839.78	3295.74	3750.53	1669.57	2245.5	3648.19	8899.82		3103.14	8208.89	3456.35	15256.7	15446.5	12210.9	2036.14	5056.11		1682.23
P02768	P02768;H0YA55;H7C013;A0A0C4DGB6	ALBU_HUMAN	ALB	Albumin	177988000000	936092	430967	443242	331220	475461	183128000000	805338	419045	483002	460035	344339	393993	258248	268307	259311	332209	265104	319742	529700	848414	287101	104574000000	324030	343404	506297	426861	157872000000	1305000000	145516000000	465891	497611	295496	293865
P02774;P02774-3	P02774;D6RF35;P02774-2;P02774-3	VTDB-3_HUMAN;VTDB_HUMAN	GC	Vitamin D-binding protein	8680.01	5907.88		3721		4681.56	26023.1	8328.24			4350.14		5655.79	4747.88	15236.8				3702.45		3420.06	4240.24	8508.78	3275.13	3720.56	11090.5		10784.3	6848.03	11765.7	4203.34	6211.52		4335.09
P02778	P02778	CXL10_HUMAN	CXCL10	C-X-C motif chemokine 10							6755.86	11766.1	3573.12				6762.15	14649.5	13556.8						5202.85				14087.2	4729.43						14137.3
P02786	P02786;G3V0E5;H7C3V5	TFR1_HUMAN	TFRC	Transferrin receptor protein 1	5230.51	6281.41	13482.7	9642.64	8090.94	5471.61	9284.84	9650.58	3281.21	4216.35	5703.23	9393.2	10571.9	4430.05	4895.17	3051.46	4461.32	8711.23	8861.7	10303.5	8595.28	3618.26	4273.74	5505.04	6381.12	6581.34	7363.05	3625.14	3814.59	5877.51	3920.67	7020.69	5562.99	6431.85
P02787	P02787	TRFE_HUMAN	TF	Serotransferrin	29602.5	15021.5	8159.08	7864.79	11659.7	10544.9	45379.4	14397.2	5922.04	7046.72	6205.88	10123.7	9142.42	4306.42	4019.01	6771.57	5035.32	9141.06	7624.47	10910.1	8865.24	7121.98	15509.7	6135.7	6653.75	10621.2	11249.1	27283.3	16734.4	16639.9	10294.3	11914.8	7481.61	5325.08
P02788;P02788-2	P02788;P02788-2;E7EQB2;E7ER44	TRFL-2_HUMAN;TRFL_HUMAN	LTF	Lactotransferrin		2648.72	8103.46	5400.8		2991.05		1384.34		3564.24	2791.97		4272.78				2590.5		2276.32		2968.37		1933.98		3460.29	7494.96	10162.4			3307.75			6950.54	3085.87
P02790	P02790;Q9BS19	HEMO_HUMAN	HPX	Hemopexin	10748.2	5830.28		4192.17	5320.97	5095.34	16705.2	5837.1	4269.2	4755.82	3079.39	6237.71	4041.5						3021.36	8649.07	3826.1		8107.72	4329.93	4193.06	8033.11	9147.13	12520.1	10975.7	11047.8	5102.26	7340.26	4662.27	2716.57
P02792	P02792	FRIL_HUMAN	FTL	Ferritin light chain	1988.85	3585.46	4142.66	5496.13		3431.22	6872.64	6869.02	4199.38		5385.69	2703.63	4777.37	5619.26	7989.39	4048.37	4782.23		3030.37	4312.51	5764.77	5780	9465.14	3393.36	3325.28	10910.5	1798.34	4256.31	5066.21	8965.11	5242.58	3546.88		4763.37
P02794	P02794;E9PRK8;E9PQR3;E9PKY7;E9PK45;E9PKM5	FRIH_HUMAN	FTH1	Ferritin heavy chain	7631.19	9623.23	7767.92	13632.1	4818.43	9064.53	6386.41	10093.8	11737.8	10117.2	10665.1	7338	17534.4	8405.37	9856.96	10410.7	13876.4	7597.14	6230.92	4122.34	6393.84	9749.92	17245.4	9081.39	11600.9	17701.2	4303.63	12614.9	14947.4	17605.4	18111.8	3750.79	7494.62	9136.47
P03891	P03891	NU2M_HUMAN	MT-ND2	NADH-ubiquinone oxidoreductase chain 2		3078.57		4852.84		2590.67		3439.73									2772.22		3280.54						4010.67					3138.32				5230.94
P03905	P03905	NU4M_HUMAN	MT-ND4	NADH-ubiquinone oxidoreductase chain 4		2780.83		3208.69		1469.92		1976.05			2350.52		1602.87		2316.61		3292.39		2247.61		1746.29		1362.96		2818.43					2566.52				1606.29
P03915	P03915	NU5M_HUMAN	MT-ND5	NADH-ubiquinone oxidoreductase chain 5	4219.3	6881.22	7249.93	4795.1	3064.84	3911.1	5424.82	3495.49	4198.99	3064.24	3708.84	5044.05	3656.46	4262.19	3834.67	2730.7	4157.98	3897.07	4978.69	3083.02	3004.5	3537.92	2790.06	5236.48	3808.55	3441.19	1897.93	5421.69	6068.47	4350.55	2714.87	3121.86	2089.41	2912.71
P04003	P04003	C4BPA_HUMAN	C4BPA	C4b-binding protein alpha chain			6530.96	5543.26	5084.65	2493.81	126012	4804.68				5431.35	18541	31905.4	24111			2129.9		2894.86	1891.18					52334.3	24589.1	19787.6	3677.55	2935.41	3887.32	25964.4	4120.42
P04004	P04004	VTNC_HUMAN	VTN	Vitronectin	5113.89		6750.72	5067.1	4214.17	5273.53	357910	44717	5840.02		3917.53	6602.94	5076.86	41918.9	27819.5		3532.33		4261.24	5290.24	4232.16	5137.81	5809.45		5482.09	56341.2	11391.8	12575.2	6950.92	6327.34	5325.34	37958.9	4350.03	4273.06
P04040	P04040	CATA_HUMAN	CAT	Catalase	38514.1	35049.2	41370.4	40331.4	45267.9	42638.6	40550	29393.6	30897.7	45820.7	30658.5	39389.5	32842.5	39248.7	34852.1	36111.5	28054.4	29418.6	24789.6	42381.7	39590	29095.7	22964.1	32145.8	28915.6	32472	31719.8	25396.2	33899.9	32459.4	37501.9	32259.2	37254.7	35568.6
P04062;P04062-2;P04062-4	P04062;P04062-2;P04062-4;P04062-5;A0A0G2JNZ0;A0A0G2JNZ5;A0A0G2JLB3	GLCM-2_HUMAN;GLCM-4_HUMAN;GLCM_HUMAN	GBA	Lysosomal acid glucosylceramidase				2934.19			5716.08	1496.19				1447.67	753786	3170.43													11975.9				2633.29
P04066	P04066	FUCO_HUMAN	FUCA1	Tissue alpha-L-fucosidase		3461.15		4083.9		3285.28		1567.66			3278.56		2560.29				5271.16		3384.97		2641.7		2700.64		2554.94					2277.48				1943.21
P04075	P04075;J3KPS3;H3BR68;P04075-2	ALDOA_HUMAN	ALDOA	Fructose-bisphosphate aldolase A	59285.9	61191.5	99962.9	94356.8	59901.6	66576.3	61028.2	88542.2	63548.2	60425.2	64719.8	86205.8	110764	40639.2	35379.1	52766.7	64753.3	49924.1	61700.1	75657.1	106140	60452.2	63196.9	53261.1	72963.1	89613	109632	46070.2	58948.3	64616.1	70585.4	75821.9	68835.2	73999.3
P04080	P04080	CYTB_HUMAN	CSTB	Cystatin-B	25735	25548.1	25660.5	21403.1	24780.6	27096.7	24616.4	31844.1	28979	26320.3	22086	30082.5	30023.5	17591.1	18771.6	27000.9	30404.8	32921.8	29453.2	25990.6	30967.7	30068.6	33023.6	19068.8	23433.9	16365.2	63385	13682.1	42227.4	36655	24963.4	55146.4	37791.5	30058.4
P04083	P04083;Q5T3N1	ANXA1_HUMAN	ANXA1	Annexin A1	171835	197218	144922	135576	141914	117890	302782	216148	180236	222042	216565	110067	132739	208472	221343	240600	216158	177196	165252	160130	130990	186988	207860	169790	162658	282811	341753	146765	195878	210755	175331	393952	182434	154246
P04114	P04114	APOB_HUMAN	APOB	Apolipoprotein B-100	29591.8	32631.3	16068.6	15169.1	19819.3	24175.7	20349.5	11954	13285.1	13804.5	15922.4	9469.02	15923	6348.07	9644.9	15995.8	20508	8506.2	10727.8	13489.5	18739.9	16412.5	17270.4	15583.3	16208.6	12725.9	5917.14	26592.5	16065.7	15908.3	14915.8	11758.3	15987.7	17015.2
P04150;P04150-10;P04150-2;P04150-3;P04150-5;P04150-6;P04150-7;P04150-8;P04150-9	P04150;D6RDA9;P04150-2;P04150-3;P04150-5;P04150-6;P04150-7;P04150-8;P04150-9;P04150-10;P04150-11;P04150-12;P04150-13;A0A494C0P1;Q3MSN4	GCR-10_HUMAN;GCR-2_HUMAN;GCR-3_HUMAN;GCR-5_HUMAN;GCR-6_HUMAN;GCR-7_HUMAN;GCR-8_HUMAN;GCR-9_HUMAN;GCR_HUMAN	NR3C1	Glucocorticoid receptor									2612.51		3021.8	1607.04	2096.29			1938.26	2180.61			1680.62			2569.46			2053.96		3852.47		2357.17	1821.95
P04156	P04156;X6RKS3;A2A2V1	PRIO_HUMAN	PRNP	Major prion protein	13518.2	13360.5	14392.4	12576	13237	7859.84	16495.9	10901.6	14381.2	10348.1	12638.8	11738.8	10953.4	20814.5	16828.3	12465	12619	9072.92	11495.1	16525.6	11756.4	20053.5	11957.3		12994.4	13139.1	8460.7	13078.9	11644.1	8301.06	9525.15	14887.3	16519.3	7233.63
P04179;P04179-4	P04179;G8JLJ2;G5E9P6;P04179-2;P04179-3;P04179-4;F5GYZ5;F5GXZ9;F5H4R2;F5H3C5	SODM-4_HUMAN;SODM_HUMAN	SOD2	Superoxide dismutase [Mn], mitochondrial	20409.2	24877	44919.3	41449.5	25008.4	23934.5	41285.8	47073	25301.9	30648.3	36636.4	59209.1	74383.5	58330.3	67582.1	31283.3	31372.2	20663.1	33715.6	46460.8	56247.7	35846.8	29357.8	12862.2	20754.9	51963.7	47350.5	30093.7	36278.2	33225.1	16989.5	74994	21054.5	24707.1
P04181	P04181	OAT_HUMAN	OAT	Ornithine aminotransferase, mitochondrial	10870.4	12063.9	7213.38	9498.89	10129.6	6578.15	6580.24	7390.5	11129.9	12931	13433.9	5911.89	6020.93	9879	7722.91	14015.5	14103.6	9685.17	12552	6738.38	7043.31	10751.7	9920.71	7576.9	8776.52	9091.06	5254.97	13638.9	13585.7	12282.1	7065.37	6468.69	10311.8	8474.42
P04196	P04196	HRG_HUMAN	HRG	Histidine-rich glycoprotein	3288.86		4605.55	5141.97	1291.33	3386.99	14899.7	3610.89	2977.62		3502.71		2562.35	4389.95	3293.36				2307.21		3080.31		3297.87			5866.52		8665.79	6419.32	9308.68	3086.06	2614.45
P04217	P04217;M0R009	A1BG_HUMAN	A1BG	Alpha-1B-glycoprotein	8633.67	4090.81	3348	3197.65		3674.63	15413.2	8428.27			3486.95		3928.11	4525.73	2848.18		3660.02		4096.66	3055.41	6356.67		8518.43			7785.11	2551.04	16964.6	8562.61	8237.35	2512.85	7339.33		3101.23
P04233-2;P04233-5	P04233;P04233-2;P04233-4;P04233-5	HG2A-2_HUMAN;HG2A-5_HUMAN	CD74	Isoform of P04233, Isoform p35 of HLA class II histocompatibility antigen gamma chain		2158.75	8185.74	8372.05	3958.3	4376.66	14714.7	13119.4	3566.09	3019.25	3440.9	12180.8	10367.2	9852.26	6042.49		2937.88	2695.23		18033	16950.1	4414.77	3025.53	10034.6	9405.82	9065.61	4631.1		3183.77	2159.22	3404.89	16052.8	6222.69	5167.07
P04259	P04259;P48668	K2C6B_HUMAN	KRT6B	Keratin, type II cytoskeletal 6B			739334	351344	286453	173596	358012000000	178753000000	30486	97199.3		961978	11267000000	180047000000	139228000000		198333	34375.3	23560.3	148785000000	221552000000	34176.5		89759.4	91931.7	198768000000	447728000000	74937.2	22667.1		47068.2	172403000000	249309	200348
P04264	P04264	K2C1_HUMAN	KRT1	Keratin, type II cytoskeletal 1	394159000000	362011000000	194278000000	217853000000	270523000000	356168000000	304552000000	236844000000	371171000000	340332000000	301734000000	254544000000	152936000000	27437000000	295773000000	309786000000	251419000000	303185000000	253775000000	293404000000	282609000000	351822000000	304778000000	333245000000	244969000000	684130	20459000000	263153000000	342935000000	273676000000	255527000000	320948000000	312202000000	267143000000
P04271	P04271	S100B_HUMAN	S100B	Protein S100-B		4454.05				5104.69		3832.38	3839.17		3973.5					3072.36	4833.04						3859.29		3552.99				3917.81	8976.2	2723.43		2585.5
P04350	P04350	TBB4A_HUMAN	TUBB4A	Tubulin beta-4A chain					8232.62				8310.87	5515.1					3193.19	4354.69			7204.65	8671.49	7537.87	9451.78	2934.73	8111.85	9282.69	8184.87			2593.5	7413.8	10548.2	11463.5	10794.1
P04406	P04406;P04406-2;E7EUT5	G3P_HUMAN	GAPDH	Glyceraldehyde-3-phosphate dehydrogenase	285295	343374	366123	375521	320638	317298	241577	348495	266459	317240	336996	395038	490179	217111	241920	357009	338350	327910	319226	366944	431767	322340	373626	323398	353994	393926	444675	280170	341120	383694	353518	290973	337754	394006
P04439	P04439;Q5SUL5;Q5SRN5;Q5SRN7;A0A1W2PSE7;A0A1W2PS39;A0A1W2PRT9;A0A1W2PS24;A0A140T9X5;A0A140T9I0;A0A140T933;A0A140T955;A0A140T975;A0A140T913;Q5RJ27;P04439-2;Q53Z42;Q9GJ45;A0A0G2JL56;A0A0G2JIF2;A0A0G2JI36	HLAA_HUMAN	HLA-A	HLA class I histocompatibility antigen, A alpha chain	85346.7	72022.9	136876	125728	102241	115818	106897	108096	143032	63378.9	73472	131900	192317	166128	149569	88551.6	93825.6	203055	175397	167608	246322	93842.3	92776.7	153766	173024	250662	64452.9	89050.5	71280.9	51457.4	92093.5	150369	148494	169091
P04626;P04626-2;P04626-3;P04626-4;P04626-5	P04626;B4DTR1;P04626-2;P04626-3;P04626-4;P04626-5;J3QLU9	ERBB2-2_HUMAN;ERBB2-3_HUMAN;ERBB2-4_HUMAN;ERBB2-5_HUMAN;ERBB2_HUMAN	ERBB2	Receptor tyrosine-protein kinase erbB-2	2224.36			976.68			1111.92					1055.22	759423	1640.68				1013.2				1778.41	419171			1177.73						1369.14
P04632	P04632;A0A075B7C0;K7EIV0;U3KQE2;K7ELJ7;K7EM73;A0A0C4DGQ5	CPNS1_HUMAN	CAPNS1	Calpain small subunit 1	7344.27	8585.08	13611.2	12282.4	9748.82	9035.01	7933.65	9050.56	8884.28	10403.6	9232.94	13015.7	13777	6919.75	8030.29	9673.11	7488.29	10625.1	7961.15	13971.1	10794.8	7339.1	9300.59	9225.51	9168.56	16507.7	10501.2	10171	8194.6	9101.33	10598.9	11548.5	10460.3	9526.86
P04792	P04792;A0A6Q8PGK1	HSPB1_HUMAN	HSPB1	Heat shock protein beta-1	403959	337369	367594	342779	415471	478697	493530	378367	614774	479860	511454	488343	403905	554431	553004	581092	552239	686387	654885	544754	598102	533949	532512	534177	471379	403172	580704	519162	813512	722521	512237	671546	591111	550648
P04839	P04839	CY24B_HUMAN	CYBB	Cytochrome b-245 heavy chain							4884.87	2999.63					1985.81	4000.33	2929.6											3512.77						2444.32
P04843	P04843;F8WF32	RPN1_HUMAN	RPN1	Dolichyl-diphosphooligosaccharide--protein glycosyltransferase subunit 1	32953.4	28469.4	28024.4	27618.6	26802.6	27890.7	47807	41198.4	28426.4	27283	26475.6	30852.9	31048.7	39132.9	39973.2	28503.3	26179.5	29270.8	27274.6	30483.9	31042.3	27081.8	25995.7	27998.5	28377.2	34964.5	30305.4	31355.3	27990.9	27060.5	28240.1	32915.5	28865.7	27706.9
P04844;P04844-2	P04844;P04844-2	RPN2-2_HUMAN;RPN2_HUMAN	RPN2	Dolichyl-diphosphooligosaccharide--protein glycosyltransferase subunit 2	8324.88	11141.2	7679.73	10862.9	8361.54	9367.04	13415	13162	10437.7	8062.79	8443.48	9905.67	8594.97	12715.3	13130.2	7065.08	9872.79	7723.88	8616.67	9648.04	10152.7	7072.75	9321.4	7301.24	9829.87	10078.5	7685.36	9168.5	8493.01	8446.85	8553.41	8741.19	7199.29	10210.8
P04899-2;P04899-3;P04899-5;P04899-6	P04899;P04899-2;P04899-3;P04899-4;P04899-5;P04899-6	GNAI2-2_HUMAN;GNAI2-3_HUMAN;GNAI2-5_HUMAN;GNAI2-6_HUMAN	GNAI2	Isoform of P04899, Isoform 2 of Guanine nucleotide-binding protein G(i) subunit alpha-2	7835.44	10453.2	9969.17	8568.29	7150.23	8353.84	8087.21	8057.99	9608.49	11607.9	11861.5	6828.34	8251.57	7156.92	6169.16	8647.01	9841.9	10463.1	8391.87	7580.28	7056.43	9410.59	8436.38	6305.65	7780.72	10978.7	6581.42	7911.07	9301.07	10062.9	8706.65	8850.89	7637.29	9119.4
P04908;Q7L7L0	P04908;Q7L7L0;Q93077	H2A1B_HUMAN;H2A3_HUMAN	H2AC8;H2AW	Histone H2A type 1-B/E	4150.55	6636.73	3712.98	7149.54	3501.69	4778.6	6593.98	5872.83	6320.61	7300.96	4623.71	6573.1	6500.38	4651.47	5061.29	4403.12	9184.93	6103.38	4778.58	4013.6	4369.48	6656.73	6605.74	3896.53	5586.91	3304.88	3296.02	6699.03	7387.11	6377.93	4911.96	2619.2	4182.03	4829.53
P05023;P05023-4	P05023;P05023-2;P05023-3;P05023-4	AT1A1-4_HUMAN;AT1A1_HUMAN	ATP1A1	Sodium/potassium-transporting ATPase subunit alpha-1	60589.3	66150.5	39487.6	38931.4	50130.5	54847	29936.6	37670.1	74918	72854.5	76404	33036.3	39789.2	24995.9	24548.3	75403.9	76400.5	63931.1	63662.8	14357.6	18406.7	75387.6	70708.9	64053.3	63206.4	50370.3	18693.1	62911.8	73773.2	79259.8	61324.9	40024.9	54599.6	62148.2
P05089;P05089-2	P05089;P05089-2;A0A5F9ZGN6;A0A5F9ZH78	ARGI1-2_HUMAN;ARGI1_HUMAN	ARG1	Arginase-1			7989.18	1713.8		5642.15	17559.4	16131.1		22370		2438.53		2499.09	3408.72											5412.54	40042.5	5827.46	3345.88	3798.98	2471.12	9514.49	3519.17	2920.69
P05090	P05090;C9JX71;C9JF17	APOD_HUMAN	APOD	Apolipoprotein D	8195.9	9689.53		16754.2		8770.79	13046.8	13064.7	5922.07	21628.6			18876.2	12117.7	13778.6		6067.72		8870.8		20713.8	5469.54	7403.56		5702.94	39876.2		10704.4		6758.31				9311.43
P05091	P05091;O94788;H0YMG7;H0YKL3;O94788-2;O94788-3;O94788-4;P05091-2;F8VP50	ALDH2_HUMAN	ALDH2	Aldehyde dehydrogenase, mitochondrial	150383	134454	100209	104128	98323.3	133978	115202	111033	98803.1	101741	103050	86820.1	66375.8	139172	152401	93637.7	100645	82907.5	101731	60695.9	66851.8	104716	102682	91450.4	100629	39969.2	22195.3	127355	117141	110394	124126	89786.5	104014	108163
P05093	P05093;A0A1W2PQ28;A0A1W2PQT5;A0A1W2PRY0;A0A1W2PRK7	CP17A_HUMAN	CYP17A1	Steroid 17-alpha-hydroxylase/17,20 lyase						2129.36									2778.12								2691.06		2910.66
P05107	P05107;D3DSM0;A0A494C0X7	ITB2_HUMAN	ITGB2	Integrin beta-2				2252.29		1794.85	3245.51	3808.09	2652.52		3709.26	1396.15	2383.18	4234.85	3358.59		2581.99			2316.37	1900.47	2814.47	2788.45			3390.71	2548.12		3509.75	3364.99		2877.14
P05109	P05109	S10A8_HUMAN	S100A8	Protein S100-A8	3413.09		129406	91302.4	37344.4	42661.3	162763	232218	2901.19	16766.1		229484	290540	180741	220208			176964	3273.46	134092	199062		12593.5	5887.18	15842.5	112471	892132	3715.15	3603.86	5348.37	19715.9	228410	32054.6	21855.1
P05114	P05114;A6NL93;H7BXJ5;A0A494C035;F2Z2W6;F2Z2Y5	HMGN1_HUMAN	HMGN1	Non-histone chromosomal protein HMG-14	10857	9003.94	11129.9	9247.27	11936.1	7378.02	6449.7	8169.67	13027.8	14415.8	9046.18	14501.2	12693.8	9587.85	4322.22	19646.6	13013.2	13598.4	9590.44	14691.9	9994.54	17907.3	9162.48	14199	10825.5	12691	10047.6	12249.8	15471.9	13137.5	14489.9	9178.96	11656.4	9889.41
P05120	P05120;H7BYS2;H7C004	PAI2_HUMAN	SERPINB2	Plasminogen activator inhibitor 2	7644.92	8146.46	5771.22	6134.07	4531.28	4491.26	23696.7	19140.4	7813.44	9308.29	8827.63	5259.71	6129.83	21710.8	21294	10895.7	9440.88	5795.56	5857.95	5653.23	5792.73	7760.56	9045.37	6364.37	5285.89	15955.1	13344.3	6756.06	8785.03	9843.47	5589.17	28730.2	7260.73	5555.77
P05141	P12236;P05141;P12235;Q9H0C2;V9GYG0	ADT2_HUMAN	SLC25A5	ADP/ATP translocase 2	252621	267115	254116	268229	186645	257580	394153	352787	217506	196067	204394	167473	223167	366298	358234	167438	243568	127527	224530	177904	257580	207686	226283	200491	255275	281081	145209	228801	194276	204035	226214	183140	193020	240987
P05155;P05155-3	P05155;E9PGN7;P05155-2;P05155-3;A0A7I2V2D2;H9KV48;A0A7I2V5R3	IC1-3_HUMAN;IC1_HUMAN	SERPING1	Plasma protease C1 inhibitor		1782.83		4344.45		3227.02	19537.9	13918.5	3741.83			5251.6	8670.86	8138.73	10427.4					9615.08	12272.2				8066.2	10669.5	12324	8826.19	4212.25	3915.53		16573.8		4141.7
P05156	P05156;E7ETH0;G3XAM2;A0A2R8Y3M9	CFAI_HUMAN	CFI	Complement factor I							6407.71																					9037.4
P05161	P05161;A0A096LNZ9;A0A096LPJ4	ISG15_HUMAN	ISG15	Ubiquitin-like protein ISG15			7523.25	7343.93			63432.4	66324.6	5934.31			10947.3	19623.8	71953.7	65186.8				3198.14	20294.7	23562.8			9715.37	21414.3	67136.3	35408.8					56302.1		3690.51
P05164;P05164-2;P05164-3	P05164;P05164-2;P05164-3;J3QSF7	PERM-2_HUMAN;PERM-3_HUMAN;PERM_HUMAN	MPO	Myeloperoxidase	5299.88			4141.72		1211.29	8862.48	12570.7		2576.94	14680.9	3971.95	3673.13	21936.8	27195.2		6361.23			4514.37	3548.26		6600.42		2009.89	11920.4	11352.8					12731.6	5258.79	936754
P05165;P05165-2	P05165;A0A1B0GUX9;P05165-2;P05165-3	PCCA-2_HUMAN;PCCA_HUMAN	PCCA	Propionyl-CoA carboxylase alpha chain, mitochondrial	3778.67	3908.92	4356.29	3393.65		4348.32	3692.28	4437.98	5128.31	5185.45	3220.5	4262.03	3786.79	2839.27	4181.34		3505.58		2661		4801.48				4232.84				3899.67	3997.84	3573.7	3808.89		3067.39
P05166;P05166-2	P05166;E7EX59;E7ETT1;E7ETT4;E7EUY3;F8WBI9;C9JQS9;P05166-2;E9PDR0;E9PEC3	PCCB-2_HUMAN;PCCB_HUMAN	PCCB	Propionyl-CoA carboxylase beta chain, mitochondrial	5331.81	5462.45	4509.98	4170.31	4605.35	5960.86	5413.31	5542.44	6111.57	4255.11	3565.31	4116.41	4107.63	5313.94	3985.42	4176.66	3507.45	3835.13	4110.3	5346.24	4712.63	4503.1	2600.53	5413.95	4759.17	2311.8	2579.05	3517.91	4418.31	4143.39	3248.51	5866.93	4370.56	3648.17
P05198	P05198;H0YJS4;G3V4T5	IF2A_HUMAN	EIF2S1	Eukaryotic translation initiation factor 2 subunit 1	24749	28052.8	31715	29272.2	26511.6	28640.9	29976.8	34596	25574.3	20721.3	22693.8	28821.4	32618.9	24492	26327.7	20081	21371.2	21462.8	29267.6	34404.3	34260.3	23740.7	24803.2	25221.4	31515.5	32476.1	36145.1	27166.3	24479.8	26399	28977.6	28713.9	24762.9	30613.7
P05204	P05204;Q15651;Q15651-2;A0A087WZE9	HMGN2_HUMAN	HMGN2	Non-histone chromosomal protein HMG-17	7727.31	17398.5	5085.54	11024.7	6102.72	7601.67	2565.44	7337.1	11319.2	8963.73	9118.45	9510.1	11103.9	2993.18	6378.79	14319.8	15978.1	9390.41	9166.55	7277.47	5284.36	7309.32	8621.58	8653.92	11929.9	6620.17	1686.35	10223.3	7349.41	13922.8	10145.7	6542.75	9969.5	13776.3
P05362	P05362	ICAM1_HUMAN	ICAM1	Intercellular adhesion molecule 1			5749.47	3116.67	2109.63		10454.9	5709.33	2159.99		1259.64	9920.61	10317	14333.1	9285.71			2653.86	2627.36	7544.26	6172.69			3121.42	2480.89	13555.8	7199.38					10059.9	2806.15	2717.61
P05386	P05386	RLA1_HUMAN	RPLP1	60S acidic ribosomal protein P1	14625.5	16072.9	21664.4	25819.5	26530.9	26525.2	27012.3	25812.2	15823.4	17371	17365.4	21403.1	21151.1	19974.3	23452.1	20943	17155.3	17163.1	20104.4	22053.5	23365.5	18870.6	22776.2	20807.7	25561	17646.4	28579.7		19958.9	26992.4	29393.8	30307.7	21412.1	23803.1
P05387	P05387	RLA2_HUMAN	RPLP2	60S acidic ribosomal protein P2	23810.6	18387.7	21573.7	26378	22453.9	24642.9	24678.3	19038.9	27858.6	24581	22644.4	21675.1	25372.2	16022.5	23279.5	25868.3	30424.3	18821.6	30503.3	27940.6	23018.4	23927.2	30437.5	18576.3	36523.8	26245.2	33181.6	24073.5	28877	31202.7	25982	27115.6	31617.6	26723.7
P05388	P05388;P05388-2;F8VZS0;F8VWS0;F8VW21;F8W1K8	RLA0_HUMAN	RPLP0	60S acidic ribosomal protein P0	42092.5	47733	21785	35197.8	44321.6	44333.4	36007.1	42663.1	43327.4	31291.3	38980.4	25867.8	31676	35801	32178.4	28855.8	36667.9	24177.9	39763.2	33990.1	41391.5	35486.2	41775	37971.6	44824.9	33106	51041	36575.9	33843.5	45649	35238.9	45893.7	34376.7	47887.3
P05388-2	P05388-2	RLA0-2_HUMAN	RPLP0	Isoform of P05388, Isoform 2 of 60S acidic ribosomal protein P0			10899.9			12045.4	23299.2				11005.1		17776.7										19651.7			15885			16006.8				3450.33
P05413	P05413;S4R371	FABPH_HUMAN	FABP3	Fatty acid-binding protein, heart	16091.5			16832.8	11106.2				14420.1	18706.8		5538.92		21433.5	21183.9		13983.1	9978.06	10796.5		6790.72			7161.89						5030.96
P05452	P05452;E9PHK0	TETN_HUMAN	CLEC3B	Tetranectin	4590.12	6136.1			1792.67		3244.18	1381.74	2155.83	1357.4	2198.6		1164.9						2310.14		1460.71	2833.61	6636.44		2062.08	3393.73		2318.92	2950.74	3367.71	3209.51	2013.47		1253.69
P05455	P05455;E7ERC4;E9PGX9;E9PFL9	LA_HUMAN	SSB	Lupus La protein	16295.7	20156.1	15068.2	19203.6	17700.5	18751	13702.4	20501	18699.7	18386.4	19088.7	16325.3	19658.6	12463.6	17045.9	20523.6	25161	14184.7	20047.8	20747	18539.5	16499.2	18995.4	18782.3	22251.2	18730.8	13369.6	17872.6	18180.4	20484.6	20094.8	12696.8	14237.3	20873.1
P05538;P05538-2	P05538;A2ADX3;P05538-2;Q5SR05;Q5SQ91;H0Y7Y7;A0A140T9U9;A0A140T9S2;A0A140T9F0;A0A140T9H0;A0A140T9J1;A0A140T9B0;A0A140T999;A0A0G2JH31	DQB2-2_HUMAN;DQB2_HUMAN	HLA-DQB2	HLA class II histocompatibility antigen, DQ beta 2 chain	4224.53		4041.68	3729.18	4050.35	4543.66			4459.38	3441.02	4707.49					2890.8		2807.36	5506.1				6401.13	3104.19	4478.89			4573.24		5237.7	4133.1		3478.28
P05546	P05546	HEP2_HUMAN	SERPIND1	Heparin cofactor 2							7616.19																					3779.02	5122.98	3243.71
P05549;P05549-5;P05549-6	Q92754;P05549;Q92754-2;C1K3N0;C9JXZ2;H7C5E5;H7C4N4;A0A6E1XE14;P05549-2;P05549-5;P05549-6	AP2A-5_HUMAN;AP2A-6_HUMAN;AP2A_HUMAN	TFAP2A	Transcription factor AP-2-alpha	8856.68	6958.73	8202.48	9338.26	7585.02	10091.1	5447.24	5918.27	10572.2	6277.46	7961.62	6786.36	7242.12	5206.72	7223.12	9463.17	11265.4	8965.05	10026.1	7096.42	6262.98	8577.22	9317.25	9267.14	10301.3	7397.81		9072.47	9208.69	9262.73	9906.41	5319.77	8945.22	8238.46
P05556	P05556;E7EUI6;H7C4K3;A0A7I2V2F9	ITB1_HUMAN	ITGB1	Integrin beta-1	24100.6	29123	29093.7	27828.1	23641.2	17132.8	19404.7	18358.8	32484.9	38623.8	44022.2	24778.4	34305.5	20306.6	19132.5	36253.8	33472.9	41055	41642	16712.4	20026.2	30745	27019.9	26972.3	29330.5	43077.2	8782.2	35638.9	38313	36491.2	21477.7	15989.1	29230.3	29516.7
P05783	P05783;F8VZY9	K1C18_HUMAN	KRT18	Keratin, type I cytoskeletal 18																										3890.02
P05787;P05787-2	P05787;F8VUG2;F8VP67;F8W1U3;P05787-2	K2C8-2_HUMAN;K2C8_HUMAN	KRT8	Keratin, type II cytoskeletal 8	92750.9	113193	40970.1	101070	109779	110193	96980.3	80048.2	101567	75105.9	104351	83096.8	90382.4	98625.5	121171	55408.4	68357.9	90299.2	125043	92636.8	80410.7	59313.2	133364	106179	109678	219656	50112.6	53835.2	100557	92164.2	79952.2	105563		109722
P05976;P05976-2;P08590	P05976;P08590;P05976-2	MYL1-2_HUMAN;MYL1_HUMAN;MYL3_HUMAN	MYL1;MYL3	Myosin light chain 1/3, skeletal muscle isoform	3718.88	3722.8	4406.66	4334.73	5703.67	4293.13	6356.99	2723.42	5151.25	6051.35	3579.19	6722.91	5308.32	6197.66	5062.96	5681.8	3622.78	7518.02	5566.35	7130.57	3395.26	4490.12	4444.72	3730.81	5697.12	6779.31	5463.11	3450.63	6184.94	4197.07	5165.37	7662.17	4609.48	5056.51
P05997	P05997;A0A087WYX9	CO5A2_HUMAN	COL5A2	Collagen alpha-2(V) chain		2549.2								3182.12	1460.43		1016.74						3695.17			2755.67	2533.6					4056.67	4258.22	4097.82		3689.34
P06126	P06126	CD1A_HUMAN	CD1A	T-cell surface glycoprotein CD1a	10704.2	13207.1	8226.97	6426.64	10808	11783.4		6178.95	11133.2	11002.9	11950.4					14602.5	17015.1	3333.79	5727.17			18343	17044.5	5209.85	9787.85			13099.9	11970.6	13502.9	13949.8		5175.58	7957.53
P06132	P06132;A0A1B0GVZ4;A0A1B0GVN9;H0Y5R6;Q5T446;A0A494BZY8;A0A494C0Q8;A0A494C0S8;A0A494C085	DCUP_HUMAN	UROD	Uroporphyrinogen decarboxylase	3678.97		6600.19	2717.42	8260.76	5867.5	2560.07	2521.44	6012.73	5942.38		5362.82	3518.75	4318.97		6229.66	2496.49	7966.95	2899.33	4711.87		6197.94	4281.42	7468.25		3298.54	4110.06	5038.29	4730.12	4145.58	6023.28	4102.08	4161.47	3751.24
P06312	P06312	KV401_HUMAN	IGKV4-1	Immunoglobulin kappa variable 4-1				1809.31		2950.33	15672.8	3206.4			905189		702143	5353.4	4743.7				2702.97	10639.8	8044.37		1260.12		1506.47					1180.19
P06396	P06396;P06396-2;P06396-3;P06396-4;A0A0A0MS51;A0A0A0MT01	GELS_HUMAN	GSN	Gelsolin	77053.2	67031.1	66010.7	57154.4	47682.9	59823.2	66690.9	54821	68126.6	70059.6	68362.9	47189.2	45937	55649.3	46276.8	69282.6	72304	50781.1	49035.6	40817.8	47275.4	60621.9	62441.1	59240.7	59951.5	65424.3	72032.3	65474.6	78079.6	74334.1	81623.7	61711.1	70324.8	62426.1
P06396-2	Q5T0I0;P06396-2	GELS-2_HUMAN	GSN	Isoform of P06396, Isoform 2 of Gelsolin		5536.6									2854.7						2426.11								1792.5					949835				2645.35
P06454;P06454-2	P06454;P06454-2;B8ZZW7;B8ZZQ6;B8ZZA1;H7C2N1	PTMA-2_HUMAN;PTMA_HUMAN	PTMA	Prothymosin alpha	12861.2	17651.2	25760.7	23466	26352.5	32468.2	7044.28	15956	20766.6	9785.21	11229.5	13193.1	14862	4231.88	5727.32	21285.6	18432.7	28478	30326.6	25812.9	17141.5	9012.75	16473.3	32863.5	36009.5	11238.2	16927.7	17455.3	18271.7	20518.5	29423.1	18700.5	32831.2	32699.5
P06493	P06493;E5RIU6;A0A087WZZ9	CDK1_HUMAN	CDK1	Cyclin-dependent kinase 1	2614.26		8211.59	6157.94	7299.66	3302.98	5022.7	4847.96	2446.4	2822.78	2015.43	6269.54	4003.99	2630.45	2658.26	2309.22	1856.82	3476.74	5190.29			2832.48	3235.02	8182.87	7798.1	10535	3530.95	3129.33	3568.33	3151.19	9128.55		4414.99	6050.64
P06576	P06576;H0YH81;F8W079	ATPB_HUMAN	ATP5F1B	ATP synthase subunit beta, mitochondrial	182432	179452	150173	149131	171216	150466	207163	167715	172632	174882	165862	191769	153869	200851	195612	167896	172573	170820	164097	181168	165501	187053	172710	167397	162502	159025	142218	204430	178504	161303	172613	168643	161969	171268
P06702	P06702	S10A9_HUMAN	S100A9	Protein S100-A9	6301.27	3051.36	199280	115638	65425.7	63323.5	259777	227765	4637.78	74881.3	5178.99	481142	478162	224212	272555	29947.6		34358.3	7861.04	239676	244859		4660.74	11585.5	21187.1	203922	14418000000	9407.36	13621.3	9902.9	38417.2	382765	56761.6	39358.2
P06703	P06703;R4GN98	S10A6_HUMAN	S100A6	Protein S100-A6	51491.8	74685.8	76239	66444.9	22744.7	29624.2	111463	97264.5	59772.6	77725.2	72660.6	44295.8	97512.5	81850.6	71474.6	48989.6	69906.3	44931.9	57537.1	31797.9	59976.5	62315.4	63882.5	33749.9	45288	234741	54802.1	83101.6	115449	93137.6	60433.4	82943.9	46398.4	50856.8
P06727	P06727	APOA4_HUMAN	APOA4	Apolipoprotein A-IV	6060.3	4251.24	5679.22		2963.95	4218.77	10180.4	4578.25		3418.45	2792				2893.2		4279.1		3578.36	8469.39	11976.6		4546.56			7562.45		10627.8	5091.15	6814.64	4490.59	4464.76		2044.87
P06730;P06730-2;P06730-3	P06730;D6RBW1;H0Y8J7;P06730-2;P06730-3	IF4E-2_HUMAN;IF4E-3_HUMAN;IF4E_HUMAN	EIF4E	Eukaryotic translation initiation factor 4E	5871.81	5333.2	6810.96	7566.74	6539.21	7397.08	5068.41	7885.22	6022.74	4718.9	6945.28	7616.27	8724.86	6766.74	6818.83	5308.17	6917.98	6888.78	6868.55	5414.77	8925.2	5852.93	7251.41	5997.9	7349.91	7741.57	8267.42	5788.51	5157.14	8048.11	6152.73	7394	5917.45	8724.07
P06733	P06733;A0A2R8Y6G6;P06733-2	ENOA_HUMAN	ENO1	Alpha-enolase	182213	227429	287576	249080	203003	181208	140943	189179	191073	184705	179509	214768	260699	132321	135278	169584	172917	179883	197136	229637	244404	154469	171760	184174	203127	233871	268059	123366	175454	168280	201845	180052	215535	227559
P06737;P06737-2	P06737;P11217;P11216;P11217-2;P06737-2;E9PK47	PYGL-2_HUMAN;PYGL_HUMAN	PYGL	Glycogen phosphorylase, liver form	20963.2	24232.2	30725	36917.9	24573.2	26633.1	14394.3	22800	24488.5	28321.8	36819.8	29664.7	41066.6	23067.8	27361.9	26512.4	32205.9	29021.7	33604.9	29838.6	44015.8	25133.4	26077.7	26587	28922.1	27310.7	32399.6	30062.9	33742.2	37838.6	29274.1	20919.4	30191.2	37164.6
P06744	P06744;A0A2R8Y6C7;P06744-2;A0A2U3TZU2;A0A0J9YX90;A0A0J9YXP8;A0A0J9YYH3;K7ENA0;K7EQ48;K7EPY4	G6PI_HUMAN	GPI	Glucose-6-phosphate isomerase	67508.4	81689.9	110961	97508.9	79611.7	74675.6	39492.9	67124.3	59398.9	60904.3	77347.3	92018.4	99713.7	59014.3	60527.1	66715.8	71526.9	67670.9	71150.1	79425.1	95963.2	68451.8	79664.9	65595.6	72050.9	50094.2	84123.9	44816.6	77911.6	75384.6	72513	55657.5	83385.6	88961.5
P06746	P06746;E7EW18;H0YBJ0;E5RIJ0	DPOLB_HUMAN	POLB	DNA polymerase beta		3317.59	5328.34	6050.52	6951.32	6935.73	2763.96	5106.73	4449.19	4545.21	4361.78	6105.7	5446.48	4141.85	4361.18				4167.8	3221.13	2570.39	4466.31	3962.33	7413.37	5095.81	2685.15	5125.38	6219.77	3786.93	4496.38	6060.39	3387.26		5296.98
P06748	P06748;P06748-2;P06748-3;A0A7I2YQC0;E5RGW4;A0A7I2V2X9;A0A7I2V3G5;A0A7I2V433;A0A7I2V3U2;A0A7I2V4G8;A0A7I2V579;A0A7I2V5S2	NPM_HUMAN	NPM1	Nucleophosmin	129870	134544	170043	176797	190663	216753	117254	182053	152673	142642	130082	193084	205979	103879	139957	192624	164046	138236	153564	207242	147046	130576	158918	201123	184247	284804	167020	159448	168738	154463	249155	137984	170063	175638
P06753	P06753;J3KN67;A0A494C0P6;A0A2R2Y2Q3	TPM3_HUMAN	TPM3	Tropomyosin alpha-3 chain		11596.6		15267.2	20775.7	11826.3	14280.1	13550		10529.6		11234.7	22399.3		15975.4	16657.5		16560.7		20168.2	14758.4		13595.4	15647.4	14864		19550.5	18944.7						12058.4
P06753-2	P07951;P09493;P06753;P67936;Q5TCU3;J3KN67;P09493-8;P09493-9;P09493-2;P09493-3;P09493-4;P09493-5;P09493-6;P09493-7;A0A0S2Z4G6;P67936-2;A0A2R8Y5V9;P06753-2;P06753-3;P06753-4;P06753-5;P06753-6;P06753-7;A0A2R8YHD2;A0A2R8YGX3;A0A2R8YH90;H0YL42;H0YKJ4;A0A2R8YE05;H0YKX5;H0YK48;A0A2R8YEU4;B7Z596;A0A494BZZ2;A7XZE4;Q6ZN40;H7BYY1;A0A494C0V8;A0A494C0P6;U3KQK2;P07951-2;P07951-3;K7ENT6;P09493-10;A0A2R2Y2Q3;F5H…	TPM3-2_HUMAN	TPM3	Isoform of P06753, Isoform 2 of Tropomyosin alpha-3 chain	168785	199182	199328	195321	180318	170574	169681	187037	185420	161848	176753	168315	217819	195548	194495	152755	163109	171951	198462	178811	217336	150262	167705	151859	191146	211964	194095	161881	162526	178339	175821	222510	164615	194212
P06756;P06756-2;P06756-3	P06756;P06756-2;P06756-3	ITAV-2_HUMAN;ITAV-3_HUMAN;ITAV_HUMAN	ITGAV	Integrin alpha-V	4492.16	3784.38	7285.11	5258.93	6256.35	4054.74	3667.8	2497.26	3220.2	5455.63	4358.38	1771.12	4976.9		3384.89	6431.43	3994.88	7586.32	5365.61	4628.02	4676.45	3236.95	3844.68	5146.67	4748.01	3171.19		4329.83	4569.53	4141.53	4870.2	3250.44	5181.62	4354.39
P06865	P06865;H3BU85;H3BTD4;H3BS10;H3BP20;A0A804HIQ5;A0A804HJ97;A0A804HIU3;A0A804HIC8;A0A804HLJ5;A0A804HKX5	HEXA_HUMAN	HEXA	Beta-hexosaminidase subunit alpha		4684.9		8511.33		5041.88		5297.6			6947.09		8323.44						5890.75		5645.53				6519.88					4690.11				6583.84
P07099	P07099;B1AQP8	HYEP_HUMAN	EPHX1	Epoxide hydrolase 1	7893.21	5601.93	3880.41	5116.68	8302.51	5508.22	6789.15	6761.18	4320.1		5153.23		4207.65	11987.6	6327.44	3307.21	5423.87				5156.59	4640.5	4430.61		6509.88	5585.49	7305.76	5805.39		4456.35	10249.9	5993.1	6358.49	5819.31
P07108;P07108-2;P07108-3;P07108-4;P07108-5	P07108;P07108-2;P07108-3;P07108-4;P07108-5;A0A0A0MTI5;B8ZWD1	ACBP-2_HUMAN;ACBP-3_HUMAN;ACBP-4_HUMAN;ACBP-5_HUMAN;ACBP_HUMAN	DBI	Acyl-CoA-binding protein	13866.8	10031.5	9353.97	9697.24	11737.1	9483.63	9002.41	10382.1	13797.9	10153.1	12549.8	8840.8	7924.61	8891.07	10715.9	17380.1	15084.7	14416.3	11998.5	10801.5	12349.5	16091.8	15305.6	15948	15380.8	2483.66	17825.2	6221.37	20765.9	16460.6	15162.4	14103.2	20099.3	18463.9
P07195	P07195;A8MW50;C9J7H8;A0A5F9ZHM4;F5H793;A0A3B3IS95	LDHB_HUMAN	LDHB	L-lactate dehydrogenase B chain	37805.4	35316.8	23616.4	25559.7	18017.5	15547.8	24865.5	36097.3	28921.9	28997.8	33264.1	14510.6	25078.1	14420.1	13712.1	37453.2	46524.2	23811.3	29071.7	32431.2	34655.3	23471.7	28201.5	25509.1	31557.4	18241	19180.4	22851.9	31214.9	38424.6	34323	21399	20962.2	23738
P07197	P07197;P07197-2;E7ESP9;E7EMV2	NFM_HUMAN	NEFM	Neurofilament medium polypeptide							2458.13																						1119.14
P07203	P07203;P07203-2;A0A2R8Y6B6;A0A7I2YMD7;A0A7I2UQ36	GPX1_HUMAN	GPX1	Glutathione peroxidase 1	7152.97	7669.29	6049	7683.97	8540.79	6259.17	10692.8	6039.36	8714.8	8762.86	10510.8	6764.19	9878.38	6120.91	6192.12	10423.8	11514.5	9051.64	8798.51	4669.43	5704.23	8004.86	10092.8	4726.45	7819.34	10736	4738.49	8578.52	11283.5	12224.8	7568.91	6485.73	5349.47	7391.41
P07205	P07205	PGK2_HUMAN	PGK2	Phosphoglycerate kinase 2	7248.47		17601.7		10944.9		5568.46			16111.3		11428.2		7418.86	6778.46	8400.97				9357.25	1306.99	7654.22				5936.31	10398.2	6754.06	8171.32		9503.28	12397.2	6762.43
P07225	P07225;A0A0S2Z4L3;G5E9F8;A0A3B3ISJ1;A0A3B3IUA6;A0A3B3IRK9	PROS_HUMAN	PROS1	Vitamin K-dependent protein S	2535.01	2610.74	3568.27	2269.18	2228.89	1418.1	12231.6	3678.97					2720.82	3326.18	3778.35						2192.13					3381.5	3536.91	3604.05	1607.62	1511.05		2363.94		1698.64
P07237	P07237;A0A7P0T9D6;A0A7P0T9K9;A0A7P0T9U6;A0A7P0T8C0;A0A7P0T8J3;A0A7P0T8X1;H0Y3Z3;A0A7P0TA35;A0A7P0TA97;A0A7P0TA71;A0A7P0TB26;H7BZ94;B3KTQ9;I3L4M2;I3L514;I3L3P5;I3L0S0	PDIA1_HUMAN	P4HB	Protein disulfide-isomerase	52622	47290.8	57648	51658.8	61068.5	51359.9	47958.4	59704.2	47089.2	44596.3	43750.5	63875.1	59241.7	64472.3	67805.3	52578.6	49055.7	42163.4	43256.1	75826.9	75465.2	38136.4	42205.1	47279.8	48392.8	37774.6	99157	43823.8	50950	55378.8	47060.5	62704.1	55159.3	54681
P07305	P07305;P07305-2	H10_HUMAN	H1-0	Histone H1.0	139447	132176	151765	147931	120061	107961	71417.8	105134	174549	257102	213386	179695	169682	118206	107131	244045	244065	154304	130015	150640	113306	148649	152151	99676.6	87431.8	144502	138421	167788	187853	174067	141996	132577	143230	124576
P07311	P07311;G3V2U7	ACYP1_HUMAN	ACYP1	Acylphosphatase-1	1796.73		1323.58	728448		844817		603856	1013.88		1868.08	1111.85	774033	742993	381238	1432.98	1492.31	1373.3	802304	1012.41	1105.25	1129.54	1489.58		1130.23	322499		846682	1684.2	1331.71	1453.36	1043.27	729818	1587.49
P07315;P07316;P11844	P07315;P11844;P07316	CRGA_HUMAN;CRGB_HUMAN;CRGC_HUMAN	CRYGA;CRYGB;CRYGC	Gamma-crystallin C		6967.29		10873.8				15627.1			6032.85		20063.7		21035.5		3784.11		8332.43		15473.1		6278.36		6806.84					9968.22				6944.56
P07339	P07339;F8W787;C9JH19;A0A1B0GVD5;A0A1B0GV23;A0A1B0GWE8;A0A1B0GVP3;A0A1B0GW44;H7C469	CATD_HUMAN	CTSD	Cathepsin D	33908.2	36438.1	37377.6	39557.9	35855.3	42053.1	43363.8	47220.1	42035.2	49497.4	34703.8	50389.3	47064.7	35272.3	37529.6	23253.5	30823.5	34773	46597.8	33737.6	46093.4	28346.6	29041.4	25197	33495.2	44230.1	88265.5	30822.6	28495.5	28576.1	33202.8	31504	31501.9	32370.4
P07355;P07355-2	P07355;A6NMY6;H0YMW4;H0YL33;P07355-2	ANXA2-2_HUMAN;ANXA2_HUMAN	ANXA2	Annexin A2	547701	559360	404816	425938	357207	429724	375673	361016	540377	517619	587171	278184	357313	465073	462540	448013	489282	412492	495318	303457	407338	508559	525922	374265	434553	408242	359876	393353	480410	536277	417872	429830	488640	502545
P07358	P07358;F5GY80;F5H7G1	CO8B_HUMAN	C8B	Complement component C8 beta chain					1295.73		13484.2				1952.64				1660.84											4391.92		3127.25				2346.13
P07360	P07360	CO8G_HUMAN	C8G	Complement component C8 gamma chain							14268.2	3135.68																		5171.66						6481.23
P07384	P07384;E9PRM1;E9PSA6;E9PQB3;E9PLC9;E9PMC6;E9PLX0;E9PJJ3;E9PJA6;E9PIA9	CAN1_HUMAN	CAPN1	Calpain-1 catalytic subunit	74976.4	70394.9	64843.9	67443.5	66669.7	57727.5	51726.6	57006.5	75469.1	79564.2	75425.4	63543.7	67770.3	60135.7	56990.8	64660.9	67307.6	72751.9	73414.8	62998.3	69411.5	76083.9	75335.5	55441.4	72811.1	66870.1	64610.7	69447.8	72919.2	72816.5	57293.4	65369.9	81080.9	76172.8
P07437	P07437;Q5JP53;Q5ST81	TBB5_HUMAN	TUBB	Tubulin beta chain	122831	159192	145089	144230	177522	143117	144500	129233	141202	112354	123785	147387	147084	134399	131583	120524	119582	133313	151023	134018	144273	101949	115203	155829	172957	188920	126647	123734	142806	145759	202723	136762	150159	167599
P07476	P07476	INVO_HUMAN	IVL	Involucrin	10573.5	8425.43	19766.7	9569.62	12154.2	10035.1	86432.5	65624.6	5565.56	6529.5	7560.2	35748.8	27089.8	34818.7	34136.9	7365.64	5498.95	7590.26	6089.45	44352.6	43072.1	3783.21	3212.22	12250.8	10684.1	30210.5	74364.6	5037.1	7375.15	8257.18	7434.14	80688.8	10531.3	6949.22
P07477;P07478;Q8NHM4	P07478;Q8NHM4;P07477;E7EQ64;H0Y8D1;A0A0J9YYC8;A6XMV8;A6XMV9	TRY1_HUMAN;TRY2_HUMAN;TRY6_HUMAN	PRSS1;PRSS2;PRSS3P2	Serine protease 1	29521	12882.4	18589.4	15901.1	21555.8			10925.4	16129.7	29462.6	21346.6	19823.9		20472.4	17601.9	27993.9	22394.8	31220.3					22071.8	26043.8	14398.5	13302.6	16378.7	32036.9	20627.4	14095	16005			10762.6
P07585	P07585;F8VWU0;F8VXZ8;F8VUF6	PGS2_HUMAN	DCN	Decorin	4651.73	7345.39		1737.99		3256.51		1407.74	2740.54	2979.05	3872.82		2024			2259.63	3105.91		3227.36		1148.33	4259.97	5502.08	2663.58	2154.21	2493.89		4079.55	2908.96	4409.56	2547.08	5041.86	3456.77	4199.14
P07602;P07602-2;P07602-3	P07602;Q5BJH1;C9JIZ6;P07602-2;P07602-3	SAP-2_HUMAN;SAP-3_HUMAN;SAP_HUMAN	PSAP	Prosaposin	6302.27	10845.2	8667.61	10603.7	12967.5	13205.6	8477.31	9950.33	11073.9	11446.1	12716.2	10276	13250.1	8139.17	8840.85	7465.33	10442.3	11299.1	13838.7	13168.6	16139.6	8381.38	8774.68	8214.69	14644.1	4300.07	12888	9694.07	6366.93	12101.9	12507.6	10165.2	9545.67	10723.8
P07686	P07686;H0YA83;Q5URX0	HEXB_HUMAN	HEXB	Beta-hexosaminidase subunit beta	7074.25	5515.55		7774.38	2628.69	6688.9	7798.62	9523.45	5910.63	7180.12	9447.83	4281.85	6973.82	5650.52	6316.24	6517.03	7326.8		8003.52		6730.94	6221.45	7439.81		7311.06	7084.81	7009.59	4485.69	5171.69	7722.05	5997.68	5754.12	5504.29	7888.27
P07737	P07737;K7EJ44	PROF1_HUMAN	PFN1	Profilin-1	99952	108199	107413	101919	88222.9	100874	81482.8	101128	120584	101829	103058	113955	117518	76023.7	76259.9	113680	110079	110256	106533	107915	107787	107762	118726	117363	114167	133437	90038	85527	105172	108804	98365.5	103339	121372	116062
P07741	P07741;H3BSW3;H3BQF1;H3BQB1;H3BQZ9;P07741-2	APT_HUMAN	APRT	Adenine phosphoribosyltransferase	46952	51959.1	34104.1	30136.6	30324.2	32839.7	49418.3	44573.2	49430	37739.6	42626	36600.4	27643	34113.2	36432.3	42403	41080.9	48712.1	42594.3	36588.6	32833.3	42715.3	49296.5	40583.8	35989.6	22928.7	34523.3	20797.8	50937.7	51229.4	31861.4	44047	34461.9	34676
P07814	P07814	SYEP_HUMAN	EPRS1	Bifunctional glutamate/proline--tRNA ligase	29383.7	25344.2	29412.8	28254.5	30309	29484.6	30449.5	28523.1	28349.8	28428.1	27525.4	27617.2	28536.6	25983.8	24279.5	27424	25944.8	28376.3	28387.9	29471.4	32540.9	28234.8	28082.8	29318.7	31046	24146.7	30314.5	26475.5	24452.1	25843.2	30498.5	27753.4	30463.9	29055.8
P07858	P07858;A0A7P0NGZ6;E9PCB3;E9PS78;E9PSG5;E9PQM1;E9PR21;E9PNL5;E9PLY3;E9PKQ7;E9PHZ5;A0A7I2YQK9;A0A7I2V2J1;A0A7I2V302;A0A7I2V440;A0A7I2V4S6;A0A7I2V4Z9;A0A7I2V668	CATB_HUMAN	CTSB	Cathepsin B	6363.66	8029.26	21322.6	12278.4	13517.4	11842.4	13890.7	11940.4	10578.6	31820.6	5481.52		21612.7	9929.23	12517.4	5791.96	8173.9	3795.46	9239.51	16537.7	11006.7	9148.8	9152.02	5563.28	7101.11	17571.6	13957	20091.6	13233.5	10344.9	14314.7	9913.34	9732.56	9098.29
P07900;P07900-2	P07900;P07900-2	HS90A-2_HUMAN;HS90A_HUMAN	HSP90AA1	Heat shock protein HSP 90-alpha	167124	159218	152357	140657	174161	161320	188675	212419	159119	135264	139871	195237	197255	181282	169071	145735	132876	133181	147077	211886	216209	136925	128620	176673	185308	208320	249737	143982	151867	154984	169268	287179	172405	167989
P07902	P07902;G3V3U5;G3V223;F2Z2X9;G3V4G9	GALT_HUMAN	GALT	Galactose-1-phosphate uridylyltransferase	7337.34	6223.89	7318.57	6447.34	5636.73	6922.68	7203.88	3190.33	7439.77	6355.68	6164.95	4706.53	5980.91	6811.23	4055.23	8132.26	6702.97	7549.12	5902.94	4636.27	5238.62	6441.94	6985.48	6663.81	5096.76	5773.59		6041.8	8140.51	6265.06	6399.9	4453.17	7678.57	5752.34
P07910-2	P07910;B4DY08;G3V5V7;G3V555;G3V4W0;G3V575;G3V576;G3V4C1;G3V2Q1;G3V2D6;B2R5W2;P07910-2;P07910-3;P07910-4	HNRPC-2_HUMAN	HNRNPC	Isoform of P07910, Isoform C1 of Heterogeneous nuclear ribonucleoproteins C1/C2	84152.2	79667.5	105010	104534	76891.7	103292	72557.8	104433	101792	99287.8	80904.4	88557.2	134676	86078.9	95918.4	89031.2	112809	92892.2	104806	100839	91918.3	97025.7	101169	90984.1	106671	123435	72209.1	125947	99095.7	104032	93093.8	87213.1	94443.8	100511
P07942	P07942;C9J296;E7EPA6;G3XAI2;A0A7I2V2J0;A0A7I2V2R2;A0A7I2V2T9;A0A7I2V3I5;A0A7I2V3J7;A0A7I2V407;A0A7I2V4J9;A0A7I2V5X5;A0A7I2V682;A0A7I2V5R0;A0A7I2V5T9	LAMB1_HUMAN	LAMB1	Laminin subunit beta-1							899.73	928501					556374				1297.35								930049					404105
P07947	P07947;J3QRU1	YES_HUMAN	YES1	Tyrosine-protein kinase Yes	5016.42	5054.26	6511.49	4913.6		4677.38	6494.25	6474.88	5377.27	6941.21	5104.69	3943.55	5043.15	5859.02	5207.04		5476.34	4569.14	5159.93		5134.7	7464.4	5116.22		4893.15	5351.09	8043.27	4425.73	5214.57	4900.32	4604.99	4421.99	3729.32	4606.09
P07951-2;P07951-3	A7XZE4;P07951-2;P07951-3	TPM2-2_HUMAN;TPM2-3_HUMAN	TPM2	Isoform of P07951, Isoform 2 of Tropomyosin beta chain	7579.76	6856.33	5946.26	5837.62		6605.68	72233.2	6438.73		9908.65	53105				8377.89						4796.8			45053.4			81989	53957.8		5151.97		4892.15	3821.1
P07954;P07954-2	P07954;A0A804HI24;P07954-2;A0A804HKE6	FUMH-2_HUMAN;FUMH_HUMAN	FH	Fumarate hydratase, mitochondrial	16637	17299.2	18657.9	14824.7	17446.1	16199.1	19764.5	17105.8	16860.1	17953	15900.8	17146.9	13138.4	17097.4	17150.4	18000.3	14477.6	16852.8	14130.1	16750.8	15158.4	15394.8	13602	18316.8	16795.5	14681	12463.3	18166.5	16416.7	13971.6	19554.4	15712.9	17208.2	16670.3
P08123	P08123;A0A087WTA8	CO1A2_HUMAN	COL1A2	Collagen alpha-2(I) chain	12740	117305	85136.5	45255	48919.3	12343.5	69856.3	16471.2	67180.8	69952	43439.9	109488	61716.5			26597.6	27955.7	120264	97263.2	67647.2	10463.8	118873	76204.8	79563.7	16206.7	129989	54378.7	275805	186422	113644	102047	592754	75491.9	24944.3
P08133;P08133-2	P08133;P08133-2;E7EMC6;E5RK69	ANXA6-2_HUMAN;ANXA6_HUMAN	ANXA6	Annexin A6	3666.01	4700.46	3945.67	4365.97	5311.27	2878.6	6673.29	6576.76	3154.97	6291.67	5694.53	5573.01	6736.8	6944.66	7408.56	9292.05	7906.63		3349.43	3116.53	5600.24	1484.01	3211.8		2583.63	11975.2	5770.84	3606.25	4586.74	5336.46	4834.16	4275.63	4412.46	3649.89
P08134	P08134;Q5JR08	RHOC_HUMAN	RHOC	Rho-related GTP-binding protein RhoC		3794.75		5174.87		5675.25	8872.81				7689.86	5194.84	5095.21		5536.15		3056.23		6205.08		5165.82	2209.28						2322.92		7280.16				6777.99
P08195;P08195-3;P08195-4	P08195;J3KPF3;H0YH36;A0A7P0T9F7;A0A7P0T8F1;A0A7P0T8U7;A0A7P0TBF8;A0A7P0TAN7;A0A7P0TAS6;A0A7P0Z4P5;A0A7P0Z4A0;P08195-2;P08195-3;P08195-4;F5GZI0;F5GZS6;F5H056	4F2-3_HUMAN;4F2-4_HUMAN;4F2_HUMAN	SLC3A2	4F2 cell-surface antigen heavy chain	5342.75	4667.01	5229.51	3353.64	4064.63	3655.33	4501.66	4633.07	4745.69		4355.85	4184.98	4864.04	3016.51	4573.26	1474.52		2859.35	3947.32	4482.66	3359.74	3958.7	3396.35	3616.05	4502.99	5609.08	5626.49	5714.78	2083.28	4485.51	4964.29	3448.08	2949.54	5164.83
P08236;P08236-2;P08236-3	P08236;P08236-2;P08236-3	BGLR-2_HUMAN;BGLR-3_HUMAN;BGLR_HUMAN	GUSB	Beta-glucuronidase				4808.48		2253.52		3473.05			3396.3		4946						4589.22		3979.62		3646.44		2868.66					2334.84				3377.85
P08237;P08237-3	P08237;A0A2R8Y891;F8VZI0;F8VP00;P08237-2;P08237-3	PFKAM-3_HUMAN;PFKAM_HUMAN	PFKM	ATP-dependent 6-phosphofructokinase, muscle type	5911.8	5476.28	7302.18	7054.58	3442.02	4537.91	5194.66	8163.28	5315.06		4462.07		5060.59	6271.75	4945.99		2315.22		6773.78	3393.29	4982.19	4871.49	5002.19	5727.54	8123.54	5506.11		5007.56	4761.15	5477.32	5743.67	3447.56	4239.9	6828.62
P08238	P08238	HS90B_HUMAN	HSP90AB1	Heat shock protein HSP 90-beta	124687	117724	125529	129103	124626	132500	165465	184385	128207	78881.2	79338.3	138317	147251	138074	141502	90908.8	86908	113708	93625.6	160231	180476	100226	99646.3	126092	146808	210318	198631	125832	105079	106222	123067	175819	102318	124835
P08240;P08240-2	P08240;P08240-2	SRPRA-2_HUMAN;SRPRA_HUMAN	SRPRA	Signal recognition particle receptor subunit alpha	4343.45	6036.12	4211.85	5435.99		5318.09	7487.31	6879.56	4387.01	4410.9	4384.5		5694.57	7210.27	7769.91		4747.94		4697.43		5013.86	3389.6	4752.66		5884.29	6953.94		4550.23	3186.64	3749.2	4989.79	3952.12	3739.29	5048.36
P08243;P08243-2;P08243-3	P08243;P08243-2;P08243-3	ASNS-2_HUMAN;ASNS-3_HUMAN;ASNS_HUMAN	ASNS	Asparagine synthetase [glutamine-hydrolyzing]		4733.53		3877.2		5730.1		5800.03			3292.91		4870.75		3351.3		2863.29		2749.22		7125.97				4876.77									4733.22
P08246	P08246	ELNE_HUMAN	ELANE	Neutrophil elastase								3656.87					5811.65	12691.9	8147.77											3202.19	3685.31					4027.88	5699.89
P08254	P08254	MMP3_HUMAN	MMP3	Stromelysin-1						9457.01	4575.9									11105.3	12959.9					7556.93	9981.14			8511.83		9616.52				7523.01
P08294	P08294	SODE_HUMAN	SOD3	Extracellular superoxide dismutase [Cu-Zn]	7248.3	9957.13	7635.64	8415.23	6381.43	11987.1	3894.07	3522.15	11595.3	15467.2	15517.7	2413.48	7001.38		1440.82	17784.6	27226	14495.6	14521.2	6256.17	9236.39	10276.5	14745.6	27555.3	18118.2	3900.64		16448.1	17187.3	23973.2	20019.1	6131.11	9505.54	9855.88
P08311	P08311	CATG_HUMAN	CTSG	Cathepsin G			4255.61	2283.94			11548.7	8179.29		3011.94		1898.36	3226.22	17170.5	21833.5	3085.25		2673.99		2038.61	1971.72					22527.2	7583.94	4500.93			1454.77	8072.35	5918.28	5078.64
P08493;P08493-2	P08493;P08493-2	MGP-2_HUMAN;MGP_HUMAN	MGP	Matrix Gla protein							5897.44										1833.93															2600.95
P08559-4	P08559;P29803;P08559-2;P08559-3;P08559-4;Q5JPU3	ODPA-4_HUMAN	PDHA1	Isoform of P08559, Isoform 4 of Pyruvate dehydrogenase E1 component subunit alpha, somatic form, mitochondrial	25834.6	26910.2	22676.7	23063.8	21275.6	22973.3	30525.1	24084.8	24161.6	27317.5	26491.4	17997.3	20165.4	30806.1	28281.7	25958.4	25216.6	25571.6	22894	20714.9	19389.1	27454.1	22635.3	21528.7	20638.5	23693.6	11876.2	25787.7	27512	21211.4	23221.9	18998.9	20556.8	21156.7
P08571	P08571;D6RFL4	CD14_HUMAN	CD14	Monocyte differentiation antigen CD14			2604.23				5776.44	3700.31				5847.61	4270.85	3320	3263.69											6809.44	6603.87				1610.06	3922.67		2188.7
P08572	P08572	CO4A2_HUMAN	COL4A2	Collagen alpha-2(IV) chain		6735.44	3908.18	2267.41	3136.8	1699.09		1169.68	5002.71	8377.58	7834.16	2975.81	4008.08			2580.54	6008.73	7740.85	5675.33	1646.34		5324.92	5786.49	4076.89	2560.76	4689.86	1988.82	11458.8	11504.2	12215.9	2427.21	3232.94	4978.42	1731.33
P08574	P08574	CY1_HUMAN	CYC1	Cytochrome c1, heme protein, mitochondrial	12229.2	12736.9	10687	14895.7	8483.81	14445.2	18728.9	14468.5	13915.2	10030.9	14804.4	9197.25	11152.7	12837.4	16312.4	9153.45	12220.6	10177.3	12704.6	10974.9	14168.9	12212.5	14542.4	10747.1	13672.8	10302.8	6658.49	13599.5	11060.8	15225.9	13169.4	10944.3	10296.6	15461.2
P08575;P08575-10;P08575-4;P08575-5;P08575-6;P08575-7;P08575-8;P08575-9	P08575;P08575-10;A0A075B788;M3ZCP1;E9PKH0;P08575-4;P08575-5;P08575-6;P08575-7;P08575-8;P08575-9	PTPRC-10_HUMAN;PTPRC-4_HUMAN;PTPRC-5_HUMAN;PTPRC-6_HUMAN;PTPRC-7_HUMAN;PTPRC-8_HUMAN;PTPRC-9_HUMAN;PTPRC_HUMAN	PTPRC	Receptor-type tyrosine-protein phosphatase C	2831.24			3579			4419.1	3894.09	1974.31		2471.18		1844.42	4673.65	3048.28		1343.38		2405.72		2175.75	2557.13	1546.29		3336.12	6101.85		2278.99				1832.33		2423.98
P08579	P08579	RU2B_HUMAN	SNRPB2	U2 small nuclear ribonucleoprotein B''	3459.03	4294.51	4064.29	5615.38	6109.68	5302.41	2839.95	6422.92	4359.18	3625.08	4742.92	4968.34	6396.87	3385.53	4820.87	4385.49	5237.66		5331.06	3725.06	4461.65	4506.91	5299.89	4596.19	6140.83	6289.62	2858.35	3991.28	3512.34	5098.49	4415.33	3365.21	3493.08	5981.59
P08603	P08603	CFAH_HUMAN	CFH	Complement factor H			1656.15		2204.03		24689.1	5583.87			1453.94		2694.81	6090.73	4528.22				1193.49		986103				1126.64	5013.64		7458.26		1476.53	1227.96	4510.56		2492.28
P08621	P08621;P08621-4	RU17_HUMAN	SNRNP70	U1 small nuclear ribonucleoprotein 70 kDa	32411.9	29517	56024.1	51863.4	48175.9	50773.4	37107.6	44854.8	41811.4	39229.1	30392	55383.3	55315.7	31995	40031.4	52398.5	44517.9	51179.3	45253.3	50561.8	36429.1	41555.8	43384.2	52944.6	46343.3	60108.5	33866.1	53349.6	46062.7	40922.1	50636.4	41170.6	42805.2	42261.2
P08651;P08651-2	P08651;P08651-2;P08651-3;P08651-4;P08651-5;P08651-6;A0A286YEX4	NFIC-2_HUMAN;NFIC_HUMAN	NFIC	Nuclear factor 1 C-type	10003.7	11908.9	10190.3	11897.7	10190.1	14297.3	3896.98	8985.29	15301.6	13029.7	14612.3	8315.2	9715.87	5551.36	7155.88	16909.7	20872.6	13471.4	16238	7383.78	7667.63	14676.7	15997.5	11297.7	15015.6	6970.72		14283.7	14724.4	17777.2	13000.5	7474.46	12332.2	15761.5
P08670	P08670;B0YJC4	VIME_HUMAN	VIM	Vimentin	107904	153267	123136	128069	145002	125532	171107	153755	201838	145836	180729	98208	166152	151222	80359.3	186243	134214	132963	141086	62855.6	56299.1	134250	136187	160736	175187	320812	116869	263849	150641	156547	386722	128797	149838	150288
P08697	P08697;C9JPV4;P08697-2;A0A0J9YWQ3;A0A0G2JPA8	A2AP_HUMAN	SERPINF2	Alpha-2-antiplasmin	2904		1468.34		1338.13	1536.85	84919.3	11230.9					1530.58	7565.94	4730.18		2377.66					4195.07	1840.15	3172.86		13496.6		4045.14	2867.98	3552.41		10724.3
P08708	P08708;A0A075B716;H0YN88;H3BNC9	RS17_HUMAN	RPS17	40S ribosomal protein S17	13611.5	17415.7	13007	14110.3	16393.8	13884.5	16867.9	9496.55	14764.9	8600.04	12777.5	12559.1	10633.7	11500.9	12574.5	14927.1	11644.9	11139.4	12469.8	16798.7	13516.8	12240.8	11335.7	10556.7	11922.7	13463.8	13209.1	14694.8	13558	10532.9	18052.6	14202.6	14858.4	11490
P08727	P08727;P13646;P13646-2;P13646-3;K7EMS3;K7ERE3	K1C19_HUMAN	KRT19	Keratin, type I cytoskeletal 19	95717.4	98160.8	38529.2	50471.7	22385.2	30397	101891	44832.8	81838.3	96912.4	60299.2	50398.6	59513.8	58312.8	46676	123994	105316	54710.2	39776.2	33672.5	31205.6	66921.4	34225.9	76236.8	57163.8	152221	35044.6	146083	86503.6	77011.2	100968	63180.2	58403.6	42361.8
P08729	P08729;A0A1W2PRP1	K2C7_HUMAN	KRT7	Keratin, type II cytoskeletal 7		21490.6		9463.33							13544.2				13131		13557.6
P08754	P08754	GNAI3_HUMAN	GNAI3	Guanine nucleotide-binding protein G(i) subunit alpha-3	32797	30982.9	29096.7	29581.6	31132.8	35914.7	31970.2	32211.6	38609.3	26362.6	31171.2	26213	30456.3	34514.2	31734.1	25810.2	27371.8	30516.4	26352.4	30450.7	34691.8	36634.5	33785.5	24215.6	29007.7	26344.1	18114.9	25869.1	34351.8	34707.2	32442.1	36686.7	29839.7	29646
P08758	P08758;D6RBL5;D6RBE9	ANXA5_HUMAN	ANXA5	Annexin A5	99409.3	102293	80552.9	81646.1	61186.5	65512.5	67404.6	65804.4	106119	109740	113349	57154.7	67400.1	75316	61435	98714	105541	70598.8	71139.7	41382.7	40774.1	90941.8	91078.7	69298.9	70725	119878	52736.5	76817	121091	122005	105367	75747.1	72771.6	73962
P08779	P08779	K1C16_HUMAN	KRT16	Keratin, type I cytoskeletal 16	17995.1	19972.9	920587	599014	496834	345021	108077000000	500426	17985.9	17284.4	7729.94	102862000000	102646000000	529455	446121	8472.97	5576.74	108710	111551	10282000000	107781000000	15140.9	13730	36403.1	73664.3	108049000000	325787000000	48515.5	18219.6	12071.2	57472.4	630509	280710	297772
P08865	P08865;C9J9K3;F8WD59;A0A0C4DG17	RSSA_HUMAN	RPSA	40S ribosomal protein SA	100389	80227.2	117124	115539	128010	102871	118179	106409	113133	84086.8	92824.7	118067	103690	93326.5	88502.8	86788.2	92908.6	108435	99344.9	101499	97324.3	108767	106395	116846	119635	102053	111540	126085	95821.1	93716.4	123940	132980	111324	116403
P09012	P09012;M0R2B8;M0R221;M0R268;M0QXK2;M0QZG7	SNRPA_HUMAN	SNRPA	U1 small nuclear ribonucleoprotein A	8697.31	7043.13	10005.2	9427.81	10832.3	8913.82	6147.23	9130.87	8968.42	7517.58	7937.88	9929.96	12408.8	6858.13	7235.37	9915.59	9452.5	10072.3	10545.7	10751.3	8121.71	8617.61	9494.44	8778.19	11769.8	10306.7	7549.77	9509.47	9194	10267.1	9828.12	8889.97	8325.9	10718.3
P09104;P09104-2	P09104;P09104-2;F5H0C8	ENOG-2_HUMAN;ENOG_HUMAN	ENO2	Gamma-enolase	2220.93		2636.75														2980.19	3175.51	2414.58										3325.37	1805.99	2003.44	2217.86
P09110	P09110;P09110-2;H0Y4D4;C9JDE9;H7C131	THIK_HUMAN	ACAA1	3-ketoacyl-CoA thiolase, peroxisomal	4997.18	4399.84	7402.36	5927.25	6834.14	4922.23	7828.77	6345.03	2246.49	2881.37	3213.78	8050.96	6323.18	5731.16	6768.88	3901.48	5748.5		4004.5	5366.17	5495.98	1515.58	3654.93	2786.52	5262	6302.92	9302.32	2960.19	4866.79	3768.96	4281.76	7846.06	4054.11	4751.8
P09211	P09211	GSTP1_HUMAN	GSTP1	Glutathione S-transferase P	63502.8	45672.7	55013.1	60164.8	55605.6	54615.2	50939.3	72486.7	63670.7	68826.6	56886.2	47214.1	52883.8	56548.1	56947.4	58240.1	71858.7	63903.6	60862	55541.5	57510.6	60568.8	66114.6	54500.4	58748.3	60533	70551.9	42843	60409.2	62569	50276.2	70927	54704.3	62791.1
P09234	P09234;Q5TAL2;A0A0A0MRR7	RU1C_HUMAN	SNRPC	U1 small nuclear ribonucleoprotein C	5370.34	4305.33	7097.27	6260.39	6335.19	6399.6	3732.56	5178.03	5976.84	5650.52	4727.1	8159.24	7586.42	3527.9	3227.85	8511.82	6775.98	6175.3	5249.39	6554.98	5233.48	5001.54	5894.78	8938.14	6759.86	7510.65	5696.17	5261.78	5860.06	6211.01	7887.77	5526.34	6573.76	7700.54
P09382	P09382	LEG1_HUMAN	LGALS1	Galectin-1	5938.97	14051.5	6439.41	7893.81	3820.96	5823.59	9850.88	11425.3	10131	6836.68	10918.7	8532.91	10792.5	6475.94	7442.81	3617.24	8714.93	3321.2	4581.61	4674.67	9098.46	7057.24	9387.99	3477.56	6199.73	21515.3	10786.3	15742.7	20689.2	23069.8	8231.47	13487.1	6357.44	6793.91
P09417;P09417-2	P09417;P09417-2	DHPR-2_HUMAN;DHPR_HUMAN	QDPR	Dihydropteridine reductase	4505.18	3431.27	3620.59	2438.71	4280.84	2889.06	3881.22	3062.9	6383.31	4862.3	4811.27	3640.56	2007.08	3797.45	1282.93	8530.76	3103.61	7587.4	3059.15	4395.62	2751.79	6614.16	3903.26	6677.61	2576.51	2985.93		7170.74	6999	3041.1	6938.08	5693.9	7556.43	2545.46
P09429	B2RPK0;P09429;Q5T7C4	HMGB1_HUMAN	HMGB1	High mobility group protein B1	145278	151441	101255	112919	110705	137077	60101.2	117211	140261	155872	160659	95230.3	111220	50347.9	58963.5	173518	162880	139917	113542	113956	91168	126993	158097	138701	134918	89478.3	62286.8	125280	159418	188813	214882	92981.6	150542	149605
P09455;P09455-2;P09455-3	P09455;H0YAK8;A0A0A0MTB9;A0A0A0MQT0;P09455-2;P09455-3	RET1-2_HUMAN;RET1-3_HUMAN;RET1_HUMAN	RBP1	Retinol-binding protein 1	2626.27	8976.63				4813.67		4456.83			7385.82		1951.07				6372.78		10133.1		3036.66	3107.38	10252.2		5077.99					5473.63				6505.67
P09488;P09488-2	Q03013;P09488;P28161;E7EWW9;H3BQT3;P09488-2;Q03013-2;Q03013-3;P28161-2;B9ZVX7;A0A0A0MR85;E9PLF1;E9PHN6;E9PHN7;F6XZQ7	GSTM1-2_HUMAN;GSTM1_HUMAN	GSTM1	Glutathione S-transferase Mu 1	9072.28	10058.6	5489.32	5955.07	2788.77	6658.01	7253.89	6706.59	9465.14		2157.23		4255.84				3018.15						3104.85		1724.13				8123.53	5602.99
P09493-5	P09493-5;H0YN06;H0YKJ4;H0YK48;B7Z596;A0A494BZZ2;H7BYY1;F5H7S3	TPM1-5_HUMAN	TPM1	Isoform of P09493, Isoform 5 of Tropomyosin alpha-1 chain	4849.6	5502.89	6302	6521.24	7153.04	6489.9	3972.4	4582.16	6389.93	7029.99	7654.48	6140.15	7512.31	5470.01	4548.69	6652.59	6032.5	8780.03	8327.93	6158.87	5641.93	7227.59	7044.23	3987.8	5040.6	7085.21	4592.64	5200.55	7928.02	7715.82	7856.26	7710.34	5273.61	4629.01
P09493-6;P09493-7;P09493-8	P09493;P09493-8;P09493-9;P09493-3;P09493-4;P09493-6;P09493-7;A0A0S2Z4G6;H0YLS7;H0YKP3;Q6ZN40;P09493-10;A0A087WTJ7	TPM1-6_HUMAN;TPM1-7_HUMAN;TPM1-8_HUMAN	TPM1	Isoform of P09493, Isoform 6 of Tropomyosin alpha-1 chain	4320.23	4241.09	3429.29	4530.84	5201.95	5185.13	3614.53	5353.64	2303.14	2013.91	5584.73		5856.53	3415.74	4030.8		3927.44	4561.52	5754.8	4284.24	11560.3		3228.33		6376.79	2103.22	4781.77			6278.12	4057.24	6300.34	5691.14	5913.5
P09496-2	P09496;P09496-2;P09496-3;P09496-4;F8WF69	CLCA-2_HUMAN	CLTA	Isoform of P09496, Isoform Non-brain of Clathrin light chain A	4735.13	5000.48	6211.4	6063.46		4490.57	8016.98	4049.74	3695.37	2220.15	5342.02		5005.06		5076.56		5990.81		4089.11	11112.3	5707.24	5460.95	4583.99	12468.6	5563.25	9016.42		4634.23		5007.37			7783.93	3654.23
P09497-2	P09497;P09497-2	CLCB-2_HUMAN	CLTB	Isoform of P09497, Isoform Non-brain of Clathrin light chain B	14509.5	11641.2	17810.1	18706.8	19818.5	18461.8	13081.1	17263	18678.7	14028.7	13088.5	21602	17271.8	17170.5	18367.6	13952.4	14003.8	15228.6	18943.9	21457.8	20285.5	18206.1	15685.9	16717.6	16861.2	18839.6	25798.6	18812.8	17036.7	15290.4	20530	24294	21310.2	18315
P09525;P09525-3	P09525;Q6P452;P09525-2;P09525-3	ANXA4-3_HUMAN;ANXA4_HUMAN	ANXA4	Annexin A4	62855.1	71825.2	53471.8	59697.1	45993.5	56363.5	48096	49540.9	66864.3	59856	68548.2	39348.4	55125.9	59342.2	58421.2	54594.8	64464.4	68569.2	76759.2	55544.8	59513.9	67878.2	72699.8	49061.1	57852.2	40412.5	40974.4	53123.1	72032.5	72369.3	44631.6	59239.2	60584.1	73187
P09543;P09543-2	P09543;P09543-2	CN37-2_HUMAN;CN37_HUMAN	CNP	2',3'-cyclic-nucleotide 3'-phosphodiesterase	10372.9	10293.1	10732.9	12035.1	6746.09	9711.61	19769.7	17360.3	10756.3	12381	11391.1	11696.4	15179.3	15948.4	17646.5	7344.63	11086.6	9753.98	11233.2	11766.2	15912.4	9711.12	10174.8	9991.55	12597.9	10981	12797.7	9804.15	9785.64	11470.2	8377.55	19582.8	8549.1	10752.1
P09601	P09601;B1AHA8;A0A7I2V3I1	HMOX1_HUMAN	HMOX1	Heme oxygenase 1																											12547.7					2039.02
P09622;P09622-2	P09622;P09622-2;P09622-3;E9PEX6	DLDH-2_HUMAN;DLDH_HUMAN	DLD	Dihydrolipoyl dehydrogenase, mitochondrial	28740.5	30309.8	23617.1	25456.7	25522.8	29268.6	22777.1	28435.7	28922	31313.9	29272.4	28878.5	24960.4	26013.9	27034.1	20747.8	26862.9	21471.1	28482.5	21931	24316.5	27648.1	28599	22540.6	27419.8	22204.8	14683.2	31774.9	25988.3	25615.5	24710.5	19399.4	20521.7	26454.6
P09651;P09651-2	Q32P51;P09651;H0YH80;F8W6I7;A0A7I2YQX9;A0A7I2YQY2;P09651-2;P09651-3;A0A7I2V2F1;A0A7I2V2Q7;A0A7I2V2R4;A0A7I2V334;A0A7I2V2M7;A0A7I2V2X1;A0A7I2V360;A0A7I2V3K5;A0A7I2V3R8;A0A7I2V453;A0A7I2V459;A0A7I2V3U8;A0A7I2V3W0;A0A7I2V497;A0A7I2V4E2;A0A7I2V4F8;A0A7I2V4P7;A0A7I2V520;A0A7I2V5N7;A0A7I2V5P1;A0A7I2V661;A0A7I2V666	ROA1-2_HUMAN;ROA1_HUMAN	HNRNPA1	Heterogeneous nuclear ribonucleoprotein A1	64184.8	56995.3	72363.1	76850.1	72282.3	75715.1	58825.8	76527	82291.4	55438.3	53221.8	103306	97046.5	57864.9	68346.6	69309	74924.9	74665.8	73304.7	88928.8	73626.9	65465.6	81214.3	90376.6	96854.1	97965.7	84723.6	101097	73616.8	73118.6	90492	78331.2	77474.1	82454.1
P09661	P09661;H0YKK0	RU2A_HUMAN	SNRPA1	U2 small nuclear ribonucleoprotein A'	12860.1	10526	11304.7	14404.1	8899.35	14026	7790.26	14021.1	11597.1	10898.2	10385.6	11422	16657.6	10246.2	11803.6	10615.5	16663.5	10223.4	13171	10971.5	10544.1	11862.1	14028.1	12379.1	14282.8	14972.2	10650.6	13973.6	7772.93	13252.6	12256.4	9074.31	9221.15	12020.3
P09668	P09668;E9PKT6;A0A7I2YQ92;A0A7I2YQX6;A0A087X0D5;A0A7I2V2L7;A0A7I2V3E8;A0A7I2V4X5;A0A7I2V673	CATH_HUMAN	CTSH	Pro-cathepsin H		1362.23					2120.1	3168.65		2525.78		2513.84			1979.97		3160.34							2352.29			2885.6			3282.41				1776.61
P09669	P09669	COX6C_HUMAN	COX6C	Cytochrome c oxidase subunit 6C	28096.9	27778	21984.7	26138.6	23139.7	24994.9	33844.1	34543.5	26233.7	27727.8	29184.4	27383.4	22611.7	33873	31572	20291.1	25081.4	35692.3	26834.8	21133.5	25071.9	26070.9	28713.3	24775.4	23857.8	22300.8	15089.5	30323.3	26882.2	27967	18678.7	14973.6	23501.9	28310
P09758	P09758	TACD2_HUMAN	TACSTD2	Tumor-associated calcium signal transducer 2	76494.9	64153.9	30382.1	30556.2	43531.2	61137.9	47070.8	51696.9	72236.6	63478.7	62436.5	33443.3	39195.5	56242.4	55310.4	41755.4	51445.5	53950.1	59633.6	45561.4	62562.8	76373.2	67989.6	48209.2	40589.4	30363.3	19976.3	48824.6	61280.6	68044.1	63449.4	48913.6	40374.6	39744.2
P09871	P09871;F8WCZ6;A0A087X232	C1S_HUMAN	C1S	Complement C1s subcomponent	5856.82		6544.54	5575	6222.92	5086.89	10605.8	6228.17		10999.3		7144.99	6057.27	7883.55	7034.92	8517.62	5841.22	11482.5	10421.3	6554.67	4512.56				6068.31	4542.47	6073.6	6900.25	7942.91	6718.42	7445.85	6543.27	8394.62
P09874	P09874;A0A7I2V3E1	PARP1_HUMAN	PARP1	Poly [ADP-ribose] polymerase 1	11412.7	10685.7	13874.9	15736.1	15177.6	16773	5347.47	7535.12	12865.1	11754.2	12345.3	11780.8	17078.4	8033.04	8384.74	13350	14637	9072.15	9950.86	10048.8	8690.63	13198.5	14273.9	13822.3	14673.6	16303.3	5288.69	14536.9	13225.8	13825	13925	6971.23	13013.9	15173.9
P09913	P09913;A0A7P0T8B3;A0A7P0TAT2	IFIT2_HUMAN	IFIT2	Interferon-induced protein with tetratricopeptide repeats 2	3425.69		2415.58	2789.32		9233.33	15984.2	15436.1				19966.4	12119.6	20503.2	22643.5			23030.1			9609.68		12453.2		9127.73	14390.7						11796.2		5646.56
P09914	P09914;P09914-2	IFIT1_HUMAN	IFIT1	Interferon-induced protein with tetratricopeptide repeats 1		40679.8	3738.97	6925.31			28835	26177.2	2889.51			8342.38	13258.1	19749	23963.2					8652.31	12894.8		23718.5	10846.9	12380.6	17180	13246.6			3244		17526.3	3555.43	6150.9
P09958	P09958;A0A7P0T9X7;A0A7P0T8P1;A0A7P0T8U2	FURIN_HUMAN	FURIN	Furin					800			1519.46					4630.42		5366						2701.96	7933.41						3999.94		6193.58				1912.18
P09960	P09960;P09960-4	LKHA4_HUMAN	LTA4H	Leukotriene A-4 hydrolase	29532.3	25061.6	15626.3	18198.7	19259.1	21770.4	18230	27115.1	29175.2	26810.9	23906.4	17881.8	18277.1	14793.2	15040.1	25133.2	32193.3	23211.8	24554.4	26417.6	25319.4	25407.6	29391.4	20212.5	25903.7	11347.8	26877.3	19091.8	24504.5	27158.1	18129.2	26205.1	22014.4	21398.2
P09972	P09972;A8MVZ9;J3KSV6;K7EKH5;J3QKP5	ALDOC_HUMAN	ALDOC	Fructose-bisphosphate aldolase C	10700.1	11392.5	14360.8	13033.8	11973.9	10698.3	10530	10065.1	8741.2	9424.59	12970.7	13203.9	11141.5	15395.5	17081.2	10625.8	11403.5	8832.39	11357.3	14369.9	15574.1	9190.72	9339.16	7811.56	8450.63	19293.5	12550.4	10571.9	11960.7	12022.2	10509.4	12252.2	12157.4	11981.9
P0C0L4	P0C0L4;P0C0L5;A0A0G2JPR0;P0C0L4-2;A0A140TA29;A0A140TA32;A0A140TA44;A0A140TA49;F5GXS0;A0A0G2JL54	CO4A_HUMAN	C4A	Complement C4-A	6553.07	2630.75	8141.71	7619.31	4551.76	6088.18	52782.5	17810.9	6190.65		2913.67	6728.48	8255.65	10713.4	5777.31			3359.7	5515.19	3726.41	3369.44		3138.72	3786.79	5116.95	11154.8	10078.4	13999.3	5830.43	5030.59	4325.66	11219.7	7192.19	6108.93
P0C0L5	P0C0L5;A0A140TA29;A0A3B3ISA6;F5GXS0;A0A0G2JL54	CO4B_HUMAN	C4B_2	Complement C4-B							23420.8	5422.97					3523.53	3957.35				2971.57								9079.58		5721.38		2702.88		5177.52	2788.42
P0C0S5;Q71UI9	P0C0S5;Q71UI9;C9J0D1;A0A494C189;Q71UI9-2;Q71UI9-4	H2AV_HUMAN;H2AZ_HUMAN	H2AZ1;H2AZ2	Histone H2A.Z	40868.1	41896.9	11860.4	45136.7	26869.4	52254.2	20517.7	39983.9	45895.8	27122	50563.4	34170.6	39302.4	23409.7	34600.4	37667	46320.3	27394.9	30780.2	29721.1	26296.4	47669	48446.2	32800.4	41259.6	26884.5	11411.2	39294	37984.8	51151.7	56828.3	22034.6	17794.8	47554.4
P0C221	P0C221;A0A0A0MTQ8	CC175_HUMAN	CCDC175	Coiled-coil domain-containing protein 175	3303.97	4518.16		7667.08	6032.32		5462.78	4647.54	4984.22	4485.1		5417.19	5209.07	10095							7046.05					4296.57		4313.82		5025.84	3568.38	5386.01
P0C869-6	P0C870;P0C869-6;P0C869-7;P0C869-8;C9K0I3;B5MC20	PA24B-6_HUMAN	PLA2G4B	Isoform of P0C869, Isoform 5 of Cytosolic phospholipase A2 beta	4007.75	3275.19	2708.54	4957.08	2345.7	4630.08	4043.55	3615.09	5143.31	3753.9	3614.11	3101.9	3845.87	6852.87	6044.66	1610.28	4142.2		2992.63	1596.09	3534.48	4044.17	3929.86		3495.65	2245.85	11616	1994.66	3694.86	2768.76	2712.94	4897.22		1904.27
P0CG12	P0CG12	DERPC_HUMAN	DERPC	Decreased expression in renal and prostate cancer protein	5888.67	5039.64	5556.05	5343.08		5526.89		4715.82	6405.38	6261.1	4720.36	2967.96	4799.32	5158.17	4941.56	5113.67	6074.57	4071.94	5706.15		4824.14	5958.57	5809.79		5260.73	5087.52		6734.44	5073.39	4807.78	4251.11	2505.68	2829.93	5765.8
P0CG40;Q8IXZ3;Q8IXZ3-1;Q8IXZ3-2;Q8IXZ3-4	Q8IXZ3;P0CG40;Q8IXZ3-1;Q8IXZ3-2;Q8IXZ3-4;A0A087X0Q6	SP8-1_HUMAN;SP8-2_HUMAN;SP8-4_HUMAN;SP8_HUMAN;SP9_HUMAN	SP8;SP9	Transcription factor Sp9		4595.67		3063.59				2921.2	3942.31	2960.41					4599.02								4302.58								1425.17
P0CG47;P0CG48;P62979;P62987	P0CG47;P0CG48;P62979;P62987;B4DV12;M0R1V7;Q5PY61;J3QKN0;F5GYU3;F5GXK7;F5GZ39;F5H747;F5H6Q2;J3QS39;Q96C32;J3QSA3;F5H388;F5H2Z3;J3QTR3;F5H265	RL40_HUMAN;RS27A_HUMAN;UBB_HUMAN;UBC_HUMAN	RPS27A;UBA52;UBB;UBC	Polyubiquitin-B	384300	403210	305089	370424	273246	432729	348816	592122	423117	370358	394777	342481	464210	335603	379106	329522	441040	333993	456451	239926	461381	390944	423084	334756	448157	212609	336388	383075	405534	517915	393389	290757	264772	377833
P0CK96;P0CK97;P0CK97-2	P0CK97;P0CK96;P0CK97-2;A0A087WUK8	S352B_HUMAN;S35E2-2_HUMAN;S35E2_HUMAN	SLC35E2A;SLC35E2B	Solute carrier family 35 member E2B	12876.7	11932.2				9343.83		5409.56	7902.55		14324.4		9589.18				15544.9				7255.48	9389.7								13575.4	3132.48
P0DJI8	P0DJI8;P0DJI9;G3V1D9;E9PQD6;E9PR14;P0DJI9-2;A0A3B3ISW8;A0A096LPE2	SAA1_HUMAN	SAA1	Serum amyloid A-1 protein						1757.54	16528.1	10489.9				5146.14	6350.57	2268.93					2537.2							4574.22						6735.01	5641.11	7443.98
P0DJI9	P0DJI9	SAA2_HUMAN	SAA2	Serum amyloid A-2 protein							6037.04						4239.94																			5053.66
P0DKB5	P0DKB5	TPBGL_HUMAN	TPBGL	Trophoblast glycoprotein-like		8844.98		22554.4		12266.9		17699.8			11593.4		11585.2	3495.53	29720.2		9875.85		13115.2		8504.07		9808.52		8877.72					11213.2				13135.7
P0DMV8;P0DMV9	P0DMV9;P0DMV8;V9GZ37;P0DMV8-2;A0A0G2JIW1	HS71A_HUMAN;HS71B_HUMAN	HSPA1A;HSPA1B	Heat shock 70 kDa protein 1A	529080	490216	333915	360519	381890	408909	244271	267255	560714	608276	570619	375782	364294	357469	366560	598287	586464	443257	456583	314297	297386	468139	517592	407124	387588	230674	219361	451223	607843	594467	397184	448487	430934	438220
P0DOY2;P0DOY3	P0DOY3;P0CF74;P0DOY2;B9A064;A0M8Q6;P0CG04;A0A5H1ZRQ4;A0A5H1ZRQ7;A0A0B4J231	IGLC2_HUMAN;IGLC3_HUMAN	IGLC2;IGLC3	Immunoglobulin lambda constant 2	22209.4	6062.15	12471.7	10468.8	18282.9	19280.1	92420	20818.8	6793.83	7674.8	3758.61	13781.5	6694.42	44540.3	36071.9	5927.27	4165.82	16590.4	13097.2	61328.5	55276.5	3476.86	13332.1	6976.95	6001.79	43779.9	27944.8	36929.6	9410.22	7174.28	18061.9	18384.2	9060.27	6380.86
P0DP23;P0DP24;P0DP25	P0DP24;P0DP25;P0DP23;F8WBR5;G3V479;M0QZ52;E7EMB3	CALM1_HUMAN;CALM2_HUMAN;CALM3_HUMAN	CALM1;CALM2;CALM3	Calmodulin-1	94600.1	88258.9	119112	85841.5	85993.8	77390.6	60813.4	72637.4	125351	103543	98500	109646	92650.1	76541	69089.3	164827	132293	119670	117666	114552	81651.6	137706	147726	121528	128902	134312	185946	127162	182131	172108	142863	140348	158800	117130
P0DPA2	P0DPA2;P0DPA3	VSIG8_HUMAN	VSIG8	V-set and immunoglobulin domain-containing protein 8	15234.8	6062.48	9215.41	9786.95	5274.17	5605.83		51444.2	5590.69	17819.2	5485.25		6372.76	5663.44	5644.37	6100.12	3566.67	8844.82	9273.92			2811.62	5144.79	6977.26	5842.42				5637.26	5138.25	7179.16		10199.1	12406
P0DPB6	P0DPB6;A0A0R4J2F3	RPAC2_HUMAN	POLR1D	DNA-directed RNA polymerases I and III subunit RPAC2	6819.81	7204.06	9467.4	10345.6	8323.57	9790.17	7453.65	7443.64	9297.53	8856.19	7725.77	9812.47	11576.7	5472.86	6772.07	6861.82	8133.88	7495.43	11925.7	9272.07	9138.21	8172.02	10383.1	7784.28	9349.81	10818.3	7362.51	10348.8	8957.99	9928.25	10573.6	6257.04	5912.08	14027.3
P10109	P10109	ADX_HUMAN	FDX1	Adrenodoxin, mitochondrial	5125.41	5471.74	5177.54	6297.2	5390.57	3861.32	4055.68	4706.23		6937.91	4324.6	4625.46	5631.44	6840.97	4934.08		6999.39	4222.24	6331.41	5521.32	4663.81	6090.62	6882.01	6090.54	6769.36	5119.41		5447.11	7168.52	7089.49	6044.63	4905.25	4853.28	5359.64
P10144	P10144;Q6XGZ2;J3KQ52;J3KPK2	GRAB_HUMAN	GZMB	Granzyme B								2704.77					796194		1909.18						2166.75										1122.14
P10153	P10153	RNAS2_HUMAN	RNASE2	Non-secretory ribonuclease					5313.28	3781.43	3872.72								3149.97											14772	4207.07	2700.53		2253.47
P10155;P10155-3;P10155-4;P10155-5	P10155;P10155-3;P10155-4;P10155-5	RO60-3_HUMAN;RO60-4_HUMAN;RO60-5_HUMAN;RO60_HUMAN	RO60	RNA-binding protein RO60	5132.29	5877.92		6692.03	4800.59	5987.58	4098.7	5856.08	4830.54	6179.3	6573.01	5967.97	5871.4	4017.73	5798.89	6788.51	7611.1	8142.3	5955.01	4608.96	5985.32	6510.28	6991.79	7405.46	6637.73	3001.28	4788.74	4952.35	4430.67	6851.37	4164.21	4524.52	6429.93	7287.61
P10253	P10253	LYAG_HUMAN	GAA	Lysosomal alpha-glucosidase	3893.01	4503.37	3301.84	4788.37	4972.28	4632.63	2128.65	2862.31	4181.43	3636.23	4728.81	3351.14	5379.73	3461.86	3821.88	5730.21	4299.94	4445.16	5078.67		3998.11	3290.14	3270.94	4258.3	3803.52	4138.57	2085.23	3467.15	4519	5228.79	3008.15		2238	4272.51
P10301	P10301;P62070;P62070-4;E9PQK5;E9PQC5	RRAS_HUMAN	RRAS	Ras-related protein R-Ras	7401.87	6687.36	4701.96	7724.55	9948.95	5697.58	3756.62	4390.14	7925.95	8730.43	9733.31	7270.67	7951.72	6264.31	5365.29	9482.73	6375.34	9122.66	7565	6771.94	9028.61	8141.65	7543.5	6549.12	4157.58	6462.39	7413.46	9020.25	7067.33	9178.09	7494.91	4427.82	4159.54	5265.3
P10321-2	P10321;A2AEA2;O19617;F8W9Z8;P10321-2;A0A1W2PR11;A0A140T9U8;A0A140T9Z7;A0A140T9L3;A0A140T9E1;A0A140T9H5;A0A140T9J9;A0A140T942;A0A140T9B3;A0A140T962;A0A140T921;A0A140TA12;A0A140TA05;Q5QT33	HLAC-2_HUMAN	HLA-C	Isoform of P10321, Isoform 2 of HLA class I histocompatibility antigen, C alpha chain	20721.1	12286.4	24612.2	21012.6	40611.6	25938.6	29150.4	28373.8	28737.4	3204.76	7462.74	65966.8	51113.8	84620.7	52887.5		667756		21857	92256.7	69545.2	21868.9	16773.9	46485.4	40380.3	49940.9	65594.1		21632.5	26538.8	18454.3	45393.1	52902.9	35486.2
P10515	P10515;H0YDD4;A0A7P0T9N8;A0A7P0TAX2;A0A7P0TBE2;A0A7P0TBK2;A0A7P0TAG1;A0A7P0Z423;A0A7P0Z459;E9PEJ4	ODP2_HUMAN	DLAT	Dihydrolipoyllysine-residue acetyltransferase component of pyruvate dehydrogenase complex, mitochondrial	17450.5	21069.1	15910.5	19897.8	18670.1	17539.9	22509.9	22656.8	19838.8	17957.1	19109.8	23598.3	20373.2	23849.2	26452	18449.2	20915.2	16192.9	22025.6	19728	21024.1	18942.7	21158.6	16571.5	21617.8	16669.7	12800.2	23658.7	17548.2	19040.6	17527.3	20030.7	18460.5	19239.3
P10586;P10586-2	P10586;P23468;Q3KPI9;P23468-3;P23468-4;P23468-5;P23468-6;P23468-7;A2A437;F5GWR7;P10586-2	PTPRF-2_HUMAN;PTPRF_HUMAN	PTPRF	Receptor-type tyrosine-protein phosphatase F	6577.91	6198.93	6495.05	6002.32	6967.81	5469.27		3542.13	5653.17	7921.27	5143.54	7263.96	6733.07			7853.29	5294.85	6849.6	5769.07	5555.02	6161.93	5780.19	5656.5		4797.1	2391.77		5233.96	5487.4	5120.8	5111.31		6033.16	5734.76
P10599	P10599;P10599-2	THIO_HUMAN	TXN	Thioredoxin	186068	200108	180962	180951	195092	192829	78932.7	104280	198909	186604	162374	162929	164870	118672	130732	167609	189715	174034	183615	182253	205710	164152	187450	198631	205784	100187	220710	137618	178530	201550	226829	134892	213417	247641
P10606	P10606	COX5B_HUMAN	COX5B	Cytochrome c oxidase subunit 5B, mitochondrial	23997	24094.1	20800.1	26342.5	24502.2	22415.8	27300	20404.9	29404.1	31482.7	23203.9	30920.9	17676.8	24958.9	25309.5	27926.2	25041.6	26107.8	22193.3	19648.4	21674.6	27477.2	25924	19612.2	20764	18482.1	21175.7	32577.6	26336	26869.7	17995.2	19500.7	23332.7	28485.1
P10619;P10619-2	P10619;P10619-2;X6R8A1;X6R5C5;A0A7I2V4K5	PPGB-2_HUMAN;PPGB_HUMAN	CTSA	Lysosomal protective protein				1177.87				1227.94
P10643	P10643	CO7_HUMAN	C7	Complement component C7							4147.39	1866.01						1016.42	1679.79											2592.65
P10644;P10644-2	P10644;K7EM13;K7EPB2;P10644-2	KAP0-2_HUMAN;KAP0_HUMAN	PRKAR1A	cAMP-dependent protein kinase type I-alpha regulatory subunit	4285.65	3656.09	4325.24	4752.1	4530.97	5150.47	5458.61	4445.41	4519.34	3914.35	5366.64	5069.07	5224.59	3955.33	4489.22	5095.22	4059.29	4736.56	4063.56	4778.02	4053.63	3525.93	4301.48	5245.16	4831.03	7042.12	5902.02	5922.68	4279.41	4705.88	6362.48	4655.31	3697.14	4394.71
P10768	P10768;H7BZT7;X6RA14;U3KQT1	ESTD_HUMAN	ESD	S-formylglutathione hydrolase	17067.8	15801.6	16914.1	16021.1	21096.2	15845.3	11333	11271.8	20552	20921.1	18123.6	12883.6	12122.8	9121.69	8589.14	19586.4	16427.7	18547.9	13647.2	14049.7	11425	8337.31	9614.84	17875.8	13070	11052.9	8230.99	14151.4	19291.6	16047.5	23799.4	12783.4	18993.9	16120.5
P10809	P10809;A0A7I2YQK6;A0A7I2V2X6;A0A7I2V599	CH60_HUMAN	HSPD1	60 kDa heat shock protein, mitochondrial	50470.7	53217.2	42987.2	42976.9	39872.4	45375.7	84756.6	80882.7	46617.8	47975.6	43801.7	50086	51787.7	66285	76146.1	37399.1	47260.7	40106.2	49277.2	55253.4	64403.7	44684.4	47474.8	41637.4	51202.5	59986	37120.6	54285.9	46732.8	49321	38235.5	54791.2	39166.2	45127.7
P10909;P10909-2;P10909-4;P10909-5;P10909-6	P10909;H0YAS8;H0YC35;P10909-2;P10909-3;P10909-4;P10909-5;P10909-6	CLUS-2_HUMAN;CLUS-4_HUMAN;CLUS-5_HUMAN;CLUS-6_HUMAN;CLUS_HUMAN	CLU	Clusterin	6279.92		6165.15	3404.77	4285.12	4752.32	335558	13675.6	3549.84	5067.16	1565.77	5239.16	3854.81	42273.3	28566.6			4180.99	4208.07	10555.6	7599.74	2762.37	1656.66	3356.73		56544	9299.49	24938.8	7664.94	5208.71	5554.24	31025.3	3800.95
P11021	P11021;A0A7P0TAI0	BIP_HUMAN	HSPA5	Endoplasmic reticulum chaperone BiP	100506	95999.9	133944	117081	118729	108208	174712	168946	103587	84481.1	78334.7	137494	150340	180166	174163	97651.7	96298.5	103837	98013.4	161896	159285	91394.1	92112.4	120160	125850	181710	218632	118468	96520.8	101016	102922	194062	122170	113458
P11047	P11047	LAMC1_HUMAN	LAMC1	Laminin subunit gamma-1		3448.17							2521.2	1739.86	4659.29		4294.59					13257.1	4047.3				3003.7			3507.67		4125.34	16394.9	4931.2	1768.31
P11117	P11117;B7Z7D2;A0A5F9ZHR7;E9PQY3;E9PHY0	PPAL_HUMAN	ACP2	Lysosomal acid phosphatase			3937.75	3486.91	2229.47	2475.52	3135.18	3000.89			1565.28	3298.55	5976.73	3807.15	3213.57		2438.26		3081.7	3079.65	3956.78	2837.32	2017.63		2964.72	5410.16	1403.42			3170.77	2459.93	2713.57	2733.11	2977.62
P11137-4	P11137;P11137-2;P11137-3;P11137-4;A0A669KB77	MTAP2-4_HUMAN	MAP2	Isoform of P11137, Isoform 4 of Microtubule-associated protein 2	4012.25	2650.77	2876.84	2934.88	3635.62	3923.72	3520.46	4441.17	3250.39		3653.42	3833.57	3268.27	4754.6	3806.3	3121.24	1775.64	4086.55	2744.95	5576.91	4469.91	3316.55	2728.7	3776.08	2961.42	3432.73	6211.83	4727.54	2701.51	3654.43	3844.13	3665.96	3544.96	3069.88
P11142	P11142;P0DMV9;P0DMV8;P54652;P11021;P34931;A0A7P0TAI0;A0A7P0TB36;Q53FA3;E9PPY6;E9PQK7;E9PQQ4;E9PNE6;E9PLF4;P11142-2;E9PN25;E9PK54;E9PKE3;E9PI65;P0DMV8-2;A0A0G2JIW1	HSP7C_HUMAN	HSPA8	Heat shock cognate 71 kDa protein	442365	405519	456169	387843	518563	515300	598346	640643	441531	337406	330034	513962	526148	537507	530972	332900	337813	409198	410232	487216	534389	375413	380096	471638	497629	652248	644399	482091	385952	402707	520308	654136	447698	440798
P11166	P11166;A0A6Q8PFI8	GTR1_HUMAN	SLC2A1	Solute carrier family 2, facilitated glucose transporter member 1	14504	18131.8	75568.5	62312.5	22359.6	14795.2	25209.1	28387	14174.9	22248.5	20133.3	27062.1	43736.3	20843.8	18484.1	20382.9	26506.1	28021.9	29823.3	33761.2	45945.3	16845	19404.8	15719.7	17526.2	27367.8	12301.2	14687.7	16176.3	18305.6	22365.9	16509	24434.6	22978.8
P11171;P11171-2;P11171-3;P11171-4;P11171-5;P11171-6	P11171;A0A2R8Y7Y3;A0A2R8YD30;A0A2U3TZH6;A0A3B3ITP0;P11171-2;P11171-3;P11171-4;P11171-5;P11171-6	EPB41-2_HUMAN;EPB41-3_HUMAN;EPB41-4_HUMAN;EPB41-5_HUMAN;EPB41-6_HUMAN;EPB41_HUMAN	EPB41	Protein 4.1					501026	838237		561163	1607.34		719.71		1324.26			892087		1774.79	1143.72		1376.1		390904	1072.26	682027	850057		1214.57		1249.5		1015.22		641.06
P11172	P11172;E9PFD2;P11172-3	UMPS_HUMAN	UMPS	Uridine 5'-monophosphate synthase	4701.67	5206.53	4035.25	5111.89	2299.87	4648.45	5121.28	5057.1	4696.44	6005.75	5424.92	4642.65	4613.72	5147.23	5166.67	4091.74	5835.13	4037.47	4564.25	4860.74	4563.14	5345.14	4947.48	4311.73	5625.57	4759.23	5218.91	4104.29	4582.53	4750.3	4386.68	2954.15	3284.14	5020.91
P11177;P11177-2	P11177;C9J634;F8WF02;P11177-2;P11177-3	ODPB-2_HUMAN;ODPB_HUMAN	PDHB	Pyruvate dehydrogenase E1 component subunit beta, mitochondrial	11099.2	12081.6	10349.2	11021.9	10144.1	9346.67	12542.6	11838.8	10810.1	13776.5	12066.4	11133.7	9314.37	11501.7	11789.9	9615.32	10638.6	10585.2	10265.5	9358.69	10135.7	12422.3	11211.4	9656.66	9847.33	9541.5	8118.23	13436	10455	11615.5	10251.1	9076.07	8518.98	9784.3
P11182	P11182;Q5VVL7;A0A7P0Z494	ODB2_HUMAN	DBT	Lipoamide acyltransferase component of branched-chain alpha-keto acid dehydrogenase complex, mitochondrial	8666.82	9655.22	9440.23	9057.58	9090.32	7882.71	9472.49	8070.7	10052.5	12721.2	8007.99	9618.08	7061.44	12126.7	11269.3	7172.11	9923.26	12635.8	9672.7	7912.75	7121.37	10679.5	9465.77	11499.8	7985.76	6756.64	6309.43	8718.96	9038.57	8409.3	7828.82	7678.07	10084.5	7155.78
P11215;P11215-2	P11215;P11215-2	ITAM-2_HUMAN;ITAM_HUMAN	ITGAM	Integrin alpha-M							3083.74	1913.13							935002											1910.29
P11216	P11217;P11216	PYGB_HUMAN	PYGB	Glycogen phosphorylase, brain form	18738.9	21724.3	17117.4	20018.4	17748	21293.7	11130.9	15933.8	25129.1	33458.1	38247.3	14668.9	20133.5	14053	12401.7	30261.9	31236.9	23194.9	24321.5	16216	18324.5	24532.7	28396.2	22592	22915.4	16619.9	15847.8	28334.2	24711.9	28209.8	25761.5	24916.9	26275	27320.5
P11217	P11217;P11217-2	PYGM_HUMAN	PYGM	Glycogen phosphorylase, muscle form	3531.05	2768.9	2306.87				1764.24	1854.63	3971.38	5933.36	3294.89		2185.98	2193.41	1748.98	3752.91	5249.32	4090.79	2693.81	3369.25		3502.97	2381.4		2472.27	2458.2		2793.51	2808.27	3834.41	4739.81
P11233	P11234;P11233;C9J6B1;C9JYR1;C9JPE8;C9JQB3;H7C3P7;P11234-2;P11234-3	RALA_HUMAN	RALA	Ras-related protein Ral-A	13713.3	16400.4	13512.6	12850.2	11313.2	13672	10496.3	11876.2	11841.9	8781.26	14156.9	7361.49	11577.3	12749.1	12357.4	8381.26	12047.2	13893.5	13100.2	7709.87	13809.1	15234	13340.4	9369.22	10592.4	8579.45	7169.98	9417.59	11875.6	11479.1	13053.1	17352.4	11056.5	12089
P11234;P11234-2;P11234-3	P11234;C9J6B1;C9JQB3;P11234-2;P11234-3	RALB-2_HUMAN;RALB-3_HUMAN;RALB_HUMAN	RALB	Ras-related protein Ral-B	4709.95	7201.75	9400.25	9946.79	5012.18	8416.11	17807.1	16947.2	7667.97	5024.13	6369.14	11119.6	16925.9	17332.4	14687.9		5156.04	5909.65	7481.98	6172.18	17588.5	6884.47	7472.15	5084.17	8795.38	14269	8056.08	3381.92	4208.17	6407.59	6046.61	20838.2	4263.74	8494.16
P11274;P11274-2	P11274;P11274-2	BCR-2_HUMAN;BCR_HUMAN	BCR	Breakpoint cluster region protein	1432.68			2698.65				1877.72	1427.75				3461.16						1864		3674.61					1665.66								1902.12
P11277;P11277-2;P11277-3	P11277;H0YJE6;P11277-2;P11277-3	SPTB1-2_HUMAN;SPTB1-3_HUMAN;SPTB1_HUMAN	SPTB	Spectrin beta chain, erythrocytic		3606.49	3423.88				3024.13	4592.67				2884.71		4252.99	3080.68				2705.18	3562.35	4406.44	2923.41	2114.21		4072.66	3518.67			3010.85	1924.88	3162.25	4297.94	3114.22
P11279	P11279;P11279-2	LAMP1_HUMAN	LAMP1	Lysosome-associated membrane glycoprotein 1	28722.2	23519.7	19535.8	34204.8	25835.4	25540.2	26810.6	27587.6	26766.3	23697.8	33234.3	19147.2	28060.8	30168.2	28414.2	25440.5	24492.2	29755	31955.7	18924.4	22067.7	24305.5	24839.7	20424.9	26847.2	30065.9	19636.7	17635.9	22294.2	24144.5	21932.8	19679.1	21753	22790.5
P11310;P11310-2	P11310;P11310-2;H0YDT5;A0A7P0T8G6;Q5T4U5;A0A7P0TB51;A0A7P0TB55	ACADM-2_HUMAN;ACADM_HUMAN	ACADM	Medium-chain specific acyl-CoA dehydrogenase, mitochondrial	2688.17	6397.66	4763.13	6964.34	4083.25	6374.47	7188.06	7963.68	6854.43	7279.61	6649.51	7570.31	7867.3	8814.18	6384.35	6153.56	8355.82	3579.44	8407.96	4938.87	6737.68	5237.54	7460.27		5687.23	5483.44	4544.51	7961.84	7255.54	9866.68	6043.29	2122.71	3318.14	7693.28
P11387	P11387	TOP1_HUMAN	TOP1	DNA topoisomerase 1	10793	12848.2	19785.9	18930.7	12323	18072.2	25264.9	47534.8	11801.7	11051.1	12041.9	28055.8	40589.4	34574.8	44206.2	8823.82	11314.7	13000.5	16819	22627.2	25854	10752.5	12449.2	13667.8	21401.7	33058.2	17358.3	14325.1	9979.28	16061.2	12087.8	32478.1	10795.3	18158.7
P11388;P11388-2;P11388-3;P11388-4	P11388;P11388-2;P11388-3;P11388-4	TOP2A-2_HUMAN;TOP2A-3_HUMAN;TOP2A-4_HUMAN;TOP2A_HUMAN	TOP2A	DNA topoisomerase 2-alpha	1743.87	1667.14	5130.11	4291.57	4248.73	2364.11		2339.74				3042.01	2905				2178.72	3032.3	3021.58				3472.73	3042.52	2942.49	5751.6	1916.37			2881.6	3524.42		2894.91	3538.29
P11413;P11413-2	P11413;P11413-2;P11413-3	G6PD-2_HUMAN;G6PD_HUMAN	G6PD	Glucose-6-phosphate 1-dehydrogenase	8989.27	9569.12	7760.11	8841.45	8589.96	10442.4	11966	13405.8	8984.53	6425.99	9456.77	9699.98	10585.3	10187.2	12628.9	5984.41	8087.08	7846.25	10493	10281.5	12082.7	8404.63	9746.71	8111.44	11554.9	6848.69	17464.4	6242.86	7722.02	9945.19	6969.75	10056.3	8829.58	9851.4
P11441	P11441;Q5HY81	UBL4A_HUMAN	UBL4A	Ubiquitin-like protein 4A		2413.17		3542.91		2718.6					2977.74		3723.5				3428.28		2858.94		2789.91		2303.85		3629.4					3536.25				3655.22
P11498	P11498;P11498-2;E9PRE7;A0A494C016;A0A494C0T2;A0A494C101	PYC_HUMAN	PC	Pyruvate carboxylase, mitochondrial				1483.17								1006.6	2402.11		3329.37											3676.26			1452.03	2587.48	3187.06
P11586	P11586;V9GZ78;V9GYY3;A0A494C1T2;F5H2F4	C1TC_HUMAN	MTHFD1	C-1-tetrahydrofolate synthase, cytoplasmic	19958.8	21238.9	20365.1	21063.5	24198.3	21551.1	19242.7	19183.9	21754	15218.2	15625.9	16131.1	19006.8	16037.5	15248.2	20013.3	19604.9	20186.1	19304.8	16715.5	17366.1	19208.2	20263.3	27023.7	26826.1	18738.3	14890.2	14253.2	18782.5	20183.9	22223.8	18150.7	21326.7	23618.6
P11678	P11678	PERE_HUMAN	EPX	Eosinophil peroxidase			5681.99				6748.12							30676.8							9767.73					15576.7	4989.64				20357.8			8368.56
P11717	P11717	MPRI_HUMAN	IGF2R	Cation-independent mannose-6-phosphate receptor	2931.15	5135.59	6514.08	5337.52	6850.72	4907.01	6106.53	5040.91	3743.43	4757	6086.91		6188.31	4540.14	5669.09	6534.01	5765.61	5634.48	7243.62		4534.51	4583.62	5377.01	3957.01	5858.09	5308.69		5516.59	5291.87	5747.49	4599.4	4075.59	4672.8	6177.74
P11766	P11766	ADHX_HUMAN	ADH5	Alcohol dehydrogenase class-3	12661.4	14515.3	11693.9	14906.3	12240.3	12598.6	7796.46	11792.5	13622.7	15744.4	18023.3	10186.6	13729.6	10331	10109.4	19492.7	19648.7	17953.5	20913.2	10352.6	8797.79	15164.2	19274	18137.8	19236.9	9307.55		12569	19849.6	22236.7	23489.6	10141.2	15237.1	14918.8
P11908;P11908-2	P21108;P11908;P60891;P60891-2;A0A2R8Y7H4;P11908-2;A0A6Q8PGP2;A0A0A0MRQ9;H7C540;B1ALA9;A0A0B4J207	PRPS2-2_HUMAN;PRPS2_HUMAN	PRPS2	Ribose-phosphate pyrophosphokinase 2	7961.98	6713.82	7194.63	6952.08	7001.29	7606.75	6974.36	5303.79	7529.73	6595.96	6150.67	5570.86	6871.77	8062.87	5889.9	7246.8	6738.52	7310.81	6879.33	5756.37	5157.77	6619.88	6754.03	5726.71	6379.37	6920.65	5336.58	5784.98	7281.1	6806.69	8486.45	5341.18	7515.32	7757.22
P11940	P11940;Q4VXU2;E7ERJ7;E7EQV3;P11940-2;H0YAR2;H0YAP2;A0A6I8PLA1;A0A6I8PS38;A0A6Q8JFT6;Q4VXU2-2;A0A7I2YQ88;A0A7I2YQE4;A0A087WTT1;A0A7I2V4N4	PABP1_HUMAN	PABPC1	Polyadenylate-binding protein 1	30660.7	31584.8	36157.4	32717.6	31290.3	34750.8	41545.8	41594.8	29146.3	24791.8	24949.5	38107.2	39931.3	38735.4	40769.9	23733.8	26191.8	24585.9	28860.5	37889.8	38042.1	26532.6	24827.5	37762.3	37507.9	44046	39422.2	39117	26572.4	28590.9	33079.6	47438.6	30159.9	33944
P12004	P12004	PCNA_HUMAN	PCNA	Proliferating cell nuclear antigen	6186.94	6497.19	8611.96	8825.51	8625.68	7713.6	7110.14	6700.86	5869.24	2492.84	4243.61	6745.05	8514.51	1776.62	5337.21	6185.41	6912.94	5918.58	6832.3	6506.59	6279.82	4045.63	5843.15	6069.11	8748.75	14456.6	6139.62	6931.86	6681.72	5990.44	7358.3	5439.65	7013.29	9615.12
P12035	P12035	K2C3_HUMAN	KRT3	Keratin, type II cytoskeletal 3	55704.9	62010.1	52245.7	58692.2	42908.6	44742.5	52332.8	42099.4	57877.3	70215.5	63667.6	41097.2	70383.1	143719	119186	68408.9	56630	48340	43642.2	30514	28873.3	59626.4	45803.8	48195.5	43836.2	89657.3	39472.1	59902.9	60037.2	57808.4	52978	43119.7	54830	52754.9
P12081;P12081-4	P12081;P49590;A0A2R8Y6I1;A0A2R8Y3N3;A0A2R8Y5P7;A0A2R8Y5E8;A0A2R8Y4X6;A0A6Q8PFF2;A0A6Q8PFG9;A0A6Q8PFN6;A0A6Q8PHA5;E7ETE2;A0A6Q8PF07;A0A6Q8PF47;D6RJE6;P12081-2;P12081-3;P12081-4;P49590-2	HARS1-4_HUMAN;HARS1_HUMAN	HARS1	Histidine--tRNA ligase, cytoplasmic	17370.3	17018.2	16453.7	15361.1	16295.5	16629.1	16268.9	21001.5	15481.5	16084.4	13346.7	14861.5	14855.8	14358	15395	13154.6	14827.4	13578	15411.7	13875	15938.9	14923.6	15102.9	15097.8	17571.2	16190	24246.2	13525	11966.9	14363.6	15597.8	16077.6	12137.8	16493.1
P12109	P12109	CO6A1_HUMAN	COL6A1	Collagen alpha-1(VI) chain		27526.6	15270.4	8777.18	10248	4869.71		2759.21	15064.9	18686.7	16170.6	10641.4	11500.1			6788.1	10473.9	24164.2	23722.4	8837.08		22807.2	20577.4	14105	3864.8	17734.7	13695.4	52409	45063	31833.8	10833.5	20838.1	15404.5	7055.82
P12110	P12110;C9JH44;P12110-2;P12110-3	CO6A2_HUMAN	COL6A2	Collagen alpha-2(VI) chain		26095.8	9834.41	6448.35	6948.55	3958.66		3070.47	9818.48	10570.4	12840.4	9036.21	8216.06			4579.32	7986.08	17957.4	19376.3	5410.96		18752	13926.5	9245.37	3195.79	10623.5	9528.43	43380.8	25720.8	24615.1	6880.75	13909.9	7128.69	5771.22
P12111-4	C9JNG9;P12111-4	CO6A3-4_HUMAN	COL6A3	Isoform of P12111, Isoform 4 of Collagen alpha-3(VI) chain		3078.55		842333	2980.62				2396	2335.12	1966.52	2021.83	1969.83					5014.77	2209.58							3531.91	1663.07	7763.44	7732.95	4022.93	2114.28	4369.6	2989.23	1388.21
P12111;P12111-2	P12111;P12111-2;P12111-4	CO6A3-2_HUMAN;CO6A3_HUMAN	COL6A3	Collagen alpha-3(VI) chain	8190.06	46645.3	23480.4	12353.2	17784.8	6234.62	9335.75	7041.15	23154.9	29339.4	26730.9	19613.9	20554.8	9958.91	46344.8	10928.8	15816.9	39636	43469.7	13648.5	14240	36679.7	27631.3	21452.8	5930.19	30797.1	15845.9	96141	67337	57518.3	16699.2	34501.9	23891.2	13683.7
P12236	P12236	ADT3_HUMAN	SLC25A6	ADP/ATP translocase 3	12076.1	2007.67	2005.07	4392.84		6708.46	4096.11	2677.5	9110.26	6454.78	5984.1		5535.69	13688	7264.16		10848.5		3161.46		5245.11	7486.71	5475.66		6136.68	11842.8		7765.98	2929.92	3235.98				5484.64
P12268	P12268;E7ETK5;H0Y4R1;A0A7I2YQK5;A0A7I2V2T3	IMDH2_HUMAN	IMPDH2	Inosine-5'-monophosphate dehydrogenase 2	23915.5	20423.7	16308.2	15558.7	29674.1	30652.9	30211.5	26487.8	18064.1	16455.3	14595.4	14027.9	14625.4	22346.8	24792.9	11119.4	13507.8	16248.4	19857.8	13444.2	14762.6	16222.2	17466.8	22736.3	28937.5	26002.3	13924.3	23240.6	13307.9	15902.1	30467.2	18194.5	18314.7	19407.4
P12270	P12270;P12270-2	TPR_HUMAN	TPR	Nucleoprotein TPR	10703.9	10871.4	11603.9	10566.7	10431.6	11200.8	11278.4	12374.6	12170.1	11759.8	11252.8	12180.6	12466.1	10795.7	11924.7	12625.4	12600.9	12482.2	12190.8	11948.6	10027.1	12378.3	12822.4	11859	11903.6	13659.8	9309.02	12450.8	12604.7	11875.1	12551.9	9524.05	11194	11139.7
P12273	P12273	PIP_HUMAN	PIP	Prolactin-inducible protein		914103	14079	1201.43		2223.74	1908.74	2268.06	1246.63	23060.3	1325.67	16889.8	1195.59		3342.52				1704.6				1503.22		3756.72	5056.56		2181.17	2684.92	1383.71				1595.44
P12277	P12277;G3V461;G3V4N7	KCRB_HUMAN	CKB	Creatine kinase B-type	29518.6	32329.6	24532.1	25613.1	31593.2	26046.6	9028.53	11375.4	27910.1	64596.1	71107.1	19140.7	19860.5	32219	34715	70086.3	67634.4	35621.2	38167.7	16147.1	21020	35022	36655.2	38920.2	35838.5	12983.2	15158.5	50865.1	53943.7	63136.2	32952	21787.1	30940.2	34642.4
P12429	P12429;D6RFJ9;D6RA82	ANXA3_HUMAN	ANXA3	Annexin A3	7853.05	10322.2	12283.3	9776.61	6883.22	4673.55	19663.3	15344.7	8400.18	9573.68	8250.83	14923.4	19423.4	21446.9	20683	5211.59	4951.82	12393.1	9576.04	18779.8	15385.8	7876.31	6970.84	11653.9	10019.4	42310.1	29475.1	7958.51	12550.3	11753.8	8478.76	24459.7	9516	9021.21
P12532	P12532;F8WCN3;P12532-2;C9JSQ1	KCRU_HUMAN	CKMT1B	Creatine kinase U-type, mitochondrial	61542.3	50827.8	58157.1	59731	69009.2	66321.6	62297.9	74922	69378.3	45168.7	48358.9	81349.2	66582.1	53469	55275.7	40881.2	39026.7	68108.3	73521.3	67487.3	67122.6	80304.9	88894.5	66671.1	66205.6	46151.2	81760.7	82308.8	52970.7	55787.1	71433.5	62882.2	54353.9	63762.3
P12544;P12544-2	P12544;P12544-2	GRAA-2_HUMAN;GRAA_HUMAN	GZMA	Granzyme A				2495.58			2807.45		1830.58			1865.1	2583.37		2411.7					3338.12	2692.71													2279.1
P12694;P12694-2	P12694;P12694-2;F5GXU9;F5H5P2	ODBA-2_HUMAN;ODBA_HUMAN	BCKDHA	2-oxoisovalerate dehydrogenase subunit alpha, mitochondrial		10126.2	19259.4	11752.7	12721	12188.6		7147.51	6920.18	13478.5	15528.1	12536.8	13832.2	17618.9	13173.9	8693.25	14071.4	11863.3	15846.4	10082.7	14151	12686.8	13722.5		13094.7	22861.6		9314.17	16739.8	14229.5	13095.2	10130.1	14246.4	14596.5
P12724	P12724	ECP_HUMAN	RNASE3	Eosinophil cationic protein							2222.38																			10956.9	5210.42
P12814;P12814-3	P35609;P12814;P35609-2;G3V2W4;A0A804HI95;A0A804HIN7;A0A804HII9;P12814-2;P12814-3;P12814-4;A0A804HLD0;A0A804HLF4;A0A804HJU8;A0A804HK61;A0A804HL31;A0A804HKE2;A0A494C1A0;H9KV75;A0A7I2V4Y4	ACTN1-3_HUMAN;ACTN1_HUMAN	ACTN1	Alpha-actinin-1	9516.6	10350.4	21759.7	20088.5	16565.8	11091.7	14841.1	16255.4	6524.63	9071.41	8366.15	27323.2	31647.6	23116.2	19960.1	4446.91	7458.59	16403.2	15522.7	30016.9	28357.6	7385.91	7781.04	10344.8	10112	36064	43542.4	11865.2	7078.2	7196.4	8038.15	23211.8	14985.2	16717
P12830	P12830;P12830-2	CADH1_HUMAN	CDH1	Cadherin-1	24313.9	27017.2	19385.4	20987.6	22595.6	22921.6	10043.1	13645.6	27878.3	23264.1	26832.9	15783.9	15654.7	13206.8	13398.6	25060	23809.1	24053.2	25036.4	21201.7	24661.4	23651.9	25664.7	24761.7	22865.8	11786.3	9236.73	21321.3	26973.7	25745.8	22334.5	20521.9	20126.6	22057.2
P12955;P12955-2	P12955;P12955-2;P12955-3;A0A494C165;A0A494C194;K7ES25	PEPD-2_HUMAN;PEPD_HUMAN	PEPD	Xaa-Pro dipeptidase	10517.9	10882.1	3570.15	8502.96	9440.94	8267.09	9662.36	11051.3	8634.44	6965.99	7105.12	6850.11	8586.89	5727.52	6201.42	9815.95	9859.34	8081.7	8643.19	8053.16	7562.36	8076.92	8889.44	9468.19	10428.2	5403.16	12416.8	5628.82	7622.82	7524.2	11561.4	6520.7	6539.29	8249.47
P12956	P12956;P12956-2	XRCC6_HUMAN	XRCC6	X-ray repair cross-complementing protein 6	48550.6	48586.5	46837.2	51557.6	50079	54258.5	37428	49155.2	48672.7	51559.6	46372.3	53176.5	55697	41048.5	47868.1	58352.7	56824.5	46465.6	52210.8	48233.6	42519.7	47135	54038.7	47678.9	52110	48155.8	32144.6	52355.6	48928.7	52247.2	50579.6	39209.4	46569.3	52085.6
P13010	P13010	XRCC5_HUMAN	XRCC5	X-ray repair cross-complementing protein 5	87742.7	92412.6	79018.5	80646.1	97412.1	90665.2	68639	78642.6	94793	89640.8	75326.1	89738.2	89512.8	73916.2	75209.5	90757.9	94813.9	99565.3	78015.5	78224.8	74694.8	84326.4	89726.3	91558.6	93569	84616.4	57168.9	94271.2	85319.5	85738.9	99109.7	66656.7	86709.8	90901.5
P13073	P13073	COX41_HUMAN	COX4I1	Cytochrome c oxidase subunit 4 isoform 1, mitochondrial	25484.5	29061.8	24145.9	23233.8	20145.2	24818.5	35263.7	30159.5	27167.5	22911.2	27050.6	19167.8	20304.9	25862	29906.1	25881.8	24945	20185.1	25424	26812.2	26587	25791.4	22864.4	22673.9	23253.7	23659.2	16181.4	29159.5	29069.6	25984.1	23261.1	25712.7	26844.1	26513.3
P13473;P13473-2;P13473-3	P13473;H0YCG2;P13473-2;P13473-3	LAMP2-2_HUMAN;LAMP2-3_HUMAN;LAMP2_HUMAN	LAMP2	Lysosome-associated membrane glycoprotein 2	17719.9	28208.6	17594	34929.6		29207.4	12526.2	27448.4	16057.1	21178.8	30519.4		36170.3	15948.4	28013.4		19468.4		29878.9		28607.6	13666.9	28590.6		29019.9	14079.7		9995.61	10077.6	22455.7	17543.1		10451.8	33080
P13489	P13489;E9PMA9;E9PLZ3;E9PMJ3;E9PMN0;E9PIK5;E9PIM9	RINI_HUMAN	RNH1	Ribonuclease inhibitor	137547	107447	125652	136736	91332.8	133379	105778	114417	138895	120384	131370	104231	122832	136570	145568	89093.3	117162	127850	152100	90880.1	124785	150989	146189	113837	127844	82836.7	101481	95590.6	119577	127942	124542	115100	132344	129741
P13639	P13639	EF2_HUMAN	EEF2	Elongation factor 2	308972	340689	302334	314426	309812	326295	359173	364117	315343	249893	286501	281070	309317	248751	274512	241866	249655	292553	282536	304496	338009	277263	287414	279772	329635	334396	472828	243887	277298	286873	318183	340452	305542	315602
P13645	P13645;A0A1B0GVI3	K1C10_HUMAN	KRT10	Keratin, type I cytoskeletal 10	429894000000	323873000000	244708000000	292799000000	280325000000	404149000000	386055000000	300644000000	427488000000	35099000000	351888000000	285874000000	236987000000	503155000000	501844000000	265373000000	276057000000	307253000000	337982000000	30693000000	381415000000	398412000000	324081000000	284584000000	341047000000	125467000000	258734000000	333347000000	363621000000	312919000000	271641000000	378497000000	335807000000	321949000000
P13646-2	P13646;P13646-2;P13646-3;K7EMD9;K7ERE3	K1C13-2_HUMAN	KRT13	Isoform of P13646, Isoform 2 of Keratin, type I cytoskeletal 13							9175.52		10758.6	45492.6		6357.34									3049.82					3093.11								2692.42
P13647	P13647;H0YIN9;H0YI76	K2C5_HUMAN	KRT5	Keratin, type II cytoskeletal 5	283766000000	298324000000	32516000000	280756000000	245653000000	268419000000	407688000000	279842000000	367047000000	38502000000	345696000000	27574000000	351957000000	526934000000	49585000000	328035000000	299998000000	329351000000	337214000000	233548000000	236733000000	351809000000	308934000000	29243000000	296131000000	465262000000	222192000000	39026000000	376307000000	321717000000	335839000000	240415000000	347175000000	359558000000
P13667	P13667;A0A499FI48	PDIA4_HUMAN	PDIA4	Protein disulfide-isomerase A4	12296.9	13991.7	13010.5	12996.5	13526.5	11921.7	8868.8	12208.7	11857.1	12187.3	10867.3	13926.8	15783.9	12532.8	13077.8	12876.5	12924.1	13574.1	11930.5	15619	14284.8	11530.4	11164.4	11968.4	12974.8	12885.7	12945.9	13480.3	13206	12786.5	10179	11284	13683.3	12767.3
P13671	P13671	CO6_HUMAN	C6	Complement component C6							11207.2	2659.98																		4426.93				3359.54		2260.08
P13674;P13674-2;P13674-3	P13674;P13674-2;P13674-3	P4HA1-2_HUMAN;P4HA1-3_HUMAN;P4HA1_HUMAN	P4HA1	Prolyl 4-hydroxylase subunit alpha-1		2671.41	4125.84	3241.04	3068.2	1416.43	2096.29	1497.43			1683.64	4926.75	3718.29	4161.3	3682.75		2521.77		2377.25	3341.13	3360.82		2914.57	7185.41	1361.47	1973.39		2022.33	3525.34	2530.08	1444.69	1865.63		2747.15
P13688;P13688-10;P13688-2;P13688-8	P31997;P06731;P13688;P06731-2;P13688-10;P13688-11;P13688-2;P13688-3;P13688-4;P13688-5;P13688-6;P13688-8;P13688-9;A0A024R0K5;A0A087WYX0	CEAM1-10_HUMAN;CEAM1-2_HUMAN;CEAM1-8_HUMAN;CEAM1_HUMAN	CEACAM1	Carcinoembryonic antigen-related cell adhesion molecule 1							9935.25	8992.55						10266.9	6157.07											7071.24						14755.2
P13693	Q56UQ5;P13693;J3KPG2;P13693-2;Q5W0H4;E9PJF7;A0A0B4J2C3	TCTP_HUMAN	TPT1	Translationally-controlled tumor protein	7584.64	8154.56	9701.18	7811.74	6677.71	8142.92	12649.8	16518.8	5889.65	6647.15	7104.79	8052.58	10343.6	7545.58	11173.8	7868.27	7401.89	7596.87	6905.74	9279.82	11730.2	6217.41	8242.4	8010.69	10006.5	16545	26141.7	7399.01	6225.09	8322.2	5897.18	11875.7	6035.72	8921.08
P13716;P13716-2	P13716;P13716-2	HEM2-2_HUMAN;HEM2_HUMAN	ALAD	Delta-aminolevulinic acid dehydratase	6849.78	7078.29	3678.45	4197.84	4338.82	4865.09		3881	8127.55	6228.07	5933.27	3409.52	3990.28	3153.52	3772.85	5493.79	6611.04	6570.31	4839.02	2580.54	3146.56	6375.71	6597.49	5294.24	5382.96	1781.34	2097.68	3758.2	8272.29	5811.25	7494.25	5059.77	7191.62	5396.86
P13727;P13727-2	P13727;P13727-2	PRG2-2_HUMAN;PRG2_HUMAN	PRG2	Bone marrow proteoglycan							5333.81								5604.96											22524.8	3034.09
P13747	P13747;S6AU73;A0A1W2PNR7;A0A140TA02	HLAE_HUMAN	HLA-E	HLA class I histocompatibility antigen, alpha chain E	8764.51	5803.04	17712.5	13833.2	8462.21	8345.67	15301.7	9838.76	9422.38	8058.16	5987.31	14697.8	14446.9	18666.9	15979.3	6767.42	5888.81	13907.1	12620.6	13433.7	12211.8	9036.14	4372.68	10572.8	10569.1	10753.7	9700.78	9264.39		5490.52	8019.22	16039.6	11294.2	7804.48
P13762	P13762;X5D2U9;A0A0G2JJQ8	DRB4_HUMAN	HLA-DRB4	HLA class II histocompatibility antigen, DR beta 4 chain							4021.7	3249.68
P13796	P13796;P13796-2	PLSL_HUMAN	LCP1	Plastin-2	14853.8	19253.6	19332.3	17438.9	13768.3	19724.9	21560.5	27644.4	18391	17708.9	17946.7	13885.3	14976.6	13025.6	14893.5	21964	23000	11968.7	12170.9	17273	17142.1	14709.1	17620.8	17368	21475	16287.1	12726.3	17921.2	21154.5	22484.8	17921.8	19101.4	15596.7	17305.2
P13797	P13797;P13797-2;P13797-3;A0A0A0MSQ0	PLST_HUMAN	PLS3	Plastin-3	95423.4	94473.9	53712.2	62568.8	58072.3	71700.5	44535.8	55354.3	71685.1	78659.5	91745	56701.8	53979.4	54941.7	59495.7	69277.6	77571.9	64616.6	71886.8	56512.8	69530	74952.8	82150.5	60078.8	67815.9	49706.8	82352.1	52698.9	82650	82200.9	78793.7	64543.5	70443.5	76134.9
P13798	P13798;H0YFE5;C9JIF9;H7C1U0	ACPH_HUMAN	APEH	Acylamino-acid-releasing enzyme	17025.7	15602.2	11770.9	11375.7	10889.2	12273	11997.7	10738.3	16296.8	12639.2	11341.4	10282.9	8749.6	12371.1	10929.2	16938.4	12800.6	10951.8	10642.1	11793.6	11424.3	11271.2	12736.5	14497.2	16427.1	9774.88	21988.3	9192.1	12176.1	12705.2	13066	13344.7	12978.8	10757
P13804;P13804-2	P13804;H0YL83;H0YK49;P13804-2	ETFA-2_HUMAN;ETFA_HUMAN	ETFA	Electron transfer flavoprotein subunit alpha, mitochondrial	20727.3	19697.9	15641	17249.3	13266.7	14590.7	14994.1	16875.5	15017.1	20520	21091.7	14173.3	16042.4	20890.2	21173.3	17921.7	22411.6	14358.4	18818.6	16052.4	16911.8	19231.6	18156.2	14566.4	16373.6	14033.8	9318.26	18933.7	19143.3	19923.4	16773.2	17611.1	15377.5	18148.6
P13807;P13807-2	P13807;P13807-2	GYS1-2_HUMAN;GYS1_HUMAN	GYS1	Glycogen [starch] synthase, muscle	2887.94	3925.21	4140.87	4627.48	8591.91	4167.64	4664.65	3916.96	3850.71	5123.69	3695.19	1968.95	5387.96	4281.65	3991.66		3522.83		3402.01		5379.39	1986.3	3197.96		3375.29	4776.06		3426.04	2765.29	3733.99	3270.97	5317.3	2552.44	3352.32
P13861;P13861-2	P13861;P13861-2;H7C1L0	KAP2-2_HUMAN;KAP2_HUMAN	PRKAR2A	cAMP-dependent protein kinase type II-alpha regulatory subunit	15205.4	14655	12579.9	13042.4	8655.93	13478	10665	12243.1	15051.7	14361.3	13869.1	10816.7	11462.6	11274	10679.7	14982.4	14949.4	11871.8	14946.8	11208.6	12172	15510.9	14728	10818.7	12797.3	7983.15	10094.2	13476.2	15725.3	13537.6	13732.1	12384.8	11103.3	13364
P13928	P13928;A0A075B765;P13928-2;A0A087WTN9	ANXA8_HUMAN	ANXA8	Annexin A8	12487.5	4978.05	7879.76	6867.78	8776.73	5954.74		3408.98	4131.03	4696.88	4272.58	7117.25	9346.05		2316.75	8507.04	7993.15	8728.92	7697	7929.65	9171.7	5275.83	6650.56	9033.38	8429.37	3834.14	3098.39	5577.83	8755.32	7929.51	8163.5	6928.37	4721.49	5495.07
P13984	P13984	T2FB_HUMAN	GTF2F2	General transcription factor IIF subunit 2	5410.33	7656.86		8464.51		8677.36		10809.6	5517.98	935296	5603.99		7622.79	4292.76	6506.04		6409.19		7670.76		7352.74	4495.48	8435.75		8228.89	1584.7		6924.06		6887.91				7167.95
P13987;P13987-2	P13987;A0A2U3TZL5;P13987-2;E9PNW4	CD59-2_HUMAN;CD59_HUMAN	CD59	CD59 glycoprotein	5659.34	12131.5	11098.7	12239.8	9269.04	10500.7	6460.24	10462.6	9447.81	8085.46	11214.1	8844.51	10959.3	10553.1	9432.15	7442.68	11277.6	6430.1	10243.4	7070.1	12953.1	7645.22	11991.8	7187.98	10808.4	8945.98	10888.6	6704.62	8363.33	13191.5	6967.58	17660.6	10523.2	10895.6
P13995;P13995-2	P13995;P13995-2;B9A062;A0A7I2V2U6;A0A7I2V482	MTDC-2_HUMAN;MTDC_HUMAN	MTHFD2	Bifunctional methylenetetrahydrofolate dehydrogenase/cyclohydrolase, mitochondrial							3840.07	4027.73				3652.72	2965.09	6111.92	5673.38						2445.18											3224.95
P14060;P26439	P14060;P26439	3BHS1_HUMAN;3BHS2_HUMAN	HSD3B1;HSD3B2	3 beta-hydroxysteroid dehydrogenase/Delta 5-->4-isomerase type 1																											12218.9
P14174	P14174	MIF_HUMAN	MIF	Macrophage migration inhibitory factor	25909.1	30505.9	35380.6	29638.3	28598	31462.5	11914.7	15770.3	34520.7	28319.5	26079.6	29901.2	24326.5	18800.4	21150.2	23014.8	26668.2	18765.8	25039.9	33033	31085.2	31317.7	30647.7	28289.9	29675.4	19277	25644.8	24651.9	30564.8	28445	21732.9	18049.1	26860.8	31329.8
P14209;P14209-3	P14209;P14209-3;A0A096LP69	CD99-3_HUMAN;CD99_HUMAN	CD99	CD99 antigen	16151.2		11671	9464.87	20954.1	16371.9	3374.22		30196.6	15384.8	15413.2	11208.7	14890.1	7786.92	8553.58	19086.6	14235.3	20770.3	14938.2	5978.93		18348.9	17447.6	17891.7		12348.9	5687.94	13391.6	20977.7	18468.4	23111.3	10459.6	18367.5
P14314;P14314-2	P14314;K7ELL7;P14314-2	GLU2B-2_HUMAN;GLU2B_HUMAN	PRKCSH	Glucosidase 2 subunit beta	23365.3	20712.6	22986.2	24394.8	26202.6	22726	15779.3	23567.5	23106.8	17859.2	19361.3	26977.4	25252.1	22225.9	22087.1	21092.5	21907.7	26453.8	24084.8	23748.9	27594.4	21032.5	20986.4	22603.6	24968.9	18998.7	22068.5	23699.7	24288.7	29235.4	21090.4	22975.7	20911	26676.8
P14317	P14317;E7EVW7	HCLS1_HUMAN	HCLS1	Hematopoietic lineage cell-specific protein							2474.95	990509				2297.19	860.34													2005.73			2175.63		1487.96	2794.79
P14324;P14324-2	P14324;P14324-2;A0A087X1D8;A0A087WTP2;A0A087WVN4	FPPS-2_HUMAN;FPPS_HUMAN	FDPS	Farnesyl pyrophosphate synthase	7285.39	8424.98	6578.63	4761.29	6952	5145.2	7941.76	12878.4	5182.72	7623.05	5598.79	5799.65	4918.27	6312.09	7860.93	7004.75	4858.56	9192.57	6217.69	6800.45	7063.99	4744.05	6322.48	8214.02	6336.71	3357.65	20692.1	5090.32	8484.38	6934.28	5512.36	10512.9	7074.26	8579.18
P14384	P14384;F8VVI6;F8W111	CBPM_HUMAN	CPM	Carboxypeptidase M		1815.01	1999.32				6506.39	5656.63			2004.9		1540.36	6336.65						4122.26	5445.83						11837.6					3201.51
P14406	P14406;D6RIE3;D6RGV5;H0UI06	CX7A2_HUMAN	COX7A2	Cytochrome c oxidase subunit 7A2, mitochondrial	7911.66	11317.6	9035.89	8313.44	1638.68	9459.66	12851.4	12006.9	9057.3	8872.48	9987.63	6676.93	7962.47	9011.31	10892.7	6110.26	9590.77	6182.69	9649.31	5273.45	10913.4	5456.29	8813.9	5500.75	10188	4917.41	3928.62	8008.41	10918.4	10445.1	6624.47	4811.99	9015.04	10601.5
P14543;P14543-2	P14543;P14543-2	NID1-2_HUMAN;NID1_HUMAN	NID1	Nidogen-1			3023.6						2133.86		3026.35		2209.74			2497.97			3185.51									4339.86	4714.2	3581.62
P14550	P14550	AK1A1_HUMAN	AKR1A1	Aldo-keto reductase family 1 member A1	18902.4	22988.8	18715.5	20275.6	20680.8	20770.1	13159.2	17509	21664.7	23719	26953.8	17312.9	20770.9	13922.2	14660.2	20378.4	25186.3	26791.2	23192.6	18763.2	17654.6	21814	27347.7	20894.9	21627.1	11496.2	17662.7	16329.6	21027.7	24814.9	17681	18144	16051.3	21472.5
P14618	P14618;H3BR70;B4DNK4;P14618-3;P14618-2;A0A804F6T5;A0A804F729	KPYM_HUMAN	PKM	Pyruvate kinase PKM	515624	592150	666440	725992	593847	551323	444460	470595	603650	680797	682820	608760	712557	426035	391028	633489	582674	666493	607593	576704	614154	558781	579961	565350	594795	689018	752310	448643	578916	591166	785588	541616	693917	758640
P14618-2	H3BTN5;H3BR70;P14618-2;A0A804F6T5;A0A804F729	KPYM-2_HUMAN	PKM	Isoform of P14618, Isoform M1 of Pyruvate kinase PKM	20119.8	27313.3	28153.2	25348.8	9241.22	20835.2	7230.88	10675.1	24743.8	33182.1	32127.9	4127.9	24278.8	10288.9	10369	8680.64	28880.2	7772.01	20734.1	2805.65	13568.1	27374.7	26349.3	4629.4	19722.5	19076.6	2753.9	22936.5	23530.6	21420.1	33489.8	10428.6	21058.2	25157.9
P14625	P14625;H0YIV0;A0A7P0T917;A0A7P0T823;A0A7P0TAT8;A0A7P0TAY2;A0A7P0TBC2;A0A7P0TAE1;A0A087WT78	ENPL_HUMAN	HSP90B1	Endoplasmin	61616.6	56475.1	71178.2	62679.1	58051.8	59936.4	71628	78799.6	65346.1	50150.9	46802.3	68075.8	80158	82290.8	78397.2	49099	50664.9	50114.4	54855	76263.3	83457.7	45745.3	48526.9	61149.5	69032.1	70180.4	73480.7	57731.8	53801.8	58137.2	62414	81291.1	68983.8	71323.8
P14653;P49639;Q9GZZ0	P14653;Q9GZZ0;P49639;A0A2R8Y4R9	HXA1_HUMAN;HXB1_HUMAN;HXD1_HUMAN	HOXA1;HOXB1;HOXD1	Homeobox protein Hox-B1				39637.1		22498.6	99999.9						103086	93102.8	103606										8581.27	59966.1		3827.86	6318.89		10955.1	119567
P14735	P14735;A0A3B3ISG5;A0A7I2YQS6;A0A7I2YQV5;A0A7I2V2P6;A0A7I2V2S1;A0A7I2V373;A0A7I2V3E3;A0A7I2V4A4;A0A7I2V4Q3;A0A7I2V610;A0A7I2V612;A0A7I2V634	IDE_HUMAN	IDE	Insulin-degrading enzyme	7395.56	6806.99	7192.36	6205.56	6919.06	6712.46	7628.83	10634.8	4931.82	5659.04	5813.68	6983.49	6865.63	6950.42	7003.97	4968.47	5238.25	4880.42	6556.17	4652.32	8562.3	6758.5	5781.9	5513.44	7813.94	3722.32	46066.6	4935.6	4139.76	5615.91	5379.4	7140.68	6814.83	6398.09
P14854	P14854;A0A494C160;K7EQD3	CX6B1_HUMAN	COX6B1	Cytochrome c oxidase subunit 6B1	12668.3	11225.7	14839	14329.7	15335.9	13148.3	11687.9	12544.1	14791.1	14032.5	15116.7	15303.5	14461.9	16622.5	16850.2	16025.5	16119.7	15153.5	17829.7	15823.6	15505.2	21297.6	18472.5	14781.5	15319.1	14346.5	8759.53	17076	15000.3	13496.4	13299.7	12661.5	17880.8	16011.6
P14866	P14866	HNRPL_HUMAN	HNRNPL	Heterogeneous nuclear ribonucleoprotein L	25956.5	20415.5	33188.3	32232.8	36630.9	31823	27972.7	28830	27812.1	29931	24705.6	40540.5	35781.1	26304.8	30475.8	34489.6	32817.4	36618.5	29805.1	33536.9	23901.4	26003	31004.3	33244.2	30201.4	33942.7	26473.8	34244.5	31048.3	29248	36590.8	28439.3	30980.7	30434.6
P14868	P14868;P14868-2	SYDC_HUMAN	DARS1	Aspartate--tRNA ligase, cytoplasmic	28491.9	24289.7	31665.5	28562.5	27871.9	24395.3	26858.2	25096.5	26064.7	22100	21649.3	27552.8	27544.3	24115.7	23377.2	20744.3	23037.5	27893.8	25024.9	27846.3	30791.8	24066.8	22307.8	23591.4	25141	27357.4	30204.6	23193.4	22687.9	23597.4	23834.1	28407.5	26641.8	26324.4
P14902	P14902;J3KN03;A0A140T9Z2;E5RIX2	I23O1_HUMAN	IDO1	Indoleamine 2,3-dioxygenase 1								5181.45						2349.77	3791.3
P14923	P14923	PLAK_HUMAN	JUP	Junction plakoglobin	677267	694102	445562	571871	430200	593860	498867	472679	685845	511372	627634	375434	417093	626579	652108	486013	517481	489201	590099	393433	620760	648536	605759	482016	565516	323079	420927	454492	520788	589396	444318	481766	502462	613086
P14927	P14927	QCR7_HUMAN	UQCRB	Cytochrome b-c1 complex subunit 7	15647.9	14412.2	14601.4	16799.5	11755.9	15050	17807.1	14762.6	17191.9	15852.7	14413.6	15012.1	13671.8	17353.5	16346.1	13165.9	15713.1	14690.5	16117.7	11437.3	13662.1	20017.3	16530.4	14710.9	14867.9	13125.7	13951.7	18678.6	19363.6	15691.6	14934	11254.5	12559.9	17528.4
P15088	P15088	CBPA3_HUMAN	CPA3	Mast cell carboxypeptidase A																																		4650.54
P15104	P15104;A0A2R8YDT1	GLNA_HUMAN	GLUL	Glutamine synthetase				1770.71		2870.94	3727.51	2531				5422.39	2839.09	1926.78					2214.98	2411.86	1616.04			6507.79	3568.8	5793.45	49092				4372.27	4853.98		1821.61
P15121	P15121;E9PCX2;E9PEF9	ALDR_HUMAN	AKR1B1	Aldo-keto reductase family 1 member B1	5164.34	5676.47	3809.26	7075.05	1483.68	6768.06	3533.62	7451.46	5388.97	5097.89	4224.28		7171.32	4408.13	5204.28	2176.54	7665.91		3920.35		2488.42	4612.88	4523.31		6010.6	5618.56		5183.84	6585.07	6131.15	10295.4		5607.63	8532.54
P15153	P15153;B1AH80;B1AH77;B1AH78	RAC2_HUMAN	RAC2	Ras-related C3 botulinum toxin substrate 2								772.13																		1529.75						465115
P15170-2;P15170-3	P15170;P15170-3;P15170-2	ERF3A-2_HUMAN;ERF3A-3_HUMAN	GSPT1	Isoform of P15170, Isoform 2 of Eukaryotic peptide chain release factor GTP-binding subunit ERF3A	12395.2	13105.2	12143.2	13355.5	13325	13136.4	16799.4	16254.1	11688.6	13682.5	12256.7	14203.5	11107.7	10738.9	12144	9013.97	9930.09	12735.9	11403.6	11353.1	13570.8	12129.5	11419.6	15817.2	14754	16329.7	18389.7	11981	14295.8	11343.4	12639.3	11840.4	12520	14341.3
P15291;P15291-2	P15291;Q86XA6;P15291-2	B4GT1-2_HUMAN;B4GT1_HUMAN	B4GALT1	Beta-1,4-galactosyltransferase 1							1955.47	2109.66					1550.79	2903.51	1523.43						1570.83													1017.43
P15309;P15309-2	P15309;P15309-2;P15309-3	PPAP-2_HUMAN;PPAP_HUMAN	ACP3	Prostatic acid phosphatase	8539.5	8019.49	5823.43	6323.47	4715.61	6337.08	4626.96	6442.21	7966.41	9708.84	7316.51	5114.02	4435.62	6119.38	5407.31	5331.52	7848	5661.28	6632.64	5721.64	5600.93	5151.9	7222.31	4904.19	4826.16		7892.34	5058.19	6442.08	6846.96	5625.54	5396.11	5524.08	7170.44
P15311	P15311;E7EQR4	EZRI_HUMAN	EZR	Ezrin	103252	88242.3	92252	95404.3	83747.5	97923.8	78103.5	106474	96543.2	84638.4	102291	79012.1	90956.2	93605.7	102984	75237.7	80848.7	86472.6	98121.2	97879.9	118605	92013.2	96781	92673.1	93980.7	72859.1	124799	68108	89756.6	99691.1	99371.5	122153	95428.6	95164.4
P15374	P15374;Q5TBK7;A0A087WTB8	UCHL3_HUMAN	UCHL3	Ubiquitin carboxyl-terminal hydrolase isozyme L3	5804.38	4904.49	5867.99	6451.71	8855.17	7737.73	2863.55	6083.23	5584.67	5720.3	5923.92	6891.62	6240.3	6549.8	5374.29	5775.75	6686.83	6711.79	7822.77	5162.42	7258.46	6071.83	6096.93		6163.92	3215.07	7456.66	5952.21	5613.5	7497.66	6875.17	4946.6	6198.97	7590
P15408;P15408-2;P15408-3	P15408;C9JCN8;P15408-2;P15408-3	FOSL2-2_HUMAN;FOSL2-3_HUMAN;FOSL2_HUMAN	FOSL2	Fos-related antigen 2		1139.26	4225.12	2486.44		2128.95	1810.76	2985.57	1091.56			3409.3	3673.44	1699.45	2109.62	1835.06	1683.28			3057.43	2476.44		692.03		1528.27	1373.14	2826.27	1505.09	2246.47	2059.15	1473.64	3424.27		1625.6
P15428;P15428-5	P15428;P15428-2;P15428-4;P15428-5;E9PBZ2;D6RHF8;E9PD69	PGDH-5_HUMAN;PGDH_HUMAN	HPGD	15-hydroxyprostaglandin dehydrogenase [NAD(+)]																											3610.17				1128.73
P15531;P15531-2	P15531;O60361;P22392;J3KPD9;E7ERL0;P22392-2;Q32Q12;P15531-2	NDKA-2_HUMAN;NDKA_HUMAN	NME1	Nucleoside diphosphate kinase A	53626.3	56056.5	47856.3	46689.9	47264.1	44839.9	40612.7	44526.1	54588.5	37097.2	35544.3	40792	39557	35736.3	32597.9	42676.6	38112.4	50712.7	42259.3	50731.6	46987.7	44928	43105.8	59825.6	49227.6	51096.9	67499.2	39596	53226.6	43184.2	76028.8	53256.3	60158.6	53287.5
P15586;P15586-2	P15586;H0YFA9;F6S8M0;H7C3P4;P15586-2	GNS-2_HUMAN;GNS_HUMAN	GNS	N-acetylglucosamine-6-sulfatase	2619.58		4060.41	3999.48		2923.03			4331.75		3748.28								3276.93	2773.83		2918.48	3257.3			3580.05	3161.27			3355.91			3758.73
P15813	P15813;A0A669KAZ2;A0A669KB34	CD1D_HUMAN	CD1D	Antigen-presenting glycoprotein CD1d	8688.82				10121.3	12956.7	5143.94	5249.56	8840.94	9152.46	6372.23	13822.4	6423.82	11274	6991.25	11334.9	7473.39	8907.92	3628.9	13293.6	5990.79	18935.9		17878.5	5061.29	10239.8	11820.4	26163.6	16501.2	8895.99	15741.3	10121.5	4262.64	6750.34
P15880	P15880;H0YEN5;E9PQD7	RS2_HUMAN	RPS2	40S ribosomal protein S2	70738.3	60664.3	75508.5	82069.9	66790.4	81929.6	77135	69144.2	79533.4	60863.5	69241.9	66939.7	67377.1	64990.1	68014.5	55049.8	64186.2	59868.6	67872.1	57843.2	71655.4	66460.3	80271.9	70021.4	78741.5	70561.2	70196.3	80598.9	64034.9	68870.3	80760.4	66735.4	68005.9	74432.9
P15882;P15882-3	P15882;C9J1N1;F8WCQ9;A0A494BZY1;P15882-3;A0A494C0I4;A0A494C0I5	CHIN-3_HUMAN;CHIN_HUMAN	CHN1	N-chimaerin	4098.32	8038.75	24332.5	9984.64	5323.4	5317.98	22849.7	10785.2	2474.99		1246.36	43934.1	33078.1	22413.8	7811.66		10373.2			22818			12284.8			17634.8	102954	3894.12		9373.28		37143.6	5418.98	8909.21
P15924	P15924;P15924-2;P15924-3	DESP_HUMAN	DSP	Desmoplakin	974399	954029	695271	762371	685703	839529	748540	652478	10071000000	783614	864611	576987	549757	942575	102595000000	733305	708894	727152	801946	681558	812167	939025	859626	792192	756613	451297	560236	712245	846779	844423	752959	822634	880556	893862
P15927;P15927-2;P15927-3	P15927;Q5TEJ0;P15927-2;P15927-3	RFA2-2_HUMAN;RFA2-3_HUMAN;RFA2_HUMAN	RPA2	Replication protein A 32 kDa subunit	7331.61	8799.7	8339.06	9285.17	8290.89	8046.68	5402.9	7696.34	8431.48	7814.5	7133	8478.78	7616.57	5014.34	6106.23	8745.13	9349.55	10158.7	6654.86	8042.06	7062.32	7751.1	7884.66	8455.27	9654.89	7012.44	5957.95	8646.29	8742.77	9657.72	10221.4	4975.19	8342.29	8845.53
P15941;P15941-11;P15941-17;P15941-2;P15941-3;P15941-4;P15941-7;P15941-8	P15941;P15941-10;P15941-11;P15941-12;P15941-15;P15941-16;P15941-17;A0A0C4DGW3;A0A0A0MSH4;P15941-2;P15941-3;P15941-4;P15941-6;P15941-7;P15941-8;P15941-9;A0A0A0MRB3;B1AVQ7;A6ZIE3;A6ZIE4;A0A087X0L2;A0A087X2A4;A0A087WVJ0;A0A087WWM1;V9GZ38	MUC1-11_HUMAN;MUC1-17_HUMAN;MUC1-2_HUMAN;MUC1-3_HUMAN;MUC1-4_HUMAN;MUC1-7_HUMAN;MUC1-8_HUMAN;MUC1_HUMAN	MUC1	Mucin-1				2833.73			4887.22	3664.9				4150.01	4131.83							3606.62	6141.64					4318.94						6149.35		2293.35
P16070;P16070-10;P16070-11;P16070-16;P16070-17;P16070-3;P16070-4;P16070-5;P16070-6;P16070-7	P16070;P16070-10;P16070-11;P16070-12;P16070-13;P16070-14;P16070-15;P16070-16;P16070-17;P16070-18;H0YDX6;H0YCV9;H0YDW7;H0YD13;H0YD17;H0Y5E4;H0Y2P0;P16070-3;P16070-4;P16070-5;P16070-6;P16070-7;P16070-8;P16070-9	CD44-10_HUMAN;CD44-11_HUMAN;CD44-16_HUMAN;CD44-17_HUMAN;CD44-3_HUMAN;CD44-4_HUMAN;CD44-5_HUMAN;CD44-6_HUMAN;CD44-7_HUMAN;CD44_HUMAN	CD44	CD44 antigen	30259.4	29174.1	30992.8	35967.1	23548.6	33241.3	10058.7	12679	24740.4	19668.2	22078.6	22423.8	23802	14995.7	13998.5	17789	19547.8	22947.8	28019.3	21226.8	22675.1	22353.7	20822.7	17484.5	16817.3	19349.1	10574.7	24866.5	22879.8	21432.9	30152.6	13572	28185.5	30712.6
P16083	P16083;Q5TD05;Q5TD07;A2A2U4	NQO2_HUMAN	NQO2	Ribosyldihydronicotinamide dehydrogenase [quinone]		2631.9			5082.31	3433.54	3785.03	2802.19	4027.94	6431.71	5396.63	4074.96	3123.85		3490.1	6366.3	5776.8		3773.3		2962.59			2086.67			3895.26	5030.6	2774.1		3673.14	3468.34		2212.56
P16144;P16144-2;P16144-4	P16144;P16144-2;P16144-3;P16144-4	ITB4-2_HUMAN;ITB4-4_HUMAN;ITB4_HUMAN	ITGB4	Integrin beta-4	7334.28	14668	24219.6	17801.1	14917.8	11968.4	11383.5	9345.45	14439.6	15204.8	14530.9	20126.3	25121.7	20226.5	16044.4	9771.62	10631.2	20258.8	18479.9	12770.4	11101.4	15013.8	13866.5	16446.8	14862.1	31034	7586.91	36110	24037.6	20350.7	16705.5	10138.8	15678.4	12733.5
P16150	P16150;C9JUK7	LEUK_HUMAN	SPN	Leukosialin	4801.58	4839.72	5086	4453.39	2870.63	3296.68	2608.46	4066.65	5126.21	4891.31	3629.14		3689.29		1939.23	4868.42	4311.81	1801.67	2923.08	1120.15		4352.99	4870.13	2839.85	3599.1	4460.68		6062.27	4196.29	4816.9	3161.96	2348.22	2299.41	3168.87
P16152	P16152	CBR1_HUMAN	CBR1	Carbonyl reductase [NADPH] 1	99586.6	117603	121603	118211	128615	126124	90045.4	111439	165710	199106	206022	132092	135860	116240	117300	199870	174949	183576	184581	123095	123037	152766	176624	139970	121059	92496.8	89696.1	109065	190515	207713	160593	141703	145018	163426
P16157-8;P16157-9	P16157;P16157-10;P16157-11;P16157-12;P16157-13;P16157-14;P16157-15;P16157-16;P16157-21;P16157-2;P16157-3;P16157-4;P16157-5;P16157-6;P16157-7;P16157-8;P16157-9;H0YBS0	ANK1-8_HUMAN;ANK1-9_HUMAN	ANK1	Isoform of P16157, Isoform Er7 of Ankyrin-1						3921.68		1713.52											2846.14			3890.74						2129.74				3835.99	2084.84
P16219	P16219;E9PE82	ACADS_HUMAN	ACADS	Short-chain specific acyl-CoA dehydrogenase, mitochondrial	2472.64	2542.54		1739.69		1276.62	3647.17		1824.2		2407.21	1701.2	3067.66	2614.24	1716		3376.67	1632.77	1741.37		2577.72	3457.66	1485.55		3018.19	2870.54		2399.72	2524.69	2469.11	3072.98			1836.51
P16220;P16220-1;P16220-3	P18846;P16220;E9PAR2;P18846-2;Q03060-6;Q03060-8;Q03060-9;Q03060-21;Q03060-23;Q03060-24;Q03060-26;Q03060-31;Q03060-32;G5E998;P16220-1;P16220-3	CREB1-1_HUMAN;CREB1-3_HUMAN;CREB1_HUMAN	CREB1	Cyclic AMP-responsive element-binding protein 1	3796.05	4494.8	4384.29	3921.71		3697.13	2216.7	3274.13	5377.11		3159.93	3320.39	4100.38	4078.24	4450.13	2938.25	4340.74	3862.34	3721.46	2688.03	3420.89	5725.44	9183.49	3282.91	3931.84	3351.47	2199.65	5025.32	3824.68	3480.64	3024.76	3791.01	5233.1	3836.46
P16298;P16298-2;P16298-3;P16298-4	P16298;P16298-2;P16298-3;P16298-4;Q5F2F8	PP2BB-2_HUMAN;PP2BB-3_HUMAN;PP2BB-4_HUMAN;PP2BB_HUMAN	PPP3CB	Serine/threonine-protein phosphatase 2B catalytic subunit beta isoform	4478.65	2748.65		3517.67				2250.08	2540.11		2571		2431.66		2524.8		2311.54		1841.23		2003.78				2053.47					2696.19				2095.94
P16333	P16333;C9J869;C9J0K5;C9JVV5;C9K098;H7C5C7	NCK1_HUMAN	NCK1	Cytoplasmic protein NCK1				2065.71		2716.55	2602.23	2404.89			2886.43	2558.57	2684.2			3800.98	3825.69		2992.45	2389.55	1872.93	2530.88	2672.11	4112.69	3034.23				3964	3707.75	2751.86	2640.59	3392.35	3282.51
P16401	P16401	H15_HUMAN	H1-5	Histone H1.5	418390	380855	371574	421798	368762	355280	170735	295928	463893	477131	373520	289696	337620	250350	279968	498464	533962	397447	354287	341008	242023	378619	501666	435678	384333	239947	136940	488420	487061	457658	412419	282631	361411	343928
P16403	Q02539;P16402;P10412;P16401;P16403	H12_HUMAN	H1-2	Histone H1.2	662547	808379	410925	508255	375311	485301	220833	480939	577589	623063	720522	410333	568211	301831	417781	561347	895376	386759	519147	404967	430923	603702	721911	429145	528209	284319	218509	586409	590127	868020	529565	322272	331020	517539
P16435	P16435;H0Y4R2;E7EMD0	NCPR_HUMAN	POR	NADPH--cytochrome P450 reductase	6368.85	4627.41	7476.05	7054.17	6989.05	6671.03	19742.1	13746.6	5537.42	5176.41	4970	10871.6	9502.27	13257.5	13219.1		4922.18	5591.44	6495.27	9565.05	8659.98	3958.59	5331.18	5109.47	6760.01	8126.42	18621.4	4924.15	7157.04	5523.74	4910.68	15529.7	4700.81	5235.01
P16473;P16473-2;P16473-3	P16473;A0A0A0MTJ0;P16473-2;P16473-3;Q0VAP8	TSHR-2_HUMAN;TSHR-3_HUMAN;TSHR_HUMAN	TSHR	Thyrotropin receptor															2476.83										1323.38									1863.27
P16615;P16615-2;P16615-3;P16615-5	P16615;P16615-2;P16615-3;P16615-4;P16615-5	AT2A2-2_HUMAN;AT2A2-3_HUMAN;AT2A2-5_HUMAN;AT2A2_HUMAN	ATP2A2	Sarcoplasmic/endoplasmic reticulum calcium ATPase 2	11536.2	10852.9	15327.5	14029.1	14286	12896.7	27269.5	20178.4	11251.6	11233.6	9794.56	15918.8	15781.7	20121.5	20016.4	10483.8	9420.13	9517.02	11039.7	15120.8	15163.1	11193.5	9535.57	10496.4	13225.2	19276.6	22516.3	11448.6	9275.35	9460.43	12288.5	19161.8	13154.1	12509.9
P16930;P16930-2	P16930;P16930-2	FAAA-2_HUMAN;FAAA_HUMAN	FAH	Fumarylacetoacetase	3672.19	3194.74	2578.31	3955.74		3253.43	2514.35	3000.46	2988.98	4308.17	3483.43	4132.32	2753.13	2120.21	2231.96	4159.5	3172.7	3114.51	3881.2	3271.03	3403.35	3790.55	3471.77		3041.48	2873.01		2629.45	5468.01	4105.76		2775.1	3350.7	3261.54
P16949	P16949;P16949-2;A2A2D0	STMN1_HUMAN	STMN1	Stathmin	8850.03	11474.3	12613.2	13401.9	9380.86	10009.7	4012.96	7891.04	10070.3	7092.84	8758.13	2168.16	9007.8	3787.3	4456.11	4163.59	13685	6099.34	14918.5		9357.59	10072.9	13688	11910.4	18900.2	11926.9		9905.88	21260.9	16181.3	19053.3	3492.26	5461.08	14962.2
P16989-2	P16989;P67809;Q9Y2T7;P16989-2;P16989-3;H0Y449;A0A0D9SEI8	YBOX3-2_HUMAN	YBX3	Isoform of P16989, Isoform 2 of Y-box-binding protein 3	32783.3	28552.7	45529.8	38826.6	50381.9	38294.8	18398.9	28403.3	44291.2	26535.9	22901.8	47785.1	35954.1	19633.2	20120.2	30325.8	25061.3	39127.1	32629.6	42744.6	37228.1	35411.3	34607.6	45032.2	41549.4	37109.7	42067.9	53663	44062	33989.8	63878.2	43166.2	56357	43799.6
P16989;P16989-3	P16989;P16989-3	YBOX3-3_HUMAN;YBOX3_HUMAN	YBX3	Y-box-binding protein 3	3458.2	2494.37	4763.96	3469		3357.86	2313.93	3047.38	3180.53	2217.91		2160.2	4216.56		2833.75		1888.8	1863.52	3578.09	2847	3427.3		2531.96	3661.46	4548.42	4386.4		4949	3055.89	3046.27	2363.99	2957.05	3356.75	4084.43
P17050	P17050	NAGAB_HUMAN	NAGA	Alpha-N-acetylgalactosaminidase	3087.8	2626.26		2290.88	3523.28	2248.14		2146.85	2345.65	3202.49	1903.52			2724.05	1814.01	1821.9	2732.63		1305.63	3156.95	2551.66	2484.16	2690.72	2151.32	2195.9	2211.66	2661.2	2284.25	3195.52	2553.03	2831.03	2176.05	1895.26	1662.29
P17066	P48741;P17066	HSP76_HUMAN	HSPA6	Heat shock 70 kDa protein 6	302537	144117	102772	160904	164578	189048		132367	183960		143935	158294	83777.6		148590	194487	301815	176667	107557	150446	82143.4		153448	200951	125058			233870	198466	170882	152354	179511	140890	179620
P17096;P17096-3	P17096;A0A1W2PRV2;A0A669KAX1;P17096-2;P17096-3	HMGA1-3_HUMAN;HMGA1_HUMAN	HMGA1	High mobility group protein HMG-I/HMG-Y	44570.5	33680.9	39586.2	45315.1	18272.2	38089.3	23531.7	37668.7	50307.1	35796.9	38012.1	24927.3	58051.7	34635.6	31427.8	33497.5	51725.5	33050.6	50773.5	27602.4	33892.3	33961.8	47010	30030.6	38231.5	70211.1	23201.6	53604.8	46097.8	43935.1	44251.5	28834.8	37254.6	42357.9
P17152	P17152	TMM11_HUMAN	TMEM11	Transmembrane protein 11, mitochondrial	7733.66	7990.56	9189.81	7740.64	8662.89	7518.5	10768.9	7479.43	7254.34	9253.86	9442.65	9003.93	6760.74	9735.74	10202.6	9871.85	7706.59	12532.9	9234.34	10252.8	7429.54	8792.43	6162.66	8178.38	8157.88	6398.11	4919.25	7703.63	6734.54	7539.12	8431.5	8383	9437.64	8086.98
P17174	P17174	AATC_HUMAN	GOT1	Aspartate aminotransferase, cytoplasmic	10161.8	10010.2	11817.3	10245.8	11551.3	9361.52	12491.9	13107.7	10084.8	11018.1	8809.26	8641.21	9059.13	9928.61	8750.88	8466.18	9151.79	10461.5	9072.81	9882.6	8729.66	7818.33	10087.4	12908.9	11232.6	7655.81	25799.8	6251.65	8292.02	9136.17	10229.9	13236.5	8191.45	8846
P17275	P17275	JUNB_HUMAN	JUNB	Transcription factor JunB	2464.38	3150.03	6399.83	4231.85	3244.14	4050.03	7916.04	9402.87	2541.25		2381.99	6816.16	7818.21	9622.88	11801	2747.83	4384.01	3799.42	3625.98	7554.09	5083.37		2766.5	4888.37	4628.18	6181.33	5628.22	4894.88	4474.09	3049.4	3389.72	9501.28	2536.45	3287.27
P17301	P17301;E7ESP4;E9PB77;E7EMF1	ITA2_HUMAN	ITGA2	Integrin alpha-2	7778.65	11421.8	6787.29	8286.41	8616.78	6286.13	2890.42	4822.74	8980.98	17224	17476.6	4433.98	8983.43	8173.96	8526.08	9139.04	12676.7	8101.6	13495.4		5102.71	8800.08	6893.22	5490.02	9115.31	7175.8		14648.5	9227.17	12414.7	6296.12	5306.33	5543.26	9346.58
P17302	P17302	CXA1_HUMAN	GJA1	Gap junction alpha-1 protein	6717.85	6539.96	3475.2	4030.12	2758.72	5047.43		2609.86	4387.74	5829.94	6670.2	7381.68	5139.79			5702.9	4522.67	4304.86	4019.15	3364.63	5393.08	4604.85	4958.72	4970.42	6143.36	4766.24	2993.97	4101.21	5230.74	6297.3	3507.66		4100.48	4760.74
P17480;P17480-2	P17480;P17480-2;E9PMM2;E9PKP7	UBF1-2_HUMAN;UBF1_HUMAN	UBTF	Nucleolar transcription factor 1	10166.2	8778.51	7854.69	7452.49	10845.9	10492.3	5312.47	6127.35	10657.9	10712.8	9259.54	8920.67	7703.79	5737.69	7754.14	12781	11846.8	10243	8339.95	8157.43	5125.08	9835.86	10305.9	12455.8	9807.99	7604.71	2971.18	10071.2	10231.9	9045.21	10978	5217.09	8759.03	9016.49
P17612;P17612-2	P22694;P17612;P22694-10;P17612-2;A0A0A0MS54;Q15136;B1APF7;B1APF8;B1APF9;B1APG0;B1APG1;B1APG2;B1APG3;K7ERP6;P22694-2;P22694-3;P22694-4;P22694-5;P22694-6;P22694-7;P22694-8;P22694-9;A0A087WVC4	KAPCA-2_HUMAN;KAPCA_HUMAN	PRKACA	cAMP-dependent protein kinase catalytic subunit alpha	8467.94	11643.2		9213.08		9105.75	5803.54	8948.71	9007.08	8003.5	10379.4		8487.02	7332.65	9178.53		9721.37		8160.68		8233.79	5730.26	9592.53		8425.8	4960.56		5817.35	4831.33	9015.35	4545.09	5554.22	8355.12	8254.42
P17655	P17655;P17655-2	CAN2_HUMAN	CAPN2	Calpain-2 catalytic subunit			4888.21	4428.56		2719.19	4267.56		3229.87		3642.91	7776.42	4899.98	5907.79	5721.47			3066.33	3553.91	3569.77	4121.84	2923.83				11011.8	7787.89		3332.71	2859.63	4459.86	3229.28	3725.49
P17676;P17676-2	P17676;P17676-2;P17676-3	CEBPB-2_HUMAN;CEBPB_HUMAN	CEBPB	CCAAT/enhancer-binding protein beta		2608.96		3471.07		2932.52		6366.42					4602.66	1504.48	7701.71		1304.91				3470.01		2705.85		3269.74					1732.66				2231.56
P17693;P17693-5	P17693;A0A0G2JPQ3;Q5RJ85;Q8MH48;P17693-4;P17693-5	HLAG-5_HUMAN;HLAG_HUMAN	HLA-G	HLA class I histocompatibility antigen, alpha chain G	80243.3						25029.2		63701.2					77409.3		53057.7	41969.1			43993.5	30475.7		57351.3			117936		56043.5
P17706;P17706-2;P17706-3;P17706-4	P17706;D3DUJ3;K7EIE9;P17706-2;P17706-3;P17706-4;K7EQG9	PTN2-2_HUMAN;PTN2-3_HUMAN;PTN2-4_HUMAN;PTN2_HUMAN	PTPN2	Tyrosine-protein phosphatase non-receptor type 2												1293.3														2244.65
P17812;P17812-2	P17812;B4E1E0;P17812-2;A0A3B3IRQ8;A0A3B3ITB8;A0A3B3ITF6;A0A3B3IRI2	PYRG1-2_HUMAN;PYRG1_HUMAN	CTPS1	CTP synthase 1	5990.39	5231.02	4437.04	5360.2	7326.26	4883.85	5230.39	5165.86	5579.84	3725.67		3773.11	4898.54	4564.9	5114.99	4369.46		3966.5		4253.64	4418.56	5969.25	3882.81	3793.3	5850.84	6690.88	3660.24	3419.65		4618.3	6100.83	4780.6		4120.09
P17844	P17844;J3KTA4;J3KTQ4;X6RLV5;P17844-2;J3QR02;J3QRQ7;A0A7I2V2S0;A0A7I2V507	DDX5_HUMAN	DDX5	Probable ATP-dependent RNA helicase DDX5	16371.6	16501.2	21353.5	25049.1	17229.4	32046.9	21711.4	38073.5	17415.4	16300.7	13936.9	16433.2	32199.2	23554.4	29788.6	10336	18463.3	9347.83	17179.5	11016.7	24441	12887.3	14791.7	10826.2	29450.4	35335.3	15565.1	25374	11806.8	15995.2	19891.7	15938.1	17161.3	24603.6
P17858	P08237;P17858;A0A2R8Y891;P17858-2;P08237-3	PFKAL_HUMAN	PFKL	ATP-dependent 6-phosphofructokinase, liver type	12588.5	15002.6	12527.7	12617	10955.2	11731.9	13870.5	12008.6	11277.9	14496.7	16104.3	12850.7	12054.2	12008.7	11319.3	17550.7	13826.2	15731.1	12226.6	11625.2	11876.3	13854.4	14739.3	11360.9	12472	10561.3	8323.45	9728.04	16346.9	13215.9	11179.3	13782.3	13694.8	11980.2
P17900	P17900;H0YBY3;E5RJD0	SAP3_HUMAN	GM2A	Ganglioside GM2 activator	10185.8	9651.03	9336.68	9696.46	7115.71	12278.9	9300.4	12870.3	12050	16009.1	11938.2	12276.8	11215.6	12578.7	10392.2	10163.2	12664.6	9204.5	11189.9	8750.92	10352.2	11091.7	10408.3	7242.96	10066.5	7505.72	25488.9	8916.87	10477.8	11446.6	7578.56	9251.88	6837.31	8405.4
P17931	P17931	LEG3_HUMAN	LGALS3	Galectin-3	583658	552647	423082	488852	490236	562383	217257	307531	569597	528749	550041	421757	372659	487992	463767	509466	484752	498039	510926	457985	521979	597311	583043	462073	474663	143364	273126	365956	622489	566097	481491	514035	589590	544505
P17936;P17936-2	P17936;A6XND0;B3KWK7;P17936-2	IBP3-2_HUMAN;IBP3_HUMAN	IGFBP3	Insulin-like growth factor-binding protein 3				6278.76									1945.43						2253.97
P17980	P17980;R4GNH3;E9PM69;E9PKD5	PRS6A_HUMAN	PSMC3	26S proteasome regulatory subunit 6A	13006.3	13753.7	16526	14459.8	13799.9	13678	20319.8	15428	14196	11543.4	12162.8	15019	12918.5	11208.7	12480.1	12465.3	10476.4	16227.8	11993.8	13662.5	12420.5	12331	11976.6	16697.6	12380.8	15742.9	13929.1	12587.3	15121.7	11607.7	17715.7	15514.1	12984.1	12491.6
P17987	P17987;E7ERF2;E7EQR6	TCPA_HUMAN	TCP1	T-complex protein 1 subunit alpha	51475.6	50030.3	47804.7	44513.8	54125.7	46659.9	55285.8	54060.3	47739.7	47129.3	45467.3	52545.1	49521.4	46302.1	43127.3	44060.5	40651.1	53409.9	47859.6	54654.1	51528.3	46369.7	45601.7	46993.4	51896.5	60208.3	57950.3	43809.7	41841.8	42436.6	49234.7	53102.3	53608.1	51622.4
P18031	P18031	PTN1_HUMAN	PTPN1	Tyrosine-protein phosphatase non-receptor type 1	4477.12	4434.02	4588.75	5252.81	4016.46	4021.83	5888.98	5439.9			3824.55	4619.99	5211.94	6847.88	5465.14		5183.88	3676.4	5035.69	4752.33	3805.87		3220.48	4439.7	4114.93	7215.99	5812.18			3761.73	4680.13	4684.01	3407.13	3075.23
P18074	P18074;A8MX75;P18074-2;E7EVE9;K7EIT8;B4E0F6;A0A804HK53;A0A804HK75;A0A804HL97;K7ENL1	ERCC2_HUMAN	ERCC2	General transcription and DNA repair factor IIH helicase subunit XPD		2723.99		3543.7		4253.66		3085.35			3525.61		2175.72		2336.69		2398.46	8363.14	4129				2200.03	6528.19	4166.46					3430.18				1986.03
P18077	P18077	RL35A_HUMAN	RPL35A	60S ribosomal protein L35a	39010	35776	36260.6	49707.4	25274.6	39497.6	39298.4	44664.1	37834.6	33105.1	39429.7	33545	43463.1	36595.6	43129.3	29746.4	40516.1	33018.5	36512.5	29503.5	37148.2	38582.5	43613.6	31022.1	51886.1	36954.2	33892.4	43677.5	33618.2	37808.9	37607.2	31687.2	40599.3	44413.8
P18084	P18084;V9GYD8;V9GYZ1;H7C580	ITB5_HUMAN	ITGB5	Integrin beta-5	4194.84	2626.24							2924.13	4211.05	4444.08			2282.84	3120.2	3068.75	3447.38		4091.56		2255.58	3010.32	3331.41		2894.41		2810.36	2475.48		3019.02				2853.9
P18085	P18085;C9JPM4;C9JAK5;U3KQF2	ARF4_HUMAN	ARF4	ADP-ribosylation factor 4	18840.6	26411.1	27512	31600.1	28659.8	30291	45766.8	36812.4	24235.2	22868	23879	31456.4	31184.6	38614.7	31334.1	23202.5	22679.3	23274.9	27196	28764.7	30876.5	22305.3	26036.2	31762.7	28681	36617.4	35895.2	21748.7	22508.7	24549.2	26968.7	41288.2	28998.4	27056.1
P18124	P18124;A8MUD9	RL7_HUMAN	RPL7	60S ribosomal protein L7	61808.1	61624.2	52487.4	72238.6	74523	77628	53753	67196.1	65571.9	46917.5	67054.5	67732	74876.9	48551	57592.5	51085.3	66201.3	59941.5	69306.7	68641	70253.5	63818.5	72927.6	67875.6	79401.3	57911.9	65589.6	68091.1	54145.7	75915.7	75010.9	65690.5	60511.9	81393.8
P18206;P18206-2	P18206;P18206-2	VINC-2_HUMAN;VINC_HUMAN	VCL	Vinculin	40953.8	46000.7	39412.5	42140.6	43171.3	38735.3	22717	24285.9	33547.2	44620.9	42166.9	34872.5	38594.5	27634.4	27434.2	35668.4	36396.1	39845.7	40683.7	36836.1	41642.4	34676.2	36050.4	34786.9	38348.5	29027.4	40245	32503.7	38543.1	36789.7	31032.5	31419.2	38170.6	39704
P18428	P18428	LBP_HUMAN	LBP	Lipopolysaccharide-binding protein			3178.35				4056.16	5179.35							2420.6						2036.62					4264.56						5135.46
P18433;P18433-6	P18433;P18433-6	PTPRA-6_HUMAN;PTPRA_HUMAN	PTPRA	Receptor-type tyrosine-protein phosphatase alpha									3775.05		1995.81								2745.73						3517.83				2594.36					2481.77
P18510;P18510-2;P18510-3;P18510-4	P18510;P18510-2;P18510-3;P18510-4	IL1RA-2_HUMAN;IL1RA-3_HUMAN;IL1RA-4_HUMAN;IL1RA_HUMAN	IL1RN	Interleukin-1 receptor antagonist protein	11409.3	9783.72	8195.41	8302.37	7915.4	9132.98	10960.7	8654.11	10732.2	11925.4	10177.8	8201.62	6644.21	7934.42	8047.25	11100	12027.3	10080.4	7596.79	8989.97	8144.46	11309.6	13031.3	5691.24	5676.19	6038.18	22985.6	8516.58	11299.5	12458.7	8009.5	14368.2	9526.04	8047.64
P18564;P18564-2	P18564;P18564-2;E9PEE8;A0A087WXP3	ITB6-2_HUMAN;ITB6_HUMAN	ITGB6	Integrin beta-6	6167.2	9680.24	8082.94	8703.58			6353.18	3882.46	10234.2	15176.2		5329.12	10888.4	6104.67	5281.23	7062.71	11696.2	10367.5			9529.56	11024.4	9642.91	6293.89		12298.6		13685.7	11512.2	14176.3	6423.32			6455.85
P18583;P18583-5;P18583-7;P18583-9	P18583;P18583-2;P18583-3;P18583-4;P18583-5;P18583-6;P18583-7;P18583-9;P18583-10;H7C1M2	SON-5_HUMAN;SON-7_HUMAN;SON-9_HUMAN;SON_HUMAN	SON	Protein SON	11551	11469.3	14822.4	13674.3	16507.2	14787.6	13036.8	14321.6	12667.6	12099.2	10224.3	17252.9	16428.4	13792.3	15797.7	13283.2	14723.1	14990.1	12928.1	16038.7	11041.6	12303	11059	16546	14085.8	18659.7	14607.9	15595.3	12689	12612.6	13908.3	10502.6	13246.4	12258
P18615;P18615-3;P18615-4	P18615;P18615-3;P18615-4;A2ABK4;A0A0A0MSN9;A0A0A0MT02;E9PD43;A0A0G2JI50	NELFE-3_HUMAN;NELFE-4_HUMAN;NELFE_HUMAN	NELFE	Negative elongation factor E		4896.22	3753.07	3718.67	3458.75	4636.26		3487.16	3355.81		3684.89	3791.1	4306			5411.43	5389.09	6659.62	3739.9	5637.52	3640.5		4108.06	3624.65	3792.17	3658.47			4934.5	5344.04	3957.05	3348.79	4320.5	4145.42
P18621;P18621-3	P18621;J3KRB3;J3KRX5;J3KSJ0;P18621-3;A0A087WWH0;A0A087WXM6;J3QQT2;A0A087WY81;J3QS96;A0A0A6YYL6	RL17-3_HUMAN;RL17_HUMAN	RPL17	60S ribosomal protein L17	21093.2	27195.9	16481.7	21539.6	17087.9	22485.1	16622.7	19832.1	25073.1	16360.5	21339.6	16180.9	22581.3	17879.2	18265.2	12743.5	19270.2	13894.4	17292.5	16034	23967.4	20908.4	22508.8	17441.7	20571.5	19969.1	20239.4	20966.5	20926	22918.2	22212.8	22282.5	19623.6	23012.6
P18669	P18669;P15259	PGAM1_HUMAN	PGAM1	Phosphoglycerate mutase 1	21613.1	20411.2	27957	23507.5	16188.7	16103.1	18927.1	23386	18090.9	24054.2	21655.9	20418.8	20759.2	17441.4	16486.5	23059.2	24243.7	20220.4	20017.5	18103.3	22300.9	26985	29735.4	17791.6	19052.6	16338.4	51046.5	15746	32093.1	28303.8	22338.7	22458.8	25609.6	22903
P18754;P18754-2	P18754;C9J3R0;P18754-2;C9JW69;C9JRH2;C9JQZ4;C9JMJ4	RCC1-2_HUMAN;RCC1_HUMAN	RCC1	Regulator of chromosome condensation	9120.49	8919.4	13110.9	10769	11084.7	10743.5	10624.4	10958.5	10199.6	9044.85	9162.63	12588.7	11515.5	9444.11	10040.1	14438.1	10558.9	10768.2	11622.3	13975.4	8383.86	10578.2	10003.3	11349.6	11851.8	14167.5	11996.8	11629.3	10159.6	9346.43	10416.6	6117.62	10211.8	8181.31
P18827	P18827	SDC1_HUMAN	SDC1	Syndecan-1	41617.1	37573.5	29832	26313.7	21640.1	26454.3	7972.57	16107.2	41006.4	26733.1	37260.3	24241.8	36950.1	9198.77	9178.55	25704.5	30216.2	29448.6	40174.3	33795	40646.4	29704.1	32307.6	35572.8	41702.8	16549.6	12868.5	19061.9	30154.5	33801.1	26160.8	21127.9	30850.8	32366.3
P18858;P18858-2;P18858-3	P18858;P18858-2;P18858-3;M0R0Q7;F5GZ28	DNLI1-2_HUMAN;DNLI1-3_HUMAN;DNLI1_HUMAN	LIG1	DNA ligase 1				3278.23		2013.45			2973.24				2811.87								1502.14					6958.53				2151.66	3487.25		1547.97
P18859;P18859-2	P18859;A8MUH2;P18859-2	ATP5J-2_HUMAN;ATP5J_HUMAN	ATP5PF	ATP synthase-coupling factor 6, mitochondrial	8247.88	9989.88	4903.53	5779.05	14056.7	10001.7	7768.09	10950.3	8363.67	9079.19	6639.74	8360.35	8014.94	7246.79	6914.88	12119.8	6783.57	8328.85	6796.74	8400.32	12604	7688.07	6669.79	8104.16	11352.4	5934.48	8491.57	8238.64	7748.93	14407	9212.74	6679.18	7444.45	12574.5
P18887	P18887;F5H8D7	XRCC1_HUMAN	XRCC1	DNA repair protein XRCC1	5444.9	6153.8	5260.37	7054.62	9371.93	7165.67	4641.69	6055.86	8326.96	3748.43	4283.76	7598.6	7375.69	5800.15	6549.53	5280.24	6733.52	6097.05	6578.49	4775.14	3696.03	6287.8	6320.08	8088.57	8561.29	6864.05	3628.68	6809.01	5493.67	6852.71	7280.37	4165.03	5904.43	7552.94
P19012	P19012;Q99456;P13646;A8MT21;C9JTG5;P13646-2;P13646-3;A0A3B3ITG2;K7EMD9;K7ERE3;P19012-2	K1C15_HUMAN	KRT15	Keratin, type I cytoskeletal 15	523036	565455	230287	302696	148265	197398	592468	484294	527157	639697	606020	328974	621350	360352	250100	712285	890245	409073	493871	225733	217652	303846	277752	458561	436622	714238	118090	117171000000	629629	735096	638278	327857	377243	386022
P19013	P19013	K2C4_HUMAN	KRT4	Keratin, type II cytoskeletal 4							32049	4892.85		6526.67		29142.2	54628.3	20593.2	59139.7				4149.83		4744.35					8190.23	135438							15202.3
P19021;P19021-2;P19021-3;P19021-4;P19021-5;P19021-6	P19021;H0Y9I4;A0A8C8KD64;A0A804HI59;A0A804HIQ0;H7BYD9;A0A804HLE0;A0A804HKV8;A0A804HKM7;P19021-2;P19021-3;P19021-4;P19021-5;P19021-6	AMD-2_HUMAN;AMD-3_HUMAN;AMD-4_HUMAN;AMD-5_HUMAN;AMD-6_HUMAN;AMD_HUMAN	PAM	Peptidyl-glycine alpha-amidating monooxygenase				20571.6				16120	17855.1	34395.8	32632.2		20455		28318				37855.6			35734.2	29335.6		27019.8	21445.1	23953.2		31795.5	22962.5				26917.6
P19224;P19224-3	P19224;C9JMY5;P19224-3	UD16-3_HUMAN;UD16_HUMAN	UGT1A6	UDP-glucuronosyltransferase 1-6								3098.28																						2770.69
P19256;P19256-2;P19256-3	P19256;H0YDI1;B1AMW1;P19256-2;P19256-3	LFA3-2_HUMAN;LFA3-3_HUMAN;LFA3_HUMAN	CD58	Lymphocyte function-associated antigen 3	2003.73	2424.23				1362.78		1686.58	1954.16				1247.5		1060.02		1613.12		1997.46			2248.3	2168.71		1561.56			2669.32	2098.7				1212.01	1557.73
P19338	P19338;C9JLB1;H7BY16;A0A7I2V349;A0A7I2V2U7;A0A7I2V3F3;A0A7I2V428;A0A7I2V506;A0A7I2V5M5	NUCL_HUMAN	NCL	Nucleolin	176303	154795	221488	218603	211709	248767	134954	226267	205687	201823	173976	230367	262040	118206	141139	237396	226179	206575	198827	188156	177826	181412	212453	269849	250381	378137	141468	230231	217219	203784	317612	153948	212356	202790
P19367;P19367-2;P19367-3;P19367-4	P19367;P19367-2;P19367-3;P19367-4	HXK1-2_HUMAN;HXK1-3_HUMAN;HXK1-4_HUMAN;HXK1_HUMAN	HK1	Hexokinase-1	46370.3	47737.4	50790.9	53884.3	34531.8	47639.4	64904.5	58435.3	49165.2	46884.3	50111.3	52721.7	55053.4	66183.9	66761.9	42292.2	47269	40535.9	49014.8	40569.5	56276.6	50187.6	49397.1	35926.2	44003.5	47099	39426.4	51839.7	46163	46468	45325.6	48541.5	50553.4	51199.5
P19387	P19387	RPB3_HUMAN	POLR2C	DNA-directed RNA polymerase II subunit RPB3		3769.9		2727.84		4128.05		3797.78	1699.82	5948.33	2961.21		3223.35	4360.29			3567.73		3024.96		3009.85		2033.84		3390.88	4393.47			3011.75	2999.9	2003.77	3706.75	3758.05	2753.14
P19388	P19388;A0A0A0MQR7;A0A087WVZ9;A0A087WVN5;A0A087WWX0	RPAB1_HUMAN	POLR2E	DNA-directed RNA polymerases I, II, and III subunit RPABC1	10153.4	8881.73	15606.9	11487	10845.6	11314.7	7490.17	10161.5	7711.2	10427.9	6054.25	14115.7	9761.54	8564.67	8054.41	11184.4	7741.61	12133.2	8338.36	10650.6	6502.89	9109.65	9221.28	11545.8	9081.24	12229.1	8520.6	12807.6	8122.8	7540.23	14111	7816.36	10393.2	7973.5
P19404	P19404;E7EPT4	NDUV2_HUMAN	NDUFV2	NADH dehydrogenase [ubiquinone] flavoprotein 2, mitochondrial	9944.24	11134.4	7077.1	9947.13	7323.04	9722.27	7896.82	9415.08	8021.52	9497.86	10549.9	9083.91	9669.73	9895.61	9505.52	7140.5	11289	7670.23	10809.1	6181.91	9097.91	9173.54	9973.02	10413.9	7375.8	8899.66	5382.26	9234.84	10253.2	9972.02	8196.91	7458.02	5603.09	8554.67
P19474	P19474	RO52_HUMAN	TRIM21	E3 ubiquitin-protein ligase TRIM21	6223.91	3806.68	7509.64	6445.43	3756.73	4242.72	13689.8	9694.36	6085.66	4883.25	4162.71	9927.25	11771.3	12106.6	10397.4	3581.25	3615.18	7843.19	6222.5	13516.1	8671.71	3183.92	3173.95	12394.4	11694.2	8008.48	10173.6	3761.32	2549.67	3031.22	4651.07	15102.6	5410.98	8573.94
P19525;P19525-2	P19525;A0A7P0TBA9;A0A7P0TAL9;P19525-2;A0A7P0Z4M0	E2AK2-2_HUMAN;E2AK2_HUMAN	EIF2AK2	Interferon-induced, double-stranded RNA-activated protein kinase		1147.48	3001.04	5282.37	3796.69	2896.37	6357.74	7105.58	2783.37		1683.23	3095.63	6231.67	5525.91	6814.71				2805.82	3298.33	5351.65		2678.11	4407.22	6332.45	4522.51	4179.69	2637.31		1757.59	2164.44	6164.04	3318.56	4154.66
P19623	P19623;K7EKM4	SPEE_HUMAN	SRM	Spermidine synthase	16479.5	13879.2	9955.17	15967		16027.5	15059	19891.5	15223.9	10851.7	9528.93		14890.7	12773.2	15108.5		11788.4		14882.3		14572.9	10198.7	11815.9		15491.1	14747.5	9767.49	12349.8	8852.47	14873.2	4760.61	4404.39	2172.68	14500.4
P19784	P19784;H3BSA1;H3BNI9	CSK22_HUMAN	CSNK2A2	Casein kinase II subunit alpha'	5655.99	5828.32	3828.37	4364.14		4452.29	5980.51	5451.07	4482.25	5112.66	4410.25	2641.12	5776.21	4563.94	5349.71	6403.68	7017.75		5524.14	6257.65	5628.87	4838.19	3797.46		4885.21	5799.9	6042.94	4904.92	3280.75	4699.86	3684.05	3704.16	3345.73	5285.84
P19793;P19793-2	P28702;P48443;P19793;P28702-3;A0A5F9ZHH6;P19793-2;A0A087WZ88;A0A0G2JKR7;A0A0G2JHI1	RXRA-2_HUMAN;RXRA_HUMAN	RXRA	Retinoic acid receptor RXR-alpha	4516.49	5145.49	3400.37	3505.97	3718.46	4441.9		3712.12	5254.63	4855.87	6604.35	2705.98	3842.46		4342.17	4743.72	6487.73	5162.67	6129.78	3625.05	3933.71	4397.45	5703.91	2587.26	5559.76	2699.26		5705.3	5158.66	6773.4	3819.2	2348.21	3160.3	4719.48
P19823	P19823;Q5T985;Q5T987	ITIH2_HUMAN	ITIH2	Inter-alpha-trypsin inhibitor heavy chain H2	3155.15		4373.2	4634.33	3372.31	3197.49	7839.73	3165.54	3310.37				2482.3				1792.4		3377.76		2771.4				2191.9	2287.21	5130.37	5185.77	3255.35	2559.61			2781.79	1405.07
P19827	P19827;F8WAS2	ITIH1_HUMAN	ITIH1	Inter-alpha-trypsin inhibitor heavy chain H1		1168.71		2180.71		1596.2	6419.44	2468.56	3301.91				1417.73								1418.09		2134.32					3640.89	1676.41	1626.37		2541.22		1766.38
P19838;P19838-2	P19838;P19838-2;D6RH30;A0A494C1E9;A0A494C157	NFKB1-2_HUMAN;NFKB1_HUMAN	NFKB1	Nuclear factor NF-kappa-B p105 subunit	19691.8	17806.7	19867.3	20563.9	23305.8	17771.8	16037.7	15944.2	20740.8	19419.2	16578.1	21282.4	19665.6	18861.6	18439	16624.2	15294.7	18154.3	18249.6	16017.5	15745	18129.1	16320.7	19051	16021.4	14531.7	18387.2	19609.4	16723.4	16052.7	19433.9	22546.7	17207.2	15800.8
P19878;P19878-2;P19878-3;P19878-4	P19878;P19878-2;P19878-3;P19878-4	NCF2-2_HUMAN;NCF2-3_HUMAN;NCF2-4_HUMAN;NCF2_HUMAN	NCF2	Neutrophil cytosol factor 2								4250.79					2559.45		4339.8				1883.46		2096.56
P19971	P19971;P19971-2;C9JGI3;A0A494C0L6;A0A494C0A4	TYPH_HUMAN	TYMP	Thymidine phosphorylase	9412.45	9768.17	104499	83866.4	23631	20115.7	122585	145697	28791	18419.4	13745.7	68542.8	74981.2	47655.8	45974.4	12270.3	12903.3	50791.2	58535.9	94196.4	101628	10431.1	9909.51	32665.8	37815	184008	194522	13904.2	15509.3	13856.8	13015.8	105724	34098.7	44301.4
P20020;P20020-1;P20020-2;P20020-4;P20020-5;P20020-6	P20020;P20020-1;P20020-2;P20020-4;P20020-5;P20020-6;E7ERY9	AT2B1-1_HUMAN;AT2B1-2_HUMAN;AT2B1-4_HUMAN;AT2B1-5_HUMAN;AT2B1-6_HUMAN;AT2B1_HUMAN	ATP2B1	Plasma membrane calcium-transporting ATPase 1	5707.44	5580.57	3609.64	3464.41	5990.59	6205.94	3317.83	3200	6046.5	4444.96	5576.27	2357.2	3744.72		3608.22	3879.45	4358.34	4725.07	4624.69	3023.27	3825.47	5628.71	4064.24	5947.84	5921.73			4726.21	3072.3	5562.35	8329.91	3844.59	3457.09	4166.26
P20042	P20042	IF2B_HUMAN	EIF2S2	Eukaryotic translation initiation factor 2 subunit 2	9558.69	9106.1	10383.2	9167.9	8514.8	8775.47	9557.47	10406.1	10429	9562.21	8060.43	9634.48	10483.4	8540.71	8335.09	8996.04	8224.22	9443.52	9713.67	9957.81	11171.6	9939.64	8274.51	9805.97	9215.88	11076.4	13879.2	7662.03	8083.52	9015.35	10130.9	12832.6	11169	10396.4
P20073;P20073-2	P20073;P20073-2	ANXA7-2_HUMAN;ANXA7_HUMAN	ANXA7	Annexin A7	104983	108348	95874.3	92545.2	90462.1	82493.6	81464.2	59946.8	109842	106727	99739.5	64409.6	72888	96153.3	88093.2	100686	84938.4	96672.6	92070.9	69139.8	70843.7	119116	103197	84313.7	80082.1	90816.6	64361.7	91201.7	108532	90694.7	89617.8	93276.1	98581.2	87695.7
P20231;Q15661;Q15661-2	Q15661;P20231;A0A087X1U0;A0A087WUI4;J3QTS8;A0A0C4DGM1;Q15661-2	TRYB1-2_HUMAN;TRYB1_HUMAN;TRYB2_HUMAN	TPSAB1;TPSB2	Tryptase beta-2	7382.01	5079.35	5121.41	4195.37	8155.55	2969.3	2731.52	1968.63	15299.7	14494.5	12924.9	2861.36	4972.09			13340	6800.64			9549.14	7521.65			7730.73	5310.19	15672.3	8579.1	14416.3	2630.18	2797.72	7320.56		4951.16	13956.7
P20290	P20290;D6RDG3;H0Y9Y1;P20290-2;A0A7I2YQL2;A0A7I2V3T6;A0A7I2V5Y3	BTF3_HUMAN	BTF3	Transcription factor BTF3	5305.84	4533.52	5384.62	4714.55	4609.84	5422.94	3442.31	3950.67	7180.71	3500.15	4371.53	5847.99	4479.92	3040.4	3463.55	5178.28	4803.59	5717.6	4283.25	6071.3	5565.19	5353.55	4610.46	5598.45	5994.05	5287.4	7277.5	6784.41	5985.6	5115.79	6059.62	4984.49	6351.93	6792.56
P20292	P20292;A0A087WW23	AL5AP_HUMAN	ALOX5AP	Arachidonate 5-lipoxygenase-activating protein		2733.75	4035.96	4547.58		5885.32	7705.82	7208.52	4390.54		4522.99		2737.65	5945.1	6519.89		3509.23					4945.08	4809.58	3871.13		13460.3		6872.04		3018.35	3936.55			2575.44
P20336	P20336;S4R3Q3	RAB3A_HUMAN	RAB3A	Ras-related protein Rab-3A				533291									1319.77	1535.52	1784.09						1041.29				730774
P20337;Q96E17	P20337;Q96E17	RAB3B_HUMAN;RAB3C_HUMAN	RAB3B;RAB3C	Ras-related protein Rab-3B		8354.72		8226.16		5889.19		11198.5							10322.1		4666.99
P20338	P20338;P61018;P61018-2	RAB4A_HUMAN	RAB4A	Ras-related protein Rab-4A	2047.36	2134.48		2518.85		2150.3		2140.47	1698.61	2706.19			1953.83	3130.96	2766.92		2404.93		2401.09		1525.58		2389.6		2132.18	2315.6		1956.31	1752.35	3233.41	2704.79	2358.27		2309.27
P20339;P20339-2	P20339;P20339-2	RAB5A-2_HUMAN;RAB5A_HUMAN	RAB5A	Ras-related protein Rab-5A	11116	8701.94	10880.5	11677.2	12698.6	8513.79	18071.7	12625.3	11143.5	11673.7	9958.31	11501.6	10736	19941.4	16039.5	9827.56	9551.25	10695.4	9362.39	8782.18	9567.18	9834.4	10081.6	8497.31	9890.72	9952.7	19744	9190.5	10148.4	7825.56	8926.66	15236.4	9869.28	8802.83
P20340-2	P20340;P20340-2;P20340-3;P20340-4;F5H3K7	RAB6A-2_HUMAN	RAB6A	Isoform of P20340, Isoform 2 of Ras-related protein Rab-6A	13590.1	15869.5	16183.3	16399.6	13432.7	14227.3	18530.2	19466.4	10721.9	13392.2	13147.8	15253.9	17789.1	16101	19268.8	8369.03	13816.4	11702.8	16614.1	15865.6	19695	10761.6	11967.2	10605.8	14699.5	12262.1	15260.2	10104.5	10592.6	13634	10423.1	16323.7	9291.58	13190
P20393	P20393;Q14995;Q6NSM0	NR1D1_HUMAN	NR1D1	Nuclear receptor subfamily 1 group D member 1	5293.84	3817.23	4137.09		5139.66	4031.05	7352.19	2257.88	5798.96		2602.98	3291.96	1253.71	7283.38	4099.96	5291.87	6169.9		3422.17	4141.07	1939.42		3581.1	6862.66	1935.22		3475.31	6645.53		2150.09	4125.97	7244.11	6248.77	2115.76
P20591	P20591;F8W8T1;A0A7P0T9I6;A0A7P0T9R0;A0A7P0Z4E0;P20591-2;H9KVC7	MX1_HUMAN	MX1	Interferon-induced GTP-binding protein Mx1			17172.9	21630.2	5028.08	4686.95	111923	84622.1	8233.45			37479.9	42533.2	79793.4	80497.4				3978.86	34127.2	43693.7			28401.5	37833.7	52560.8	59373.6				3509.84	89807.7	6158.22	9553.77
P20592	P20592	MX2_HUMAN	MX2	Interferon-induced GTP-binding protein Mx2							30200	22977.4				6108.24	4357.28	20112.3	22609.5					8080.01	7552.67			4350.22	5478.4	13437.5	13513					19720.9
P20618	P20618	PSB1_HUMAN	PSMB1	Proteasome subunit beta type-1	40516.1	40966.2	48658.4	45142.7	42019.1	38218.3	42443.5	51512.1	45195.2	43555.5	39613.7	49526.9	46994.7	42605.8	39855.8	38755	39143.2	49494.4	47007.7	55784.4	50731.1	43558	39255.2	44467.5	45431.7	61538.1	45981.6	47372.8	41920.9	35767.5	40845.4	50495.4	47295.9	43998.8
P20645	P20645;H0YGT2	MPRD_HUMAN	M6PR	Cation-dependent mannose-6-phosphate receptor	5574.8	7085.04	7548.38	9067.45	9226.24	7598.63	10303.6	9952.41	6560.88	6723.2	7275.53	8765.4	7518.87	10513.6	11038.2	6253.55	7596.24	7341.4	6774.96	9956.45	5350.87	5071.52	6410.56	5678.67	6282.97	7029.51	5985.67	8327.46	4993.7	7265.72	5645.83	6701.09	6833.74	7361.91
P20674	P20674;H3BV69;H3BRM5;H3BNX8	COX5A_HUMAN	COX5A	Cytochrome c oxidase subunit 5A, mitochondrial	26044	27207.1	24148.1	27669.8	23962.1	22612.1	32986.9	23643.8	22436.6	28667.8	20709.9	9972.58	19945.9	28781.7	31856.9	11248.6	28689.6	13226	25193.3	16242.4	20973	24791.1	24027.3	15078.7	21561.3	24835.4	23570.3	33193.7	26261.8	22399.4	18787.9	16752.2	31702.9	20095.8
P20700	P20700	LMNB1_HUMAN	LMNB1	Lamin-B1	75146	73266.8	63542.4	64057.7	64460	63475.7	42695.3	58087.8	80274.8	83277.3	77983.1	62882.3	56210	56398.9	57088.2	79571.8	78304.9	71108.6	68979.5	61770.1	53597.6	78532.3	77831.1	62047.3	67472.1	49501.9	34365.1	81378.2	76014.7	76307	62249.1	56595.5	60474.8	65192.8
P20742	P20742;P20742-2	PZP_HUMAN	PZP	Pregnancy zone protein							8924.37																3541.82
P20774	P20774	MIME_HUMAN	OGN	Mimecan	7821.69	9557.29	2513.22	3685.19		3025.32	1764.51		19901.7	14048.4	13743.1					4389.01	10246.8		2416.96	2327.64	3875.91	2445.51	3396.34		2916.62	7591.96		7914.37	15624.2	15060.8	1774.3	3946.07		2222.65
P20810-10;P20810-6	P20810-10;A0A6Q8PH20;P20810-5;P20810-6;P20810-7;P20810-9;D6RGF7;D6RBR1;F8W7E0;H0YA91;H0Y944;E9PSG1;E7EN75;A0A0C4DGB5	ICAL-10_HUMAN;ICAL-6_HUMAN	CAST	Isoform of P20810, Isoform 10 of Calpastatin	36280.7	31261.4	28432.9	27753.9	28903.5	27758.7	21114.9	26027.6	40883.3	39894.1	40295.5	32588.3	32060.2	25703.3	23399.5	40972.8	37896.1	34884.8	37976.6	29097	33600.6	38867.3	33449.9	28578.8	29028.3	23298	31316.6	35284.4	39886.6	42047.7	34585.9	37795.2	35421.9	34388.6
P20839;P20839-2;P20839-3;P20839-4;P20839-5;P20839-6;P20839-7	P20839;C9J381;C9K0R9;P20839-2;P20839-3;P20839-4;P20839-5;P20839-6;P20839-7;A0A3B3IRL5	IMDH1-2_HUMAN;IMDH1-3_HUMAN;IMDH1-4_HUMAN;IMDH1-5_HUMAN;IMDH1-6_HUMAN;IMDH1-7_HUMAN;IMDH1_HUMAN	IMPDH1	Inosine-5'-monophosphate dehydrogenase 1		1215.16				1337.43									1827.04										1158.99									1287.18
P20930	P20930	FILA_HUMAN	FLG	Filaggrin	16749.9	8089.33	7951.54	5745.64	6926.7	4658.14	73566.4	44872.1	8726.99	11125.5	11067.1	14333.7	4132.57	23772.9	19496.8		9421.77	5300.79	9135.13	36418.2	14347	18506.8	7755.08	24041.7	6978.17	10345.2	118789	11980	11940.2	10108.4	34112.9	53491.4	27015	7170.24
P20933	P20933;H0Y9C7	ASPG_HUMAN	AGA	N(4)-(beta-N-acetylglucosaminyl)-L-asparaginase	6700.73	9595.67	5467.7	8680.26	8310	10975.4	5816.94	6362.51	6213.16	8391.97	9408.11	4154.7	4871.61	5003.9	8051.95	5082	6507.65	5373.17	6854.24	9754.62	7955.43	6445.12	7505.79	7786.78	7270.9	3868.78	5069.16	7201.96	5019.68	4890.63	8514.27	4477.15	3986.79	6188.47
P20962	P20962;F5GXR3	PTMS_HUMAN	PTMS	Parathymosin	5322.52	4860.24	5404.28	9014.9	7404.08	9279.19	3053.9	5527.03	10301.4	3147.35	5971.35	5150.29	6632.85	4279.89	2983.76	9175.55	6109.49	14138	12103.4	8660.57	7572.03	8665.89	8277.03	13933.9	12015.3	4172.11	4810.33	4673.49	7696.35	13056	10468.7	7602.12	6332.68	12854.5
P21108	P21108;P60891;A0A2R8Y7H4;A0A6Q8PGF9;A0A6Q8PHK9;Q15244;B1ALA7;B1ALA9;A0A0B4J207	PRPS3_HUMAN	PRPS1L1	Ribose-phosphate pyrophosphokinase 3		4751.82		3428.96	1071.34			2305.65			3873.02		2325.52				4271.93		2427.62		2013.35		4287.89		3392.19		1719.63		2364.08	3072.13	2013.81		3451.87	2787
P21127-5	Q9UQ88;P21127;Q13882;Q9UQ88-2;Q9UQ88-3;Q9UQ88-4;Q9UQ88-5;P21127-10;P21127-12;A0A0D9SEI3;A0A0D9SEN2;A0A0D9SER5;P21127-2;P21127-3;P21127-4;P21127-5;P21127-6;P21127-8;P21127-9;Q9UQ88-10;Q5QPR3;Q5QPR4	CD11B-5_HUMAN	CDK11B	Isoform of P21127, Isoform SV4 of Cyclin-dependent kinase 11B	5448.41	5949.72	11153.2	6639.98	9285.29	7405.94	6259.88	8000.72	6138.21	5967.42	3848.66	10265.7	7879.87	7861.43	7019.25	12354.2	6540.18	13322.4	6904.01	9175.88	5731.41	6617.46	5591.16	9932.72	8235.58	7489.34	7681.51	7620.5	5124.72	6175.33	7272.71	9572.92	9044.96	8415.31
P21128;P21128-2;P21128-3	P21128;P21128-2;P21128-3	ENDOU-2_HUMAN;ENDOU-3_HUMAN;ENDOU_HUMAN	ENDOU	Uridylate-specific endoribonuclease	4672.86	5035.75	3255.76	3913.73	2136.37	4000.44	3741.23	3828.97	3710.88	2565.31	3935.76	4762.67	3216.39	5802.45	5697.94	1422.21	2719.96	2024.74	2711.94	2265.95	2967.33	4870.83	4140.63	3002.29	3194.06		4031.26	3805.21	3789.26	4093.77	2262	3014.19	4045.99	3219.81
P21266	P21266;A0A0A0MTN3	GSTM3_HUMAN	GSTM3	Glutathione S-transferase Mu 3	26865.2	22352.7	14158	16388.5	11775.9	17275.6	16597.6	15785.5	36191	9823.17	13364.9	5619.82	9690.42	6980.3	7250.93	14082.7	18661.2	17559.4	16461.5	10323.9	12011.1	15783.5	18069.7	22402.6	27156	6603.67	4454.78	19802.1	32642.4	31011.8	37765.9	15600.7	14347.7	16232.5
P21281	P21281;H0YC04	VATB2_HUMAN	ATP6V1B2	V-type proton ATPase subunit B, brain isoform	26746.2	23514.9	28170.2	24845.1	26652.9	27830.1	41071.9	35145.9	25628	21741.1	21432.9	31357.5	28954.9	34052.3	31382.9	21229.1	18793.9	22418.6	22830.2	27265.5	31931.7	21967.4	21254.1	25098.2	26636.1	27194.7	45400.7	20861.1	21232.6	22309.1	28735.2	33660.9	25738.5	23104.5
P21291	P21291;E9PS42;E9PND2;E9PP21	CSRP1_HUMAN	CSRP1	Cysteine and glycine-rich protein 1	3201.38	4565.27	6195.02	4883.45	2625.41	5670.77	2987.27	3454.51	3863.21	6192.08	4634.28		4914.01	3520.66	3426	5345.31	4606.88		4472.71	3415.49	4255.75	4707.22	4572.3	4271.66	5868.08	10880.2		4709.3	3899.03	3745.54	6439.69	4928.68	4283.12	5421.38
P21333;P21333-2	P21333;Q60FE5;P21333-2	FLNA-2_HUMAN;FLNA_HUMAN	FLNA	Filamin-A	40352	43140.8	63593.1	60550.2	75835.3	53368.4	42296.8	34575.8	40294.3	56742.7	51903.1	62197.4	83948.5	54797.2	44539.2	46655.5	46004.7	57278.9	53653.7	52490.8	50988.6	44463.4	39180.6	49742.4	51333.5	115974	49578.8	57308.4	44789.8	45687	55865.7	35918.8	52312.2	54786.2
P21397	P21397;P21397-2	AOFA_HUMAN	MAOA	Amine oxidase [flavin-containing] A	9221.26	7848.95	9584.2	7558.67	9159.21	8763.26	15454.2	14486.1	9730.34	10923.1	10266.2	8356.35	6638.23	10355.2	9607.91	11660.3	10996	13045.5	10739.5	12327.3	11804.2	8598.67	8837.8	7346.31	8161.26	5967.97	7614.68	9763.89	9785.5	8783.22	10330.3	9999.22	11789.2	9512.74
P21399	P21399	ACOHC_HUMAN	ACO1	Cytoplasmic aconitate hydratase	6026.27	5132.31	5837.1	5123.57	4696.96	5373.13	2755.08	3261.76	5078.31	5509.07	7744.36	4010.93	5376.22	4829.3	4691.16	8006.74	6518.19	3483.11	5079.33		3755.13	5960.75	6920.08	5386.89	5475.32	3752.58		4690.06	6340.24	7056.8	8690.71	3461.67	7571.92	4848.37
P21796	P21796;C9JI87	VDAC1_HUMAN	VDAC1	Voltage-dependent anion-selective channel protein 1	31659.8	19271.3	25217.5	28152.4	24638.5	25461.7	44658.9	33946.4	26135.8	23936.3	26657.3	27343.5	23980.8	35167	30066.6	24686.2	23235.2	23461	23423.4	28505.4	27794.5	27559.4	24892.1	26147.7	24031.1	30341.6	30706.7	24926	25129	23107.7	30157.5	25453.9	26793.5	23915.1
P21810	P21810	PGS1_HUMAN	BGN	Biglycan	2898.72	6134.52					1879.91		5081.18		3431.22		2104.25				3555.85	5689.79	3493.12			2433.65	4033.18					8328.35	7702.11	6740.9		2885.69		2418.55
P21860;P21860-4;P21860-5	P21860;F8VYK4;P21860-4;P21860-5;B3KWG5	ERBB3-4_HUMAN;ERBB3-5_HUMAN;ERBB3_HUMAN	ERBB3	Receptor tyrosine-protein kinase erbB-3		2880.53						2527.09									3796.78		1982.25		2091.74	1824.82	3107.64							1808.56				2925.25
P21912	P21912	SDHB_HUMAN	SDHB	Succinate dehydrogenase [ubiquinone] iron-sulfur subunit, mitochondrial	7972.39	8059.28	7544.14	7232.77	11003.5	7497.77	7778.14	6817.2	7606.83	9903.33	8711.59	5989.19	8788.39	9624.04	8874.72	8846.22	9368.1	7870.88	8395.49	7051.69	6246.47	8812.41	9004.04	6101.44	7112.76	7738.25		8693.46	8855.93	7115.89	7237.29	11172.4	7296.17	7421.84
P21926	P21926;A0A2R8Y478;G8JLH6;A6NNI4;A0A087WU13;F5GXT1;A0A7I2V3T0;A0A7I2V3T7	CD9_HUMAN	CD9	CD9 antigen	46852	45135.4	34032.4	38732.4	34496.8	41558	13210.8	19407.9	41709.8	38927.5	46974.1	21524.6	25674.5	20909.6	15032.9	26945	49726.9	39178.7	44358.2	12964.9	33250.2	48220.2	42987.6	38280	40404.4	16331.1	5759.15	24329.9	39660.9	40617.5	38947	21681.8	41419.8	48143.9
P21964;P21964-2	P21964;E7EUU8;H7BZ45;E7EMS6;P21964-2;A0A7I2V370;A0A7I2V3G7	COMT-2_HUMAN;COMT_HUMAN	COMT	Catechol O-methyltransferase	12690.5	15380.8	8076.3	8908.35	6996.11	9431.32	10883.3	8818.33	11286.8	11086.5	13928.9	8327.07	12044.3	7616.98	11166.4	10623.8	15366.2	12815.6	12412.9	7838.26	10178.1	15986.3	20522.9	9545.83	11634.9	11503.9	7203.27	8711.03	14713.2	16279.8	8936.94	5308.85	8138.99	11651.8
P22033	P22033	MUTA_HUMAN	MMUT	Methylmalonyl-CoA mutase, mitochondrial	3510.42	2543.86	2379.11	2196.8	2500.51	2636.79	2873.71	2472.69	2476.59	4168.14	3214.45	2980.44	2814.96	4140.19	3327.63	5110.27	3440.47	3941.69	3392.68	2008.36	2163.51	2987.37	2433.98	2406.43	2763.01	2580.87		3339.13	3055.47	2846.57	3325.77	2120.69	2733.13	2555.45
P22059	P22059	OSBP1_HUMAN	OSBP	Oxysterol-binding protein 1	7216.25	6328.61	6279.95	6793.76	8229.16	7349.44	6753.09	7187.67	9597.1	7790.33	7927.9	8045.64	7244.99	7313.82	6520.07	8589.77	6977.72	9111.4	7450.31	7130.09	7872.13	7494.71	7147.81	6168.22	8909.05	7143.54	7953.11	6675.89	7717.33	7737.22	6028.51	6964.74	6699.17	7544.24
P22061;P22061-2	P22061;A0A3F2YNX8;F6S8N6;A0A0A0MRJ6;P22061-2	PIMT-2_HUMAN;PIMT_HUMAN	PCMT1	Protein-L-isoaspartate(D-aspartate) O-methyltransferase	22325.5	17287.7	25551.3	14526.4	21462.3	16647.6	12193.4	11772.8	21953.8	26749.2	17738.4	16548.5	13285.6	17829.3	11756.6	22559.2	17557	15699.1	17351	20569.8	15501.7	23369.6	19727.3	20220.8	17753.5	18757.6	11322	22654.1	20929.5	17741.6	27203.1	15831.8	20977.7	18938.8
P22087	P22087;M0R1H0;M0R0P1;M0R2Q4;M0R2U2;M0R2B0;M0R299;M0QXL5	FBRL_HUMAN	FBL	rRNA 2'-O-methyltransferase fibrillarin	16762.4	15349.6	19830.8	20402.1	20064	19018.8	19325.6	22503.8	20416.1	19079.8	17191.9	22318.1	23303.1	20866.3	22337.8	20673.7	19574	21552.4	18799.2	18931.3	16655.7	17752.8	19336.7	18957.7	21310.6	24623.9	13304.7	19362.1	18440	16219.2	22020.4	15562.6	19026.1	18884
P22090	P22090;Q8TD47;C9JEH7	RS4Y1_HUMAN	RPS4Y1	40S ribosomal protein S4, Y isoform 1			2302.23	1252.85	1294.38	1362.79			1594.09				1491.47
P22102	P22102;F8WD69;C9JZG2;C9JTV6;C9JKQ7;P22102-2;C9JBJ1	PUR2_HUMAN	GART	Trifunctional purine biosynthetic protein adenosine-3	12329.3	12734.6	17757.4	17376.8	15876.8	14298.3	21579.1	20146.7	9663.52	9400.68	12151.4	15970.4	16466.8	18306.2	17570.2	9580.96	10655	12093.2	12868.4	16018.4	14532.9	12546.8	12232.4	15434.1	15354.1	17806.8	16102.5	12199.7	10732.4	11400.9	14354.9	16514.9	12716.3	13645.4
P22223	P22223;P22223-2	CADH3_HUMAN	CDH3	Cadherin-3	2583.31	4161.2	12114.4	10552.3	6914.88	8385.29	4721.61	5720.1	3879.33	3175.68	5165.31	10000.9	13617.7	7871.97	8477.61	2567.05	3420.07	4734.03	5237	10535.6	14518	4863.66	3755.05	3614.2	4982.09	6911.16	6039.31	6558.48	3542.79	4856.74	6349.76	5028.84	5333.07	6037.86
P22234;P22234-2	P22234;P22234-2;E9PBS1;D6RF62	PUR6-2_HUMAN;PUR6_HUMAN	PAICS	Multifunctional protein ADE2	13938.5	15363.6	16644	17023.9	16133.1	16536.2	11922.6	15002.3	16557.8	16453	17634.1	8984.26	15644.7	10012	9505.23	13047.2	14810.4	15316.8	18022.7	10775.6	14242.5	17285.1	16481.8	13159.3	17153.4	15628	12959.8	12536.9	16577.2	16404.1	16497.5	11440.8	16323.9	17157.7
P22307;P22307-7	P22307;P22307-3;P22307-4;P22307-7;P22307-8;E9PLD1	SCP2-7_HUMAN;SCP2_HUMAN	SCP2	Sterol carrier protein 2	10416.2	10228.4	7945.54	9156.42	6221.69	10037.2	8412.7	8631.92	8060.66	8752.73	8182.31	6271.52	8721.36	10382.2	9012.5	5763.54	8934.42	8951.41	7521.42	5810.84	8846.56	7629	6944.29	7516.29	9151.63	9005.17	6981.57	5816.07	7071.05	6832.28	8406.73	5661.22	8012.69	9464.25
P22314;P22314-2	P22314;P22314-2	UBA1-2_HUMAN;UBA1_HUMAN	UBA1	Ubiquitin-like modifier-activating enzyme 1	37262.9	36610.4	34648.7	31025.4	33505.6	31083.8	34437.4	36643	32897	34635.5	32888.7	30767.6	31962.1	32655.2	32277.4	34223	38605.8	38174.9	38429.2	41864.1	38225.5	35097.4	38598.3	37234.2	35770.2	29897.6	33352.1	30811.3	40306.2	40652.9	33378.7	43049.7	38685.2	34703.4
P22392;P22392-2	O60361;P22392;P22392-2;Q32Q12	NDKB-2_HUMAN;NDKB_HUMAN	NME2	Nucleoside diphosphate kinase B	7996.06	7031.52	7013.51	6381.58	6570.42	6696.05	7517.76	6714.47	7335.3	5914.92	5106.61	7450.62	6573.07	6504.87	5925.21	4776.16	5015.72	7025.73	6518.44	5784.93	6382.94	7885.35	5913.3	7578.09	9987.79	5701.09	2332.25	6159.49	6555.39	6905.79	5981.44	2979.88	6410.41	6503.48
P22570;P22570-3;P22570-4;P22570-7	P22570;P22570-2;P22570-3;P22570-4;P22570-5;P22570-6;P22570-7;A0A0A0MSZ4;A0A0A0MT64;A0A0A0MTN9;A0A0A0MTR6;J3QQX3;A0A0C4DGN7;A0A0C4DFN8	ADRO-3_HUMAN;ADRO-4_HUMAN;ADRO-7_HUMAN;ADRO_HUMAN	FDXR	NADPH:adrenodoxin oxidoreductase, mitochondrial	17365	18589.5	21244	22533.2	16564.1	20925.4	26961.1	24158.7	16049.1	22541.8	22783.7	24292.3	19406.5	29739.9	33857.1	18403.6	19375.1	19443.5	19595.3	22072.9	23077.4	25292.9	26472	23625.8	23254.4	10394.1	15532.4	21872.6	30771.3	25783.3	22932.1	20303.7	20519.6	21948.3
P22607;P22607-2;P22607-3;P22607-4	P22607;I6LM06;A0A7I2RW32;F8W9L4;P22607-2;P22607-3;P22607-4	FGFR3-2_HUMAN;FGFR3-3_HUMAN;FGFR3-4_HUMAN;FGFR3_HUMAN	FGFR3	Fibroblast growth factor receptor 3	3653.12			2307.27		3741.4			5377.4	3363.52	5493.53		2960.88				5099.99		4231.66				4416.49			1950.45		3950.53		3418.95	1869.26
P22626	P22626;A0A087WUI2;A0A7I2V4I6	ROA2_HUMAN	HNRNPA2B1	Heterogeneous nuclear ribonucleoproteins A2/B1	162947	140608	240436	230896	252448	217682	150143	185986	217639	195408	155266	307882	289609	163645	170221	274317	224067	279855	234419	283846	188848	219854	221184	299021	221278	239450	186091	267015	258286	229954	263160	247799	241630	211154
P22670	P22670	RFX1_HUMAN	RFX1	MHC class II regulatory factor RFX1		1879.36		2011.07		2812.4		2392.86					3590.27		2580.37				3386.21				2405.06		1998.88					1953.82
P22695	P22695;H3BUI9;H3BUE4;H3BSJ9;H3BRG4;H3BP04;A0A087WVZ4	QCR2_HUMAN	UQCRC2	Cytochrome b-c1 complex subunit 2, mitochondrial	15592	12916.5	13620.9	13419.2	13770.3	14252.2	16719.2	13362.8	16402.9	15248.8	15184.3	15230.7	11938.7	14967.6	15657	15587	14651.5	16889.6	13693.8	14651.8	11773.9	17090.6	13384.4	13803.8	12465.5	11722.5	9485.29	17592.3	14665	12972.4	16245.1	13226.6	15781.5	13080.6
P22735	P22735;H0YLT9;P22735-2	TGM1_HUMAN	TGM1	Protein-glutamine gamma-glutamyltransferase K	5646.84	12014.9	10967.3	5254.11	3393.39	4356.62	46841.1	34996.1		9383.52		15885.6	15288.7	22462	21561.1					14501.7	22978.1					16744.2	54015.5	6225.53	5525.59			28753.5	5985.95	3195.4
P23083	P23083	HV102_HUMAN	IGHV1-2	Immunoglobulin heavy variable 1-2							982682														1966.35
P23141;P23141-2;P23141-3	P23141;H3BSU0;P23141-2;P23141-3	EST1-2_HUMAN;EST1-3_HUMAN;EST1_HUMAN	CES1	Liver carboxylesterase 1							3768.07	2931.93					2506.87		1825.01																	2592.1
P23142	P23142;B1AHL2;P23142-4;P23142-2;P23142-3	FBLN1_HUMAN	FBLN1	Fibulin-1							13748.7	1937.41			2755.1			32990.8	22357.1											24420.8		3327.69	2637.28	3151.06		4303.86
P23142-4	B1AHL2;P23142-4	FBLN1-4_HUMAN	FBLN1	Isoform of P23142, Isoform C of Fibulin-1							6566.71							10478.1	5780.5											13688.3						3259.32
P23193	P23193;A0A1W2PPZ5;A0A1W2PRL9;P23193-2;E5RJ93;E5RIS7	TCEA1_HUMAN	TCEA1	Transcription elongation factor A protein 1	9221.05	9096.84	13230.9	10200.7	10229.4	10037.7	5273.69	7041.96	11464.3	11102.6	8618.41	11189.9	11604.8	6265.61	6247.38	12259.7	9992.77	15419.1	11156.5	10542.4	9058.18	8633.15	9864.4	11031.7	10703.5	10076.4	5038.9	11644.3	11423.5	10720.1	10606.4	8791.42	9466.83	8838.74
P23219;P23219-2;P23219-3;P23219-5;P23219-6	P23219;P23219-2;P23219-3;P23219-4;P23219-5;P23219-6;A0A2R8YDM0;A0A087X296	PGH1-2_HUMAN;PGH1-3_HUMAN;PGH1-5_HUMAN;PGH1-6_HUMAN;PGH1_HUMAN	PTGS1	Prostaglandin G/H synthase 1	18209.2	13675.1	6274.18	7390.63	8970.55	9790.75	11368.9	7805.19	12895	12749.3	12228.6	7255.99	5626.44	10358.8	10425.9	11971.1	12974.5	10993	9774.15	12761.8	11656.2	13155.2	12943.4	8065.62	9279.79	1869.88	9341.68	11360.7	12890.6	10071.7	5230.72	10694.4	5540.72	8312.76
P23229;P23229-2;P23229-3;P23229-4;P23229-5;P23229-6;P23229-9	P23229;P23229-5;P23229-6;P23229-7;P23229-9;P23229-2;P23229-3;P23229-4;A0A8C8KBL6	ITA6-2_HUMAN;ITA6-3_HUMAN;ITA6-4_HUMAN;ITA6-5_HUMAN;ITA6-6_HUMAN;ITA6-9_HUMAN;ITA6_HUMAN	ITGA6	Integrin alpha-6	6999.68	15074.4	18154.7	15377.4	13339.7	7718.58	10451.5	8831.63	11037.9	15145.4	13469.3	16578.5	20697.6	15479.1	14431.3	11231.5	9592.77	14707.4	18906.4	11121.3	9187.24	14505.6	13580.1	14361.5	11234.1	24379.1	7805.52	27938.8	21066.3	18480.9	12645.7	9821.25	12215.5	9527.9
P23246	P23246;P23246-2	SFPQ_HUMAN	SFPQ	Splicing factor, proline- and glutamine-rich	116419	112391	141092	139385	145591	142289	130608	159390	120273	125185	102596	173477	184419	127479	132771	126683	138337	134587	128854	155721	125030	120843	133683	138248	148046	161859	107364	153615	119055	126243	130892	132987	134173	130841
P23258;Q9NRH3	P23258;Q9NRH3;K7EIS0;A0A7P0T9G6;K7EKE5	TBG1_HUMAN;TBG2_HUMAN	TUBG1;TUBG2	Tubulin gamma-1 chain	7325.52	8313.07	6749.19	6824.79	7018.46	8379.12	5598.79	6445.74	7767.27	7720.16	7909.3	6836.09	7890.42	4510.69	7180.45		10696.9	5783.4	7022.59		7064.49	9044.71	8937.98	8806.73	9785.38	7870.57	6125.28	9178.67	6337.86	8067.76	5643.8	7341.75	10726.4	8509.87
P23284	P23284;A0A7P0TB45;A0A7P0Z497	PPIB_HUMAN	PPIB	Peptidyl-prolyl cis-trans isomerase B	25537.8	28122.4	40755.2	39748.2	29554.1	32492.4	31467.1	47509	29192.9	23810	24848.9	39122.1	48949.6	37553.8	40155.8	26200.1	29309.8	30413.4	29119.7	40450.9	50812.8	26113.9	27876.8	32437	37926.1	48689	47323.3	27528.3	26665.7	31259.3	30578.1	42950.8	31252	38942.9
P23368	P23368;A0A1W2PPH1;A0A1W2PR68;A0A1W2PQH3	MAOM_HUMAN	ME2	NAD-dependent malic enzyme, mitochondrial	8515.87	10102.5	6439.44	9639.72	5066.29	9689.64	5658.35	10026.1	9540.35	8883.44	10126.3	8142.31	14684.7	11390.8	12324.2	8962.11	9299.98	7200.07	10669.2	6416.2	8991.11	9177.14	8464.99	4588.77	7264.7	8517.22	2751.53	10917.2	7416.61	9461.89	5082.05	4062.21	6228.11	9353.82
P23381	P23381;G3V3Y5;G3V3H8;G3V277;P23381-2	SYWC_HUMAN	WARS1	Tryptophan--tRNA ligase, cytoplasmic	7962.53	8053.62	28141	23008.6	7700.76	10017.8	120083	135003	7683.07	5990.66	4000.57	86465.8	100729	92684.4	92261.9	5389.05	7126.54	6975.72	9746.77	65251.6	106321	6555.45	6160.66	16709.5	29591.8	139170	142440	7926.88	6728.07	5626.66	6734.86	150281	11257.4	13891.2
P23396	P23396;P23396-2;H0YF32;H0YEU2;H0YCJ7;E9PPU1;E9PQ96;E9PJH4;E9PK82;E9PL09;F2Z2S8	RS3_HUMAN	RPS3	40S ribosomal protein S3	85617.4	93006.8	72700.5	94682	58787.7	100083	86392.3	98064.2	82303.8	68795.8	91753.9	58194.8	87618.9	77023.9	78048.3	53736.2	88739.7	61687.5	86834.3	48874.7	83988.7	91449.1	92872.2	63335.4	109304	78632.8	46307.2	85935.7	73000.1	81978.7	78420.4	71500.7	86719.3	101853
P23469;P23469-2;P23469-3	P23469;P23469-2;P23469-3;S4R2Y5	PTPRE-2_HUMAN;PTPRE-3_HUMAN;PTPRE_HUMAN	PTPRE	Receptor-type tyrosine-protein phosphatase epsilon							2789.14	2055.07							1907.72						916822
P23471;P23471-2;P23471-3	P23471;P23471-2;P23471-3;A0A494C036;A0A494C1H9;A0A494C1J5;A0A494C1R4;A0A494C0U4;A0A494C1B4;A0A494C1F0;A0A494C087;A0A494C055	PTPRZ-2_HUMAN;PTPRZ-3_HUMAN;PTPRZ_HUMAN	PTPRZ1	Receptor-type tyrosine-protein phosphatase zeta	3891.4	4839.7		3320.93		4211.04		2300.71	4356.56	4052.87	4259.12		3105.35		18978.3	4700.89	4647.76		3176.68		2649.9	5305.19	4732.54	6060.29	4810.04	2701.95		3230.63	2152.06	4444.17	4143.03	3702.85	4097.38	3782.18
P23490	P23490	LORI_HUMAN	LORICRIN	Loricrin			2254.47			2639.4	7298.84	9489.28		5608.22		2926.61								2083.98				1859.74			15176.4	3649.02			3974.17	3954.73
P23497-4	P23497;Q9H930;Q9H930-1;Q9H930-2;Q9H930-3;P23497-2;P23497-3;P23497-4;P23497-5;P23497-6;P23497-7;U5Y3L1;C9JBL0;H7BYP4;E9PHV6	SP100-4_HUMAN	SP100	Isoform of P23497, Isoform Sp100-C of Nuclear autoantigen Sp-100	5037.2	8479.71	19271	13086.5	8062.84	9350.66	25095.4	25547.3	8486.56		6248.82	24706.3	23311.8	23997	31580.1	8525.86	7511.91	9007.43	9767.55	18310.9	14745.5	16782.6	7478.44	17227	18403.1	17975.4	11566.2	8522.83	5471.18	5609.16	8428.57	21994	12405.9	13797
P23508;P23508-2	P23508;P23508-2;A0A096LNU0;A0A096LPB3;D6REY2	CRCM-2_HUMAN;CRCM_HUMAN	MCC	Colorectal mutant cancer protein			23333.3	11469.8	6054.36	4583.3			7666.19			9085.9	5959.07	18640.1	13212.1	3448.77			4301.37	7260.07				5470.82		9171.52	11663.8	7184.21	3620.53	2129.36		17634.9	8800.04
P23526	P23526;P23526-2	SAHH_HUMAN	AHCY	Adenosylhomocysteinase	26452.6	33110.2	30942.1	36056	28900.5	42722.1	33998.5	45071.5	32456.5	32804.9	36726	31111.1	37767.3	19209.1	29269.7	27076.2	37663.3	27020.4	35626.8	26877.2	34597.5	34425	41547.3	32155.7	38970.6	37623.3	33227.9	30329.3	38362	34509.4	38494.6	34880.9	27203.2	34481.7
P23528	Q9Y281;P23528;Q9Y281-3;G3V1A4;E9PQB7;E9PP50;E9PLJ3;E9PK25	COF1_HUMAN	CFL1	Cofilin-1	81295.9	77627.7	70950.3	83210.8	85406	86949.3	62744.6	88254.7	86591.3	75450.3	80941.1	74886.5	85555.9	70627.6	68010	78333.1	87774.3	79132.7	81734.4	79059.5	92899.3	84636.9	83857.2	80655.3	93807.5	81163.6	96984.6	68223.5	79373.5	84825.1	102556	77717.4	96355.7	108066
P23588	P23588;E7EX17;F8VX11;F8VYE9;F8VSC7;F8VP89;F8W0K0;P23588-2	IF4B_HUMAN	EIF4B	Eukaryotic translation initiation factor 4B	36057.8	30599.7	36170.9	31931.2	34912.6	38187.7	25418.2	29223.6	34982.3	34039.8	31841.8	34642.5	35791.6	24520.1	24679.7	31683.7	28805.7	27201.1	33719.2	37950.3	34133.5	32698.8	28515.2	39488.4	36539.7	34039.5	37607.7	39432.8	34254.2	31731.2	30870.7	41248.6	35666	31852.4
P23610	P23610	HAP40_HUMAN	F8A3	40-kDa huntingtin-associated protein	1571.27	1866.25		1498.42	1874.6		1902.78	2352.74	1497.84	1538.29	1818.7		1619.49		1255.8		1035.39	2832.38		2556.16	2040.69				1222.38	1553.23	3538.46	1927.84		2484.28	1714.6			2255.16
P23634;P23634-6;P23634-7;P23634-8	P23634;Q16720;P20020;Q01814;P20020-1;P20020-2;P20020-4;P20020-5;P20020-6;A0A2R8Y4R4;A0A2U3U055;E7ERY9;A0A2U3TZI3;Q16720-2;Q16720-3;Q16720-4;Q16720-5;Q16720-6;Q16720-7;Q16720-8;A0A804HKZ0;P23634-2;P23634-3;P23634-4;P23634-5;P23634-6;P23634-7;P23634-8;Q01814-2;Q01814-3;Q01814-4;Q01814-5;Q01814-6;Q01814-7;Q01814-8	AT2B4-6_HUMAN;AT2B4-7_HUMAN;AT2B4-8_HUMAN;AT2B4_HUMAN	ATP2B4	Plasma membrane calcium-transporting ATPase 4	15214.8	16656.2	12580.2	14857	13522.7	13313.8	10138.7	9905.13	16242.3	13510.7	13951.8	10995.8	10740.3	13143.8	10531	13982.1	12135.6	14466	15127.2	11324.5	14258.7	15619	13838	15100.3	12408.9	8915.08	6208.02	13070.6	14782.5	14117.5	14144.6	11838	12118.1	12112
P23743	P23743;H0YJH4;G3V4E1	DGKA_HUMAN	DGKA	Diacylglycerol kinase alpha	10321.7	10502	8213.04	8522.91	8963.7	8606.82	7796.34	6226.87	11086.3	10729.3	10163.2	6459.79	7202.43	9345.48	9043.95	10216.6	10131.5	9956.04	9052.79	6160.18	7227.35	9502.87	9033.43	9737.5	8209.51	7504.65	5288.17	10136.2	11022.1	10110.7	7456.13	7518.64	9310.44	9462.33
P23786	P23786;A0A1B0GV75;A0A1B0GTB8;A0A1B0GWC0;A0A1B0GVF3	CPT2_HUMAN	CPT2	Carnitine O-palmitoyltransferase 2, mitochondrial		2979.07	1886.43	2571.19		2643.77	3302.77	3252.82	2156.59		2854.24		2473.12		2928.5			2612.34	3322.97	3015.83	4068.34	3779.6	2189.47		3215.43	2773.53		2583.84	2626	3090.79	1614.5	1797.71	1725.53	3098.94
P23919;P23919-2	P23919;H7BZ20;P23919-2	KTHY-2_HUMAN;KTHY_HUMAN	DTYMK	Thymidylate kinase	5824.26	6653.3	4376.63	5804.2	6500.11	5375.06	5497.93	6201.41	4482.72	5375.4	5052.35	3908.14	4482.69	5381.68	5476.68	5525.66	6044.99	3952.61	7150.85	6748.95	6050.26	3900.85	6613.16	6691.56	5569.93	4569.66	4052.57	6304.59	4363.64	6442.57	5586.68	4337.85	4564.08	6305.48
P23921	P23921;H0YCY7;E9PP77;E9PL69	RIR1_HUMAN	RRM1	Ribonucleoside-diphosphate reductase large subunit	2598.83	2105.64	1593.72	2846.25	1723.2	2546.31	857.71	2124.45	1946.2	2324.84	2568.73		2267.78		2114.27				2004.96		1873.71	1433.18	2049.47		3137.95	3511.18		2008.05	1341.01	2217.77	1771.92	866383	2140.84	2715.49
P24158	P24158;U3KPS2	PRTN3_HUMAN	PRTN3	Myeloblastin				1084.74		1051.02	4165.3	3684.27					2171.63	7230.48	8510.59						1946.63					10916.5	5403.16	2019.37				13778.9	2778.21
P24298	P24298	ALAT1_HUMAN	GPT	Alanine aminotransferase 1	4235.73	1390.15			4307.36	4154.85		4102.39	2579.1	3283.26	2511.21			2612.11	3236.63	3629.61	3493.6		1294.21		2807.45	3259.56	2710.93		2767.56		2166.9		1785.49	2137.36		2674.93	3176.68	2266.18
P24311	P24311;A0A3B3ITX0;A0A3B3IRN8	COX7B_HUMAN	COX7B	Cytochrome c oxidase subunit 7B, mitochondrial	3419.89		2858.78	2970.15	1777.74	1965.55	4661.48		1754.98	2508.98	3441.98	2607.59	2840.56	2763.98	6669.22		3528.38		4342.38	1458.76	2490.5		2987.91			2195.76			2473.48	2556.24	1925.93	2137.89	1749.44
P24534	P24534	EF1B_HUMAN	EEF1B2	Elongation factor 1-beta	24729	14790.4	18457.6	19338.6	28910.2	25873	20283.4	23696.1	24324	26873.4	17945.7	24100.6	20328.6	15445.4	14307.6	28072.7	20718.7	26066.3	18256.9	27522.3	22757.6	22336.7	19893.9	27661.2	19754.6	32634.7	34133.8	22678.1	21405.8	15516.1	22853	14588.2	20143	16773
P24539	P24539;Q5QNZ2	AT5F1_HUMAN	ATP5PB	ATP synthase F(0) complex subunit B1, mitochondrial	15796	16798.4	16661.6	14676.8	15091.4	16438	18687.5	17684.4	12846.6	15423.4	16232.1	14825.6	12930.8	15356.4	18621.5	14926.2	16603	12867.7	14922.4	15310	14730.7	14298.1	16767.4	12937.9	14845.7	13025.6	10973.6	13652.4	14301.3	14973.5	13574.8	13618	12500.9	15497.2
P24666	P24666;G5E9R5;D3YTI2;P24666-2;P24666-3;P24666-4;F2Z2Q9	PPAC_HUMAN	ACP1	Low molecular weight phosphotyrosine protein phosphatase	19651.1	14286.2	27711.6	20640.7	24836.5	17694.1	21588.4	19691.7	20996.2	21136.1	16687.3	22208.9	20885.6	20858.8	17560.2	27235.6	20647.8	26021.6	23821.8	22193.3	22562.4	17160.2	18727.3	19217.8	19583.3	21217.3	21727.6	19584	21491.6	14142.9	26858.7	23601.2	26277	20525.3
P24752	P24752;A0A5F9ZHJ7;A0A5F9ZHL1;A0A5F9ZHL7;A0A5F9ZHH9;E9PRQ6;P24752-2	THIL_HUMAN	ACAT1	Acetyl-CoA acetyltransferase, mitochondrial	50621.3	53363.3	31096.2	38039.2	32318	40575.9	31248.7	35432.6	43037.7	38585.2	36451.6	22000.6	21415.2	32030.9	33774.5	39667.6	44705.6	42694.1	46206	27945.7	31759.9	39758.6	39445.2	32512.1	36753.2	17631.9	9354.62	49522.6	45012.6	42122.7	45410.3	31405.6	37831.4	37281.5
P24821;P24821-4	P24821;P24821-4;E9PC84;J3QSU6	TENA-4_HUMAN;TENA_HUMAN	TNC	Tenascin			6864.16	3311.32	2926.51		3981.67				2179		3164.46	5543.55	4237.17			3952.56	4739.38		2955.47					7774.84	5248.21			1416.8	2778.97	2583.32	3123.13	2772.47
P24928	P24928;A0A6Q8PGB0	RPB1_HUMAN	POLR2A	DNA-directed RNA polymerase II subunit RPB1	4754.21	4616.31	5924.58	6574.04	7083.75	6613.93	4204.45	6235.21	5214.11	5483.49	4356.01	6394.47	6761.49	4984.82	5178.17	5177.86	5988.44	5254.21	5516.23	5906.01	5752.26	4334.36	5904.71	6373.61	5359.12	7015.8	5665.52	6066.35	4634.97	4722.92	4432.94	4015.32	4118.25	5518.66
P24941;P24941-2	P24941;E7ESI2;G3V5T9;P24941-2	CDK2-2_HUMAN;CDK2_HUMAN	CDK2	Cyclin-dependent kinase 2	2670.97		4091.15	3275.28		3504.16		2621.59	2911.66		2991.73		3638.22	4031.24	4180.21		3687.35			2012.16			2476.08		3130.13			3317.61		2373.19	3213.78	1912.84	2538.81	4250.47
[truncated: 3,229 more rows]
