# Supplementary material for: Spatial proteomics identifies JAKi as treatment for a lethal skin disease
Source: Nature. 2024 Oct 16;635(8040):1001–9. doi: 10.1038/s41586-024-08061-0 (PMC11602713; doi:10.1038/s41586-024-08061-0)
Supplement: Supplementary file 3 — Supplementary Tables 1–14 [file 41586_2024_8061_MOESM3_ESM.zip › 2023-09-16426F-s3/Supplemental_Table_8.xlsx]

## Sheet: Supplemental_Table_8
Protein.Group	Protein.Ids	Protein.Names	Genes	First.Protein.Description	E:\Users\ThNo\ScarCoh1DVP\CD45\Raw files\20220524_TIMS06_ThNo_SA_N756_C3_H42_P23_CD45_01_H_G6_1_3021.d	E:\Users\ThNo\ScarCoh1DVP\CD45\Raw files\20220524_TIMS06_ThNo_SA_N756_C4_H42_P23_CD45_02_H_B9_1_3102.d	E:\Users\ThNo\ScarCoh1DVP\CD45\Raw files\20220524_TIMS06_ThNo_SA_N756_C6_H42_P12_CD45_01_D_G4_1_3001.d	E:\Users\ThNo\ScarCoh1DVP\CD45\Raw files\20220524_TIMS06_ThNo_SA_N756_C7_H42_P12_CD45_02_D_B12_1_3106.d	E:\Users\ThNo\ScarCoh1DVP\CD45\Raw files\20220524_TIMS06_ThNo_SA_N756_C9_H42_P03_CD45_01_M_G3_1_3000.d	E:\Users\ThNo\ScarCoh1DVP\CD45\Raw files\20220524_TIMS06_ThNo_SA_N756_C10_H42_P26_CD45_02_M_B3_1_3070.d	E:\Users\ThNo\ScarCoh1DVP\CD45\Raw files\20220524_TIMS06_ThNo_SA_N756_C12_H42_P09_CD45_01_T_G10_1_3031.d	E:\Users\ThNo\ScarCoh1DVP\CD45\Raw files\20220524_TIMS06_ThNo_SA_N756_C13_H42_P09_CD45_02_T_B6_1_3098.d	E:\Users\ThNo\ScarCoh1DVP\CD45\Raw files\20220524_TIMS06_ThNo_SA_N756_C15_H42_P02_CD45_01_M_G9_1_3026.d	E:\Users\ThNo\ScarCoh1DVP\CD45\Raw files\20220524_TIMS06_ThNo_SA_N756_C18_H42_P24_CD45_01_H_G11_1_3033.d	E:\Users\ThNo\ScarCoh1DVP\CD45\Raw files\20220524_TIMS06_ThNo_SA_N756_C21_H42_P13_CD45_01_D_G1_1_2998.d	E:\Users\ThNo\ScarCoh1DVP\CD45\Raw files\20220524_TIMS06_ThNo_SA_N756_C22_H42_P13_CD45_02_D_B8_1_3101.d	E:\Users\ThNo\ScarCoh1DVP\CD45\Raw files\20220524_TIMS06_ThNo_SA_N756_E3_H42_P08_CD45_01_T_G2_1_2999.d	E:\Users\ThNo\ScarCoh1DVP\CD45\Raw files\20220524_TIMS06_ThNo_SA_N756_E6_H43_P25_CD45_01_H_H6_1_3064.d	E:\Users\ThNo\ScarCoh1DVP\CD45\Raw files\20220524_TIMS06_ThNo_SA_N756_E7_H43_P25_CD45_02_H_B7_1_3099.d	E:\Users\ThNo\ScarCoh1DVP\CD45\Raw files\20220524_TIMS06_ThNo_SA_N756_E9_H43_P15_CD45_01_D_G7_1_3022.d	E:\Users\ThNo\ScarCoh1DVP\CD45\Raw files\20220524_TIMS06_ThNo_SA_N756_E10_H43_P15_CD45_02_D_B4_1_3074.d	E:\Users\ThNo\ScarCoh1DVP\CD45\Raw files\20220524_TIMS06_ThNo_SA_N756_E12_H43_P14_CD45_01_D_H2_1_3036.d	E:\Users\ThNo\ScarCoh1DVP\CD45\Raw files\20220524_TIMS06_ThNo_SA_N756_E15_H43_P21_CD45_01_H_H4_1_3039.d	E:\Users\ThNo\ScarCoh1DVP\CD45\Raw files\20220524_TIMS06_ThNo_SA_N756_E21_H43_P26_CD45_01_M_G5_1_3002.d	E:\Users\ThNo\ScarCoh1DVP\CD45\Raw files\20220524_TIMS06_ThNo_SA_N756_G3_H43_P28_CD45_01_T_H3_1_3038.d	E:\Users\ThNo\ScarCoh1DVP\CD45\Raw files\20220524_TIMS06_ThNo_SA_N756_G6_H43_P07_CD45_01_T_H5_1_3063.d	E:\Users\ThNo\ScarCoh1DVP\CD45\Raw files\20220524_TIMS06_ThNo_SA_N756_G7_H43_P07_CD45_02_T_B5_1_3097.d	E:\Users\ThNo\ScarCoh1DVP\CD45\Raw files\20220524_TIMS06_ThNo_SA_N756_G9_H43_P27_CD45_01_T_H9_1_3069.d	E:\Users\ThNo\ScarCoh1DVP\CD45\Raw files\20220524_TIMS06_ThNo_SA_N756_G10_H43_P27_CD45_02_T_B11_1_3105.d	E:\Users\ThNo\ScarCoh1DVP\CD45\Raw files\20220524_TIMS06_ThNo_SA_N756_G12_H47_P01_CD45_01_M_G8_1_3025.d	E:\Users\ThNo\ScarCoh1DVP\CD45\Raw files\20220524_TIMS06_ThNo_SA_N756_G14_H47_P22_CD45_01_H_H8_1_3067.d	E:\Users\ThNo\ScarCoh1DVP\CD45\Raw files\20220524_TIMS06_ThNo_SA_N756_G16_H47_P04_CD45_01_M_H1_1_3035.d	E:\Users\ThNo\ScarCoh1DVP\CD45\Raw files\20220524_TIMS06_ThNo_SA_N756_G19_H47_P11_CD45_01_D_H7_1_3066.d	E:\Users\ThNo\ScarCoh1DVP\CD45\Raw files\20220524_TIMS06_ThNo_SA_N756_G20_H47_P11_CD45_02_D_B10_1_3103.d
A0A024R6I7;A0A0G2JRN3	A0A0G2JRN3;A0A024R6I7	A0A024R6I7_HUMAN;A0A0G2JRN3_HUMAN	SERPINA1	Isoform of P01009, Alpha-1-antitrypsin										5700.26					43614							2924.08					11255.9
A0A075B6H7;A0A0C4DH55;P01624	A0A075B6H7;A0A0C4DH90;A0A0C4DH55;P01624	KV315_HUMAN;KV37_HUMAN;KVD07_HUMAN	IGKV3-15;IGKV3-7;IGKV3D-7	Probable non-functional immunoglobulin kappa variable 3-7	43049.1	37337.9	18637.3	20337.4	32083.9	36082.4	19107.9	19979.9	21763	36064.8	14860.7	13221.3	57002.1	24433	99243.1	25924.2	38447.3	116584	23719	41045.6	20208.6	20530.5	10662	44152.1	45729.1	49408.4	34370.7	22881.7	15885.4	13619.3
A0A075B6I0	A0A075B6I0	LV861_HUMAN	IGLV8-61	Immunoglobulin lambda variable 8-61	3131.7												3009.65		4777.44	6536.93	8321.72			3658.55				2899.25	2091.95		1865.99		1518.34
A0A075B6I9;P04211	A0A075B6I9;P04211	LV743_HUMAN;LV746_HUMAN	IGLV7-43;IGLV7-46	Immunoglobulin lambda variable 7-46	8031.25	5145.82	2518.99	4338.19	5099.73	4843.36		2903.39						2913.02	6578.04		7108.82	7688.24		4003.51			2134.48	3801.28		3340.81	2383.49	4981.37
A0A075B6K4;P01715	P01715;A0A075B6K4	LV301_HUMAN;LV310_HUMAN	IGLV3-1;IGLV3-10	Immunoglobulin lambda variable 3-10		2404.04				1634.04							3788.31		4728.02	671295	1950.26	3851.35		1940.64		809158		1998.91	2544.84		1143.38		727565
A0A075B6K5	A0A075B6K5	LV39_HUMAN	IGLV3-9	Immunoglobulin lambda variable 3-9		841309	537322	1250.08	2615.92	1522.22	987349			1720.69	1233.36		2766.89	1609.92		885591	2266.31	5679.68		4535.6	1866.87	887224		1855.25	1635.86	2021.06	1570.37	1819.65	546072	917938
A0A075B6P5;P01615	A0A075B6P5;P01615	KV228_HUMAN;KVD28_HUMAN	IGKV2-28;IGKV2D-28	Immunoglobulin kappa variable 2-28	2514.34	4427.31	2740.35	3017.54	4396.01	6564.76	2773.72	5326.63	5497.12	5133.05	2929.81	1664.04	4528.55	4688.31	16694	2940.36	4456.55	8781.04	2174.7	6860.55	3626.12	3039.32	2518.15	7876.14	5670.89	4988.53	7803.5	5887.32	2814.2	2407.21
A0A075B6R9;A0A0C4DH68	A0A075B6R9;A0A0C4DH68	KV224_HUMAN;KVD24_HUMAN	IGKV2-24;IGKV2D-24	Probable non-functional immunoglobulin kappa variable 2D-24					2226.07	1859.65									3735.91		1166.66	1512.39					1334.93	3190.43	1334.65	1224.73	1650.26		1024.68	612922
A0A075B6S5;A0A0C4DH67;A0A0C4DH69	A0A0C4DH69;A0A0C4DH67;A0A075B6S5	KV108_HUMAN;KV109_HUMAN;KV127_HUMAN	IGKV1-27;IGKV1-8;IGKV1-9	Immunoglobulin kappa variable 1-27		926413								1463.03					7865.26		381806			2174.53				1212.89	1249.56
A0A087WSY6	A0A087WSY6	KVD15_HUMAN	IGKV3D-15	Immunoglobulin kappa variable 3D-15	4909.23	4421.86				2752.14				3636.39			3586.34		8721.2	2377.96		6588.44	2640.6			2297.37		3167.62	3502.97	8150.52	1760.64	2275.28		1921.17
A0A087WT39;A0A0J9YYD9;V9GYI1	V9GYI1;A0A087WT39;A0A0J9YYD9	A0A087WT39_HUMAN;A0A0J9YYD9_HUMAN;V9GYI1_HUMAN	LIME1	Isoform of Q9H400, Lck-interacting transmembrane adapter 1				1257.42				873781		957515	489136	731425				1247.79	1101.69							563.32			900362	747019	1470.78	2039.36
A0A087WTJ2	A0A087WTJ2	A0A087WTJ2_HUMAN	GIMAP1-GIMAP5	GIMAP1-GIMAP5 readthrough, GIMAP1-GIMAP5 readthrough	2651.12		2776.74	3357.45	3656.31		4533.65	3734.16	4182.44		4552.9		3069.46			3877.52				3638.86	5173.16	4906.76	5010.12	2788.16	3288.31	4274.92		3790.86	4156.87	4697.22
A0A087X1C5;P10635;P10635-2	A0A087X1C5;P10635;P10635-2;A0A0U1RQD0;A0A0U1RRC6;A0A2R9YJI8;Q6NWU0;A0A1B0GV74;A0A1B0GUD8;A0A1B0GU72;A0A0G2JSD7;C1ID54;A0A0G2JMD2;A0A0G2JLV4;A0A0G2JNM9;H7BY38;Q38LG0;A0A087WXN8;A0A0G2JLK7	CP2D6-2_HUMAN;CP2D6_HUMAN;CP2D7_HUMAN	CYP2D6;CYP2D7	Putative cytochrome P450 2D7		3633.22				2585.08			3945.19	2874.34	2742.41	2839.38				4160.82												3215.24
A0A0A0MRZ8;P04433	A0A0A0MRZ8;P04433	KV311_HUMAN;KVD11_HUMAN	IGKV3-11;IGKV3D-11	Immunoglobulin kappa variable 3D-11	33141.2	19611.4	8651.05	12642	22699.2	24919.8	17223	18274.1	13028.1	18879.8	7079.78	4736.36	31494.8	16305.7	65134.2	15778.7	28817.5	68139.1	15983.2	28628.5	14094.4	14579.9	6671.97	34197.8	39598.7	31976.6	45625.1	13237.9	5934.63	8147.42
A0A0A0MS15	A0A0A0MS15	HV349_HUMAN	IGHV3-49	Immunoglobulin heavy variable 3-49																				1350
A0A0A0MTC1;A0A0A0MTR7	A0A0A0MTC1;A0A0A0MTR7	A0A0A0MTC1_HUMAN;A0A0A0MTR7_HUMAN	RNF213	Isoform of Q63HN8, E3 ubiquitin-protein ligase RNF213			1980.04				1397.04	1305.13			1834.58	1288.66					1177.27				709823	1159.88	1173.64	989494					996.03	959.83
A0A0B4J1V0;A0A0B4J1V6;A0A0B4J1Y9	A0A0B4J1V0;A0A0B4J1Y9;A0A0B4J1V6;A0A4W8ZXM2	HV315_HUMAN;HV372_HUMAN;HV373_HUMAN	IGHV3-15;IGHV3-72;IGHV3-73	Immunoglobulin heavy variable 3-15	13860.7	8154.15		6741.05	10097.5	25307.5	8638	9075.84		15318.4	3264.14	6617.78	6773.05		23702.3	25003.7	31015.9	18395.5	6839.54	5560.79	6832.53	5737.99	3602.23	16151	12902.4	13957.2	16013.7	13412	6776.45	6664.74
A0A0B4J1X5	A0A0B4J1X5;P0DP02;P01768;P01764;A0A0J9YY99;P01772;A0A0C4DH42;P0DP03;A0A075B7B8;A0A075B7E8;P01767	HV374_HUMAN	IGHV3-74	Immunoglobulin heavy variable 3-74	5870.38	4903.17	3372.6	4578.75	10181.2	8949.99	5006.27	6001.8	2739.68	4402.21	4374.61	4021.13	7505.94	6479.93	15157.8	1774.8	4279.57	20163.8	4694.5	8992.64	2667.9	4638.8	3942.34	6543.82	7211.95	8866.87	8813.56	6433.68	4157.86	3460.41
A0A0B4J2B5;A0A4W8ZXM2	A0A0B4J2B5;A0A4W8ZXM2	A0A0B4J2B5_HUMAN;A0A4W8ZXM2_HUMAN	IGHV3-72;IGHV3OR16-9	Immunoglobulin heavy variable 3/OR16-9 (non-functional) (Fragment)	1223.82	3635.63	1494.73	731618	3288.96	2676.03	1676.78	1940.52		2504.98	1001.89		3255.87	2662.57	30002.1	934441	1444.48	10010.2	1467.04		1242.38	1881.03	593.21	3771.07	4259.09	2790.57	3881.79	4633.79	1450.75	780579
A0A0B4J2D5;P0DPI2	P0DPI2;A0A0B4J2D5;A0A096LNH5;A0A0B4J2D5-2;P0DPI2-2;H7C2G3;H7C1F6;A0A096LPI6	GAL3A_HUMAN;GAL3B_HUMAN	GATD3;GATD3B	Putative glutamine amidotransferase-like class 1 domain-containing protein 3B, mitochondrial	20201	18956.2	10899.9	10071.7	14692.6	18967.8	18832.2	14843.7	15927.4	19515.3	10460.7	8196.15	14302.9	18669.4	15222.9	15790.2	14440.1	8650.17	21554	17214	17697.8	15754.9	16980.6	13605.7	12271.2	19372.5	17221.1	18952.4	12862.5	13084.7
A0A0C4DH25	A0A0C4DH25	KVD20_HUMAN	IGKV3D-20	Immunoglobulin kappa variable 3D-20	7865.31	7751.94		4372.57		3793.24		3489.54		6949.98			6974.61	2238.71	16960.9	12895.6	14653.9	14665.8	3636.52	6843.77	4462.5	3091.48	2490.05	10805.4	11229.5	7959.37	6095.8	6556.27		3091.35
A0A0C4DH34	A0A0C4DH34	HV428_HUMAN	IGHV4-28	Immunoglobulin heavy variable 4-28	1721.87				1206.5					846079			1140.83			861494		3503.82				1613.97		969.07	1472.28	1021.98	1194.94		1109.69	1534.75
A0A0C4DH41;P01824;P01825;P06331;P0DP06;P0DP08	P01824;P0DP08;P0DP06;P01825;A0A0C4DH41;A0A0J9YWU9;P06331	HV434_HUMAN;HV439_HUMAN;HV459_HUMAN;HV461_HUMAN;HVD34_HUMAN;HVD82_HUMAN	IGHV4-30-4;IGHV4-34;IGHV4-38-2;IGHV4-39;IGHV4-59;IGHV4-61	Immunoglobulin heavy variable 4-61	10483.1	9100.59	3060.88	4135.02	5896.42	6272.6	4964.52	5801.45	10032.8	5550.6	2478.73	5202.4	17154.6	3890.35	27460.2	4388.42	6826.01	38306.4	3542	15453.9	5156.48	4747.42	3321.97	13208	12279.9	7522.76	6738.51	5431.46	3535.47	4352.72
A0A0C4DH72;A0A0C4DH73;P01597;P01611;P04432	P04432;A0A0C4DH73;P01597;A0A0C4DH72;P01611	KV106_HUMAN;KV112_HUMAN;KV139_HUMAN;KVD12_HUMAN;KVD39_HUMAN	IGKV1-12;IGKV1-39;IGKV1-6;IGKV1D-12;IGKV1D-39	Immunoglobulin kappa variable 1-6	843887				1467.71								2080.53		4512.87					2592.24				1098.51	1367.96	707519	660454	465064
A0A0G2JI36;A0A0G2JIF2;A0A0G2JL56;A0A1W2PQD0;A0A1W2PSE7;Q5SUL5	Q5SUL5;A0A1W2PSE7;A0A1W2PQD0;A0A0G2JL56;A0A0G2JIF2;A0A0G2JI36	A0A0G2JI36_HUMAN;A0A0G2JIF2_HUMAN;A0A0G2JL56_HUMAN;A0A1W2PQD0_HUMAN;A0A1W2PSE7_HUMAN;Q5SUL5_HUMAN	HLA-A	Isoform of P04439, HLA class I histocompatibility antigen, A alpha chain										6033.45				4283.47										8928	9145.68			6477.99	10275.9	12352.1
A0A0G2JPD3;A0A140T8W8;A0A140T8Y4;A0A1W2PPF8;A0A1W2PR61;Q5SPM2	Q5SPM2;A0A1W2PPF8;A0A1W2PR61;A0A140T8Y4;A0A140T8W8;A0A0G2JPD3	A0A0G2JPD3_HUMAN;A0A140T8W8_HUMAN;A0A140T8Y4_HUMAN;A0A1W2PPF8_HUMAN;A0A1W2PR61_HUMAN;Q5SPM2_HUMAN	HLA-A	Isoform of P04439, HLA class I histocompatibility antigen, A alpha chain			11432.8	11985.8			8142.55	15963.4	15464.3							7935.61	9905.51						12941.5			5418.39	11755.8
A0A0G2JRQ6	A0A0G2JRQ6	A0A0G2JRQ6_HUMAN		Ig-like domain-containing protein (Fragment)	5305.19					3094.78				4465.33			5412.4		6379.83			4971.82		3470.45			1606.4	4633.33	5090.6	3154.9		2864.81	1498.76
A0A0J9YY99	P0DP02;P01768;A0A0J9YY99;P01772;P0DP03	A0A0J9YY99_HUMAN		Ig-like domain-containing protein (Fragment)	5323.25					1802.65		2021.34		1770.81					10498.8	3533.41	4207.95	8333.99	1706.89	3546.98				3383.35	3902.39	2917.97	3487.63	2937.96
A0A140T8Z1;Q5Y7D3	Q5Y7D3;B4DJG1;A0A140T9S8;A0A140T9T0;A0A140T8Z1	A0A140T8Z1_HUMAN;Q5Y7D3_HUMAN	HLA-DQB1	Isoform of P01920, HLA class II histocompatibility antigen, DQ beta 1 chain			7439.06	7092.06			11011.6	12861.2
A0A140T8Z3;A0A140T8Z7;A0A140T9P7	A0A140T9P7;A0A140T8Z3;A0A140T8Z7	A0A140T8Z3_HUMAN;A0A140T8Z7_HUMAN;A0A140T9P7_HUMAN	HLA-DPB1	Isoform of P04440, HLA class II histocompatibility antigen, DP beta 1 chain																													4222.85	3093.85
A0A140T913;A0A140T933;A0A140T955;A0A140T9I0;A0A140T9X5;A0A1W2PPQ2;A0A1W2PRT9;Q53Z42	A0A1W2PPQ2;A0A1W2PRT9;A0A140T9X5;A0A140T9I0;A0A140T933;A0A140T955;A0A140T913;Q53Z42	A0A140T913_HUMAN;A0A140T933_HUMAN;A0A140T955_HUMAN;A0A140T9I0_HUMAN;A0A140T9X5_HUMAN;A0A1W2PPQ2_HUMAN;A0A1W2PRT9_HUMAN;Q53Z42_HUMAN	HLA-A	Isoform of P04439, HLA class I histocompatibility antigen, A alpha chain	3985.75		5125.08	3250.11	5107.37	4671.06	3371.78	4850.37			6287.97	6433.11	9298.25			5092.03	2860.8	6975.09	2766.47	4609.28	6548	4924.29	4641.28	3324.53	3476.37				4984.94	4259.87
A0A140T941;A0A140T9Z6;A0A1W2PQS8;B0UXQ0	B0UXQ0;A0A1W2PQS8;A0A140T9Z6;A0A140T941	A0A140T941_HUMAN;A0A140T9Z6_HUMAN;A0A1W2PQS8_HUMAN;B0UXQ0_HUMAN	HLA-A	Isoform of P04439, HLA class I histocompatibility antigen, A alpha chain			22847.4	23219.6
A0A140T958;D7RIG5	D7RIG5;A0A140T958	A0A140T958_HUMAN;D7RIG5_HUMAN	HLA-DRB1	Isoform of P01911, HLA class II histocompatibility antigen, DRB1 beta chain (Fragment)			9110.68	9319.2			12728.8	14836.5	9885.89											9580.42							4316.47
A0A140T997;A0A140T9Y5;D5H3J5;Q2L6G2	Q2L6G2;A0A140T9Y5;A0A140T953;A0A140T997;D9J307;A0A140TA11;A0A140TA13;A0A140TA14;D5H3J5	A0A140T997_HUMAN;A0A140T9Y5_HUMAN;D5H3J5_HUMAN;Q2L6G2_HUMAN	HLA-B	Isoform of P01889, HLA class I histocompatibility antigen, B alpha chain (Fragment)	13293	10062.6	12645.5	17474.3	14412.2	12818.5	19334.9	21728.4	20264.2	4643.05	18139.8	18472.9	18986.9	13131.7	11516.5	12722	11596.7	17090.4	8080.36	18099.7	17100	22193	23005.8	13320.5	14930.9	9758.25	6276.12	10372.6	21265.5	27480
A0A140T9D4;A0A140TA21;Q5SS57	Q5SS57;A0A140T9D4;A0A140TA21	A0A140T9D4_HUMAN;A0A140TA21_HUMAN;Q5SS57_HUMAN	HLA-B	Isoform of P01889, HLA class I histocompatibility antigen, B alpha chain (Fragment)										7863.34																	7801.92	388998	388899	358778
A0A140T9M0;A0A140T9U0;A0A140T9W2;Q53YP1	O78179;A2BF26;A0A1W2PRZ0;A0A140T9T1;A0A140T9U0;A0A140T9S7;A0A140T9W2;A0A140T9Z4;A0A140T9M0;A0A140T9M5;A0A140T9Q4;A0A140T930;A0A140T937;A0A140T912;Q5RIP0;Q53YP1;A0A140TA19;A0A140TA03;A0A0G2JKJ1;A0A0G2JIF0;A0A0G2JH50	A0A140T9M0_HUMAN;A0A140T9U0_HUMAN;A0A140T9W2_HUMAN;Q53YP1_HUMAN	HLA-C	Isoform of P10321, HLA class I histocompatibility antigen, C alpha chain	6075.1	5336.92	5763.7	7472.89	5074.45	2897.55	4263.2				13583.7	13104.3	8806.26	3358.93	4166.33	4726.7	6314.23			4617.34	5971.4	5517.68	5573.42	12367.6	13498.2	4056.13	6676.66	7791.89	11232.4	12781.2
A0A140T9Q4;A0A140T9S7;A0A140TA19	A2BF26;A0A1W2PS56;A0A140T9S7;A0A140T9Q4;Q5RIP0;A0A140TA19;A0A0G2JIF0;A0A0G2JH50	A0A140T9Q4_HUMAN;A0A140T9S7_HUMAN;A0A140TA19_HUMAN	HLA-C	Isoform of P10321, HLA class I histocompatibility antigen, C alpha chain (Fragment)							1431.74	1573.76	2632.1				2681.83	1966.1		1404.56	2892.89	3023.72				3173.95	2336.42	4764.94	6601.87		4992.42	2318.44	2248.35	3894.43
A0A140T9T6;A0A182DWE9	A0A182DWE9;A0A182DWF4;A0A182DWF5;A0A182DWG2;A0A140T9T6;A0A140T9Y2;A0A140T9Q1;A0A140T9A5;A0A140T928;A0A140T966;A0A140T915;Q5EP54;A0A0G2JJV3	A0A140T9T6_HUMAN;A0A182DWE9_HUMAN	HLA-DPB1	Isoform of P04440, HLA class II histocompatibility antigen, DP beta 1 chain	10435.1		32925.1	26311.7	14155.6	19306.2	9518.37	11734.8	8215.73	4870.65	7847.74	9923.45	7007.44			15270	18233.5	11279.3	11611.1	20989.6	10256	5318.31		21790.1	22380.5	8566.35	5212.02	12556.8	13156.6	13866.1
A0A182DWF4;A0A182DWF5;A0A182DWG2;Q5EP54	A0A182DWF4;A0A182DWF5;A0A182DWG2;A0A140T9P7;A0A140T8Z3;A0A140T8Z7;Q5EP54	A0A182DWF4_HUMAN;A0A182DWF5_HUMAN;A0A182DWG2_HUMAN;Q5EP54_HUMAN	HLA-DPB1	Isoform of P04440, HLA class II histocompatibility antigen, DP beta 1 chain	19196.8		18516.2	17006.1			12319.4	14807.3		24115.1	8796.91	7094.23	11091.8	6300.36				14979.3	11806	13528.3		6247.16	6129.96	11197.1	13208.6	21877.8		18988.4	24502.4	23649.4
A0A182DWH4	A0A182DWH4	A0A182DWH4_HUMAN	HLA-DRB3	Isoform of P79483, HLA class II histocompatibility antigen, DR beta 3 chain																1901.08	3328.14	2565.6	3892.04	4564.09						2939.08		2441.01
A0A1B0GU45	A0A1B0GU45	A0A1B0GU45_HUMAN	IRAG2	Isoform of Q12912, Inositol 1,4,5-triphosphate receptor-associated 2		18079.1	5032.49			3246.36			5990.77	5157.93		4542.39	11247.1	7652.92	18074	5592.58		4148.86	8066.62		5225.12			7220.14	5216.67	7217.03	5835.74	4944.83		3460.87
A0A1B0GVI3	A0A1B0GVI3	A0A1B0GVI3_HUMAN	KRT10	Isoform of P13645, Keratin, type I cytoskeletal 10					1236.17		2317.8	2795.17			2681.12									4515.26							3113.66	456484
A0A1W2PP70;Q08AS3	A0A1W2PP70;Q08AS3	A0A1W2PP70_HUMAN;Q08AS3_HUMAN	HLA-DQA1	Isoform of P01909, HLA class II histocompatibility antigen, DQ alpha 1 chain			2657.58	1645.21	2972.39	3781.37	3827.94	3430.57												4504.73	630132
A0A2R8Y793	A0A2R8Y793	A0A2R8Y793_HUMAN	ACTB	Isoform of P60709, Actin, cytoplasmic 1 (Fragment)																				3080.88
A0A3B3ISX9	A0A3B3ISX9;A0A087WWA5	A0A3B3ISX9_HUMAN	TNXB	Isoform of P22105, Tenascin-X	9438.79	7868.24			2372.68	4382.78	2436.63	3509.92	7387.18	8587.31			4633.65	5968.98	7669.88				7850.17	6665.53		2030.12				3664.88	4430.06	1791.25	1974.3	3096.85
A0A494C0X7;D3DSM0	D3DSM0;A0A494C0X7	A0A494C0X7_HUMAN;D3DSM0_HUMAN	ITGB2	Isoform of P05107, Integrin beta			3939.62	2580.01	3289.96	3024.63	1276.65	2946.15	5014.61		2719.34	2002.57	2612.91	1474.13		1531.33	1993.48	1778.74	1088.13		3101.77	1482.23	2942.31	2315.46	2991.51	1967.24	1949.52	1761.09	2052.05	2338.46
A0A590UJL8	A0A590UJL8	A0A590UJL8_HUMAN	H3-2	Isoform of Q5TEC6, Histone HIST2H3PS2 (Fragment)			1097.26		2554.89			1085.18			1861.5			1852.16					1156.66		1142.66	769564	1040.86		1412.47			1503.74	770502	2091.74
A0A590UK92	A0A590UK92	A0A590UK92_HUMAN	TERT	Isoform of O14746, Telomerase reverse transcriptase		9899.75	4591.11	3480.88	5395.43	3460.55	4812.92			6672.66		3230.81	5135.37	3002.08		4567.16	4869.32		5124.54		3875.95	2271.95	3359.24	2044.08	2242.83	5008.36	2345.57	2016.28	2598.81	2804.76
A0A5S8K7D1;A2BFX2	A2BFX2;A0A5S8K7D1	A0A5S8K7D1_HUMAN;A2BFX2_HUMAN	HLA-DRB1	Isoform of P01911, HLA class II histocompatibility antigen, DRB1 beta chain (Fragment)	26590.9	17124.2			32459.8	27001.1								14303.5	12710.2							29468.9	28536.7
A0A7I2V3R0	A0A7I2V3R0	A0A7I2V3R0_HUMAN	MACROH2A2	Isoform of Q9P0M6, Histone H2A (Fragment)	4516.35	5286.01		4887.09	4513.81	3706.69	2646.72			2787.29	4751.96	5282.88	4115.06	4467.93	5398.74	3136.56	3528.55	4113.67			2852.48	2762.82		2284.63	2687.46	3239.07	3365.36	2688.39	2706.77	4427.33
A0AVF1;A0AVF1-3	A0AVF1;A0AVF1-3;B7Z6R6;B7Z2T3	IFT56-3_HUMAN;IFT56_HUMAN	TTC26	Intraflagellar transport protein 56				2262.05		1934.37	2031.83			2361.53	1343.61		2548.11			1769.91		4303.73	3658.41	1309.2		1054.44	2602.74	1286.66	1540.35		1703.89		921196
A0AVT1	A0AVT1;A0AVT1-2	UBA6_HUMAN	UBA6	Ubiquitin-like modifier-activating enzyme 6	3312.86	3050.49	738386	1342.19		2260.36	2602.35	2327.2		1531.18		1762.45		1840.02	2768.51	2142.9	2054.97	1616.88	2461.76		2103.32	2245.53	2155.38	2001.74	2511.01	2224.95	2398.63	2004.64	1167.63	2116.47
A0FGR8-2	A0FGR8;A0A499FIX8;H7BXI1;A0FGR8-2;A0FGR8-4;A0FGR8-5;A0FGR8-6;A0A087WXU3	ESYT2-2_HUMAN	ESYT2	Isoform of A0FGR8, Isoform 2 of Extended synaptotagmin-2	3402.13	4856.51	4455.44	5180	4219.42	5269.06	3702.45	4317.86	7293.08	5184.98	4842.08	4279.36	4580.52	6138.47	4806.66	4407.85	4130.58	3308.18	6940.29	5613.46	4286.69	4644.42	4428.92	4123.74	4504.96	4645.83	4821.23	5268.74	4089.05	3729.21
A0MZ66;A0MZ66-3;A0MZ66-4	A0MZ66;A0MZ66-3;A0MZ66-4;A0MZ66-5;A0MZ66-6;A0MZ66-7;A0MZ66-8	SHOT1-3_HUMAN;SHOT1-4_HUMAN;SHOT1_HUMAN	SHTN1	Shootin-1			823253		555669	385763	2312.8	1551.95				712856							1005.95		1730.55	1374.45	984681	1249.9	777.94			545263	649769
A1X283	A1X283;A0A1B0GUF2;G3V144	SPD2B_HUMAN	SH3PXD2B	SH3 and PX domain-containing protein 2B			2392.28	2367.81		2626.46	3756.6	3412.89			3585.08	4207.49			3120.47	3236.55	2892.48		2203.22	1272.31	4116.34	6758.54	5165.4	4622.94	4011.5			917257		1358.68
A2AAZ0;Q5SU54;Q5Y7D6	Q5Y7D3;Q5Y7D6;A2AAY8;A2AAZ0;Q5SU54;A0A140T8Z1	A2AAZ0_HUMAN;Q5SU54_HUMAN;Q5Y7D6_HUMAN	HLA-DQB1	Isoform of P01920, HLA class II histocompatibility antigen, DQ beta 1 chain			16095.8	14097.2	8942.69	14695.8			16571.1		20822.5	14878.5	24224.5	15017	12264.9	10106.1	10230.6	7272		15066.3	29455.9	14960.7	11623.6	10103.4	9917.7	8966.21	6555.28		11343.6	8404.82
A3KMH1;A3KMH1-3	A3KMH1;A3KMH1-2;A3KMH1-3	VWA8-3_HUMAN;VWA8_HUMAN	VWA8	von Willebrand factor A domain-containing protein 8			1304.37	1111.29				932.68		2473.23	1726.01	1062.06	1146.97	2658.4	1304.02	1286.01	1514.92		2675.15	1334.72		1664.49	1725.18	1413.88	1053.65	1987.36	1430.75	1055.28	781686	1133.06
A3KN83;A3KN83-2;A3KN83-3	A3KN83;Q9Y2G9;Q9Y2G9-3;A3KN83-2;A3KN83-3;A3KN83-4;K7ES28	SBNO1-2_HUMAN;SBNO1-3_HUMAN;SBNO1_HUMAN	SBNO1	Protein strawberry notch homolog 1			1161.21			7745.62					1923.63					1476.44								902699		2055.35		1140.1	1697.26	1857.72
A4D1P6;A4D1P6-2	A4D1P6;C9J1X0;A0A804HI90;A0A804HHS8;A4D1P6-2;A4D1P6-3;A0A804HJP3;A0A804HKV2	WDR91-2_HUMAN;WDR91_HUMAN	WDR91	WD repeat-containing protein 91		2318.85	2026.5		3204.29	2133.44	2870.65	1079.51			1803.38	913981		1505.11	2631.05	1770.63			3450.34	2303.69		1748.03	1646.87	2028.4	2333	1077.76	3380.48	2045.32	1420.4	1244.45
A4FU69;A4FU69-3	A4FU69;A4FU69-3;H0Y843	EFCB5-3_HUMAN;EFCB5_HUMAN	EFCAB5	EF-hand calcium-binding domain-containing protein 5																						1829.01			1356.24
A5PLL7;A5PLL7-2	A5PLL7;Q5TGE2;A5PLL7-2;I3L0A0	PDES1-2_HUMAN;PDES1_HUMAN	PEDS1	Plasmanylethanolamine desaturase								1564.19							5311.94								1895.32
A5YKK6;A5YKK6-2	A5YKK6;A5YKK6-2	CNOT1-2_HUMAN;CNOT1_HUMAN	CNOT1	CCR4-NOT transcription complex subunit 1	3678.47	3008.91	3134.43	3769.41	3379	2928.88	2825.03	3981.53	3461.39	2882.08	3279.63	3493.23	2913.72	3044.83		3638.95	3391.46	4298.41	2169.37	3114.82	3175.41	2496.11	2667.61	3195.39	2946.64	3324.73	2778.55	2941.87	3346.51	3008.46
A6H8Y1;A6H8Y1-2;A6H8Y1-3;A6H8Y1-4;A6H8Y1-5;A6H8Y1-6;A6H8Y1-7	A6H8Y1;A6H8Y1-2;A6H8Y1-3;A6H8Y1-4;A6H8Y1-5;A6H8Y1-6;A6H8Y1-7;A0A0G2JNU3	BDP1-2_HUMAN;BDP1-3_HUMAN;BDP1-4_HUMAN;BDP1-5_HUMAN;BDP1-6_HUMAN;BDP1-7_HUMAN;BDP1_HUMAN	BDP1	Transcription factor TFIIIB component B'' homolog			1957.02	1656.24							2613.45						1315.4							2272.53	2445.23			1434.63	1327.88
A6NC98	A6NC98;A6NC98-2;A6NC98-4	CC88B_HUMAN	CCDC88B	Coiled-coil domain-containing protein 88B	2672.55	1700.59	3113.42	3129.64	2903.72	3001.12	3646.13	2481.45		1853.66	2128.48	2745.65	2062.56	3086.39		3036.95	3599.18	4460.15	2374.27	3208.67	2519.69	3188.81	2011.18	2251.43	2639.2	2605.52	2565.21	2090.87	2787.92	3136.22
A6NCE7;Q9GZQ8;Q9H492;Q9H492-2	Q9GZQ8;A6NCE7;Q9H492;H3BTL1;Q9H492-2	MLP3A-2_HUMAN;MLP3A_HUMAN;MLP3B_HUMAN;MP3B2_HUMAN	MAP1LC3A;MAP1LC3B;MAP1LC3B2	Microtubule-associated proteins 1A/1B light chain 3 beta 2					4252.55						2025.12						1783.32						2243.97		3000.11		3684.53	2257.19	3869.24	2204.41
A6NFQ2;A6NFQ2-2	A6NFQ2;A0A1B0GVM2;A6NFQ2-2;A6NFQ2-3;Q8N1I1	TCAF2-2_HUMAN;TCAF2_HUMAN	TCAF2	TRPM8 channel-associated factor 2			1142.14	1868.9		1114.83	2002.91	1851.57				1804.46	1737.09			3081.93	1975.19	2838.18			2310.72	1590.93	1291.3	2076.12	1981.11		1866.48	1348.6	826579
A6NHQ2	A6NHQ2	FBLL1_HUMAN	FBLL1	rRNA/tRNA 2'-O-methyltransferase fibrillarin-like protein 1	10133.8	14328	25121.5	23775.1	28195.5	31833	18430.9	22121.6	17573.2	18023.7	23845.3	23642.9	24285.3	17631.1	13727.3	17288.6	19259.3	15874	19848.8	15861	17028	18435.5	22236.5	16752.3	16897.3	23823.7	18291.8	36796.7	21650.7	18943.3
A6NHR9	A6NHR9;J3KTL8;A6NHR9-2;A6NHR9-3	SMHD1_HUMAN	SMCHD1	Structural maintenance of chromosomes flexible hinge domain-containing protein 1	3662.72	4373.3	4933.17	5056.51	5528.25	4820.99	5435.77	6340.56	6037.26	3140.16	5672.07	5844.74	5827.35	4138.8	3367.01	4559.77	4983.58	6755.05	3601.16	5389.71	5348.99	3945.87	4958.14	3509.7	3803.88	4580.82	3180.95	3882.31	5007.94	5238.8
A6NI56	A6NI56;B7ZBA8;A0A590PWR5	CC154_HUMAN	CCDC154	Coiled-coil domain-containing protein 154	13501.5	6703.63	6647.44	7422.18		6851.33	5271.96			10221.2	7028.67		6380.86	17639.6	17434.9		6374.65		7673.31	9132.46	6441.16	10701.5	3850.96	11491	9318.84	8140.82	8373.89	6355.35	7538.15	6946.39
A6NI72;P14598	A6NI72;P14598;A8MVU1;P14598-2	NCF1B_HUMAN;NCF1_HUMAN	NCF1;NCF1B	Putative neutrophil cytosol factor 1B			3263.53	2375.6	4276.06	4383.28	3727.72	5145.33	4426.13		2846.5	3096.76	2430.94	1133.45	4029.01	3022.5	3110.84			3056.98	8835.58	4511.35	4943.65	2768.81	2462.75	1470.08			2090.95	1728.85
A6NIH7;Q13432;Q13432-2	A6NIH7;Q13432;Q13432-2;C9JSK0;K7EJU3;K7EN86	U119A-2_HUMAN;U119A_HUMAN;U119B_HUMAN	UNC119;UNC119B	Protein unc-119 homolog B			1563.56							2284.87												1338.72		1142.33	1228.31	1152.82	985859	1078.41		1362.47
A6NJW9;P10966;P10966-2;P10966-3;P10966-4;P10966-6;P10966-7;P10966-8;P10966-9	P10966;A6NJW9;A0A2R8Y6U7;P10966-2;P10966-3;P10966-4;P10966-6;P10966-7;P10966-8;P10966-9;E9PD41	CD8B-2_HUMAN;CD8B-3_HUMAN;CD8B-4_HUMAN;CD8B-6_HUMAN;CD8B-7_HUMAN;CD8B-8_HUMAN;CD8B-9_HUMAN;CD8B2_HUMAN;CD8B_HUMAN	CD8B;CD8B2	T-cell surface glycoprotein CD8 beta-2 chain												1518.39																		1404.24
A6NL82	A6NL82;B7ZBL6;B7ZBL7	F183A_HUMAN	FAM183A	Protein FAM183A			3821.76		4922.61		4757.36															1459.19		480472				313579
A6NMZ7	A6NMZ7	CO6A6_HUMAN	COL6A6	Collagen alpha-6(VI) chain	15514.3	12621.9	5884.37	4986.04		4269.69	23569.6	3294.61		5456.59	14848.2	15116.3	2105.63	7959.24	9196.51	13158.4	11974.6	8192.92	18175.9	3423.5	7052.17	1653.9	4112.18	67706.9	58168	5303.94	16286.1		2602.07	3579.12
A8CG34;A8CG34-2;Q96HA1;Q96HA1-2;Q96HA1-3	Q96HA1;A8CG34;C9JFL1;A8CG34-2;Q96HA1-2;Q96HA1-3	P121A-2_HUMAN;P121A-3_HUMAN;P121A_HUMAN;P121C-2_HUMAN;P121C_HUMAN	POM121;POM121C	Nuclear envelope pore membrane protein POM 121C			1748.54			855287	1083.17	1092.34		1198.13			1635.24			1893.92	1804.84				626003		446587	858167	1038.05	1557.93	779256	907031	631.08	1331.92
A8K2U0	A8K2U0	A2ML1_HUMAN	A2ML1	Alpha-2-macroglobulin-like protein 1	4415.93		5166		31904.3		14442.9			2356.68			2789.63		4972.18	5054.7	3604.79	4328.8	2071.86			2563.43	4023.83	4628.23	3525.85	4273.66	17763.4			594062
A8MPP1;Q92771;Q96FC9;Q96FC9-2;Q96FC9-3;Q96FC9-4	A8MPP1;Q96FC9;Q92771;H0YGL4;H0YFY8;Q96FC9-2;Q96FC9-3;Q96FC9-4	D11L8_HUMAN;DDX11-2_HUMAN;DDX11-3_HUMAN;DDX11-4_HUMAN;DDX11_HUMAN;DDX12_HUMAN	DDX11;DDX11L8;DDX12P	Putative ATP-dependent RNA helicase DDX11-like protein 8																								725915	679393
A8MWD9;P62308	A8MWD9;P62308;C9JVQ0;Q49AN9;F5H013	RUXGL_HUMAN;RUXG_HUMAN	SNRPG;SNRPGP15	Putative small nuclear ribonucleoprotein G-like protein 15		15483.3	46575.6	44150.8	44908.4	41386.8	41342	34825.1	35179.4	22148.5	38542.4	47424.5	39364.8	25131.2	31601.2	37935.8	39371.2	34498.7	24618.5	36335.8	33014.4	28953	41211.4	29789.7	27024.1	36624.3	37945	40074.4	52354.8	38694.3
A8MXV4	A8MXV4	NUD19_HUMAN	NUDT19	Acyl-coenzyme A diphosphatase NUDT19												1373.86								1780.23	844255		993335	886632	1344.01		953763	1320.44		824687
A8TX70	A8TX70;E9PAL5;A8TX70-2;H0Y935	CO6A5_HUMAN	COL6A5	Collagen alpha-5(VI) chain	27501.2	18919.8	6700.03	6281.43	6610.53	8749.61		8285.4		12015.4	12536.1	14046.9		9183.59	12792.6	8586.24	11267.3	6692.39	25077.8	8430.23	13943.3		7003.76	88093.6	81411.9	5162.23	19318	3036.21	3340.88	4755.74
B0I1T2	B0I1T2;O94832;J3KRL0;K7EIG7;F8WEW9;A0A3B3IU30;B0I1T2-2;B0I1T2-3;B0I1T2-4;J3QRN6	MYO1G_HUMAN	MYO1G	Unconventional myosin-Ig	11211.1	13001.3	11885.9	12676.1	12061.3	10833.1	10388.1	11038.1	10467	13906.3	12962.2	11069	13823.3	12439.3	12613	10367.1	12489.5	8648.99	13549.3	11417.9	13882.4	10008.2	8959.4	12235.4	11506.1	10782.8	13846.2	15010.1	11665.3	11935.6
B7ZW38;P0DMR1	B7ZW38;O60812;P0DMR1;A0A0G2JPF8	HNRC3_HUMAN;HNRC4_HUMAN	HNRNPCL3;HNRNPCL4	Heterogeneous nuclear ribonucleoprotein C-like 3	5411.39	7892.75	15888.2	18324.4	9059.07	16477.9	6300.1	13574.8	7365.48	7805.63					8624.77				6483.86		8653.08	9288.88				10817.7		8712.93	16469
B9A064	B9A064;A0A0B4J231	IGLL5_HUMAN	IGLL5	Immunoglobulin lambda-like polypeptide 5	19379	15881.3	2824.06	4641.59	6594.01	7656.35	5001.15	6695.6	7503.47	9076.04	3948.14	3440.17	6887.64	5483.87	106642	6811.76	7779.75	17231.1	4942.3	9020.05	2552.73	5086.84	2116	14567.2	15942	5298.13	6860.58	7089.58	2775.26	4333.09
C4AMC7;Q6VEQ5	C4AMC7;A8K0Z3;Q6VEQ5	WASH2_HUMAN;WASH3_HUMAN	WASH2P;WASH3P	Putative WAS protein family homolog 3	3968.49		3326.96	2683.45	3655.32	4982.5	4424.4	4447.89		3291.59	3739.17	4085.81	3340.79	3556.95		3964.81	4047.25		4228.2	3208.06	4314.54	4537.75	3649.41	4636.03	5092.84	4522.89	3251.79	3095.67	3053.59	4407.68
C9J5Z8	C9J5Z8	C9J5Z8_HUMAN	SRPRB	Isoform of Q9Y5M8, Signal recognition particle receptor subunit beta (Fragment)	4392.1			1876.64	2628.09			2611.65			2123.37	1111.41	3309.48	1280.64	7091.43	3806.8	5229.15		1758.68		3093.79	1768.98		4118.24		3599.77	3414.13	3213.3	1396.78	2518.56
C9JLW8	C9JLW8;I3L4Q0;I3L317;I3L2L5	MCRI1_HUMAN	MCRIP1	Mapk-regulated corepressor-interacting protein 1																	3127.61					2008.51		1550.13	1956.56			1386.53	1643.05	2558.01
C9JX95	C9JX95	C9JX95_HUMAN	TSC2	Isoform of P49815, Tuberin (Fragment)	2960.8					3469.58	3081.83	3156.77				2590.03	4003.24				3744.04		3639.41		2611.49			1448.42	1570.71					2443.26
E5RK69	P08133;P08133-2;E5RK69	E5RK69_HUMAN	ANXA6	Isoform of P08133, Annexin	2213.34	6689.87	2362.84	3429.04	3719.76	3164.9	1989.34	2753.16	3635.04	4117.45	1971.7	2138.86	2181.5	5518.57	5978.78	2237.96	2786.15	3087.39	4430.49	4470.01	2886.49	3071.67	2386.04	2620.51	3458.78	3181.37	4382.49	4112.26	2476.54	2568.98
E9PAV3;E9PAV3-2;Q13765	E9PAV3;H0YHX9;F8VZJ2;F8W0W4;F8VNW4;E9PAV3-2;Q13765;A0A7I2V2K5;A0A7I2V473	NACAM-2_HUMAN;NACAM_HUMAN;NACA_HUMAN	NACA	Nascent polypeptide-associated complex subunit alpha, muscle-specific form	1401.15	1782.34	7237.53	6259.88	6782.24	5230.8	5574.25	5497.27	5627.76	4923.38	6112.33	6412.57	5689.45	4232.02	2759	2739.09	3969.82	8045.3	3680.34	6513.18	5945.78	7687.44	7824.97	4879.63	5695.57	6851.19	7266.07	7554.14	8647.68	5344.12
E9PK54	P11142;E9PPY6;E9PQK7;E9PQQ4;E9PN89;E9PLF4;P11142-2;E9PN25;E9PK54;E9PKE3;E9PI65	E9PK54_HUMAN	HSPA8	Isoform of P11142, Heat shock cognate 71 kDa protein (Fragment)		1227.46	1689.54	1586.5	993151	1671.57		2094.56				1821.1	2513.98		1630.61	1374.51	1694.94	2007.51				3395.03	1925.94	1643.15	1396.62		1571.67	854676	1668.42	1773.22
E9PMV2	P20036;J3KQ99;H0Y6F8;A0A140T9U1;A0A140T9U4;A0A140T9Y8;A0A140T9Y9;A0A140T9R4;A0A140T9D6;A0A140T9F8;A0A140T9G7;A0A140T9G9;A0A140T9H1;A0A140T9J4;A0A140T8Z9;A0A140T9A6;A0A140T961;A0A140T968;A0A140T977;A0A140T980;A0A140T992;A0A140T914;A0A140T900;A0A140T909;E9PMV2	E9PMV2_HUMAN	HLA-DQA1	Isoform of P01909, HLA class II histocompatibility antigen, DQ alpha 1 chain (Fragment)			8354.7	8588.53	6777.15	5963.22	2876.85	4537.67	5375.1		8849.54	8409.25	9478.33	5808.63		4316.43	6659.17		4869.19	12293.9	11081.3	5497.5	4591.48	10201.1	9465.78	4682.98	4758.62	3780.2	7601.43	6024.5
E9PRG8	E9PRG8;A0A494BXY3;E9PLD3	CK098_HUMAN	C11orf98	Uncharacterized protein C11orf98		2453.83	4813.17	6268.87	3813.67	3964.77	3202.57	3831.71		3595.08	3200.55	5320.55	3870.59	3468.41	5958.3	4796.72	4800.38	4598.73	3052.4	3945.99	4768.44	3364.18	3237.56	3218.65	3674.27	3127.03	2670.19	3558.15	4035.97	4928.41
F5GX95	F5GX95	F5GX95_HUMAN	RAD52	Isoform of P43351, DNA repair protein RAD52 homolog (Fragment)					15051.1																						5470.83	237586
F5GZ99	F5GZ99	F5GZ99_HUMAN	KDM5A	Isoform of P29375, Lysine-specific demethylase 5A (Fragment)	3118.94	3504.63	3673.4	3475.32	3686.69	2380.6	3090	3510.78		2318.84	3938.91	3418.96	3628.1			4314.72	3950.69	2365.04	2925.46	4771.15	3058.02	2609.41	1328.64	2755.65	2577.76	3643.59	2473.98	3216.45	3045.52	3749.62
G3V1N2	G3V1N2	G3V1N2_HUMAN	HBA2	Isoform of P69905, Alpha-globin	3160.49	1442.35		1040.06							2565.09	1264.37		1218.51	5174.75			2296.65	1995.59				1059.84
G3V220	G3V220	G3V220_HUMAN	TCERG1	Isoform of O14776, Transcription elongation regulator 1								1552.48				2327.14	2310.32
H0YD48;H0YE97;H0YEF7;H0YEH1;H0YEY8	H0YEF7;H0YEH1;H0YE97;H0YEY8;H0YD48	H0YD48_HUMAN;H0YE97_HUMAN;H0YEF7_HUMAN;H0YEH1_HUMAN;H0YEY8_HUMAN	PICALM	Isoform of Q13492, Phosphatidylinositol-binding clathrin assembly protein (Fragment)				1069.92		1843.04	1410.54	1286.08				1576.44				866303	1334.08				1062.34	1443.28	2011.27	2193.4	1867.28	1774.59		1068.23	1067.43	834709
H0YE25	Q8NB37;H0YER3;H0YF25;H0YE25;Q8NB37-2;Q8NB37-3	H0YE25_HUMAN	GATD1	Isoform of Q8NB37, Glutamine amidotransferase-like class 1 domain-containing protein 1 (Fragment)			3101.13	1861.67		2396.95					1926.12	2273.07				2092.14				1975.94	3425.31	1260.02		2787.38	2341.08		3626.19	2229.86	1491.91	3350.21
H3BLY3	H3BLY3	H3BLY3_HUMAN	CIR1	Isoform of Q86X95, Corepressor-interacting with RBPJ 1 (Fragment)	6408.98	4605.67	4935.6	5269.31	12342.1	3943.41	6392.05	5360.96	5121.6	2284.61	3609.04	5706.14	5659.93	3859.02	2672.75	6859.97	6054.11	3859.81	2867.81		5194.6	5464.04	4861.48	8262	5790.17	8530.25	6885.25	4860.73	4110.31	5636.65
H7BZJ3	H7BZJ3	H7BZJ3_HUMAN	PDIA3	Isoform of P30101, Protein disulfide-isomerase A3 (Fragment)	6037.68	9455.8	7611.41	6176.29	12465.5	7488.98	16136.7	10638.5	14186.9	14567	6649.54	4386.06	15199.1	15114.6	9001.06	5099.84	11604.7	12086.1	7650.03		16258.1	10229.2	12119.9	17919.4	15070.4	5401.49	13924.1	9190.29	11360.4	9940.62
I3L4N8;K7EM38	K7EM38;I3L4N8	I3L4N8_HUMAN;K7EM38_HUMAN	ACTG1	Isoform of P63261, Actin, cytoplasmic 2	3716.17	2688.29	2566.87	3873.93	2189.4	1751	4201.07	2195.15	2805.66	2282.94	2925.7	3203.16	3628.66	2375.41	3547.83	2698.37	1671.97				1906.29	2678.43	1968.52	2381.08	2143.39	3524.02		1585.97	2049.94	2650.32
J3KQL8	Q9BQE5;B0QYK8;J3KQL8;E9PM95	J3KQL8_HUMAN	APOL2	Isoform of Q9BQE5, Apolipoprotein L2	1130.37		8953.99	7129.17	5926.27	3822.83	9278.21	7611.85	6954.5	2725.24	11650.5	8655.48	10384.5	1661.6		4686.71	5668.72	6607.94		10093.3	11712.8	10022.5	8198.34	7540.86	6958.05	3117.28	1880.1	2935.58	7918.75	6231.82
K7EMD9	K7EMD9	K7EMD9_HUMAN	KRT13	Isoform of P13646, Keratin, type I cytoskeletal 13 (Fragment)			2690.42		13133.7		3477.6																				6557.7
K7EMS3	K7EMS3	K7EMS3_HUMAN	KRT19	Isoform of P08727, Keratin, type I cytoskeletal 19 (Fragment)			7816.93		39259.6		7598.04															2260.77			1969.9		21079.5
K7EPT8	K7EPT8	K7EPT8_HUMAN	GFAP	Isoform of P14136, Glial fibrillary acidic protein (Fragment)	3581.43	5830.26	2456.45		15295.8	1483.75	6841.58	1164.77			1817.43	1781.05	3448.83	2139.69	1547.02	2812.55	3070.16		3538.01	2016.47	2690	1305.73	3642.55	2827.53	2300.71	1655.63	7827.75	1254.1	1128.62	1814.99
L0R6Q1	L0R6Q1	S35U4_HUMAN	SLC35A4	Isoform of Q96G79, SLC35A4 upstream open reading frame protein	3563.4			3581.29	3653.84	4692.66	4785.74	3336.15		3554.03	4413.53	3479.19	4452.59			3439.35	4523.95		3234.76	4724.31	3705.77	3786.81	4312.02	4278.72	3910.2	3659.68	2690.7	3505.07	2994.95	3416.78
O00115;O00115-2	O00115;O00115-2;K7ENE5	DNS2A-2_HUMAN;DNS2A_HUMAN	DNASE2	Deoxyribonuclease-2-alpha			2721.66	2480.92	5908.91	1190.35	4182.34	2730.23		2644.71	3321.53	3335.04	1787.36	2183.06		2745.23	1822.67	2599.01	1967.16	2898.61	4900.15	3536.28	3459.89	2629.88	2675.39		4239.95	1597.18	2566.7	2738.84
O00116	O00116;A0A2R8YEL0;A0A7P0T9C9;A0A7P0T984;A0A1B0GWA2;B7Z3Q4;A0A7P0TAU9;A0A7P0TAL3	ADAS_HUMAN	AGPS	Alkyldihydroxyacetonephosphate synthase, peroxisomal	4696.68	3904.03	2274.81	2708.18		1113.85		2405.13		986611	2484.42	3824.34	2336.23	1893.75	3889.47	2081.74	1391.21	1822.77	2728.85	3521.52	2479.17	2463.74	2134.04	1778.56	3348.36	2520.15		1321.82	2089.54	1286.56
O00139-2	O00139;A0A6Q8PFA6;A0A6Q8PG37;A0A6Q8PGH7;A0A6Q8PGG1;A0A6Q8PH57;D6R9M0;O00139-1;O00139-2;O00139-4;O00139-5	KIF2A-2_HUMAN	KIF2A	Isoform of O00139, Isoform 2 of Kinesin-like protein KIF2A	2922.87	4291	7222.76	7710.89	4580.46	4671.49	5486.29	5435.59	5436.87	3889.62	6383	5923.03	4923.82	4053.21	4958.99	4749.9	4989.66	6897.72	3629.01	5617.72	2828.97	4102.58	4336.98	3883.42	4549.53	4367.93	3892	5624.67	7802.28	6650.32
O00142;O00142-2;O00142-3;O00142-4;O00142-5;O00142-6	O00142;J3KS73;A0A7P0SB82;H3BP77;A0A0A0MSY7;A0A7P0PE46;O00142-2;O00142-3;O00142-4;O00142-5;O00142-6;J3QL12;J3QRP0;A0A7P0MLU2;A0A7I2V5P3;A0A7I2V5S4	KITM-2_HUMAN;KITM-3_HUMAN;KITM-4_HUMAN;KITM-5_HUMAN;KITM-6_HUMAN;KITM_HUMAN	TK2	Thymidine kinase 2, mitochondrial												1139.98				879046									1114.68			586914
O00148	O00148;A0A0D9SEM9;K7EQN7;O00148-2;O00148-3	DX39A_HUMAN	DDX39A	ATP-dependent RNA helicase DDX39A		2745.29	11018.5	7169.52	3444.93	5427.06		4994.2			6358	6990.25	4676.23			6444.11	5123.26	5946.99	2220.11	3829.43	4341.36	4551.81	4332.17	2509.15	3543.18	4219.37	3639.69	5075.35	8576.38	10173.1
O00151	O00151	PDLI1_HUMAN	PDLIM1	PDZ and LIM domain protein 1	10168.3	10232.8	3829.46	4575.97	7623.29	8561.4	8448.84	6357.72	8100.9	7178.48	10582.7	6839.47	8161.47	3896.58	6813.2	7795.57	8569.19	11626.1	5484.15	8895.9	6496.04	10641.7	6909.44	7847.24	7959.29	8179.77	4627.22	5702.4	3670.16	4569.92
O00154;O00154-4;O00154-5;O00154-6;O00154-7	O00154;K7EKP8;O00154-2;O00154-3;O00154-4;O00154-5;O00154-6;O00154-7	BACH-4_HUMAN;BACH-5_HUMAN;BACH-6_HUMAN;BACH-7_HUMAN;BACH_HUMAN	ACOT7	Cytosolic acyl coenzyme A thioester hydrolase		2958.29	7302.46	6164.71		2493.44	4781.55	6539.44			4852.7	5345.24	3649.76		1418.99	2084.48	4300.66	7745.06	2216.5	4255.96	3463.35	3065.14	2778.01	4459.12	5584.5	1426.73	4283.24	2081.73	7512.12	3837.7
O00159-3	O00159;O00159-2;O00159-3;F5H6E2	MYO1C-3_HUMAN	MYO1C	Isoform of O00159, Isoform 3 of Unconventional myosin-Ic	26087	17016.3	7569.86	8965.18	10590.2	10578	11216.8	9452.42	16595.7	16388.6	7988.9	8466.34	13204.8	13099.7	15035.8	9858.73	12065.9	10989.8	16146	14853.3	12272.2	13715.7	8730.22	12801.6	13921.1	13357.8	14539.8	8437.69	7231.25	9090.79
O00160	O00160	MYO1F_HUMAN	MYO1F	Unconventional myosin-If	3567.74	4491.63	4215.15	4973.81	6570.69	5456.12	5055.01	5656.07	4530.32	3870.27	4230.94	4754.5	3567.85	4311.62	3405.23	5482.35	5160.01	5098.22	4244.61	5908.22	5786.42	4203.37	4911.69	4679.36	4674.65	5601.46	5005.59	4026.04	5177.32	6083.76
O00161;O00161-2	O00161;O00161-2;H3BR18;H3BR99;H3BPJ0;H3BNE1;H3BM38	SNP23-2_HUMAN;SNP23_HUMAN	SNAP23	Synaptosomal-associated protein 23	3015.68	1690.65	2323.64	2264.42	2562.69	3122.65	2356.87	1676.6		1847.06	2155.81	2291.05	1839	2122.98		1506.36	3266.55	2079.77	2114.41	2465.56	2574.55	3014.8	2630.42	2419.9	2439.48		1600.84	1517.51	2447.09	1840.04
O00170	O00170;A0A804HJ46;A0A804HKL7;A0A804HKH9;A0A804HKK3;E9PMH2	AIP_HUMAN	AIP	AH receptor-interacting protein	4582.66	5878.57	7633.34	7528.67	5765.85	6080.01	6341.3	7558.18	7394.39	8426.19	5094.04	7833.8	5357.56	6898.82	5224.25	6754.07	7205.06	8306.75	8143.86	5823.94	6289.72	5217.97	5696.85	6514.75	7604.2	4374.68	8325.02	8656.85	8809.4	7761.57
O00182;O00182-2;O00182-3;O00182-6	O00182;O00182-2;O00182-3;O00182-6	LEG9-2_HUMAN;LEG9-3_HUMAN;LEG9-6_HUMAN;LEG9_HUMAN	LGALS9	Galectin-9		3929.42	10108.4	8416.17	6949.91	8454.85	12979.8	17378.4	13170.1	4086.77	15272.2	12590.7	11195.6	4354.22	6657.94	8603.91	8186.26	9188.6	3619.15	9453.2	27704.1	18828	17305.1	13665.8	11765.9	7973.86	2812.42	3740.17	10576	9877.01
O00186	O00186	STXB3_HUMAN	STXBP3	Syntaxin-binding protein 3	2533.1		1438.88	2095.24	1489.64	2239.81	2209	1949.85		2228.61	1461.06	1852.3	2071.19	2145.29	2385.27	1886.95	1700.82		2095.35	2632.81	2429.06	1850.63	1987.26	2275.23	1915.62	1737.05	1899.39	1405.81	1644.88	1636.53
O00193	O00193;E9PRZ9;E9PM92	SMAP_HUMAN	SMAP	Small acidic protein		5535.56				791902										976458					1115.9	1151.13	4370.92		763115			782371	584962	589532
O00194	O00194;K7ES41	RB27B_HUMAN	RAB27B	Ras-related protein Rab-27B										3777.01				3075.7	1780.24		2636.04		6286.31		1446.2	4300.39	5804.91	3415.98			4479.56
O00203;O00203-3	O00203;O00203-3	AP3B1-3_HUMAN;AP3B1_HUMAN	AP3B1	AP-3 complex subunit beta-1	3905.69	2782.91	2642.96	2909.05	2737.5	2655.15	2712.62	2627.2		2706.69	2391.35	3145.96	2746.66	2479.47		3599.16	3656.17	3719.57	3085.46	2733.04	3220.72	3229.38	3394.26	3241.86	2932.37	2577.97	2611.76	2915.09	2678.29	2912.78
O00214;O00214-2	O00214;F6V2D4;O00214-2;H7BXD8;E9PN19	LEG8-2_HUMAN;LEG8_HUMAN	LGALS8	Galectin-8				909253								709187									700709			1112.46				735.62	1036.07	1312.15
O00217	O00217;F8W9K7;E9PPW7;E9PN51;E9PKH6	NDUS8_HUMAN	NDUFS8	NADH dehydrogenase [ubiquinone] iron-sulfur protein 8, mitochondrial		2363.29	1720.98	2478.47		2795.86	2404.4	2459		2993.96	2189.98	2149.34	2166.29	2835.48		1501.51	2632.14	1920.55	3801.97	2779.85	4025.43	3239.65	2729.72	2870.76	2095.26	3419.07	2263.84	2637.03	2463.79	2591.78
O00231;O00231-2	O00231;O00231-2	PSD11-2_HUMAN;PSD11_HUMAN	PSMD11	26S proteasome non-ATPase regulatory subunit 11	14368.8	13507.6	16531.5	16747.9	10568.6	14662.7	13417.7	17334.3	15540.1	11141.1	14990.2	16426.2	12857.4	12073.4	11511.6	14448.7	14522.1	15100	11757	14522.6	15273.7	14584.7	14059.5	14718	15380.3	14337.3	11917.8	11291.1	15915.1	15792.8
O00232	O00232;O00232-2	PSD12_HUMAN	PSMD12	26S proteasome non-ATPase regulatory subunit 12	6010.09	13741.6	8749.81	12593.6	5860.79	8054.3	9124.49	9718.95	6509.18	7915.37	8328.58	10430	7081.69	8353.24	9605.67	9131.45	8329.21	7906.57	4967.6	7286.66	7548.14	9561.35	10977.8	8677.13	10060.7	7250.18	6752.4	5679.58	8924.21	10269.2
O00233	O00233;J3KN29;O00233-2;F5GX23;F5H7X1;F5H5V4;F5H169	PSMD9_HUMAN	PSMD9	26S proteasome non-ATPase regulatory subunit 9	4462.93	7010.08	7415.35	7373.69	5776.28	5933.47	6883.94	6180.59	6218.13	5631.25	6231.32	7565.39	4453.92	5420.43	3732.04	7301.96	5389.82	6626.53	6275.61	5479.89	6572.22	6823.95	6158.08	6581.23	6922.88	5793.86	7420.5	6962.46	7319.58	6749.53
O00244	O00244;E5RIM7;E5RGN3	ATOX1_HUMAN	ATOX1	Copper transport protein ATOX1				2706.08		1587.08		3177.17			2596.07	2894.99	2221.19			2827.71		5900.03		2845.97	3053.91	3090.1	3364.08	3005.88	2542.05	1764.59	3119.92	1463.02	1284.77	2233.89
O00255;O00255-2;O00255-3	O00255;O00255-2;O00255-3;A0A8C8KI72;A0A5F9ZHS3;E7EN32	MEN1-2_HUMAN;MEN1-3_HUMAN;MEN1_HUMAN	MEN1	Menin			1218.84					1623.57					2291.75	1625.15			954269		1938.48				1310.76	804839	1106.96	2215.81	1711.46	1282.15	1154.82	738305
O00264	O00264	PGRC1_HUMAN	PGRMC1	Membrane-associated progesterone receptor component 1	10763.2	5549.23	10310.8	8339.22	9208.04	8063.55	8209.91	7253.48	9368.84	8715.81	12380.5	6656.09	13107.5	10937.8	15861.4	12083	9151.83	9844.07	12111	12489.3	7551.04	9675.83	9087.23	12000.8	11785.8	10505.6	9834.76	6704.93	8626.31	6970.14
O00267;O00267-2	O00267;O00267-2	SPT5H-2_HUMAN;SPT5H_HUMAN	SUPT5H	Transcription elongation factor SPT5	4856.12		5960.3	4566.55	4435.59	5259.58	3732.21	5252.82		3590.12	4598.84	5330.4	5652.9	4471.19	8515.21	5471.42	5202.41	4563.29	3672.28		3287.38	3554.52	4497.3	3516	3809.35	5293.84	4307.09	4455.82	4818.7	4613.32
O00273	O00273	DFFA_HUMAN	DFFA	DNA fragmentation factor subunit alpha				1515		1573.4	1284.55				1503.42	1450.56		1616.18		1814.05	2792.15	834.91	3147.67		1497.06	1541.4	1390.55	1736.75	1056.83	3040.92	2087.31	2109.27	1912.84	1419.97
O00299	O00299	CLIC1_HUMAN	CLIC1	Chloride intracellular channel protein 1	27248.4	34091.7	45804.8	46330.4	38823.3	43117.7	46536.5	48423.1	40514.7	45627.3	40123.7	43085.3	29814.1	45253.7	37088.9	40679.9	44585	44261.1	44958.3	35820.4	51301.8	58998.8	53644.4	55097.3	67030.2	34629.5	49666.5	42398.6	42625.5	43364.4
O00303	O00303;H0YDT6	EIF3F_HUMAN	EIF3F	Eukaryotic translation initiation factor 3 subunit F	5471.2	5543.79	7004.2	7907.54	6960.38	7456.88	6423.12	7494.07	9265.37	6148.63	5520.05	6360.13	5056.73	5674.44	5773.06	5215.91	5319.9	5947.03	5178.52	8313.58	6324.48	7509.23	6345.47	6695.78	6749.66	5782.55	5659.76	6999.23	6651.26	6102.28
O00329	O00329;F8W9P4;Q5SR50	PK3CD_HUMAN	PIK3CD	Phosphatidylinositol 4,5-bisphosphate 3-kinase catalytic subunit delta isoform	4834.58	4528.07	4198.9	5256.31	5737.09	3853.11	4822.75	4543.29		4696.58	2625.93	3564.87		5814.11	4981.57	5205.68	4658.7	3540.77	4022.29	4043.52	2916.7	3403.44	2318.95	4054.57	5113.07	3956.96	5159.52	7712.68	4248.86	5145.21
O00330;O00330-3	O00330;H0YD97;O00330-2;O00330-3;A0A8C8MSB2	ODPX-3_HUMAN;ODPX_HUMAN	PDHX	Pyruvate dehydrogenase protein X component, mitochondrial		1781.87		3714.76		2728.56	3206.34	2056.12	972.2	2644.15		2098.05		3403.79		1806.7	2490.09		1791.95		2355.64	2140.29	2503.74	2228.24		2273.58	1934.29	2154.51	1851.36	2327.73
O00339;O00339-2;O00339-3	O00339;O00339-2;O00339-3	MATN2-2_HUMAN;MATN2-3_HUMAN;MATN2_HUMAN	MATN2	Matrilin-2	3136.6					2139.25					1345.43						2008.29			3673.04	1292.87	847102				2140.61	2348.83	1108.03		1349.16
O00391;O00391-2	O00391;O00391-2	QSOX1-2_HUMAN;QSOX1_HUMAN	QSOX1	Sulfhydryl oxidase 1			1129.79		3217.13		1452.85				1190.17																3771.3
O00410;O00410-3	O00410;O00410-2;O00410-3;H0Y8C6	IPO5-3_HUMAN;IPO5_HUMAN	IPO5	Importin-5	2610.15	3592.51	3527.94	3309.1	2697.79	2678.81	3258.38	3078.26	5806.24	2426.07	3390.8	3075.25	2565.09	2512.95		3451.39	3603.37	3174.09	2654.48	3164.3	3343.74	3705.73	3479.86	3633.54	2922.14	3050.14	2767.35	2611.02	3323.6	3479.51
O00422;O00422-2	O00422;O00422-2;U3KQ12	SAP18-2_HUMAN;SAP18_HUMAN	SAP18	Histone deacetylase complex subunit SAP18	5019.01		8652.15	8023.09	8686.17	8274.53	6908.72	6689.49	7988.7	7061.47	9135.83	10091.4	9118.63	7843.07		10343.1	8187.61	8786.64	6457.53	6806.83	6587.11	5154.53	7899.93	5398.8	5179.93	7928.66	5273.46	7162.6	8227.32	8816.32
O00429;O00429-2;O00429-3;O00429-4;O00429-5;O00429-6;O00429-8;O00429-9	O00429;O00429-2;O00429-3;O00429-4;O00429-5;O00429-6;O00429-8;O00429-9;F8VZ52;F8VUJ9;F8W1W3;B4DDQ3	DNM1L-2_HUMAN;DNM1L-3_HUMAN;DNM1L-4_HUMAN;DNM1L-5_HUMAN;DNM1L-6_HUMAN;DNM1L-8_HUMAN;DNM1L-9_HUMAN;DNM1L_HUMAN	DNM1L	Dynamin-1-like protein	9848.39	5922.2	8201.3	7788.7	9426.24	6606.84	10038	8125.16		4889.52	7614.13	8557.88	8058.57	6204.65	6673.41	9693.16	9832.43	8997.54	7268.26	9226.1	9699.07	10287.3	9772.75	9725.99	8485.24	8806.03	6447.92	6761.06	8225.5	9632.36
O00442;O00442-2	O00442;O00442-2	RTCA-2_HUMAN;RTCA_HUMAN	RTCA	RNA 3'-terminal phosphate cyclase			894809	1005.41	3164.84	1402.05	1814.94	1764.29			1119.01	2028.9		1479.08	1824.26	1759.39	1035.66			992696	2035.85	1741.44	927074	1264.31	786993	1549.07	1693.21	1544.89	1198.2	1626.87
O00461	O00461;F8W785	GOLI4_HUMAN	GOLIM4	Golgi integral membrane protein 4						597405		352623			639067									1364.33	595603			1015.7	1098.57			566983	228134
O00462	O00462;Q9NQW7;Q9NQW7-2;Q9NQW7-3;Q9NQW7-4;A0A2R8Y4U7;A0A2R8Y524;A0A2R8YCE9;Q5T6H2;Q5T6H3;E9PFW2	MANBA_HUMAN	MANBA	Beta-mannosidase	4792.99		3189.53	4806.82		3894.15	6449.74	4163.83			4330.11	4175.92		4847.38		4768.94	6197.7	3761.48	2380.75		4328.75	4283.62		5694.42	6024.61	4182.6	4698.06	3612.89	2812.07
O00468;O00468-2;O00468-3;O00468-4;O00468-5;O00468-6;O00468-7	O00468;O00468-2;O00468-3;O00468-4;O00468-5;O00468-6;O00468-7;A0A494C1I6;A0A494C0G5;A0A087X208	AGRIN-2_HUMAN;AGRIN-3_HUMAN;AGRIN-4_HUMAN;AGRIN-5_HUMAN;AGRIN-6_HUMAN;AGRIN-7_HUMAN;AGRIN_HUMAN	AGRN	Agrin	2433	1727.09		1117.68		926187	1802.85	1589.34			2088.33	1278.91	1825.72				2221.73	1858.9		2473.79	1640.8	2168.72		1444.23	1718.5		817283			977835
O00471	O00471;F8W9B8;A0A0A0MSI8	EXOC5_HUMAN	EXOC5	Exocyst complex component 5						2189.82							1281.97	1076.35		1350.16	1457.42							1441.3	1498.89	1302.64		1516.3	1086.09	1124.45
O00478;O00478-2	P78410;O00481;O00478;C9JUV8;O00478-2;S4R3N0;O00481-2;O00481-3;O00481-4;P78410-2;P78410-3	BT3A3-2_HUMAN;BT3A3_HUMAN	BTN3A3	Butyrophilin subfamily 3 member A3												718055	785739	1586.11			1155.65			1203.08		676522		1326.1	1409.75			799565	734828
O00479	O00479;P05204	HMGN4_HUMAN	HMGN4	High mobility group nucleosome-binding domain-containing protein 4	9938.89	13727.7	7232.09	5681.76	15686.8	15556.5	11891.2	10395.4	12078	20816.3	6565.71	5829.22	11103.4	24817.7	15175.6	10290.5	10788.4	8732.93	21013	11229.7	11748.7	10041.4	13259.3	9322.79	9623.04	15570.7	21607.9	22274.6	5597.97	7234.15
O00483	O00483	NDUA4_HUMAN	NDUFA4	Cytochrome c oxidase subunit NDUFA4	4507.35	3636.67	4841.76	4846.72	5344.84	5576.72	4126.84	5429.99	6745.31	8027.98	5379.72	4775.18	5893.03	6442.17	6321.17	5122.51	6259.9	3257.72	5800.54	5499.21	5723.26	6181.3	5147.46	6408.99	5438	5952.23	5535.65	8197.08	5290.55	6159.81
O00487	O00487	PSDE_HUMAN	PSMD14	26S proteasome non-ATPase regulatory subunit 14	4382.76	9385.23	11415.9	14963.9	10134.8	10055.2	13472.2	9751.88	11585.4	7671.49	9964.99	13648.8	9487.86	7688.32	6323.52	9709.33	12856.3	9726.13	7792.62	6937.96	11202.1	13443.4	9345.65	10819.3	10918.7	8924.8	8231.65	9086.94	11509	10282.1
O00499;O00499-10;O00499-11;O00499-2;O00499-3;O00499-4;O00499-5;O00499-6;O00499-7;O00499-8;O00499-9	O00499;O00499-2;O00499-3;O00499-4;O00499-5;O00499-6;O00499-7;O00499-8;O00499-9;O00499-10;O00499-11	BIN1-10_HUMAN;BIN1-11_HUMAN;BIN1-2_HUMAN;BIN1-3_HUMAN;BIN1-4_HUMAN;BIN1-5_HUMAN;BIN1-6_HUMAN;BIN1-7_HUMAN;BIN1-8_HUMAN;BIN1-9_HUMAN;BIN1_HUMAN	BIN1	Myc box-dependent-interacting protein 1			2281.67	2271.07	2365.91	1609.01	2838.64	1747.77		2228.27	1399.78	2102.84	2241.15	2394.33	2527.54	1649.55	1889.43	3433.19	2675.62	2010.19	1295.27	2312.97	2351.06	2282.49	2581.04	2306.12	2756.14	3108.61	2209.45	2365.37
O00505	O00505	IMA4_HUMAN	KPNA3	Importin subunit alpha-4		2341.09	3361.44	4092.96	3171.88	3173.16	3839.25	4672.17		3148.95	4962.79	5521.17	5018.03	3434.21	1975.93	4012.82	3344.51	5199.82	2458.16	2705.96	3766.89	3526.79	4502.24	3550.33	3062.72	4286.51	2744.87	2726.44	4373.95	3625.75
O00533;O00533-2	O00533;O00533-2;A0A087X0M8	NCHL1-2_HUMAN;NCHL1_HUMAN	CHL1	Neural cell adhesion molecule L1-like protein															10980.5												1808.72	942165
O00534	O00534;B4DHS6;O00534-2;O00534-3;O00534-4	VMA5A_HUMAN	VWA5A	von Willebrand factor A domain-containing protein 5A	6129.13	8569.74	3197.15	3777.54	6333.91	4583.15	4459.51	2862.7	12241.4	6677.48	2851.95	3616.89	3092.28	7903.66	9648.87	7917.32	6914.25	4638.12	12719.8	5203.53	5712.26	9887.03	11575.7	6768.95	6723.43	5984.45	8760.38	3505.72	2252.93	3567.1
O00541;O00541-2	O00541;B5MCF9;O00541-2	PESC-2_HUMAN;PESC_HUMAN	PES1	Pescadillo homolog	4366.14		7173.44	6398.12	4756.84	5984.91	4926.26	5445.28	4305.33		5486.93	6243.98	4872.83	4197.83	1749.23	4398.73	4448.31	4472.87	3759.75	4587.55	4238.7	4837.11	5274.58	3264.03	3535.09	6026.24	2498.78	4985.2	6514.19	7037.41
O00560-2	O00560-2;G5EA09	SDCB1-2_HUMAN	SDCBP	Isoform of O00560, Isoform 2 of Syntenin-1			772312		376.85	730216	812.65				564227		341989				715853			666479	1438.56		1009.52	625324	350.51	800824	453807	468786	625216
O00560;O00560-3	O00560;E9PBU7;B4DHN5;O00560-2;O00560-3;G5EA09	SDCB1-3_HUMAN;SDCB1_HUMAN	SDCBP	Syntenin-1			1680.34	1917.87	2140.27	2454.04	1649.88	1623.7		2129.08		1543.48				1858.51	1298	1193.87	1756.13		2074.68	2170.78	1506.97	1900.34	1734.57		1291.34	1401.04	1272.82	1532.83
O00567	O00567;H0YDU4;H0Y653;A0A494C128	NOP56_HUMAN	NOP56	Nucleolar protein 56	13606.3	13592.4	19250.8	16643.8	23450.1	21608.4	15590.1	17878.6	15548	14576.7	16105.9	15955.8	19014.4	17104.9	15503.7	14451	15041.5	14702.7	14719.1	16043.4	15273.8	13278.4	15625	13792.2	13849.5	22335.1	16147.3	22001.3	17041.7	15372.6
O00571;O00571-2	Q9NQI0;O15523;O00571;A0A2R8Y7T2;A0A2R8Y4A4;A0A2R8Y645;A0A2R8Y5G6;A0A2R8YDT5;A0A2R8YDH3;A0A2R8YCW1;A0A2R8YFS5;A0A2R8YFR4;A0A2R8YF78;A0A2U3TZJ9;F6S8Q4;D6RCM4;A0A0D9SG12;A0A0D9SF53;A0A0D9SFB3;O00571-2;Q9NQI0-2;Q9NQI0-3;Q9NQI0-4;O15523-2	DDX3X-2_HUMAN;DDX3X_HUMAN	DDX3X	ATP-dependent RNA helicase DDX3X	6857.27	6116.78	10210.3	9354.35	8548.77	7693.12	8778.5	9226.02	8687.09	5448.78	9586.66	8692.24	9325.51	5335.62	5967.56	7458.49	7707.79	9083.53	5208.42	8946.27	6858.95	9063.64	9073.5	7660.66	7754.13	9466.95	6080.96	7927.52	10133.9	9176.09
O00584	O00584;D6REQ6;D6RHI9;A0A804HJ89;O00584-2;H0YAE9	RNT2_HUMAN	RNASET2	Ribonuclease T2			1497.2	263103		1691.9	1960.26			3514.89	809133	1723.9	1511.31		2420.32	1600.82	1151.68		3266.08	1079.26	2755.52	2137.85	2942.38	1816.03	1398.51	2779.98	3509.33	2032.26	777357	906029
O00592;O00592-2	O00592;O00592-2	PODXL-2_HUMAN;PODXL_HUMAN	PODXL	Podocalyxin	1076.99		1379.57		2181.79	2374.1	2709.33	2992.83		2306.69		1945.3					1509.83			1490.59				801404	1239.31	1882.67		1028.96
O00625	O00625	PIR_HUMAN	PIR	Pirin								2728.31							3499.86								3741.74
O00743;O00743-2;O00743-3	O00743;O00743-2;O00743-3	PPP6-2_HUMAN;PPP6-3_HUMAN;PPP6_HUMAN	PPP6C	Serine/threonine-protein phosphatase 6 catalytic subunit			1954.26	4145.29	2449.79	3626.14	2710.06	2172.82		2864.35	1396.8	4260.51				2727.77	3793.18		2112.59	3696.41	1970.03	2123.72	2009.2	2897.61	2505.48		2234.08	2621.49	2317.64	2526.41
O00754	O00754	MA2B1_HUMAN	MAN2B1	Lysosomal alpha-mannosidase		1406.06	3230.12	3560.4	5537.6	3976.26	3198.83	4316		2315.13	2899.19	3426.06	1992.59	3552.78	4550.35	2225.7	3542.9	3263.47	2082.03	3186.61	3375.25	2643.35	2573.32	3656.81	3424.58	4238.56	3992.48	2804.79	2556.99	2740.38
O00762;O00762-2;O00762-4	O00762;O00762-2;O00762-4;A0A0A0MSE8	UBE2C-2_HUMAN;UBE2C-4_HUMAN;UBE2C_HUMAN	UBE2C	Ubiquitin-conjugating enzyme E2 C			1345.71	665.56																								312.88	502583	428693
O00764;O00764-3	O00764;O00764-3;F2Z2Y4	PDXK-3_HUMAN;PDXK_HUMAN	PDXK	Pyridoxal kinase	6155.93	6986.62	1891.39	2345.38		3704.58	2710.6	3161.24	3607.86	3826.2	3079.84	3314.67		4139.82	3731.7	2311.46	2224.98	3837.43	3052.32		3479.91	4062.67	3186.1	4909.61	4059	2782.7	3573.23	1844.78	1768.13	1501.72
O00767	O00767	SCD_HUMAN	SCD	Stearoyl-CoA desaturase															3696.81								1745.01
O14495	O14495;A0A286YES4;A0A286YF41;A0A286YEZ7	PLPP3_HUMAN	PLPP3	Phospholipid phosphatase 3	2217.19	2579.68	1388.5	2501.08		1535.39	1988.77			2748.52		1271.07	2016.94			1776.92	1633.3		2702.13		3832.63	1281.71		3372.68	3090.57		1664.66	986837	904991	1161.3
O14497	O14497;A0A1B0GTU5;H0Y488;O14497-2;O14497-3	ARI1A_HUMAN	ARID1A	AT-rich interactive domain-containing protein 1A	3243.51		4302.67	3593.36	3578.17	4475.24	3048.59	3402.43			4489.75	3778.17	3076.73	3043.82	4623.01	4964.77	4614.53	5573.41	3377.58	4714.42	2372.77	2434.1	2840.51	2447.57	2825.46	4476.51	2939.41	2867.88	4389.41	4149.16
O14530;O14530-2	O14530;O14530-2;F8WCJ3;F8WBV5;B8ZZX4;G3XAJ4	TXND9-2_HUMAN;TXND9_HUMAN	TXNDC9	Thioredoxin domain-containing protein 9				1436.21	1007.24	1413.34														849.88		1342.91		584155	957436			911706	1282.84	1529.36
O14531	O14531;Q5T0Q6	DPYL4_HUMAN	DPYSL4	Dihydropyrimidinase-related protein 4	1040.55					2190.56		1610.51				1198.02		2772.88		1569.72	1506.98				3196.23			1764.22	1187.69	4161.87	3913.71	1154.94	1752.16
O14545	O14545	TRAD1_HUMAN	TRAFD1	TRAF-type zinc finger domain-containing protein 1			2670.99	3574.32		3119.79	3478.2	3604.03	3515.36	1929.23	3179.45	2924.65	2718.16			2015.4					3126.25	3534.79	3160.87	3121.74	2541.91		14459.7	2398.01	2922.31	3193.15
O14548	O14548	COX7R_HUMAN	COX7A2L	Cytochrome c oxidase subunit 7A-related protein, mitochondrial				2751.23		3188.14	2778.3				3578.41	3435.39			3660.05		2680.92		1971.76		3729.91		2313.02	2085.8	2735.29			1656.97	2408.12	2560.59
O14578;O14578-3;O14578-4	O14578;O14578-3;O14578-4;H7BYJ3;A0A7I2V365;A0A7I2V4A6;A0A7I2V4H7;A0A7I2V4I0;A0A7I2V692	CTRO-3_HUMAN;CTRO-4_HUMAN;CTRO_HUMAN	CIT	Citron Rho-interacting kinase			8847.7	8007.06	16430.2	7872.43		13720.5	11582		7227.98	6593.88				5403.88		17911.8	13777.9	5910.05	7170.32	6260.54	9002.89	6488.94	7029.87	6279.75		5116.79	7482.4	11430.3
O14579	O14579;O14579-2;M0QXB4	COPE_HUMAN	COPE	Coatomer subunit epsilon	4349.6	3155.19	4401.14	4186.75	3967.01	4364.14	3173.5	3778.28		3794.11	4199.07	4159.07	3656.18	1775.33	3219.16	3919.09	5392.98	3939.68	4045.87	3164.19	3912.96	4782.65	5048.74	4852.64	3912.79	4647.69	2962.71	3641.51	3303.56	3694.64
O14594	O14594	NCAN_HUMAN	NCAN	Neurocan core protein															5126.21
O14602;P47813	O14602;P47813;A6NJH9;X6RAC9	IF1AX_HUMAN;IF1AY_HUMAN	EIF1AX;EIF1AY	Eukaryotic translation initiation factor 1A, Y-chromosomal			3605.37	2764.64		2679.22	3228.95	3125.57	3870.51	3749.12	2608.17	2669.5	3231.71	3127.58		2730.22	2256.78	2910.41	2651.6	3408.05	2785.82	2688.32	3122.37	2756.12	3144.66	3463.26	3851.47	4368.92	4310.02	2963.72
O14617;O14617-2;O14617-3;O14617-5	O14617;O14617-2;O14617-3;O14617-4;O14617-5	AP3D1-2_HUMAN;AP3D1-3_HUMAN;AP3D1-5_HUMAN;AP3D1_HUMAN	AP3D1	AP-3 complex subunit delta-1				3956.12		1907.87		4007.23	3100.23		2956.78					2714.5	1961.24			2285.51	2599.2	2718.97	2383.66	1933.05	2167.43	1951.43		2277.09	1758.9	2409.72
O14618	O14618;J3KNF4;E9PP76	CCS_HUMAN	CCS	Copper chaperone for superoxide dismutase	3695.68		2788.15	3909.16	3709.77	4308.82	3249.55	2834.26		2452.32	2497.08	4104.57	1869.19		4785.7	4632.24	4594.74	3725.44	4425.6	3259.78	4516.42	2951.21	3321.88	4101.24	4749.75	2109.52	4730.94	4121	2691.78	3176.46
O14646;O14646-2	O14646;O14646-2	CHD1-2_HUMAN;CHD1_HUMAN	CHD1	Chromodomain-helicase-DNA-binding protein 1		2085.6	1095.73								1334.16	1036.86			5727.19								2958.24	644.57			441931		1148.33	882721
O14656	O14656;A0A494BZT7	TOR1A_HUMAN	TOR1A	Torsin-1A			1326.03	1610.97	3748.22						2175.12	1879.04	1062.01				1810.15	1251.99		1181.75			1664.19	1081.29		1012.55			1945.91	994709
O14662;O14662-2;O14662-3;O14662-4;O14662-5	O14662;O14662-2;O14662-3;O14662-4;O14662-5;Q96NX8;H3BU86	STX16-2_HUMAN;STX16-3_HUMAN;STX16-4_HUMAN;STX16-5_HUMAN;STX16_HUMAN	STX16	Syntaxin-16											397828	930794								459354	138212	973863		797363	418729			457.25	533068
O14672	O14672;O14672-2	ADA10_HUMAN	ADAM10	Disintegrin and metalloproteinase domain-containing protein 10	2534.74	3310.4	1522.33		4285.21	2712.43	1995.76			3335.52	2408.15	3063.74	2816.57	2073.85	4537.08	2817.28	3364.96	3855.3	3008.2	3388.9	2947.53	2373.36	3021.8	2927.6	2459.64	2926.78	2006.85	1465.33	2294.25	2694.9
O14683	O14683;E9PS55;E9PPM1;E9PQ46;E9PMW4;E9PKZ4;E9PN66;E9PKN9;E9PIK4;E9PIN5;U3KQ32	P5I11_HUMAN	TP53I11	Tumor protein p53-inducible protein 11	1747.31		1106.04			1756.95	1100.01	780946		2976.5						532017			3595.09			1170.15	1062.79	1033	1303.23		2619.64	1270.89	903882	1032.83
O14684	O14684	PTGES_HUMAN	PTGES	Prostaglandin E synthase	2467.63		4398.26	2155.82	7269.08	1940.59	6236.55		3944.84	2347.8	3488.1	3486.85	3797.94	3070.99		2802.25	4265.96	1854.45	3967.45	3233.91	3473.22	7738.6	4212.27	7258.51	6244.26	2829.51	4652.45	2088.09	1412.44	2388.87
O14686;O14686-3	O14686;A0A804HHR9;O14686-3	KMT2D-3_HUMAN;KMT2D_HUMAN	KMT2D	Histone-lysine N-methyltransferase 2D		4567.38		6995.69				10956.4				1748.42	9144.53		11196.1					1707.71	2477.94		34173.3		8842.7
O14727;O14727-2;O14727-3;O14727-4;O14727-5;O14727-6	O14727;O14727-2;O14727-3;O14727-4;O14727-5;O14727-6;C9JLV4	APAF-2_HUMAN;APAF-3_HUMAN;APAF-4_HUMAN;APAF-5_HUMAN;APAF-6_HUMAN;APAF_HUMAN	APAF1	Apoptotic protease-activating factor 1			1331.39	1966.34	1707.88	1905.71		2577.12						1650.25			2562.72				2967.81	1173.77			1277.82	1744.86		1117.53	1298.5	937842
O14732;O14732-2	O14732;O14732-2	IMPA2-2_HUMAN;IMPA2_HUMAN	IMPA2	Inositol monophosphatase 2			3423.48	2054.56	15624.8		6071.9	2405.57			1712.76	1578.8			3285.23						2413.35	1042.85					9854.83
O14734	O14734;E9PRD4;H7C5A7;E9PJN0;A0A494C0N6	ACOT8_HUMAN	ACOT8	Acyl-coenzyme A thioesterase 8			1119.73	865292								1163.18									1539.69	1273.64			1103.72		1296.06	323755	1199.44	1458.45
O14735;O14735-3	O14735;B3KY94;O14735-3	CDIPT-3_HUMAN;CDIPT_HUMAN	CDIPT	CDP-diacylglycerol--inositol 3-phosphatidyltransferase	3307.56	3696.12	1599	2121.94	3613.97	3543.48	3043.93	2938.37	6487.5	3194.59	2148.89	1884.47		4977.18	5533.27	2029.56			3716.29	3379.25	2772.03	3047.64	3243.71	2687.69	2907.18	3481.57	2578.72	3074.3	2171.68	2373.95
O14737	O14737;K7EQA1;O14737-2	PDCD5_HUMAN	PDCD5	Programmed cell death protein 5			2071.9	3304.09	2736.83	2017.45	1404.37	3199.79		2804.83	1587.33	2319.28	2754.53		2073.1	1606.14	2537.3	2053.6	1284.37	2450.38	2059.75	2175.88	3559.37	2489.94	2869.59	2479.87	2524.49	2529.85	2031.98	1910.97
O14744;O14744-2	O14744;H0YJX6;O14744-2;O14744-3;O14744-5	ANM5-2_HUMAN;ANM5_HUMAN	PRMT5	Protein arginine N-methyltransferase 5	5044.14		7490.49	6018.44	7050.07	4436.62	5862.84	5673.45	5704.89	3608.93	6019	3970.93	5688.43	5116.3		6273.17	5322.75	8097.44	4213.72	5663.07	5556.21	5744.53	3932.35	5047.56	4953.73	4673.65	11264	4347.92	5834.17	5906.49
O14745	O14745;O14745-2	NHRF1_HUMAN	SLC9A3R1	Na(+)/H(+) exchange regulatory cofactor NHE-RF1	7270.91	7982.67	13157.8	10650.4	6761.54	3982.69	8535.4	8613.76	11514.8	9941.54	10154.6	10286.6	7376.8	10056.5	7566.72	8888.11	8956.98	12539.3	10782.7	9848.82	7850.47	7754.89	7587.16	8155.37	9323.27	10938.3	12608.1	13394	14501.7	11811.4
O14773;O14773-2	O14773;A0A2R8Y7U1;A0A2R8Y7I4;A0A2R8YD72;A0A2R8YGD1;A0A804HJ17;O14773-2	TPP1-2_HUMAN;TPP1_HUMAN	TPP1	Tripeptidyl-peptidase 1	5482.78	9458.03	11340.6	12877.8	29468.1	13074.9	14975.6	12079.7	15161.2	10323.1	11525.6	8950.19	13275.8	10627.4	13795.1	12202.8	16735.4	8850.69	12122.6	13250.7	21422.6	16442.7	17868.4	17949.2	17384.5	15011.7	26538.6	11676.1	8345.15	9541.33
O14776;O14776-2	O14776;A0A7P0T8N8;G3V220;O14776-2	TCRG1-2_HUMAN;TCRG1_HUMAN	TCERG1	Transcription elongation regulator 1	9474.53	9181.37	14229.1	13585.9	13285.5	12036.1	11064.7	12204.4	12565.8	8993.4	11554.3	11179.7	11347.3	11240.9	11053.6	12457.6	13568.7	12207.4	9504.22	10708.1	9727.98	9339.51	10911.3	9063.32	8418.16	11756.3	9717.83	11042.4	13606	12975.5
O14786;O14786-2;O14786-3	O14786;E7EX60;Q5JWQ6;Q5T7F0;O14786-2;O14786-3;E9PEP6	NRP1-2_HUMAN;NRP1-3_HUMAN;NRP1_HUMAN	NRP1	Neuropilin-1	5246.55	4898.02	2284.15	3699.07	4647.19	5319.57	3699.67	2938.3	8647.7	5307.27	3688.54	5643.15	2368.74	4015.89	5057.75	5280	4009.64	2554.69	7934.99	4490.58	2490.08	3574.56	2286.61	6260.36	6180.26	4262.99	4286.01	3666.47	4004.23	4254.87
O14787-2	O14787;A0A075B780;O14787-2	TNPO2-2_HUMAN	TNPO2	Isoform of O14787, Isoform 2 of Transportin-2																	982846						239848					503701		220732
O14818	O14818;H0Y586;O14818-2	PSA7_HUMAN	PSMA7	Proteasome subunit alpha type-7	13028.3	11528.8	16449.9	10711.6	29747.4	9734.56	24411	11567.6	12394.4	8362.03	9344.94	10119.7	10738.5	10650.6	9717.77	9524.77	10155.1	12923.6	7169.1	11520.8	10741.6	11689.7	9522.28	13484	12588.3	9523.28	23455.2	10319.9	12097.8	11615.6
O14828;O14828-2	O14828;O14828-2	SCAM3-2_HUMAN;SCAM3_HUMAN	SCAMP3	Secretory carrier-associated membrane protein 3			2435.3	1460.56	1678.78	1456.06	1757.34	1664.93		1423.42	2125.51	1092.13	2932.21	2148.94	1798.92		569984	1843.62		3103.43	2381.16	2414.98	2576.13	1954.56	1497.76	2195.78	1017.85	1679.76	1315.29	1216.97
O14841	O14841;A0A087WY99	OPLA_HUMAN	OPLAH	5-oxoprolinase																										971301	3297.69
O14874;O14874-2;O14874-3	O14874;H3BTL2;H3BS02;O14874-2;O14874-3	BCKD-2_HUMAN;BCKD-3_HUMAN;BCKD_HUMAN	BCKDK	[3-methyl-2-oxobutanoate dehydrogenase [lipoamide]] kinase, mitochondrial						2221.65	2670.6	2206.73	2214.67	2990.07	2446.94	1914.47	1756.62			1767.57	1797.52	2570.01		2791.82	3168.78	3062.14	2429.74	2050.41	1980.61	2041.73	1809.6	2309.51	1903.27	1623.48
O14879	O14879;A0A7P0T7D6;A0A7P0T855	IFIT3_HUMAN	IFIT3	Interferon-induced protein with tetratricopeptide repeats 3			1339.42	997973			2938.56	3366.22			1997.08	1337.45	2556.27					839772	1286.35	1675.74	3297.35	1562.49	2505.73	718253	776368				821.34	1288.56
O14880	O14880;Q5VV89	MGST3_HUMAN	MGST3	Microsomal glutathione S-transferase 3		2017.75		1239.83	3303.06	1588.72		1285.73		2598.33	1237.64	1166.1	1055.32	2462.91	1780.52		884446	1548.21	3054.56	1223.95	3146.23	1603.21	1674.78	1811.11	1682.42	1766.87	1164.1	2413.35	827898	580226
O14896;O14896-2	O14896;O14896-2	IRF6-2_HUMAN;IRF6_HUMAN	IRF6	Interferon regulatory factor 6						661965					692964
O14920	O14920;J3KNS5;O14920-3;G3V105;E5RIW0;E5RJH2;E5RFT3;E5RGA0;E5RGW5;E5RFG5	IKKB_HUMAN	IKBKB	Inhibitor of nuclear factor kappa-B kinase subunit beta							2709.66	5962.35			3424.3			2654.04		2918.5		5028.09	1770.53	1496.09	3824.74	2986.09	3684.53		1652.39	2486.32	2763.14	2072.22	2213.98	1897.81
O14929	O14929;O14929-2	HAT1_HUMAN	HAT1	Histone acetyltransferase type B catalytic subunit			1176.22	1091.47			1585.98	144569			899888	852939	1481.23				661.05	689597		677726		489876	724584	566369				530939	714076	304.83
O14933;O14933-2	O14933;O14933-2	UB2L6-2_HUMAN;UB2L6_HUMAN	UBE2L6	Ubiquitin/ISG15-conjugating enzyme E2 L6			5260.68	6107.91	3190.53	3829.67	8071.59	8347	6333.29		8636.14	8538.7	6093.4	1533.63		5514.14	5301.37	7328.15	1427.14	6004.06	9867.39	7436.7	7618.15	4976.74	5233.29	1204.77		2011.77	6563.34	5731.45
O14949	O14949	QCR8_HUMAN	UQCRQ	Cytochrome b-c1 complex subunit 8			4557.84	5603.73		3461.88	5169.91	3825.4		5297.5	5098.51	5445.43	5666.95		7045.21	5403.24	3854.13	2165.86	4603.84	6130.92	3890.76	4298.09	5261.31	4521.11	5930.23	5312.98	4221.46	4687.6	3873.17	6522.92
O14950;P19105	P24844;P19105;O14950;J3KTJ1;J3QRS3	ML12A_HUMAN;ML12B_HUMAN	MYL12A;MYL12B	Myosin regulatory light chain 12B	20303.1	20512.9	25449.8	24411.6	28834.8	26646.5	26540	27525.4	23291.7	28915	20793	21932.7	23624.7	35225.9	30555.3	20129.9	23379.2	24467.6	28798.3	30376.1	26376.8	27845.8	28877.8	27752.3	32020.8	26952.5	28972.7	36978.6	26605.6	25195.2
O14964;O14964-2	O14964;O14964-2;A0A7I2YQD1;I3L1P5;A0A7I2V6E0;A0A7I2V2D8;A0A7I2V2R9;A0A7I2V307;A0A7I2V2K2;A0A7I2V2W5;A0A7I2V331;A0A7I2V3I8;A0A7I2V3J3;A0A7I2V3F9;A0A7I2V3Z1;A0A7I2V5A2;A0A7I2V5A3;A0A7I2V637	HGS-2_HUMAN;HGS_HUMAN	HGS	Hepatocyte growth factor-regulated tyrosine kinase substrate			1216.98	1130.07	906215	1471.19	1580.5	1034.09		1234.36	1218.94	1659.67	1008.53	1436.89		1319.49	1293.28		918559	2512.72	2157.26	1732.56	2068.13	2384.67	2341.57	2164.51	1419.16	1356.9	1091.16	1077.51
O14967	O14967;D6RAZ4	CLGN_HUMAN	CLGN	Calmegin		9592.73		3734.65															3104.69		4348.32	4182.49			8782.5			7568.05	5131.41	6059.84
O14974-4	O14974;F8VZN8;O14974-2;O14974-3;O14974-4;O14974-5	MYPT1-4_HUMAN	PPP1R12A	Isoform of O14974, Isoform 4 of Protein phosphatase 1 regulatory subunit 12A	10300.7	6181.82	7168.69	7356.09	8197.62	8273.88	8811.23	7889.06	8250.86	8801.05	6362.95	8059.36	9203.74	6956.49	10516.9	7443.78	8215.7	6927.15	8221.2	8843.61	8174.02	8442.53	8348.91	8012.36	8540.55	8265.02	8866.55	8057.75	7349.54	7718.22
O14975;O14975-2	O14975;O14975-2	S27A2-2_HUMAN;S27A2_HUMAN	SLC27A2	Very long-chain acyl-CoA synthetase				1678.09				1926.43				2140.75	1579.31								1342.77	1358.18	1101.52	1149.47	1310.74				2063.38	1180.07
O14976;O14976-2	O14976;D6RAW3;O14976-2	GAK-2_HUMAN;GAK_HUMAN	GAK	Cyclin-G-associated kinase		2884.07	3913.48	3582.58	4287.39	2394.81	4309.41	3653.35		2573.28	3164.23	3469	3678.04	3934.15		2887.87	4505.37		4298.23	4332.47	3527.25	2874.79	3441.33	3408.59	3220.33	2491.81	3512.23	2799.35	3426.89	2253.1
O14979;O14979-2;O14979-3	O14979;O14979-2;O14979-3;A0A087WUK2	HNRDL-2_HUMAN;HNRDL-3_HUMAN;HNRDL_HUMAN	HNRNPDL	Heterogeneous nuclear ribonucleoprotein D-like	9446.81	13499.6	36950.2	30234.2	28653.3	32697.7	27041.1	29647.6	19846.5	21436	28633.3	29635	38517.1	22404.9	17928.2	20432.6	24694.4	26080.4	17289.2	20574.8	27196.4	23181.4	27197.3	26079.4	22228.1	25771.2	22644.8	30348.8	45441.4	32988.6
O14980	O14980;C9J673;C9JKM9;A0A7I2YQP1;A0A7I2YQV4;A0A7I2YQX3;A0A7I2V2C5;A0A7I2V2H0;A0A7I2V2S3;A0A7I2V2Y6;A0A7I2V3J1;A0A7I2V3N0;A0A7I2V3P3;A0A7I2V3W6;A0A7I2V461;A0A7I2V4A3	XPO1_HUMAN	XPO1	Exportin-1	10062.8	7086.85	8433.2	8551.64	7565.72	7748.47	7830.04	7598.98	4707.03	6598.53	7048.68	7656.51	6596.08	6730.33	8355.13	9606.69	8635.96	8686.72	6680.1	8150.42	7595.33	7319.9	7579.67	7764.12	7087.78	7173.92	6591.99	6819.2	9302.06	10254.9
O14981	O14981;A0A0A0MTH9	BTAF1_HUMAN	BTAF1	TATA-binding protein-associated factor 172						1236.59					865.38					1336.89					728729					487655		612558	782872	746865
O15020	O15020;O15020-2;A4QPE4;A0A087WYQ1	SPTN2_HUMAN	SPTBN2	Spectrin beta chain, non-erythrocytic 2			1223.02		3981.41	793383	1245.3																				2123.97
O15027;O15027-2;O15027-3;O15027-4;O15027-5	O15027;A0A3F2YNX0;A0A3F2YNZ0;Q8N9G1;F1T0I1;X6RGP5;O15027-2;O15027-3;O15027-4;O15027-5;A0A0C4DH09	SC16A-2_HUMAN;SC16A-3_HUMAN;SC16A-4_HUMAN;SC16A-5_HUMAN;SC16A_HUMAN	SEC16A	Protein transport protein Sec16A	4496.04	3756.79	3810.1	3953.09	2430.08	4146.97	4250.54	4168.77		3099.64	4136.74	4265.69	4276.22	3890.36	3101.36	3966.58	4162.14	3479.78	2603.07	4699.68	3861.16	4151.48	4146.83	3995.43	3707.22	3831.88	3574.95	3179.67	3210.14	3424.57
O15031	O15031;E2PU09	PLXB2_HUMAN	PLXNB2	Plexin-B2			1299.17		2809.26	2146.65	1849.28	2178.65		3579.35	1949.75			2553.54	3650.21	1940.24	1999.22	3935.45	3474.12	2366.19	2759.86	2593.82	2107.72	3085.15	2512.93	3366.65	2475.4	1048.75	1642	1704.85
O15042;O15042-2	O15042;E7ET15;H0Y8D9;O15042-2	SR140-2_HUMAN;SR140_HUMAN	U2SURP	U2 snRNP-associated SURP motif-containing protein	4518.43	6201.28	9555.6	9325.05	8612.58	7268.84	6248.36	6200.52		1952.53	9109.58	8522.02	8794	4181.96	6478.21	7397.29	7682.36	8094.39	6052.18	9659.89	5971.17	5416.45	5694.36	4859.36	5745.08	8374.5	5070.15	6093.88	8396.65	8884.47
O15061;O15061-2;O15061-3	O15061;O15061-2;O15061-3;A0A075B7B1;H0YL34;C9JIE4	SYNEM-2_HUMAN;SYNEM-3_HUMAN;SYNEM_HUMAN	SYNM	Synemin	12209.8	8227.97	10457.4	11741.3	7047.27	7018.81	8386.36	7133.09	12601.4	8826.82	6105.48	4970.27	7809.05	10355.3	5193.59	9135.2	6822.94	8208.26	9417.73		9070.8	14469.1	15675.3	11521.4	9215.27	11951.5	6001.11	6274.87	6410.45	5928.07
O15067	O15067	PUR4_HUMAN	PFAS	Phosphoribosylformylglycinamidine synthase		2731.01	2765.99	3098.35	2241.16	3077.03	2291.39	2248.85			2141.73	2123.98			7687.58	2848.6	3063.66	2212.86	1662.45	1579.31	1185.32	1752.56	2936.21	1879.01	2638.62	1783.91	2393.91	1391.62	1709.08	2283.27
O15075;O15075-2	O15075;Q5VZY9;O15075-2	DCLK1-2_HUMAN;DCLK1_HUMAN	DCLK1	Serine/threonine-protein kinase DCLK1	2869.22	1801.16	1986.67	2069.29	3004.52	2634.82	1837.39		3629.24	3255.55			2899.63	2003.74	2564.26	3156.55	3476.96		2848.19	3233.39	2485.62	1861.78	1606.01	2930.53	2756.87	2447.14	2757.71	1701.36	1454.7	1761.59
O15078	O15078;J3KNF5;A0A6Q8PG44;A0A6Q8PGA1;A0A6Q8PGB1;A0A6Q8PGC3;A0A6Q8PGP6;A0A6Q8PGQ4;A0A6Q8PH24;A0A6Q8PH78;F8VS29;A0A5F9ZHU6;A0A5F9ZHV7;A0A0A0MS86;S4R322	CE290_HUMAN	CEP290	Centrosomal protein of 290 kDa	9089.61		13665	9770.1	11632.5	9387.09	13621	15252.4	14722.5	9918.08	10943.8	14830.4	12544.5	13445	8579.18	11821.7	13827	18575.5	12943.1	9787.01	15022.3	15536.2	17861.4	12192.2	10886.9	7081.17	11042.4	9742.36	13117.1	16939.7
O15116	O15116;E5RJ47;E5RH18	LSM1_HUMAN	LSM1	U6 snRNA-associated Sm-like protein LSm1			3830.63	4107.5	2124.96	2494.65	2232.49				2694.19	4258.19	1753.79	2128.35		2954.33	3850.23	2456.62		2079.67		2238.61	2404.86	2956.34	2768.6	2066.87	2721.96	2759.44	2412.04	3496.18
O15117;O15117-2;O15117-3	O15117;O15117-2;O15117-3	FYB1-2_HUMAN;FYB1-3_HUMAN;FYB1_HUMAN	FYB1	FYN-binding protein 1	4633.89	7562.1	6841.94	6419.5	8816.39	4508.22	6299.66	6692.59	6532.47	8322.07	6146.89	7490.2	4398.26	7614.33	5621.26	5545.28	7130.82	6845.22	7263.85	5721.17	6645.38	5481.62	6094.23	7106.42	6806.5	4682.67	6635.62	8221.59	7873.35	6689.73
O15118	O15118;O15118-2;K7EQ23	NPC1_HUMAN	NPC1	NPC intracellular cholesterol transporter 1			2055.93		7318.14		4093.65					2384.67	2461.82								2537.42	2516.69	760444	1890.4		2363.71	3838.43	1071.49	1109.12	1847.86
O15127	O15127	SCAM2_HUMAN	SCAMP2	Secretory carrier-associated membrane protein 2	3424.33		3082.67	3107.15	4037.52	3914.24	2769.7	2429.91		2955.68	2711.38	2951.08	3052.89	3558.52		2397.87	3013.17	3288.39	2578.03	1704.46	3124.44	3427.55	2543.78	3405.89	3272.53	2747.2	2252.13	2187.41	2162.14	2793.65
O15131;O60684;P52294	O60684;P52294;O15131	IMA5_HUMAN;IMA6_HUMAN;IMA7_HUMAN	KPNA1;KPNA5;KPNA6	Importin subunit alpha-6				705034		1278.26	887463	1764.43			1430.59	1163.95								233897	1371.47	892173	631853		1206.41		1125.15	2370.14	1964.94	575229
O15143	O15143;F8VXW2;C9K057;C9JEY1;A0A1W2PNV4	ARC1B_HUMAN	ARPC1B	Actin-related protein 2/3 complex subunit 1B	23720.4	17486.6	20599.3	22643.8	22526.4	25441.3	27490.7	24269.2	22016.8	25860.9	19440.4	20278	18498.4	22337.6	14348.6	23267.4	23565	21425.1	27614.9	18223.2	24874.5	22197.8	23161.4	27804	28212.4	21040.2	28556.1	28743.8	23331.5	25027.2
O15144	O15144	ARPC2_HUMAN	ARPC2	Actin-related protein 2/3 complex subunit 2	40108.3	37093	30639.9	32523.7	32247.4	29218.1	31821.1	33353.5	32107.4	34571.4	31803.7	29791.9	27778.1	35826.9	32024.8	31128.7	33522	28018.4	35649.1	33989.5	30461	29642.4	30091.6	39359.4	38954.5	25427.5	42042.8	34606.5	30107.8	33468.4
O15145	O15145	ARPC3_HUMAN	ARPC3	Actin-related protein 2/3 complex subunit 3	85239.7	89155.5	75419.4	71350.9	80592.5	80756.7	95748.3	88320.9	77856.9	87474.1	72825.7	75904	65205.3	100553	75688.8	76264.3	85514.8	74490	91780	69002.4	79059.3	89521.3	92004.8	102253	98763.7	86005.3	98893.3	98839.1	85234.3	87369.7
O15160;O15160-2	O15160;A0A2R8Y8D6;O15160-2;A0A2R8Y5D3;E7EQB9;A0A2R8YEZ4;H0Y723	RPAC1-2_HUMAN;RPAC1_HUMAN	POLR1C	DNA-directed RNA polymerases I and III subunit RPAC1	2891.25	2071.5	2597.78	1974.61	2754.03	2035.61		2235.42			3962.72	1922.57				2861.43	3018.62		3266.03	2987.36	1769.11	2451.29	1171.18	2727.27	2060.77			1679.27	2385.83	2681.49
O15173;O15173-2	O15173;O15173-2	PGRC2-2_HUMAN;PGRC2_HUMAN	PGRMC2	Membrane-associated progesterone receptor component 2	5652.07	7851.2	3783.95	4606.03	7479.24	6268.73	5447.88	6721.06		9060.5	6681.77	5060.66	7169.65	7597.85	7656.45	6699.63	4309.55	4174.38	6528.35	6095.32	4810.14	5825.38	6186.26	5340.52	5521.79	8184.93	8224.72	5874.63	4527.85	4057.96
O15212	O15212	PFD6_HUMAN	PFDN6	Prefoldin subunit 6	3186.68	4561.29	3549.94	4035.68	2742.1	2793.18	2080.42	4578.49		3006.68	2215.41	3266.38		2901.77	3512.74	2974.64	2941.33	2944.72	1692.11	3198.18	2300.41	3062.97	2269.34	3082.68	2981.16	3295.97	2499.54	3508.41	3062.91	3284.19
O15213	O15213	WDR46_HUMAN	WDR46	WD repeat-containing protein 46			1700.07	1292.41	2478.14		928183	719289		1803.72	1384.62		1312.58				1496.39		657915	1722.37	1307.92	1476.01			848597	1933.34		1331.9	1838.75	1278.06
O15226;O15226-2	O15226;O15226-2	NKRF-2_HUMAN;NKRF_HUMAN	NKRF	NF-kappa-B-repressing factor			3242.47	3017.68							2524.05	2437.45	2750.76				2819.75	2753.51			2679.85	2036.45	2795.72	2315.13				1718.9	3316.74	2816.73
O15230	O15230	LAMA5_HUMAN	LAMA5	Laminin subunit alpha-5	31945.1	14416	4572.1	6510.83	8742.23	9524.26	12878.3	8454.28	20915.2	14156.8	5708.7	5201.95	12548.9	10114.1	19298.8	7811.8	8038.9	8651.29	12370.1	15333.5	7993.23	12095.5	5921.83	7934.78	9314.71	10480.6	12151.5	6171.83	3682.33	7051.76
O15240	O15240;Q05BJ3	VGF_HUMAN	VGF	Neurosecretory protein VGF															30426.3
O15247	O15247	CLIC2_HUMAN	CLIC2	Chloride intracellular channel protein 2	3517.07		1756.58			1572.09	3068.44	1943.04		2380.83	2305.96	1759.45	2451.18			3633	3356.99			2126.55	1761.2	1603.57	2386.96	2194.29	2198.06	2667.13	1645.96	1435.93	2075.82	2063.43
O15258	O15258;Q5T091;Q5T092;A0A0A0MR06	RER1_HUMAN	RER1	Protein RER1			2513.81	2747.97	3465.48	2368.89		2435.97			3265.38	2482.78	3495.35			3024.86	1838.4		1438.17	2424.68	1511.13	2385.15	3195.78	3543.74	3012.65	1783.4	2753.27	1697.53	1473.97	1817.3
O15260;O15260-2	O15260;O15260-2;B7Z1G8;Q5T8U5	SURF4-2_HUMAN;SURF4_HUMAN	SURF4	Surfeit locus protein 4	6753.97	10667.5	7933.54	7031.96	9206.81	7973.42	7154.67	6077.21	7784.58	5797.9	9441.69	8930.17	11267	10959.2	9678.34	7951.51	7643.96	4854.08	7318.69	12620.7	7291.14	10755.3	8742.49	8330.12	7604.2	7373.51	8448.8	5819.95	6174.93	6514.12
O15264	O15264	MK13_HUMAN	MAPK13	Mitogen-activated protein kinase 13			1441.9	1605.04	3558.36	3613.1	3347.8			4949.01	1664.36			4428.15		4504.16	3531.59		3332.68		3287.95	2863.38	2438.12	2746.62	2724.71		4529.28	3341.53		2021.6
O15269	O15269	SPTC1_HUMAN	SPTLC1	Serine palmitoyltransferase 1		8593.65	6351.01	7757.46		8405.79				21569.9	6591.34	11013	8558.02					7310.81			8457.51	11197.1	10311.6	9953.51	6583.55	7988.89	20463.9	3786.93	9765.14	11795.7
O15270	O15270	SPTC2_HUMAN	SPTLC2	Serine palmitoyltransferase 2				1675.12			1175.08	1231.76				1287.68				1508.9						1110.69	1662.92	982441					1039.63	1693.48
O15294;O15294-3	O15294;O15294-2;O15294-3;O15294-4	OGT1-3_HUMAN;OGT1_HUMAN	OGT	UDP-N-acetylglucosamine--peptide N-acetylglucosaminyltransferase 110 kDa subunit		3561.53	3806.11	4945.08		3857.43	3034.4	3547.13			3806.52	4775.39	3833.38	2907.45		4794.21	4868.87	4363.48			3299.03	2728.61	3713.14	3173.77	3290.28	6972.7		2462.89	3894.11	4347.7
O15296;O15296-3	O15296;O15296-3;I3L1D5	LX15B-3_HUMAN;LX15B_HUMAN	ALOX15B	Polyunsaturated fatty acid lipoxygenase ALOX15B														909217								3016.29	1824.07
O15305	O15305;H3BV55;H3BPH4;O15305-2;A0A804HKA7	PMM2_HUMAN	PMM2	Phosphomannomutase 2			2043.21	2012.79		2507.44	2664.02	2234.98		1587.97	1369.35	1793.99				3265.88	1647.98		1147.01	1185.49	1855.82	1423.7	1579.83	2919.82	2489.69	2397.22		1968.33	1488.82	1246.79
O15321;O15321-2	O15321;G3V1B9;E9PL78;E9PMQ9;E9PJM1;O15321-2;E9PSI1	TM9S1-2_HUMAN;TM9S1_HUMAN	TM9SF1	Transmembrane 9 superfamily member 1												2062.69							1108.68			835.37	1822.46	882892						1154.97
O15347	O15347;E7ES08;E7EQU1;E9PES6	HMGB3_HUMAN	HMGB3	High mobility group protein B3			4681.55	5009.45	2088.9	2706.76	2522.1	3957.51			5171.08	3886.37	3427.33			3252.9	3101.05	4178.53		2357.07	1497.74	1224.87	1838.57	2153.15	1880.72	2634.73	1442.47	1560.89	5142.33	4095.43
O15355	O15355	PPM1G_HUMAN	PPM1G	Protein phosphatase 1G	3670.55	3833.05	6170.46	4735.65	4632.84	4975.66	4208.25	4222.7	5169.55	2017.76	3293.62	4321.91	4008.47	2805.74	4194.6	4528.43	4907.25	5490.59	3368.48	3871.32	4204.46	4616.73	3741.22	3343.85	3345.61	4009.77	3464.31	4308.63	6118.82	4352.88
O15371;O15371-2;O15371-3	O15371;B0QYA5;B0QYA6;B0QYA8;O15371-3;O15371-2	EIF3D-2_HUMAN;EIF3D-3_HUMAN;EIF3D_HUMAN	EIF3D	Eukaryotic translation initiation factor 3 subunit D	6998.17	5803.37	10015	10165.6	9755.75	9551.32	10226.9	9288.11	7581.03	7689.62	9042.53	10315.5	10695.7	6400.01	5432.08	8357.5	10059.8	10433.5	6676.2	8901.43	9151.22	9375.13	9208.81	9060.48	8375.08	8063.28	6672.42	9507.72	9705.48	9510.84
O15372	O15372;B3KS98;E5RJT0;A0A087WZK9;E5RGU4	EIF3H_HUMAN	EIF3H	Eukaryotic translation initiation factor 3 subunit H	10135.4	7998.63	8511.21	10141.4	8633.22	9868.46	8262.99	9356	10317	6074.83	8325.14	10346.9	6332.15	7850.59	6205.37	8304.73	9537.29	11727.5	7023.75	10286.2	8535.67	8790.76	9101.35	9228.69	8521.9	9039.04	8251.69	10351.3	9616.65	10846.4
O15381;O15381-2;O15381-3;O15381-5	O15381;O15381-4;O15381-5;O15381-2;O15381-3	NVL-2_HUMAN;NVL-3_HUMAN;NVL-5_HUMAN;NVL_HUMAN	NVL	Nuclear valosin-containing protein-like								1465.89							1715.86								2598.11
O15382;O15382-2	O15382;O15382-2;B3KSI3	BCAT2-2_HUMAN;BCAT2_HUMAN	BCAT2	Branched-chain-amino-acid aminotransferase, mitochondrial	6707.66	3436.1	1920.26		5709.17			2857.03		3346.48					5324.86		3495.14		3604.58		2893.11	3102.77	3929.4	3907.01	3583.73		4569.01	2428.28		2395.36
O15394	O15394;O15394-2;H9KV31	NCAM2_HUMAN	NCAM2	Neural cell adhesion molecule 2															4732.6
O15397	O15397;F5H2I3	IPO8_HUMAN	IPO8	Importin-8			2106.48								1471.25	1402.29				2136.36	1940.8			921.2		1315.75		1093.11	1883.62			842474	2083.15	1808.04
O15400;O15400-2	O15400;O15400-2	STX7-2_HUMAN;STX7_HUMAN	STX7	Syntaxin-7		2797.63	1827.92	1845.49	4132.14	3037.97	3762.61	3386.48		2315.17	2924.15	1756.27	2920.53	2022.47	2714.45	1735.18	2206.22	2975.81	3568.95	4750.78	3725.12	3591.66	1938.84	2232.04	2149.19	3399.62	1996.5	2516.9	1768.46	1220.94
O15427	O15427;J3KTM6;J3KTI8;J3QQS9;J3QQV2;J3QSC3	MOT4_HUMAN	SLC16A3	Monocarboxylate transporter 4		2952.11	1672.84	2323.83				2185.46			1915.94	1653.24			10442.6					1260.16	2855.12	3232.74	2882.26	2433.49		2290.72		1393.31	1725.06
O15498	O15498;O15498-2;H7C3K7;A0A7I2V3A1;A0A7I2V3V7;A0A7I2V4L6	YKT6_HUMAN	YKT6	Synaptobrevin homolog YKT6	5014.77	5289.75	4287.09	4324.73	5781.78	4679.77	4732.89	4194.91	4399.38	3432.37	3111.74	5327.21	2345.81	5627.1	4057.59	5434.45	4459.99	2832.4	4085.22	3603.57	5197.65	3896.1	4920.23	4573.25	4353.81	3173.75	5363.31	3588.63	4288.52	4798.61
O15511	O15511;O15511-2;B1ALC0	ARPC5_HUMAN	ARPC5	Actin-related protein 2/3 complex subunit 5	21608.8	18552.4	21290.4	19453.6	22626.5	24004.7	26865.3	21038.9	20345.6	25141.9	24112.1	19776.7	23999.2	27183.7	19389.2	17584.7	21798.1	23103.1	29963.1	25601.1	27390.4	22165.6	26552.6	27573.1	28134.3	22551	27619.1	34524.2	29163	17075.9
O15514	O15514;E9PB93;E9PHV4	RPB4_HUMAN	POLR2D	DNA-directed RNA polymerase II subunit RPB4			1631.67					2639.74			1551.33	1068.86					374904			1730.27			1942.58	1174.58		2365.8		1230.45	2513.19	996197
O15533;O15533-2;O15533-3	O15533;A2AB90;A0A0A0MSV9;A0A0A0MT98;O15533-2;O15533-3;O15533-4;A0A0G2JKZ1;A0A0G2JH37	TPSN-2_HUMAN;TPSN-3_HUMAN;TPSN_HUMAN	TAPBP	Tapasin	24528.6	24274	63116.1	47949.6	44274.4	41489.8	68249.9	51082.4	64317.3	40102.5	82154.4	64466.1	69719.8	54611	30531.2	45072.9	53364.6	53833.8	35270.8	58977.7	81326	78876.6	69351.2	60280	62260.7	31858.7	39098.4	50586.9	71682.7	58359.1
O43143	O43143	DHX15_HUMAN	DHX15	ATP-dependent RNA helicase DHX15	8446.67	9567.01	18634.2	17952	14494.5	15835.9	14231.2	15633	11236.1	10351.3	17718.6	17792.3	15453.9	12271.5	10865.4	14478.6	15721	14461.3	11191.8	14517.5	13649.8	14563.8	15865.2	11466.4	11168.4	14760.8	10448.7	14880.8	19092	17589.4
O43148;O43148-2	O43148;O43148-2;K7EP06	MCES-2_HUMAN;MCES_HUMAN	RNMT	mRNA cap guanine-N7 methyltransferase	2757.15		1727.77	1933.53	1949.35	2632.13	2540.24	1506.46				2079.6		2046	2396	2804.25	2336.78	2833.69	2528.92	1943.32	2040.39	2030.31	2561.76	1574.67	1883.35	1980.37	1625.61	2129.64	2272.11	2485.01
O43149	O43149	ZZEF1_HUMAN	ZZEF1	Zinc finger ZZ-type and EF-hand domain-containing protein 1																			852125					598003					872736
O43159	O43159;E9PPY3	RRP8_HUMAN	RRP8	Ribosomal RNA-processing protein 8			2996.1	4008.18	3035.79		1824.03						2916.1			3456.47	4650.24				2879.68	2553.83	3241.73	1996.25		3136.85	3323.73	3156.47	4085.14	3727.41
O43169	O43169;H3BUX2;D6RFH4	CYB5B_HUMAN	CYB5B	Cytochrome b5 type B	3678.97	3640.64	6018.91	6074.04	6741.21	5395.76	6292.99	3533.91	3883	8231.61	7030.36	6890.97	5500.71	5111.61	3527.48	5399.82	5030.49	3569.2	8550.59	7361.61	5111.33	6393.34	4527.96	5905.33	6998.42	6902.45	5222	7876.17	6243.65	5830.81
O43172;O43172-2	O43172;O43172-2	PRP4-2_HUMAN;PRP4_HUMAN	PRPF4	U4/U6 small nuclear ribonucleoprotein Prp4			2241.83	2376.68		2197.29	2028.15	1909.89		2685.81	2850.31	2743.79	2446.33	1499.73	1588.11	1493.84	2143.84	1645.2	1279.58	2176.96	2290.23	1847.36	2094.42	1562.02	1642.28	2683.92	1385.05	2150	1985.24	2242.55
O43175	O43175;A0A286YF22;A0A286YER3;A0A286YF34;A0A286YFL2;A0A286YFB2;A0A286YFM8;A0A286YFA2;A0A286YFC8;A0A2C9F2M7	SERA_HUMAN	PHGDH	D-3-phosphoglycerate dehydrogenase	3329.42	1660.85	4686.13	4503	2934.03	3188.36	4261.69	5060.69	5108.67	2788.1	7497.93	6725.72	1434.65	3930.61	2148.14	3735.31	3769.51	7642.99	3854.42	3950.34	3411.48	4588.22	3477.66	3695.41	2205.91	4672.25	3734.43	2328.23	4127.55	4645.19
O43181	O43181;H0Y9M8	NDUS4_HUMAN	NDUFS4	NADH dehydrogenase [ubiquinone] iron-sulfur protein 4, mitochondrial	5174.28		3726.91	3994.35	4265.85	3908.33	5089.23	3994.36	3550.15	4741.47	5008.97	3914.23	3180.99	4277.61	3805.91	5845.16	5318.57	5927.35	6635.36	4440.41	4246.13	4218.41	3834.32	4686.07	3979.46	6376.8	6539.35	4728.6	4046.69	3988.05
O43237;O43237-2	O43237;J3KRI4;O43237-2	DC1L2-2_HUMAN;DC1L2_HUMAN	DYNC1LI2	Cytoplasmic dynein 1 light intermediate chain 2	502577		1065.65	544865		1547.09	1578.43	1733.83			1442.51	923.08	1140.01		870331	641984	715121		1700.63	1955.13	1260.62	1279.82	1432.21	1308.95	1737.46		1002.89	1181.18	853549
O43240	O43240;M0R132	KLK10_HUMAN	KLK10	Kallikrein-10			7096.52		16535		10390.7																				27882.8
O43242	O43242;O43242-2	PSMD3_HUMAN	PSMD3	26S proteasome non-ATPase regulatory subunit 3	6059.29	7912.87	6993.23	8265.12	5326.83	7456.91	7451.13	7869.69	8350.69	6478.91	6331.88	6992.28	6492.33	6470.32	5939.4	7149.09	6866.54	6763.77	5474.97	7342.59	7402.43	7564.55	7459.35	7090.1	7147.75	6190.56	4709.66	6481.31	7825.24	6759.12
O43252	O43252	PAPS1_HUMAN	PAPSS1	Bifunctional 3'-phosphoadenosine 5'-phosphosulfate synthase 1	2301.06		4173.3	4628.53	2248.09	4966.04	4480.22	5354.77	6442.9		2975.62	4332.93	3789.97	2703.76	1374.07	4641.62	3637	3401.82	2369.41	3941.6	5143.79	6755.86	7336.43	4109.49	3717.9	3596.15		3271.84	3661.42	4169.85
O43264	O43264;O43264-2	ZW10_HUMAN	ZW10	Centromere/kinetochore protein zw10 homolog				1546.23		1026.39	2126.26					1651.08		1197.53	713.5					937216	1019.54	1363.4	1336.39	1348.77	1539.53		1254.11	1100.77	1772.54	1960.49
O43290	O43290	SNUT1_HUMAN	SART1	U4/U6.U5 tri-snRNP-associated protein 1			3397.14	3181.4	3235.55	3015.9	2579.19	3714.32	3091.93	2505.91	3013.66	3465.82	2819.66	3097.98	1426.67	2774.8	3055.78	3228.97	1305.04	3122.85	2433.31	2392.98	3304.52	2328.95	2124.39	3009.8	2377.25	2616.78	2876.65	3208.75
O43294;O43294-2	O43294;O43294-2	TGFI1-2_HUMAN;TGFI1_HUMAN	TGFB1I1	Transforming growth factor beta-1-induced transcript 1 protein						2467.68	1572.38				1530.16		1911.74		2598.19					1452.22		2711.3	1448.01	1972.4	1657.63		2648.72		675783	2038.89
O43314;O43314-2	O43314;H0Y9S9;K7ENU7;A0A087WWN8;O43314-2;A0A087WZV0	VIP2-2_HUMAN;VIP2_HUMAN	PPIP5K2	Inositol hexakisphosphate and diphosphoinositol-pentakisphosphate kinase 2												747726													918983			605536	850191
O43324;O43324-2	O43324;O43324-2;D6RBD7;H0YAL7;D6RCQ0;C9J1V9	MCA3-2_HUMAN;MCA3_HUMAN	EEF1E1	Eukaryotic translation elongation factor 1 epsilon-1												829521					975133													1305.66
O43390	O43390;A0A6Q8PEX7;O43390-2;O43390-4	HNRPR_HUMAN	HNRNPR	Heterogeneous nuclear ribonucleoprotein R	19425.6	21824	42153.7	38993.1	36094.6	37109.8	34311	35221.7	32437	28680.8	39037.2	40528.8	40759	28492.3	24323.8	32804.3	40303.1	35091	29312.1	32751.9	32345.8	30084.6	36224.8	26793	28651.1	35587.2	30017.3	40896.1	45590.8	44291.4
O43395	O43395;O43395-3	PRPF3_HUMAN	PRPF3	U4/U6 small nuclear ribonucleoprotein Prp3	6305.06		6753.96	6183.13	6594.4	7072.53	6102.82	6627.31	10341.5	4933.41	6917.1	6808.73	7374.57	4658.26		5480.28	6480.25	7966.8	3670.97	6602.29	5531.12	5448.44	7084.45	4608.92	5185.67	7063.56	4345.69	5529	7528.39	6691.94
O43396	O43396;K7EML9;K7ER96	TXNL1_HUMAN	TXNL1	Thioredoxin-like protein 1	7910.07	8161.19	6605.11	6865.63	7409.95	6490.17	7959.55	7046.53	7547.09	6956.41	6392.14	6725.05	5142.92	6245.08	4908.41	9573.63	8357.16	6167.77	7404.19	6780.58	7424.05	8472.29	5986.06	7506.32	8041.98	4433.76	6853.56	6465.88	7147.32	6041.15
O43399;O43399-5;O43399-7	O43399;O43399-5;O43399-7;A0A087WYR3	TPD54-5_HUMAN;TPD54-7_HUMAN;TPD54_HUMAN	TPD52L2	Tumor protein D54	8379.29	6675.9	6087.62	5768.42	9064.36	8121.81	7003.1	6814.64	7357.41	7745.52	6622.12	7397.81	5938.23	8888.82	8150.32	6134.34	7226.54	5777.39	7985.54	8438.06	10293.2	9822.21	8458.83	11064.7	10578	6988.58	8533.83	7891.07	6459.59	5711.46
O43402	O43402;M0R1B0	EMC8_HUMAN	EMC8	ER membrane protein complex subunit 8			3092.7	2773.59		2776.69	2222.34			1289.92	2320.32		1473.78			2400.17	2022.07	1431.33	1894.58		2254.71	2444.83	1968.2	2539.03	2063.96	1802.14	1534.64	1457.23	2528.99	2864.57
O43414;O43414-2;O43414-3	O43414;F6QUN3;H0Y4B0;A0A3B3ISV9;F6UGJ8;O43414-2;O43414-3	ERI3-2_HUMAN;ERI3-3_HUMAN;ERI3_HUMAN	ERI3	ERI1 exoribonuclease 3								1741.31		2125.31					2187.59								1517.44		1279.3		2479.97	1662.56	1237.92	1537.85
O43432;O43432-3	O43432;A0A0U1RQK7;O43432-2;O43432-3;A0A0A0MSA7;A0A804HJV5	IF4G3-3_HUMAN;IF4G3_HUMAN	EIF4G3	Eukaryotic translation initiation factor 4 gamma 3						1802.99	3874.92									1747.07	3166.48
O43447	O43447;H0YEL5;C9JQD4;O43447-2;A0A7I2YQS4	PPIH_HUMAN	PPIH	Peptidyl-prolyl cis-trans isomerase H	3354.72	2968.58	3580.91	3965.37	4044.93	4447.71	3799.39	3167.72		3618.94	3226.2	4358.22	2621.06	4083.79	2900.79	4450.87	4925.05		4042.75	3241.27	4277	3291.55	3742.56	3467.44	3278.18	4310.04	3953.29	4873.82	4762.32	5399.16
O43463;O43463-2	O43463;O43463-2	SUV91-2_HUMAN;SUV91_HUMAN	SUV39H1	Histone-lysine N-methyltransferase SUV39H1																														1085.84
O43464;O43464-3	O43464;O43464-2;O43464-3;A0A0C4DG44	HTRA2-3_HUMAN;HTRA2_HUMAN	HTRA2	Serine protease HTRA2, mitochondrial	2101.18	2660.66	1446.24	1720.57		2241.12	2547.43	1907.26		1651.54	1239.83		1130.49	2985.38	1726.99	1958.76	2097.02	1812.55	2417.96	1872.84	2592.14	1805.06	2057.49	1828.56	2046.1	2187.16	2123.08	2203.04	1192.86	1519.89
O43488	O43488;H3BLU7	ARK72_HUMAN	AKR7A2	Aflatoxin B1 aldehyde reductase member 2	4745.3	6049.09	2991.07	4429.55	5987.69	6109.12	5626.78	5563.08	9666.71	6719.32	3284.65	2871.11	3188.07	5496.24	5384.13	3253.53	2722.14	6202.15	5575.8	4716.66	4060.66	4509.76	3924.37	4200.05	5442.91	5717.29	6541.04	4434.46	2511.86	3157.67
O43491	O43491;H0Y5B0;Q6R5J7;O43491-4;E9PMG5;E9PMV8;E9PK52;E9PHY5	E41L2_HUMAN	EPB41L2	Band 4.1-like protein 2	9074.23	6546.66	4896.38	3472.77	6116.27	3822.34	4735.86	6121.93	7665.18	5762.34	3580.79	3572.19	4686.76	5635.31	6908.63	4873.09	4535.47	5136.04	6052.49	6370.44	4589.61	4717.93	3707.68	5910.12	5992.69	5111.86	5650.33	4371.79	3348.4	4138.09
O43493;O43493-3;O43493-4;O43493-5;O43493-7	O43493;A0A5H1ZRP2;A0A5F9UY30;O43493-3;O43493-4;O43493-5;O43493-7	TGON2-3_HUMAN;TGON2-4_HUMAN;TGON2-5_HUMAN;TGON2-7_HUMAN;TGON2_HUMAN	TGOLN2	Trans-Golgi network integral membrane protein 2					600089	689078									936456					616821	495257	609089	577382	190634	405232			761486	470377
O43502	O43502;H7C1R0;J3QKK3	RA51C_HUMAN	RAD51C	DNA repair protein RAD51 homolog 3												1899.87									1133.33		1409.47		618234					1636.37
O43505	O43505	B4GA1_HUMAN	B4GAT1	Beta-1,4-glucuronyltransferase 1															42127									1558.73
O43516;O43516-3	O43516;E9PB87;O43516-2;O43516-3;O43516-4	WIPF1-3_HUMAN;WIPF1_HUMAN	WIPF1	WAS/WASL-interacting protein family member 1	9289.76	12822	19712.1	20556.7	12950.2	16074.6	16461.6	16923.9	14577.3	14687.4	13158	18744.5	11564.6	15293	11407.2	15619	15792.9	18206.3	12921.3	15132.1	13482.2	12568.6	13976.9	16862.7	17718.8	11035.2	14221.6	14237.5	17763.8	19046.1
O43548;O43548-2	O43548;O43548-2;A0A087WVW4;A0A087WVS3;A0A087WZC4	TGM5-2_HUMAN;TGM5_HUMAN	TGM5	Protein-glutamine gamma-glutamyltransferase 5			3408.19		11732.6		3860.53																				15001.7
O43566;O43566-5	O43566;O43566-5;O43566-6;H0Y8W3	RGS14-5_HUMAN;RGS14_HUMAN	RGS14	Regulator of G-protein signaling 14			1581.58	1526.17	1023.37	1802.37	1169.3				704831	1341.32		821045		1233.68	1558.3		1683.51		674215	966.2		732.1	896771			1209.47	1573.6	1023.8
O43583	O43583;F8VVL1	DENR_HUMAN	DENR	Density-regulated protein	4412.66		8135.31	3927.38	3432.49	3829.06	2864.87	4142.01		2964.79	3046.16	3512.39	2911.07			3732.39	3636.97	3417.6	3926.38	3199.69	3747.51	3110.93	3427.9	2940.7	3556.82	4113.18	3548.3	4158.98	2948.57	3531.23
O43586;O43586-2	O43586;J3KPG6;H0YKF1;O43586-2	PPIP1-2_HUMAN;PPIP1_HUMAN	PSTPIP1	Proline-serine-threonine phosphatase-interacting protein 1	3763.88		3062.33	2692.45	1718.55	2113.32	3936.97	3832.73		3444.22	2150.01	3577.58	3065.41	2504.87	3620.14	3981.13	3520.26	2475.5	3297.58		3827.52	3217.47	3562.39	3552.42	3328.1	3056.52	3729.41	2565.79	2654.72	2706.44
O43592	O43592	XPOT_HUMAN	XPOT	Exportin-T	2906.04	3269.25	2537.47	4185.8		2821.21	2675.98	2211.21	2737.2		2919.93	2577.23				3699.25	3163.46				3153.47	2629.23	2317.89	2478.17	2572.13		2023.34	1694.44	2596.49	3502.4
O43615	O43615;M0QXU7	TIM44_HUMAN	TIMM44	Mitochondrial import inner membrane translocase subunit TIM44	2770.09		3264.18	3346.81	2750.95	2396.02	2808.55	3204.44	7156.64	2639.26	3626.99	4489.45	3643.23	2949.31		3669.19	3078.28		3027.31	3729.8	3741.82	2898.67	3141	2883.79	3208.6	3429.75	2402.44	2866.05	2576.53	3032.57
O43617;O43617-2	O43617;O43617-2;A0A087WWM0;A0A087WYS5	TPPC3-2_HUMAN;TPPC3_HUMAN	TRAPPC3	Trafficking protein particle complex subunit 3	5295.95	7505.33	6142.72	4713.87	5814.12	7022.91	7148.53	7664.93	4760.14	8214.56	6109.27	6200.82	4643.67	8304.95	5078.57	4300.74	4917.89	5468.14	5847.59	6216.81	8077	7203.07	6492.83	7865.65	6841.81	6525.57	6907.82	6121.06	6127.26	6029.77
O43633	O43633;M0R1L7;M0QXX8	CHM2A_HUMAN	CHMP2A	Charged multivesicular body protein 2a	17423.7		11202	9771.44	11032.7	9794.67	10232.1	10165.8	7021.13	8484.97	12942.1	9338.9	7287.96	7947.54	7074.62	11589.7	9190.47	13008.3	7459.7	9064.4	9861.79	7476.55	10910.2	10314.1	10905.7	10168.7	11126.5	10724	10687.7	12651.8
O43660;O43660-2	O43660;O43660-2	PLRG1-2_HUMAN;PLRG1_HUMAN	PLRG1	Pleiotropic regulator 1		3852.9	3813.98	5370.22	3814.08	3609.42	3743.49	3997.19	5046.26	2292.13	3611.42	5790.62	3814.45			4412.91	4328.87		2635.41	4099.45	3473.69	2961.66	3054.83	2575.73	2601.4	3732.51	3132.74	3086	4153.96	4735.41
O43665;O43665-1;O43665-2	O43665;O43665-1;O43665-2	RGS10-1_HUMAN;RGS10-2_HUMAN;RGS10_HUMAN	RGS10	Regulator of G-protein signaling 10			3643.84	2740.49	4199.7	3335.98	3254.29	3973.52		4170.51	3796.71	2099.45	3031.5	3171.36	1717.48	1716.41	2227.53	5355.49	3451.52	3185.54	3832.05	3367.94	3001.79	2401.86	2804.19	3454.53	2971.53	3416.51	3545.42	1938.49
O43670-2	O43670;J3KRB6;J3KRW6;J3KTL1;O43670-2;O43670-4;H0Y3M2;X6R4W8;J3QRS9;J3QS27	ZN207-2_HUMAN	ZNF207	Isoform of O43670, Isoform 2 of BUB3-interacting and GLEBS motif-containing protein ZNF207	4057.32	3249.54	9500.89	8793.85	6831.91	7852.44	8096.16	7864.45	8112.6	4639.82	9234	8510.44	10563.2	5218.54	6445.9	6072.9	8299.42	9066.96	4985.8	7231.65	7167.95	4355.28	11425.7	5432.6	6203.48	8956.86	6591.92	8335.45	12045.5	8257.91
O43674;O43674-2	O43674;E7EWP0;H0Y886;O43674-2	NDUB5-2_HUMAN;NDUB5_HUMAN	NDUFB5	NADH dehydrogenase [ubiquinone] 1 beta subcomplex subunit 5, mitochondrial		3776.19		2241.87		3771.57	2340			2911.7	3316.49	3501.82		4444.08		1831.38	3710.31		4619.89		2342.64	6055.47	2299.56	2078.46	2331.07			2483.89	2083.2	1733.4
O43676	O43676;C9JKQ2	NDUB3_HUMAN	NDUFB3	NADH dehydrogenase [ubiquinone] 1 beta subcomplex subunit 3				2041.29	2323.65	2907.04	2179.97	2570.54		2620.73	1878.5	1591.6	1967.68	2088.92	2443.07	1520.47	2411.21	1327.73	2176.14	3122	2527.28	2218.8	3390.1	3163.32	2719.09	2566.7	4234.95	2400.46	2269.03	1962.18
O43678	O43678;O43678-2	NDUA2_HUMAN	NDUFA2	NADH dehydrogenase [ubiquinone] 1 alpha subcomplex subunit 2	6023.17	4881.16	2824.83	1984	3888.18	4260.97	3472.81	2561.99		3828.76	2902.22	3710.96	2904.16	5267.32	2676.21	3988.45	3895.59	2909.18	4217.55	3192.15	4583.92	3435.62	3946.58	3991.34	3054.28	4329.91	3631.13	4052.96	2918.35	3761.03
O43681	O43681	GET3_HUMAN	GET3	ATPase GET3	7629.73	7060.69	7602	6240.01	6709.54	6539.46	6883.36	7281.79	7030.44	6407.74	6574.56	8024.8	6700.59	5052.24	6500.3	6625.16	7580.44	5979.87	6917.77	6781.47	11125	7244.72	6586.72	7982.37	9278.21	6417.24	7520.3	6227.76	7228.43	6658.19
O43684;O43684-2	O43684;O43684-2;J3QT28	BUB3-2_HUMAN;BUB3_HUMAN	BUB3	Mitotic checkpoint protein BUB3	6187.8	5820.25	10848.2	12200.4	9183.99	11094.5	10205	9198.54	8635.15	5780.32	10519.3	12532.9	8530.27	6533.93	5750.47	9532.41	11095.4	9453.7	7881.43	8112.02	7351.35	7969.74	9200.3	7385.8	7811.1	8065.8	7062.47	9508.9	10944.2	10499.1
O43707	O43707;H7C144;O43707-2;O43707-3;F5GXS2	ACTN4_HUMAN	ACTN4	Alpha-actinin-4	27610.9	26092	15164.2	16435.1	18706.7	18541.1	21917.9	20601.3	19624.5	26329.2	17049.5	17105.7	21653.5	22918.9	22560.1	15360.8	20213.6	17632.3	25095.9	21488.3	18045.7	20340.4	19371.3	25873.8	27250	18041.6	27793	14564.1	15532.4	17113.4
O43716	O43716;H0YIV9	GATC_HUMAN	GATC	Glutamyl-tRNA(Gln) amidotransferase subunit C, mitochondrial																							1506.61
O43719	O43719;Q5H918;Q5H919	HTSF1_HUMAN	HTATSF1	HIV Tat-specific factor 1	3949.77	5668.94	5199.91	5674.9	3664.57	5733.94	3511.21	4959.36	4193.06	3606.2	4056.1	4577.93	4410.4	4850.15	3860.34	4466.73	4415.98	4297.1	4738.55	3351.46	3427.98	3546.08	4297.01	2473.9	2906.65	4101.84	3792.23	4476.81	4770.02	4772.56
O43747;O43747-2	O43747;O43747-2	AP1G1-2_HUMAN;AP1G1_HUMAN	AP1G1	AP-1 complex subunit gamma-1	5506.65	5161.71	5155.48	5652.18	4931.85	5344.95	3855.45	4815.31	3258.55	3987.23	4713.4	4889.49	3703.44	4683.6	6507.98	6145.3	4645.43	5136.46	4610.57	4740	5484.04	5400.88	4743.69	4866.13	5485.71	4302.61	3362.91	3673.63	4980.07	5736.44
O43760;O43760-2	O43760;O43760-2;K7ELD9;K7ELS8;K7ENG9	SNG2-2_HUMAN;SNG2_HUMAN	SYNGR2	Synaptogyrin-2	4246.36	4860.97	7088.59	5629.94	16450.2	9144.8	8935.46	4582.59	7587.73	3296.73	6109.01	5329.71	7874.45	4932.84	5808.68	5407.43	5332.02	6079.6	4022.34	4222.13	7499.18	5560.27	6609.12	7478.74	6545.16	5663.42	8159.28	4196.87	5955.24	4623.35
O43765	O43765;A0A7I2V2U2;A0A7I2V4T9;A0A7I2V588;A0A7I2V697;A0A7I2V5Z3	SGTA_HUMAN	SGTA	Small glutamine-rich tetratricopeptide repeat-containing protein alpha																							1960.62
O43766;O43766-2;O43766-3	O43766;O43766-2;O43766-3;A0A1W2PNQ5;A0A1W2PRE7	LIAS-2_HUMAN;LIAS-3_HUMAN;LIAS_HUMAN	LIAS	Lipoyl synthase, mitochondrial	3108.4	3753.49				2503.59	2970.09			3584.22				8566.83					3889.81			7823.84		3101.97	2293.05				2246.83	2016.59
O43768;O43768-2;O43768-3;O43768-4;O43768-9	O43768;O43768-2;O43768-3;O43768-4;O43768-5;O43768-6;O43768-7;O43768-9;A6NMQ3;Q5T5H1;A0A1W2PRU0	ENSA-2_HUMAN;ENSA-3_HUMAN;ENSA-4_HUMAN;ENSA-9_HUMAN;ENSA_HUMAN	ENSA	Alpha-endosulfine			2252.93	1930.95	3920.56	3302.64	1794.84	2266.39		2837.21	2996.9	3311.99				2469.35	2600.31			3451.29		3691.63	2681.84	2234.99	2449.43			1568.62	1787.69	3050.7
O43772	O43772;C9JPE1	MCAT_HUMAN	SLC25A20	Mitochondrial carnitine/acylcarnitine carrier protein	8393.05	6640.45	7786.23	8724.62	7759.64	9173.6	8852.94	8717.13	18767	8260.48	7926.59	8987.27	10775.3	10513.5	9635.04	7434.38	8252.11	10831.1	9739.35	9037.71	7950.71	9054.85	9596.64	8224.03	8132.44	11017.9	7887.22	9955.93	8313.7	7574.02
O43776	O43776;K7EMQ6;K7EQ35;K7EPK2	SYNC_HUMAN	NARS1	Asparagine--tRNA ligase, cytoplasmic	3351.29	1398.55	2989.93	3178.22	4178.47	2512.99	2750.98	3547.55		2630.08	2686.12	2738.15	2590.27	2831.59	3381.94	2147.2	3372.35	3027.45	3704.54	2936.75	3288.5	3514.83	2851.55	3058.53	3157.92	2468.53	1416.7	2583.13	2163.25	2320.88
O43790	A6NCN2;O43790;Q14533;P78385;A0A087X106	KRT86_HUMAN	KRT86	Keratin, type II cuticular Hb6															7846.75											5206.33			1878.7
O43795;O43795-2	O43795;E7EQD9;E9PDF6;O43795-2	MYO1B-2_HUMAN;MYO1B_HUMAN	MYO1B	Unconventional myosin-Ib	7185.38	4601.98	3327.11	2478.7		2555.19	3911.08	3130.18		3808.33	3688.93	3356.78	2579.25	2583.43	4285.66	4094.78	4097.63	2314.63	3537.15	3302.31	3063.18	3466.72	2796.42	4565.46	3908.98	2467.79	3438.15	2002.8	1807.33	2830.54
O43805	O43805	SSNA1_HUMAN	SSNA1	Sjoegren syndrome nuclear autoantigen 1				1287.89		629526																						398542	977659	847441
O43809	O43809;H3BV41;H3BND3	CPSF5_HUMAN	NUDT21	Cleavage and polyadenylation specificity factor subunit 5	4121.76		6805.31	8309.65	5164.14	6844.33	5412.71	4986.05		4959.32	7126.47	6904.39	5187.24	4084.92	4590.42	7378.44	5605.28	6673.85	3691.26	6845.48	5449.68	4571.71	5553.24	4867.15	4857.77	6118.48	5856.93	6619.6	7616.75	6156.96
O43813	O43813;F8WDS9;E9PHS0	LANC1_HUMAN	LANCL1	Glutathione S-transferase LANCL1	10115.8	11175.4	8520.74	7333.55	7565.73	10253.1	8733.76	10707	10598.2	11265.6	8590.36	7126.73	4480.08	10224.5	10529.9	9952.71	7368.88	9807.95	11844	7536.5	8147.2	8058.15	6980.36	8828.64	9568.69	8199.24	24895.1	12493.9	6853.17	8623.39
O43815;O43815-2	O43815;O43815-2	STRN-2_HUMAN;STRN_HUMAN	STRN	Striatin	4614.59	1163.15	2946.38	2869.43	3752.74	1919.18	2776.85	3173.4		2745.88	2877.88	2662.61	3698.15	2656.66	2733.22	2195.75	2638.99		3375.56	3712.63	3058.35	3148.08	3168.25	3086.03	2721.21	3836.09	3171.79	4536.81	3372.91	2765.59
O43818	O43818	U3IP2_HUMAN	RRP9	U3 small nucleolar RNA-interacting protein 2			5304.04	4636.19	4747.77	4766.39	4506.82	4027.19		4321.19	5584.82	4779.17	6431.88			4172.93	4945.3	4726.57	4008.23	6329.74	3953.73	4464.52	4161.81	3107.38	3320.21	4865.67	2962.47	4101.02	5651.65	5068.04
O43823	O43823;A0A7P0T893	AKAP8_HUMAN	AKAP8	A-kinase anchor protein 8			2646.65	3807.32	2375.24	3952.03				2950.8	2551.69	3340.9	3365.66	3030.29	4471.77	4305.16	4687.3			4283.12		2701.01	3021.35	3328.8	3144.66	5122.73	1307.86	2219.21	2814.75	3491.35
O43837;O43837-2	O43837;O43837-2;A0A087X2E5;A0A087WZN1	IDH3B-2_HUMAN;IDH3B_HUMAN	IDH3B	Isocitrate dehydrogenase [NAD] subunit beta, mitochondrial	4311.45	5278.8	3183.99	3007.61	3306.54	4540.45	4399.5	3673.73	3150.21	2866.12	4333.9	3165.83	4138.37	3392.3	4679.66	3874.48	4749.17	2531.2	3073.18	2959.71	3889.93	3652.52	3635.42	4293.33	3509.71	4354.55	3225.13	3020.71	3627.53	3837.27
O43847;O43847-2	O43847;G3V1R5;O43847-2;F5H7V1	NRDC-2_HUMAN;NRDC_HUMAN	NRDC	Nardilysin			2335.64	2882.47		1860.61	2315.69	1881.14			2835.36	2278.52				765907	2026.05	1269.86			1282.86	1596.34	2289.17	2036.33	2634.84		2704.56	1083.81	1885.22	1845.78
O43852;O43852-3	O43852;O43852-10;O43852-11;O43852-12;O43852-13;O43852-14;O43852-8;O43852-2;O43852-3;O43852-4;O43852-5;O43852-6;O43852-7;O43852-9	CALU-3_HUMAN;CALU_HUMAN	CALU	Calumenin	4834.3	4260.72	4281.15	4618.47	4393.5	3961.92	4070.29	6347.6	7964.38	2900.51	3263.14	3639.56	4962.69	3810.17	5429.33	5621.6	4934.89	4288.47	3457.54	5511.16	3659.52	4779.71	4813.01	10095.4	8474.83	3749.13	3418.64	2392.46	2957.33	3184.97
O43865;O43865-2	O43865;O43865-2	SAHH2-2_HUMAN;SAHH2_HUMAN	AHCYL1	S-adenosylhomocysteine hydrolase-like protein 1	6712.45		5125.5	5077.61	4600.02	5541.16	6498.07	5564.68		5455.78	4417.72	5455.51	2948.31	7690.66		4538.36	7004.41	3840.42	6060.09	4771.87	5172.51	5396.81	4798.1	6313.08	6391.77	4593.56	9005.82	5061.01	4790.13	4818.31
O43895	O43895	XPP2_HUMAN	XPNPEP2	Xaa-Pro aminopeptidase 2																	2147.51		2028.76						1102.27			2096.58
O43920	O43920	NDUS5_HUMAN	NDUFS5	NADH dehydrogenase [ubiquinone] iron-sulfur protein 5	6278.55	6369.71	4015.59	4414.81	8013.81	5968.12	5196.25	4576.64		5001.1	5693.79	4689.29	4539.3	6033.09	4198.09	5501.87	5126.22	3518.99	5859.7	5008.69	5237.13	4660.88	4094.7	5714.24	5835.73	5593.5	3842.93	4359.65	4216.6	3754.95
O60216	O60216;E5RIN7;E5RJK5;E5RJW1;E5RFV8	RAD21_HUMAN	RAD21	Double-strand-break repair protein rad21 homolog	1639.9	2606.34	2752.94	2278.28	2865.68	2995.31	3357.6	2852.23		2000.51	2829.36	1785.67	3164.18	2410.6	3066.78	1282.86	1512.13	2764.58	2586.63	2736.3	1874.21	1964.12	3128.21	2082.81	1694.82	3564.77	2536.71	2225.44	2443.14	1907.99
O60220	O60220	TIM8A_HUMAN	TIMM8A	Mitochondrial import inner membrane translocase subunit Tim8 A						948186	749299	867232				1103.83		716152			588104			826324		1001.41	1217.17	1196.93	970371		966852	778783	902682	434402
O60231	O60231;Q5SQH5;A0A140T8Y5	DHX16_HUMAN	DHX16	Pre-mRNA-splicing factor ATP-dependent RNA helicase DHX16			2174.03	2629.82	1413.58	2664.98	2329.74	2847.91			2015.31	2465	2837.4	1905.56	4481.27	2868.52	1672.89			2119.57	2187.15	1693.18	2299.24	1619.58	1716.97	2917.92	1213.89	1478	2154.33	2293
O60234	O60234;M0R1D2;M0R0C1;M0QYG8;M0QYJ8	GMFG_HUMAN	GMFG	Glia maturation factor gamma	16225.4	19859.2	19574.3	24704.1	26052.8	23834	19992.5	21394.5	16141.1	21757.3	14214.3	22151.8	9417.47	24597	17667.8	27910.4	28982.1	21574	19196.5	19546.1	24705.4	18461.9	22784.6	23427.7	22698	16904.7	23754.6	29498.2	24210.2	24835.3
O60256;O60256-3	O60256;E7EW35;E7EPA1;C9K0K7;C9JJS3;C9JDH0;C9JDU5;I3L331;I3L164;O60256-3	KPRB-3_HUMAN;KPRB_HUMAN	PRPSAP2	Phosphoribosyl pyrophosphate synthase-associated protein 2	5053.22	5169.88	4391.54	4223.49	5054.77	4097.59	4083.21	4802.49		3424.18	3404.71	3966.28	2779.66	4491.22	6867.51	4099.32	4506.15	4315.11	4407.83	3515.25	3931.06	3868.53	3141.39	4071.61	4736.79	3391.55	5773.55	4289.59	3249.61	3382.49
O60264	O60264;P28370;B7ZLQ5;A0A0A0MRP6;P28370-2	SMCA5_HUMAN	SMARCA5	SWI/SNF-related matrix-associated actin-dependent regulator of chromatin subfamily A member 5	3827.62	6680.69	7863.82	7647.25	5740.84	6591.02	6043.33	6719.98	7036.33	4674.91	8228.83	8147.59	8046.5	4614.17	4506.85	6540.84	6453.17	7972.75	4622.12	7302.9	5754.15	5231.37	6308.77	4274.63	4207.18	7325.04	3968.48	4583.07	7231	7774.25
O60271;O60271-2;O60271-4	O60271;Q9UPT6;Q9UPT6-2;O60271-2;O60271-3;O60271-4;O60271-5;E9PFH7;A0A087X2D8;A0A669KB35;A0A087WYG2	JIP4-2_HUMAN;JIP4-4_HUMAN;JIP4_HUMAN	SPAG9	C-Jun-amino-terminal kinase-interacting protein 4	3433.78		1669.93	2267.41	1937.8	1912.74	2283.91	1616.15			2006.79	2479.16		2230.48		1971.18	2205.27		1672.48	3120.8	2556.17	3719.53	2688.69	2797.75	2224.97	2314.36	1633.87	1879.83	2072.77	2021.44
O60306	O60306	AQR_HUMAN	AQR	RNA helicase aquarius			5149.8	5575.36	5079.53	5307.68	4601.66	3775.81	4540.37	2896.46	5429.32	5303.01	5024.09	3003.89	5387	4180.48	3939.05		4378.91	3449.61	4591.73	3013.21	5401.67	3354.98	3548.34	6947.35		4039.95	5073.71	4685.76
O60313;O60313-10;O60313-11;O60313-2	O60313;E5KLJ9;A0A2R8Y3X5;A0A2R8YE78;A0A2R8YDM2;A0A2R8YFD1;O60313-10;O60313-11;O60313-13;C9JMB8;O60313-2;O60313-9	OPA1-10_HUMAN;OPA1-11_HUMAN;OPA1-2_HUMAN;OPA1_HUMAN	OPA1	Dynamin-like 120 kDa protein, mitochondrial	4561.77	6095.97	4572.02	4300.63	5096.72	4820.18	4243.97	3660.41	5810.62	4763.72	4096.34	4145.5	4461.95	6109.08	5925.59	4670.01	5010.61	2725.07	4867.55	4721.95	5200.24	4148.99	4270.01	4349.77	4050.68	5105.98	4054.01	4723.03	3187.55	4894.28
O60333;O60333-2;O60333-4	O60333;O60333-2;O60333-4;A0A087WWA3;Q4R9M9	KIF1B-2_HUMAN;KIF1B-4_HUMAN;KIF1B_HUMAN	KIF1B	Kinesin-like protein KIF1B																				1901.1
O60341;O60341-2	O60341;R4GMQ1;O60341-2	KDM1A-2_HUMAN;KDM1A_HUMAN	KDM1A	Lysine-specific histone demethylase 1A			1612.42	2104.03		1105.22	1093.86			1190.55	1543.75	2566.84		2431.12		1804			1100.84	1850.35		1295.65		1202.26		1431.24		1051.21	620618	1465.46
O60437	O60437;K7EKI8	PEPL_HUMAN	PPL	Periplakin	5272.84	3362.17	4391.65	2164.55	13039.9	2959.05	3089.14	3392.07	4584.9	4411.3	2778.43		5059.54	2680.91	3720.66	2990.63	3343.21	2264.66	4450.59	4287.68	3997.51	2400.41	2194.86	3316.48	3450.97	3459.07	4221.7	2203.48	1747.48	1397.61
O60449-2;O60449-3	O60449;O60449-2;O60449-3	LY75-2_HUMAN;LY75-3_HUMAN	LY75	Isoform of O60449, Isoform 2 of Lymphocyte antigen 75												1261.18												1305.82	1470.92		1000.92	874238	1622.33	983.81
O60488;O60488-2	O60488;D6RF95;D6RDA8;A0A804HI36;O60488-2	ACSL4-2_HUMAN;ACSL4_HUMAN	ACSL4	Long-chain-fatty-acid--CoA ligase 4			1196.54					3302.35			2286.66	2345.34				2211.72				1975.47	3110.7	3606.85	3274.93	1836.89	1756.28	2843.79			2053.17
O60493	O60493;O60493-3;O60493-4	SNX3_HUMAN	SNX3	Sorting nexin-3	9184.9	8584.11	6494.74	7383.63	7477.32	8481.14	8238.29	8049.93	7083.88	9028.74	7900.58	9630.28	11179.4	6911.49	6797.26	10256.8	10311.9	9029.73	8837.91	7918.88	10726	12225.1	10386.6	10883.2	9993.5	7066.91	6929	6338.77	6846.66	8133
O60496	O60496;E5RIG9	DOK2_HUMAN	DOK2	Docking protein 2	4529.96	4034.34	4041.03	4510.32	5687.61	4612.03	5965.54	5009.79	6932.49	3820.45	4595.38	4413.17	3067.07	4047.23	3507.3	5535	5678.85	4853.65	3322.2	4500.2	6663.9	3711.68	4005.34	4042.7	3700.11	4653.78	3331.18	7100.17	4212.69	4391.07
O60499	O60499;Q5U8S2;K7EIY4;K7ELY2;X6R2W0	STX10_HUMAN	STX10	Syntaxin-10	9816.64				7474.91			7400.21		7824.19	7609.11		8343.9			5711.66	10276.1				8364.01		9066.83	8929.43		9900.6		6804.57	5116.57
O60502;O60502-4	O60502;H7C3X0;O60502-2;O60502-3;O60502-4	OGA-4_HUMAN;OGA_HUMAN	OGA	Protein O-GlcNAcase		2825.28	4443.61	4027.8	4274.7	3877.45	3549.72	4674.01	5119.34	4389.6	3551.67	4390.7	2734.3	3867.9		4175.77	2446.05	4297.42	3635.47		3931.97	3197.58	3196.96	2979.75	3380.36		4408.06	3655.54	3883.63	3953.64
O60504	O60504;H0YAZ3;H0YB51;E5RJP2;O60504-2	VINEX_HUMAN	SORBS3	Vinexin	6683.97	4835.65	3197.47	3090.14	2441.05	3044.71	3159.49			5884.26	1100.95	2442.16	3745.74	3737.68	6092.02	3818.56	3076.28	1539.37	6238.15	3917.87	3162.28	3322.18	2636.78	3004.56	3631.69	4035.39	4142.86	2310.17	1530.77	2136.52
O60506-3;O60506-4	O60506;B7Z645;A0A7I2YQN2;A0A7I2YQV8;A0A7I2V2F2;A0A7I2V309;A0A7I2V346;A0A7I2V4Z0;O60506-2;O60506-3;O60506-4;O60506-5;A0A7I2V5Q6	HNRPQ-3_HUMAN;HNRPQ-4_HUMAN	SYNCRIP	Isoform of O60506, Isoform 3 of Heterogeneous nuclear ribonucleoprotein Q	6015.96	6744.73	12198	10106.5	13028.9	9924.19	8511.28	12417.6	13118.8	7904.28	11706.3	10397.8	12392	11885.8	9636.11	6786.22	9098.51	10765.9	9168.87	13100.7	9283.17	9461.93	12340.1	10636.2	10747.7	8362.64	9872.9	11517.1	14034.6	9660.06
O60508	O60508;Q5SRN1	PRP17_HUMAN	CDC40	Pre-mRNA-processing factor 17			2138.6	2768.01	1734.55	1828.48	2679.86	2421.85			2372.4	2341.13	2314.02		1354.61	2402.07	1777.99				2082.71	1319.67	2958.29	2401.91	1787.12	2369.6	2005.83	2181.63	1931.98	2888.39
O60524;O60524-3;O60524-4;O60524-5	O60524;G3V5V3;G3V4D9;O60524-3;O60524-4;O60524-5	NEMF-3_HUMAN;NEMF-4_HUMAN;NEMF-5_HUMAN;NEMF_HUMAN	NEMF	Ribosome quality control complex subunit NEMF			1898.04	2575.84	1572.29	2229.35	1178.9			2275.39	1035.42	2259.67		1312.66	2376.87	1508.88	1967.96	2069.27	1259.04	1545.09	2967.84	1737.82		2050.4	1494.84	1438.75		1386.63	1744.88	2042.24
O60547;O60547-2	O60547;O60547-2	GMDS-2_HUMAN;GMDS_HUMAN	GMDS	GDP-mannose 4,6 dehydratase	3520.2		1375.78	1241.89		1035.54	2242.36				1508.84	1027.62		1425.14		1856.57	1007.46		1534.2	1455.71	1738.34	1233.97		2016.79	1874.11	1215.37	1097.77	1674.62	650352	1872.24
O60568	O60568	PLOD3_HUMAN	PLOD3	Multifunctional procollagen lysine hydroxylase and glycosyltransferase LH3	4031.18		2867.61	2983.43	3117	2808.75	2890.51	3503.82	7563.2	1956.29	4185.55	4256.4	4390.11	3375.72		3391.39	2911.41	5747.07	3670.88	4560.38	4621.71	6058.43	3661.12	4767.95	4203.73	2179.44	1598.5	2041.23	2179.51	3676.77
O60603	O60603	TLR2_HUMAN	TLR2	Toll-like receptor 2							2598.61	3768.53			1766.59		2136.55				1899.57			2237.25	3970.8	7703.56	6191.95	1982.48	1843.66	2619.63
O60610;O60610-2;O60610-3	O60610;A0A2R8Y5N1;A0A140T8Z0;O60610-2;O60610-3;A0A0G2JH68;H9KV28	DIAP1-2_HUMAN;DIAP1-3_HUMAN;DIAP1_HUMAN	DIAPH1	Protein diaphanous homolog 1	6874.8	7869.51	4686.89	4268.1	4948.19	4194.28	5165.18	5242.66	6585.83	6248.98	3221.05	3671.76	3108.68	6435.64	5905.78	5273.68	5609.57	4307.38	5431.54	4528.66	3524.41	3894.08	4286.06	4994.65	5208.86	3628.89	6119.02	5412.43	4639.7	5171.28
O60613	O60613;A0A3B3IT39;A0A087X1G7	SEP15_HUMAN	SELENOF	Selenoprotein F	3855.5	4184.37	3689.66	4202.39	2613.93	4736.42	3753.69	3622.18		3880.93	3523.71	3890.49	3697.62	3417.51		4494.91	3770.39		4181.54	4140.58	3943.05	5033.01	3284.78	5293.91	3945.37	5199.06	4686.01	3485	3006.9	3291.41
O60645	O60645;D6RB59;H0Y995	EXOC3_HUMAN	EXOC3	Exocyst complex component 3			1348.56	1545.49		1862.32	1890.41			8756	5880.23	1823.54			6554.63	3347.48	1508.43	3804.64		1899	2739.39	2152.53	1604.47	1535.14	1652.58	5041.77	2696.98	908792	938011	1724.57
O60664;O60664-4	O60664;O60664-3;O60664-4;K7EL96;K7ER39;K7ERZ3	PLIN3-4_HUMAN;PLIN3_HUMAN	PLIN3	Perilipin-3	5063.96	4806.94	2735.58	3588.25	5079.86	4501.02	4852.12	5579.74	5520.96	5262.88	5172.52	4595.58	4436.91	4213.27	5013.27	5584.38	4812.52	3463.04	4212.99	5262.91	5287.36	4205.38	3799.82	7520.23	7292.5	4650.86	4667.97	3116.76	2537.13	2840
O60701	O60701;E7ETF4;E7EV97;E7ER95;E7ER83;E9PBD2;D6RHF4;O60701-2	UGDH_HUMAN	UGDH	UDP-glucose 6-dehydrogenase	3834.93	5619.02	2549.19	2808.77	6246.23	4373.99	4090.11	3921.64	4068.39	3179.11	2958.97	3176.71	2242.24	3987.58	3649.74	3536.04	3349.74	4021.83		3479.23	3253.18	4493.17	2910.67	4747.45	4090.95	3942.5	4835.91	2181.74	2304.19	1928.58
O60711;O60711-2	O60711;O60711-2;B7Z5P7	LPXN-2_HUMAN;LPXN_HUMAN	LPXN	Leupaxin			1626.63			1703.42	2887.35	2496.25			1736.87	1036.41						1839.18	3474.88		1651.81	1513.72	1387.22	1814.32	2327.93	1954.83	2379.83	2995.41	1216.66	784591
O60716;O60716-2;O60716-3;O60716-4;O60716-5;O60716-6;O60716-7;O60716-8	O60716;O60716-6;O60716-7;O60716-8;O60716-9;O60716-2;O60716-3;O60716-4;O60716-5;C9JZR2;H0YC95;A0A669KB62;A0A669KB05;O60716-10;O60716-11;O60716-12;O60716-13;O60716-14;O60716-15;O60716-16;O60716-17;O60716-18;O60716-19;O60716-20;O60716-21;O60716-22;O60716-23;O60716-24	CTND1-2_HUMAN;CTND1-3_HUMAN;CTND1-4_HUMAN;CTND1-5_HUMAN;CTND1-6_HUMAN;CTND1-7_HUMAN;CTND1-8_HUMAN;CTND1_HUMAN	CTNND1	Catenin delta-1	3785.81	1765.46	1668.8	1860.17	2185.47	2190.2	2205.6	2115.39	3194.32	848843	2042.08	2233.99	3149.1	2743.4	1954.1	1196.98	2318.49	4750.19	1295.31	2407.59	1812.52	1993.18	1374.89	2256.57	2314.99	2974.29	1567.85	1199.52	1179.54	1411.02
O60739;P41567	O60739;P41567;K7EM18	EIF1B_HUMAN;EIF1_HUMAN	EIF1;EIF1B	Eukaryotic translation initiation factor 1b		4893.31	7018.03	8670.47	6924.92	5661.57	3601.11	7663.63	9272.38	3490.37	9033.88	8910.77	7564.29	1815.73	3915.46	7192.58	4619.95	4363.61		7307.65	4451.61	7272.47	8488.61	5739.05	8277.88	4745.38	6313.97	6170.89	7986.65	7616.21
O60749	Q13596;O60749;H0YK42;O60749-2;Q13596-2	SNX2_HUMAN	SNX2	Sorting nexin-2	5079.51	6337.81	6450.99	5119.81	6765.64	5974.57	6712.62	6194.29	7918.1	6969.64	6357.46	6492.27	6206.26	6243.9	4993.2	4819.05	7270.01	5983.53	5998.35	6050.01	8953.1	7526.85	7169.88	9115.23	8991.55	5455.06	5407.58	5468.08	4926.25	4811.49
O60762	O60762;H0Y368;A0A804HIB3;A0A804HIK9;Q5QPJ9;Q5QPK2	DPM1_HUMAN	DPM1	Dolichol-phosphate mannosyltransferase subunit 1	5809.54	4310.53	6518.47	5355.39	4076.18	5785.16	6743.45	4614.86	4278.91	4407.03	6144.31	6501.64	7680.29	5400.36	4662.58	6128.18	6539.85	3833.86	6875.68	7111.13	7119.39	6198.48	5758.1	5353.34	4865.15	5921.92	5288.68	4378.05	5624.39	5744.08
O60763;O60763-2	O60763;O60763-2	USO1-2_HUMAN;USO1_HUMAN	USO1	General vesicular transport factor p115	5150.24	5824.46	5097.27	4015.79	6588.45	4774.05	5146.71	5715.48	6391.5	4191.48	4256.01	4552.56	4407.6	4382.35	4713.1	5257.55	4385.83	5231.47	4059.68	5507.02	4480.52	6000.27	6445.22	5247.28	5687.9	5701.39	3643.71	3646.29	3918.76	3922
O60784;O60784-3	O60784;B0QY01;O60784-3;O60784-4;O60784-2	TOM1-3_HUMAN;TOM1_HUMAN	TOM1	Target of Myb protein 1	3437.74	3356.32	2460.75	1622.4		3399.21	3313.52	1726.64		3806.27	1609.01		3431.9	4455.4	3673.03	2346.95	2477.57		1368.84		3619.76	2530.2	3159.54	2415.45	3083.17			2371.21	1852.48	2134.6
O60814	P57053;Q99879;Q5QNW6;Q16778;O60814;P62807;P23527;P06899;Q99880;Q99877;P33778;Q8N257;Q96A08;Q93079;P58876;U3KQK0;Q5QNW6-2	H2B1K_HUMAN	H2BC12	Histone H2B type 1-K	247823000000	389831000000	393944000000	370121000000	468075000000	440177000000	465261000000	414648000000	469369000000	390929000000	535847000000	409643000000	5109000000	546522000000	469839000000	389205000000	380488000000	373363000000	364515000000	398668000000	352856000000	296017000000	310008000000	323731000000	314912000000	357772000000	437756000000	445531000000	457594000000	436653000000
O60826	O60826	CCD22_HUMAN	CCDC22	Coiled-coil domain-containing protein 22	3414.24	4442.67	3265.64	3152.09	2544.42	3990.53	2977.17	2903.19		2483.73	3361.23	3302.3	1613.35	3098.47	2408.18	3227.37	3772.18		3372.36	2212.6	3938.2	3436.16	3173.49	4249.42	3442.38	3404.86	2572.96	2264.92	2066.85	3167.26
O60828;O60828-2;O60828-4;O60828-5	O60828;O60828-10;O60828-2;O60828-3;O60828-4;O60828-5;O60828-6;O60828-7;O60828-8;O60828-9;A0A5H1ZRR1	PQBP1-2_HUMAN;PQBP1-4_HUMAN;PQBP1-5_HUMAN;PQBP1_HUMAN	PQBP1	Polyglutamine-binding protein 1	3337.27		10570.5	3016.86	5456.81	7263.18	13387.2	3079.53		19054.5	4584.91	3211.19	3130.91	3066.45	3902.23	4824.52	5598.35	4928.31	9056.16	3555.71	5297.73		3450.22	10325.5				4584.45	3896.12	3536.06
O60831	O60831;A6NP52	PRAF2_HUMAN	PRAF2	PRA1 family protein 2	4320.85	3528.11	3136.1	3194.56	3001.19	3369.61	4396.21	3778.72	3104.19	4259.95	4085.95	4328.48	3326.95	6744.94	4055.41	3755.71	4152.66	2410.17	5777.02		4302.78	4358.5	4249.89	4980.52	3624.76	7327.68	4093.53	5093.81	3422.55	4012.84
O60832	O60832;C9IYT0;H7C2Q9;H7C0M1;O60832-2	DKC1_HUMAN	DKC1	H/ACA ribonucleoprotein complex subunit DKC1	6498.8	13445.9	8698.24	8973.75	10753.4	11347.9	10738.2	10223.7	11299.2	9998.22	9554.21	9288.2	11286.2	11974	9775.1	10994.1	9133.32	10581.5	9804.73	9843.09	10735.6	9052.01	10243.9	8101.14	8348.03	11347	9927.07	12566.6	9626.39	8957.18
O60841	O60841;A0A087WUT6	IF2P_HUMAN	EIF5B	Eukaryotic translation initiation factor 5B	3719.5		3690.99	4356	3373.4	3748.01	3081.9	2551.28	5085.41	2950.55	3352.78	3685.43	3377.96	3064.61	3635.77	3551.35	3184.84	4154.78	3072.42	2409.97	3885.67	3912.33	3911.98	3425.6	3981.46	4184.12	2733.53	3921.51	3642.06	3478.57
O60869;O60869-2;O60869-3	O60869;O60869-2;O60869-3	EDF1-2_HUMAN;EDF1-3_HUMAN;EDF1_HUMAN	EDF1	Endothelial differentiation-related factor 1	4517.92	6537.01	8103.36	6523.09	7673.54	7015.24	5919.69	8255.51	8680.81	5573.49	5956.2	7756.67	6844.09	4334.51	4160.42	9687.36	7559.46	9335.66	5418.5	7794.11	4952.73	6947.52	8652.8	6716.56	5958.13	4850.46	6644.29	8655.08	8665.8	7500.19
O60879;O60879-2;O60879-3	O60879;C9J6U3;O60879-2;O60879-3;K4DI95;A6NML8	DIAP2-2_HUMAN;DIAP2-3_HUMAN;DIAP2_HUMAN	DIAPH2	Protein diaphanous homolog 2						923142	617438	1895.79		1555.6		747039	967767				723727	1523.25			1385.65	1110.45	1082.98	1179.78	1215.49			971829	587622	1275.7
O60880	O60880	SH21A_HUMAN	SH2D1A	SH2 domain-containing protein 1A			1189.18	2567.73				1512.12	4779.07	1522.51	1697.34	1855.51		1757.68		2292.43				1111.92				1813.9	623575		1721.68	1081.93	1515.97	2190.51
O60883	O60883;A0A804HI82;A0A804HLL0;A0A804HKQ6;A0A804HKD8	G37L1_HUMAN	GPR37L1	G-protein coupled receptor 37-like 1															9561.21
O60884	O60884	DNJA2_HUMAN	DNAJA2	DnaJ homolog subfamily A member 2	5632.42	7206.18	10859.8	10589.6	11697.2	9456.24	9021.2	9883.14	7238.44	7532.14	10354.2	8552.19	10129.5	6516.64		7917.73	8767.15	10217.5	9347.88	9816.85	10257.2	7972.63	8028.67	7656.37	7130.16	9901.94	7802.61	8551.53	10071.2	8581.61
O60885	Q15059;Q58F21;O60885;Q58F21-2;Q58F21-3;Q58F21-4;Q58F21-5;O60885-2;O60885-3	BRD4_HUMAN	BRD4	Bromodomain-containing protein 4	2932.91		3487.97	3688.11	7783.27	3860.03	4132.99	2919.78		2001.76	2762.65	2826.85	2057.95	2740.59		3774.7	2180.29	3016.76	2732.46	3714.63	2343.31	2258.98	1995.31	2327.67	2255.45	2992.09	2734.43	2608.57	3533.61	3398.54
O60888;O60888-2;O60888-3	O60888;C9IZG4;O60888-2;O60888-3	CUTA-2_HUMAN;CUTA-3_HUMAN;CUTA_HUMAN	CUTA	Protein CutA																				1810.28
O60911	O60911;A0A7P0T983;A0A7P0Z415	CATL2_HUMAN	CTSV	Cathepsin L2			1191.63		3056.32		1059.18																				2249.64
O60925	O60925;E5RGS4	PFD1_HUMAN	PFDN1	Prefoldin subunit 1			2870.71	2248.23		1546.69	1974.44	2271.8		2058.69	2517.51	2148.19	1680.04	2413.03			2433.67	3466.52	3877.35	2195	3835.84	2249.45	1966.52	2912.84	3518.29	3893.19	2348.77	2857.35	2880.93	2298.09
O60934	O60934;E2QRP0;E5RGU1	NBN_HUMAN	NBN	Nibrin			2025.41	1691.8		1782.91		1777.79		1136.25	1670.62	773252									1424.49	906689	1228.41	1431.87	1558.99	1634.95		946.54	1391.57	1472.59
O75023;O75023-2;O75023-3	O75023;O75023-2;O75023-3;A0A0G2JNY7;A0A0G2JPM8;A0A0G2JNP3;A0A0G2JMX5	LIRB5-2_HUMAN;LIRB5-3_HUMAN;LIRB5_HUMAN	LILRB5	Leukocyte immunoglobulin-like receptor subfamily B member 5			897888	1245.39													775111	1913.98		1225.56		363103		1116.31	1033.93	457417			952778	794547
O75044	O75044;Q7Z6B7;A0A075B7B5;B7ZM87;Q7Z6B7-2;G5EA48;Q5VZB4	SRGP2_HUMAN	SRGAP2	SLIT-ROBO Rho GTPase-activating protein 2			1382.86	1289.78		1772.51	2254.41	1700.27	2355.26				2002.55			1589.09	2167.5				2253.68	1552.87	1907.59	1565.13	2256.88				1447.61	1205.96
O75083	O75083;O75083-3	WDR1_HUMAN	WDR1	WD repeat-containing protein 1	30961.3	29909.1	26612.5	25480.7	33815.3	29235	32925.4	30658.8	25729.9	29575.8	22506.7	23617.9	22016.4	32800.5	24207.5	29897.4	29944.1	24890	32249.1	23708	32880.9	29651.8	29532.3	37895.7	38402.1	24587.9	33805.1	39213.5	30192.3	31497.5
O75116	O75116;Q14DU5;E9PF63	ROCK2_HUMAN	ROCK2	Rho-associated protein kinase 2								629038			949821	692374		848556								670544	749739	572878	1117.6		687837	849778	647508
O75122;O75122-3	O75122;J3KR49;A0A0U1RQI6;E7EW49;E7ERI8;O75122-3;E3W994;A0A804HJG7	CLAP2-3_HUMAN;CLAP2_HUMAN	CLASP2	CLIP-associating protein 2			480004		968.43	983458		761579			625061	361523	868127			295232				732309	428739	937511	617749	666679	574218			932284	504325	589223
O75131	O75131;H0YB26;E5RHZ0;A0A087WYQ3	CPNE3_HUMAN	CPNE3	Copine-3	20963.8	14525.7	16673.3	12280.8	45321.6	17396.4	26677.8	14473.7	13502.9	19529.7	10426	9465.95	13059.8	20503.9	14100.7	16332.6	15821.4	11509.9	15961.2	14931.3	16247.1	15077.4	13499.9	17021.3	15174.3	15837	46457.6	16816.5	10052.3	11763.6
O75147	O75147;A6NN50	OBSL1_HUMAN	OBSL1	Obscurin-like protein 1		8655.83	4945.25	6181.95	8560.01			14920.7	13094.1	11641		10776.5	16510.1	15190.5	9304.63	10728.2					9691.48		17911.7			10499				8149.53
O75150	O75150;H3BUL6;H3BQ99;H3BP71;O75150-3;O75150-4;I3L332	BRE1B_HUMAN	RNF40	E3 ubiquitin-protein ligase BRE1B		2152.85	3731.19	4428.65	4386.5	3961.41	3408.56	4169.21		3069.73	3601.19	4518.24	3041.5	2814.84		3431.03	3862.52	3735.01		3682.43	3399.07	2754.65	3593.52	2823.39	2821.58	3334.32	2593.72	2630.39	3889.74	4256.78
O75151	O75151;Q9UPP1;E7ET14;H0Y589;H0Y3N9;Q9UPP1-2;Q9UPP1-3;Q9UPP1-4;Q9UPP1-5;A0A087WW48	PHF2_HUMAN	PHF2	Lysine-specific demethylase PHF2				1577.69	1216.67	2283.44	1277.46	1599.47		1210.08	1520.48	2050.35				1558.79	1214.74				1321.34		1372.82		841863	1712.93	792224	880375	1279.29	1670.31
O75152	O75152;E9PQ61	ZC11A_HUMAN	ZC3H11A	Zinc finger CCCH domain-containing protein 11A		1326.55	2612.1	2571.92	2027.97	2947.71	3008.44	2550.13		2367.69	2181.19	2584.29	2521.39	1170.16	1612.56	2235.93	2847	2869.98	2184.3	2370.55	2053.57	2151.91	2006.1	1910.37	1792.28	2615.41	2054.91	2398.77	3112.14	2573.62
O75153	O75153;Q9Y5I4;K7EIG1;Q9Y5I4-2;A0A494C0R8	CLU_HUMAN	CLUH	Clustered mitochondria protein homolog			8165.8	905646		2118.83	4757.42				1525.87	1387.75								1506.87		1766.49	1649.17	1528.64	1177.3			1123.46	1565.68	1057.24
O75165	O75165;A0A3B3IRM0	DJC13_HUMAN	DNAJC13	DnaJ homolog subfamily C member 13	3699.52		2272.92	1368.15		1540.1	2104.93	2045.83			1988.81	1660.16	1597.67				2425.98	2566.39		1520.12	1457.26	1901.86	1507.67	1674.47	1576.24			1178.77	982318	1849.2
O75175	O75175;A0A0G2JPP0;H7C5J4	CNOT3_HUMAN	CNOT3	CCR4-NOT transcription complex subunit 3	4031.69			3010.61		4258.9	3573.54	3561.12		8095.51		3154.8			7057.52	4219.26	4867.53	3387.17	6947.95		6142.49	5552.62	4480.17	5387.09	5612.81		5170.23	3916.81	4575.79	6087.44
O75190;O75190-2;O75190-3	O75190;C9J2C4;C9J2P2;F8WCZ4;C9JN01;C9JDR7;C9JDX6;C9JB42;A0A0J9YX62;O75190-2;O75190-3;E9PH18	DNJB6-2_HUMAN;DNJB6-3_HUMAN;DNJB6_HUMAN	DNAJB6	DnaJ homolog subfamily B member 6			3408.9	3450.24		2557.43		3210.65			2331.71	3463.09	3306.02			3757.57	3146.53			3038.57		2890.42	5082.88	2492.53	2376.83	3820.03	2812.45		2620.96	2372.02
O75208	O75208;H3BPY0;H3BNT2	COQ9_HUMAN	COQ9	Ubiquinone biosynthesis protein COQ9, mitochondrial							1996.25				1698.34	1268.37			2592.8	1522.81	1690.28			1386.18		1127.07	988154	1519.72	1026.87	1939.24	1511.04	1861.71	1101.92	1930.71
O75223	O75223;O75223-3;M0QZK8	GGCT_HUMAN	GGCT	Gamma-glutamylcyclotransferase	1771.1		5469.89		52203.6		14270.9								2286.15	1770.58				1517.04		2087.18		921234	1187.24	2835.84	42337.6	2006.25		1166.35
O75251;O75251-2	O75251;O75251-2;F5GXJ1;F5H5N1	NDUS7-2_HUMAN;NDUS7_HUMAN	NDUFS7	NADH dehydrogenase [ubiquinone] iron-sulfur protein 7, mitochondrial	4820.6	4252.23	2828.12	2412.66		3525.9	3870.02	3807.15	4766.93	4222.14	2913.43	3573.56	3296.76			3572.95	4407.35		2771.79	5677.18	3098.31	4547.43	3502.43	3794.09	3732.76	4193.47	3365.56	3076.55	2806.98	3880.28
O75306;O75306-2	O75306;O75306-2;A0A7I2YQD8;A0A7I2YQG7;A0A7I2V2B9;A0A7I2V3J6;A0A7I2V410;A0A7I2V4G5;A0A7I2V517;A0A7I2V4W5;A0A7I2V4X8;A0A7I2V596;A0A7I2V5E2;A0A7I2V5G4;A0A7I2V5D5;A0A7I2V630	NDUS2-2_HUMAN;NDUS2_HUMAN	NDUFS2	NADH dehydrogenase [ubiquinone] iron-sulfur protein 2, mitochondrial	4334.68	6302.23	5184	5308.61	5979.75	5672.15	6133.01	5261.81		5417.07	5918.42	4667.6	4474.25	6092.94		5091.21	5021.04	4503.05	5098.49	5635.6	4934.77	5198.52	4562.97	5019.32	5719.61	5700.96	5592.08	5173.24	3808.14	5394.66
O75312	O75312;H7BZM7;H7C0E5	ZPR1_HUMAN	ZPR1	Zinc finger protein ZPR1			1566.88	2026.02	1352.85	1472.41		1901.35			1718.34	1967.85				1108.65	2446.96			1620.26	1528.66			1348.1	1392.43			1235.61	1698.34	1966.85
O75323;O75323-2	O75323;C9J7B1;O75323-2;C9K068;H7C333	NIPS2-2_HUMAN;NIPS2_HUMAN	NIPSNAP2	Protein NipSnap homolog 2	6553.03	8116.87	3876.5	4974.71	5274.17	6805.55	8433.65	7753.11	9000.23	8940.39	7678.37	5655.24	5158.36	8538.61	6215.3	6186.33	6835.76	3105.28	7043.09	4830.68	7812.35	7018.7	5921.16	7191.28	6769.91	7305.21	9460.54	6842.54	5240.82	5219.75
O75340	O75340;A0A024QZ42;O75340-2	PDCD6_HUMAN	PDCD6	Programmed cell death protein 6		6734.94	2742.35	6271.35	7238.88	5988.44	3599.87	5405.56		3514.13	3337.35	4750.36	4678.39			4631.32	6106.3		4800.02	3973.97	4129.11	4766.61	3968.18	5754.92	5211.53	4861.53	9100.65	3499.96	3233.79	4510.13
O75342	O75342;A0A3B3IRK2	LX12B_HUMAN	ALOX12B	Arachidonate 12-lipoxygenase, 12R-type			10369.2		45702.2		19823.6	19320.4					7731.26		2228.88			3967.36				1445.61		800072		2901.25	34387.2	2613.08		3280.84
O75347	O75347;O75347-2;E5RIW3;E5RJD8;E5RHG6	TBCA_HUMAN	TBCA	Tubulin-specific chaperone A	5903.36	5842.89	7588.71	5949.94	7075.15	5978.27	6682.89	6900.37	6400.27	4762.95	6434.42	6905.09	3940.47	5275.85	3922.69	6523.53	6352.33	8225.98	5202.86	6925.14	7687.39	7975.41	7140.03	7155.42	8294.06	5491.43	6584.64	6806.86	7387.53	7656.18
O75348	O75348	VATG1_HUMAN	ATP6V1G1	V-type proton ATPase subunit G 1			1932.54	2288.58	2742.66	2608.35	3700.88	3625.04			2046.28	3097.62	1717.6		2918.2	2027.09	2239.07	2404.35	1583.69	2302.38	4333.76	2568.62	3912.04	3672.15	2970.3	2642.02	2408.76	1723.53	1846.05	2832.88
O75351	O75351	VPS4B_HUMAN	VPS4B	Vacuolar protein sorting-associated protein 4B	10650.6	10508.4	6806.76	6294.08	8466.28	8960.73	9796.28	10435.6	6478.77	9305.57	7528.88	7709.88	7467.31	8225.96	7591.6	8218.85	9767.88	7709.53	8714.59	6182.36	8464.85	7906.94	7058.5	8365.26	9808.28	7945.57	10866	10469.6	8036.23	7409.33
O75352;O75352-2	O75352;J3KSI4;J3KT75;J3KTK8;O75352-2;I3L4T1;I3L4E0;I3L405;I3L295;I3L261;I3L1D2;J3QQZ4;J3QRD5;J3QS48;J3QW43	MPU1-2_HUMAN;MPU1_HUMAN	MPDU1	Mannose-P-dolichol utilization defect 1 protein				1234.64	702328	1374.81	1364.82				1547.92		1105.5							888.78		1575.94		926708	833.81		711813		1171.1	1289.27
O75367;O75367-3	O75367;O75367-2;O75367-3;B4DJC3	H2AY-3_HUMAN;H2AY_HUMAN	MACROH2A1	Core histone macro-H2A.1	37588.9	55803.1	43643.9	44168.9	70463.3	74829.5	67402.8	61673.5	58632	65064.3	61696.2	47755.1	67430.9	71222.2	60562.3	52737.2	53284.5	32951.2	59444.6	58997.2	59924.8	46714.4	64327.4	45804.3	50859.3	78146.8	58919.8	73066.6	42849	50208.1
O75368	O75368	SH3L1_HUMAN	SH3BGRL	SH3 domain-binding glutamic acid-rich-like protein	6023.9	6656.29	4667.9	4391.88	7783.64	7534.63	5554.53	5987.48	5489.41	10488.6	4531.21	5918.67	3134.83	7001.79	9294.37	5888.56	8275.14	5670.49	10003.9	6192.38	8734.55	7819.22	7667.27	7307.25	7710.83	6441.34	9063.88	8037.97	4991.1	3987.12
O75369;O75369-2;O75369-8;O75369-9	O75369;O75369-2;O75369-3;O75369-4;O75369-5;O75369-6;O75369-7;O75369-8;O75369-9;A0A804HK76;A0A804HL72;E7EN95	FLNB-2_HUMAN;FLNB-8_HUMAN;FLNB-9_HUMAN;FLNB_HUMAN	FLNB	Filamin-B	10248.9	8365.1	5420.31	5625.07	10718.3	8819.45	7924.78	6945.91	11033.9	6049.17	7384.99	5914.37	7460.03	5571.35	6884.35	5350.94	6372.25	6447.07	6213.38	9653.38	6777.8	6112.03	4651.26	6418.52	6112.5	8355.89	11606.2	6423.98	4436.13	6462.99
O75376;O75376-2	O75376;O75376-2;A0A088AWL3	NCOR1-2_HUMAN;NCOR1_HUMAN	NCOR1	Nuclear receptor corepressor 1	3290.76		1419.27	2185.51		1543.81	707555			1239.63	1263.85	1251.22	876492				1824.95			1379.42	928153	426495	1622.43	1053.53	815402	1379.57	1187.55	942152	1234.44	776309
O75381;O75381-2	O75381;O75381-2	PEX14-2_HUMAN;PEX14_HUMAN	PEX14	Peroxisomal membrane protein PEX14	2698.48			2743.22		2674.97	1729.8		2949.3		1916.89	2266.9				3490.83	2278.04				2533.98	2454.79	2656.56	1796.21	1692.99	2603.06		2174.64	2333.17	2599.78
O75390	O75390;H0YIC4;B4DJV2;A0A0C4DGI3	CISY_HUMAN	CS	Citrate synthase, mitochondrial	23181.5	31303.1	30466.5	32747.1	30052	35395.8	33179.3	29331.2	25627.2	35953.8	35294.4	29060.7	30787.8	36601.6	29653.4	29601.3	37770.4	21870	34713.2	33527.3	34726.2	36179.6	34074	43144.8	37318.9	32881.9	41979	35547.9	32283.2	34060.2
O75391	O75391;I3L0X5	SPAG7_HUMAN	SPAG7	Sperm-associated antigen 7																												1175.7		778672
O75396	O75396	SC22B_HUMAN	SEC22B	Vesicle-trafficking protein SEC22b	10874.8	8966.44	9516.12	8977.91	12920.5	13693	10897.6	10934.7	17241.2	11700.4	10815.8	10717.5	10998.6	13319.7	11507.9	13582.4	10306	8818.9	12695.6	15804.5	12300.8	13190	13735.5	12409.8	12180.7	11860.3	12329	12053.1	9462.88	10413.2
O75400;O75400-2;O75400-3	O75400;A0A7N4I394;H0YG38;O75400-2;O75400-3;F5H578	PR40A-2_HUMAN;PR40A-3_HUMAN;PR40A_HUMAN	PRPF40A	Pre-mRNA-processing factor 40 homolog A	5283.91	7775.7	5192.31	5188.95	5225.09	4503.6	3708.83	4692.43		3429.34	5581.08	6148.69	4779.25	3735.26		5691.51	5107.66	4413.07	2958.27	4923.79	4654.34	3390.4	5068.71	3424.42	3878.85	4704.24	2782.88	4062.97	5449.42	6159.3
O75410;O75410-2;O75410-3;O75410-7;O75410-9	O75410;O75410-10;E7EVI4;E7ET87;H0YBT8;H0YAY0;B4E3H6;O75410-2;O75410-3;O75410-4;O75410-5;O75410-6;O75410-7;O75410-9;R4GMT7;E5RFM9	TACC1-2_HUMAN;TACC1-3_HUMAN;TACC1-7_HUMAN;TACC1-9_HUMAN;TACC1_HUMAN	TACC1	Transforming acidic coiled-coil-containing protein 1			2439.98	1810.28	2572.3	2937.81	2400.21	2317.4	4259.85	4139.33	2932.47	2666.93	3145.01	2138.25	2577.57	2473.08	1854.82	2766.24		3240.65	1954.92	2547.56	2751.72	3206.68	2667.87		4738.78	2536.61	3349.62	1577.32
O75427	O75427	LRCH4_HUMAN	LRCH4	Leucine-rich repeat and calponin homology domain-containing protein 4			1392.27			2575.88		2049.96			2862	2437.13	2481.62							1492.35	2011.19	1598.12		1760.35	3118.98	1350.67	3260.06	3188.2	2103.71	1192.24
O75431;O75431-2	O75431;C9JNK6;O75431-2	MTX2-2_HUMAN;MTX2_HUMAN	MTX2	Metaxin-2	1095.13			1318.93	2402.79	2455.39		1815.55		1567.24	1564.17	1438.16					1724.52		2180		2593.3		1801.46	2017.29	1786.43	1738.81	1517.65	1330.72	981096	1118.44
O75436	O75436;S4R3Q6;O75436-2	VP26A_HUMAN	VPS26A	Vacuolar protein sorting-associated protein 26A		10602.2	6557.68	6390.22	10353.1	7835.48	7487.35	9241.71	10827.7	7790.9	6963.83	7018.13	9623.64	6290.7	7547.56	5146.07	5884.04	8199.73	8131.3	6911.22	10606.7	9498.97	9369.87	8576.1	8752.69	7653.54	17109.2	5936.27	6716.79	4722.76
O75439	O75439;F8WAZ6;G3V0E4	MPPB_HUMAN	PMPCB	Mitochondrial-processing peptidase subunit beta	1090.06	2039.77	3270.16	3296.85	3023.42	3127.76	2574.79	2018.23		2330.09	4234.93	3868.38	3019.7	2428.89	2109.97	3364.55	3472.72	3455.73	2237.16	3619.45	2411.22	2911.48	2351.9	2411.73	2416.15	3614.38	1869.58	2868.16	3519.76	3357.55
O75475	O75475	PSIP1_HUMAN	PSIP1	PC4 and SFRS1-interacting protein	8180.48	9079.76	7231.5	8224.66	7255.87	7227.57	8151.45	7713.45	4305.12	8845.12	6937.45	8916.13	7639.11	8886.92	8276.31	8660.31	9289.24	7103.54	7735.59	7971.61	5365.58	6244.93	6267.57	5815.79	5469.98	9327.82	9554.34	11818.9	7091.78	9186.77
O75477	O94905;O75477;B0QZ43;O94905-2;O94905-3;E5RHW4	ERLN1_HUMAN	ERLIN1	Erlin-1	2627.3		2408.82	2225.37	3951.64	2825.93	1676.81	3071.91			2511.98	1553.08	2367.07			1613.22	2356.41			2766.48	2675.8	2513.5	3181.83	1985.33	1623.24	3185.21	3355.76	1340.29	1242.85	1685.36
O75489	O75489	NDUS3_HUMAN	NDUFS3	NADH dehydrogenase [ubiquinone] iron-sulfur protein 3, mitochondrial	5281	3071.95	3672.94	4392.81	4149.72	3815.12	3784.93	5543.26		3995.08	4499.79	3919.16	4135.68	4893.23	5465.26	4294.59	5186	3629.61	5398.23	4376.34	3909.2	3991.33	3635.68	3976.99	3776.52	4458.32	4733.29	4140.58	3301.94	4149.46
O75494;O75494-2;O75494-3;O75494-4;O75494-5;O75494-6	O75494;Q5JRI1;R4GMP8;O75494-2;O75494-3;O75494-4;O75494-5;O75494-6;Q6IQ42	SRS10-2_HUMAN;SRS10-3_HUMAN;SRS10-4_HUMAN;SRS10-5_HUMAN;SRS10-6_HUMAN;SRS10_HUMAN	SRSF10	Serine/arginine-rich splicing factor 10		5171.13	8376.67	7653.08	11041.5	7285.09	5898.67	6428.75	7371.35	4415.56	9171.52	7800.52	7857.21	4233.26	6560.63	7484.98	7176.55	7541.95	5140.4	6943.45	4231.32	4796.75	6803.71	5680.08	5159.79	7226.67	7693.86	5024.19	7392.81	7916.74
O75503	O75503;A0A1B0GWI2	CLN5_HUMAN	CLN5	Ceroid-lipofuscinosis neuronal protein 5												983078				1043.83	1149.83						1056.25		777094			873246
O75521;O75521-2	O75521;O75521-2;F8WAW4;F8W6J1;C9JB63;F1LLU7;A0A0C4DGA2	ECI2-2_HUMAN;ECI2_HUMAN	ECI2	Enoyl-CoA delta isomerase 2		2026.16												1497.37					786.15									685291
O75530;O75530-2;O75530-3	O75530;A0A5F9ZI63;O75530-2;O75530-3	EED-2_HUMAN;EED-3_HUMAN;EED_HUMAN	EED	Polycomb protein EED			1376.64									1781.74	1973.73				1201.67				1412.71	998103						740864	1540.53	2180.84
O75531	O75531	BAF_HUMAN	BANF1	Barrier-to-autointegration factor	8236.51	9750.05	9110.21	8102.12	13114.4	9192.03	12796.8	10600.9	6494.6	15796.9	12750.1	9773	8142.35	14613.1	13116.5	7218.62	13148	6011.12	18306.5	11883.1	11920.9	11458.3	10999.1	10401.7	10896	11781.3	22160.5	11506.8	9151.38	8565.71
O75533	O75533	SF3B1_HUMAN	SF3B1	Splicing factor 3B subunit 1	11518.6	12342	17603.7	19268.2	15850	19248.2	15015.6	16252.6	15890.6	12424.8	18917.7	19590.6	18053.2	13927.8	11569.6	14924	16440.8	14925.3	12567.4	15342.4	13308.5	13261.3	16053.2	11603.1	13211.2	17201.7	11106.9	15350.5	19631.4	18519.4
O75534;O75534-2;O75534-3;O75534-4	O75534;E9PLT0;O75534-2;O75534-3;O75534-4	CSDE1-2_HUMAN;CSDE1-3_HUMAN;CSDE1-4_HUMAN;CSDE1_HUMAN	CSDE1	Cold shock domain-containing protein E1	3203.05	7055.78	3164.27	3945.67	4899.53	3210.67	3485.3	3846.76		2535.66	2967.77	3390.7	3122.37	1634.61		2925.55	3242.58	3166.42	2498.48	3984.82	2746.65	3434.26	3443.24	3052.06	2917.43	3548.6	2800.01	2962.65	3543.61	3819.05
O75558	O75558	STX11_HUMAN	STX11	Syntaxin-11				2715.36		2560.66	3663.23	4924.96			3265.41	2759.67	3218.85		3147.49	3187.24				2392.23	4939.96	3428.46	3136.29	2092.31	1862.82		1516.33		1563.84	2769.28
O75569;O75569-2;O75569-3	O75569;O75569-2;O75569-3;F8WEG8;C9JMM3;G5E9Q4;A0A7I2YQ87;A0A7I2V2P4;A0A7I2V315;A0A7I2V3L6;A0A7I2V593;A0A7I2V5H3;A0A7I2V5C2	PRKRA-2_HUMAN;PRKRA-3_HUMAN;PRKRA_HUMAN	PRKRA	Interferon-inducible double-stranded RNA-dependent protein kinase activator A	1935.28		664042	1169.01		1333.1				1881.66	1069.82	1383.81			1338.21	1945.85				1032.76		1228.87	1156.46	1327.62	1294.3	1034.66	1086.08	1381.34	1039.67	1205.18
O75582;O75582-3	O75582;O75582-3	KS6A5-3_HUMAN;KS6A5_HUMAN	RPS6KA5	Ribosomal protein S6 kinase alpha-5																											375403
O75586;O75586-2	O75586;G3V4A5;O75586-2;A0A087WYL7	MED6-2_HUMAN;MED6_HUMAN	MED6	Mediator of RNA polymerase II transcription subunit 6				2500.47		2459.4						3865.58				4187.89	2715.69					2124.56						1744.93
O75592;O75592-2	O75592;A0A804HIR9;A0A804HJ25;A0A499FJI4;A0A804HKQ1;A0A804HL12;O75592-2	MYCB2-2_HUMAN;MYCB2_HUMAN	MYCBP2	E3 ubiquitin-protein ligase MYCBP2			753864		1785.8					930203		604343															819105	693907		386632
O75607	O75607	NPM3_HUMAN	NPM3	Nucleoplasmin-3								4240.11							5677								13164.6
O75608;O75608-2	O75608;O75608-2;B4DP64;A0A087X1K9;E5RGR0	LYPA1-2_HUMAN;LYPA1_HUMAN	LYPLA1	Acyl-protein thioesterase 1	6593.98	5613.82	12609.3	9548.94	14275.3	12330.2	13318.6	10790.3	9319.51	10193.8	8964.92	9393.84	7199.95	9513	9210.74	8474.78	9595.57	10597.7	10566.8	9775.35	13245	13350.5	12930.7	11284.6	12432.8	10211	55064.6	9826.41	10310.1	8132.89
O75626;O75626-2;O75626-3	O75626;O75626-2;O75626-3;A0A3B3IU23	PRDM1-2_HUMAN;PRDM1-3_HUMAN;PRDM1_HUMAN	PRDM1	PR domain zinc finger protein 1					2874.13		3208.44	3104.92				3042.58				3575						2586.12	2600.88			2698.56			3457.14	3952.47
O75629	O75629;A0A3B3IRL2	CREG1_HUMAN	CREG1	Protein CREG1			1414.63		6061.25		2375.59																				1829.2
O75635;O75635-2	O75635;O75635-2	SPB7-2_HUMAN;SPB7_HUMAN	SERPINB7	Serpin B7			10625		26980.9		10400.3																			3284.25	29523.6	783631
O75643	O75643;A0A494C1A5	U520_HUMAN	SNRNP200	U5 small nuclear ribonucleoprotein 200 kDa helicase	6921.94	8061.79	10574.9	10916.4	10272.3	10707.4	8764.16	10244.9	9422.94	7570.45	11612.1	11085.8	10474.2	8876.96	7968.22	10073.7	9896.2	9054.29	7921.5	9589.8	9051.51	7989.67	9583.03	7142.88	7695.33	10612.1	7139.67	9611.17	11548.1	11618.3
O75663	O75663;O75663-2	TIPRL_HUMAN	TIPRL	TIP41-like protein	6866.03		5133.76	4620.46	3238.15	3873.88	5470.92	4862.09	6424.51	7231.78	4062.92	4116.5	6827.31	8055.38		5622.6	5859.06	5479.49	5563.75		4927.84	4826.78	4770.74	4992.68	6889.73		5155.15	4372.79	5787.44	4702.48
O75676;O75676-2	O75676;O75582;O75582-3;A0A0A6YYC0;E9PJN1;O75676-2	KS6A4-2_HUMAN;KS6A4_HUMAN	RPS6KA4	Ribosomal protein S6 kinase alpha-4		3374.93	1773.4	2432.97	3258.02	3994.31	2094.06	2859.05		3249.02	2291.67	2533.82	2155.29	4881.94	3512.22	3269.42	4118.86	2904.86	4166.15	3534.71	3317.64	2707.27	2402.1	2490.08	2548.12	2162.07	3135.55	3075.67	1763.02	2648.13
O75683	O75683	SURF6_HUMAN	SURF6	Surfeit locus protein 6			1877.57	2124.08	4146.55	3144.67		2999.69		2994.43	2621.77	2637.36		2337.56		4287.59	1964.81		2257.96			2333.44	2804.03	1997.91	2807.76	3548.32	2050.75	2999.54	2280.58	2690.23
O75688;O75688-2;O75688-4	O75688;C9JIR6;B8ZZF0;O75688-2;O75688-4;O75688-5;A0A3B3IS24	PPM1B-2_HUMAN;PPM1B-4_HUMAN;PPM1B_HUMAN	PPM1B	Protein phosphatase 1B				1087.62		2597.48		3076.61				1631.73		1403.89		1253.67	1671.36		1221.05		1722.16	1562.16	1749.31	1453.42			917081	1580.65	1379.85	1202.57
O75689;O75689-2;O75689-3	O75689;H0Y7Q1;H7C324;O75689-2;O75689-3;A0A3B3ISA7;A0A087WTN6	ADAP1-2_HUMAN;ADAP1-3_HUMAN;ADAP1_HUMAN	ADAP1	Arf-GAP with dual PH domain-containing protein 1		5202.49		2255.59		2657.02					1567.09	1418.59																	1211.83	1086.65
O75691	O75691	UTP20_HUMAN	UTP20	Small subunit processome component 20 homolog			1850.74	1843.98		2297.07	1454.38	1912.16			1216.93	1496.36		1535.17							693809			1012.73	750122	1237.39		835218	1055	1538.69
O75694;O75694-2	O75694;O75694-2;E9PF10	NU155-2_HUMAN;NU155_HUMAN	NUP155	Nuclear pore complex protein Nup155	19292.1	9089.93	10704.6	11958.3	9332.59	9813.34	10343.6	9294.08	10401.4	11083.2	13108.2	12088.4	13382.2	10507.6	12043.4	11074.9	11940.9	5134.98	11640.3	12816.2	10783.3	9941.87	12158	10133.8	10284.2	10781.6	10123.7	9101.93	12022.7	12450.1
O75695	O75695	XRP2_HUMAN	RP2	Protein XRP2	4572.42		1500.74	1321.82	2395.72	2346.74	3675.72	3424.76		1788.5	2368.83	2154.79	2723.17	2583.51		3432.48	2618.56		1747.45	2627.2	3789.68	2888.98	2956.42	3149.6	2915.24	2396.8	2300.98	1994.21	1990.49	2392.71
O75717	O75717;C9JYB3	WDHD1_HUMAN	WDHD1	WD repeat and HMG-box DNA-binding protein 1			4035.28	1015.36	8542.98		3424.46				1153.18	1118.33					826473										5183.15		993787	962444
O75718	O75718;C9JP16	CRTAP_HUMAN	CRTAP	Cartilage-associated protein			2729.18	2048.72	3568.88			1747.77			1627.98	2269.95	2567.88	882625	2515.83	2646.39	2888.96		2273.92		3392.31	2161.06		4299.72	5109.49			1979.86	2335.54	1936.49
O75746	O75746;H0YFB2;F8W9J0;B4DGK6	CMC1_HUMAN	SLC25A12	Calcium-binding mitochondrial carrier protein Aralar1	7182.21	5387.87	4687.13	4260.43	5422.54	5568.95	4972.01	4364.8		6460.32	5461.15	5336.62	4401.58	7065.06	6748.87	5997.36	5428.17	5227.9	7605.05	6070.62	5632.3	6213.99	4989.91	5755.79	5526.96	5485.19	6189.41	5780.56	4675	4716.94
O75781	O75781;A0A087WTK8	PALM_HUMAN	PALM	Paralemmin-1	1480.2						755971												868422	1411.17		1287.63				2216.23	1045.87
O75791	O75791;B1AH86	GRAP2_HUMAN	GRAP2	GRB2-related adapter protein 2		5683.73	6159.63	7111.53	3090.54	3728.7	4226.83	4585.87		4997.6	4143.89	4937.55	2546.08	5440.13	3705.16	2643.22	5222.23	8824.52	5449.03	3313.72	3683.39	2456.08	3297.62	4375.88	4292.99	2447.97	5440.86	5899.29	6499.65	6035.49
O75792	O75792	RNH2A_HUMAN	RNASEH2A	Ribonuclease H2 subunit A	2657.69		2065.86	3105.29			2233.46	2115.81			2343.19	3144.5				4287.53	3518.29	2109.61		3113.33		1887.56	1910.79	1699.26	2003.68	1976.74	1141.92	1665.58	3335.15	4534.9
O75821	O75821;K7EL20;K7ENA8;K7ER90	EIF3G_HUMAN	EIF3G	Eukaryotic translation initiation factor 3 subunit G	2907.95	3075.26	4778.43	4501.65	4631.41	4146.09	5010.53	4635.57		4418.99	3893.64	4337.91	3743.18	3152.45	3442.16	3764.64	5143.38	4918.63	3638.16	5617.65	3761.09	4987.49	5050.3	4878.06	4264.3	5575.09	3681.06	6178.45	5522.36	4144.64
O75822	O75822;O75822-2;O75822-3	EIF3J_HUMAN	EIF3J	Eukaryotic translation initiation factor 3 subunit J	4148.84	3720.7	3911.76	5909.6	3093.02	4431.03	3296.2	3895.82		2603.64	3367.22	6201.45	3751.26	4484.38	3130.74	3446.3	2731.59	2489.42	3602.1	3422.3	3875.74	5557.44	4435.8	4077.7	3338.45	3955.87	4270.89	4272.16	5255.98	4260.64
O75828	O75828	CBR3_HUMAN	CBR3	Carbonyl reductase [NADPH] 3	6879.9	7361.65	4188.42	4801.84	6267.95		9577.63	7920.11	7195.03	7667.03	9423.63	8332.84	10045.7	5897.17	4460.31	4511.97	7301.71		7275.84	6607.63		8182.6	7132.67	6994.71	7252.54	7226.75	5719.49	7042.1	5936.71	5057.14
O75832	O75832;O75832-2;B1AJY5;B1AJY6;B1AJY7	PSD10_HUMAN	PSMD10	26S proteasome non-ATPase regulatory subunit 10												1141.71			4734.25						892605		1446.53	1286.56	2265.74		1545.75	1076.54		1448.95
O75843	O75843;H0YJ08	AP1G2_HUMAN	AP1G2	AP-1 complex subunit gamma-like 2	3624.73		3083.86	3270.57	2562.99	2757.91	2831.48			2030.94	2404.92	1780.73				3566.14	3143.6		2630.08	1835.45	2935.2	2128.67	2345.14	2559.86	2255.53	1768.61	2447.42	2075.59	2519.38	3369.12
O75844	O75844	FACE1_HUMAN	ZMPSTE24	CAAX prenyl protease 1 homolog		3342.68	2495.32	3906	4139.13	3928.04	2841.3			2662.37	4289.8	3403.47	4152.39	3367.99		3405.32	4284.62		4046	2988.86	2250.98	3302.48	3085.45	3098.85	2458.96	2446.56	2277.56	2696.73	2868.82	2457.63
O75874	O75874	IDHC_HUMAN	IDH1	Isocitrate dehydrogenase [NADP] cytoplasmic	8305.77	12192.7	8947.04	7297.25	16881.8	7651.54	25323	12731.2	11983.7	8313	9739.72	12778.3	6982.71	10193.5	9794.63	11868.2	11944.5	8027.9	7468.79	7131.41	19362.8	13929.6	12398	16693.3	18348.8	7400.7	22855	5715.87	6223.1	7526.38
O75880	O75880;J3QL56	SCO1_HUMAN	SCO1	Protein SCO1 homolog, mitochondrial			3280.37	2114.14	3495.4	2538.74	2376.29	2729.91		2200.61	3308.32	2341.56	2100.33	2676.48			3367.57	2515.02	2432.33	3655.42	2330.09	2197.74	2966.3	2290.84	2708.31	3160.82	2356.4	1732.6	2159.07	2127.55
O75881	O75881	CP7B1_HUMAN	CYP7B1	Cytochrome P450 7B1				2369.02	10542.2	2117.39		16708.8			2568.93	2220.19			2406.84	1275.8	3087.23			1997.99		2978.82	2217.9	3965.71	4268.69			1489.21	1383.03	2084.54
O75909;O75909-4	O75909;O75909-1;O75909-2;O75909-4;G3V5E1;G3V2Q3;G3V235	CCNK-4_HUMAN;CCNK_HUMAN	CCNK	Cyclin-K		3302.48	4150.57	3332.95	3092.82	3752.5	3371.4	3177.99			4326.83	5035.58	3029.14	2747.85		2802.49	4092.88	3736.25			2643.98	4265.96	4555.72	2559.21	2791.49	4924.29	2737.49	3517.76	5054.15	7122.78
O75915	O75915	PRAF3_HUMAN	ARL6IP5	PRA1 family protein 3	17628.3	15509.2	18276.8	17492.5	23413.2	24407.8	13907.4	14116.8	18905.1	25133.8	17843.6	14403.1	18808.7	30655.2	21765.4	16989.6	19841.1	12724.6	29260.8	20585.5	21475.1	23851.1	19758.9	24148	23299.4	20779	25573.1	22911.3	18160	17350
O75923-10;O75923-11;O75923-12;O75923-13;O75923-14;O75923-8;O75923-9	O75923;O75923-15;O75923-10;O75923-11;O75923-12;O75923-13;O75923-14;O75923-2;O75923-3;O75923-4;O75923-5;O75923-6;O75923-7;O75923-8;O75923-9	DYSF-10_HUMAN;DYSF-11_HUMAN;DYSF-12_HUMAN;DYSF-13_HUMAN;DYSF-14_HUMAN;DYSF-8_HUMAN;DYSF-9_HUMAN	DYSF	Isoform of O75923, Isoform 10 of Dysferlin					2738.29	3422.95	3738.2	3293.74			2296.53	2609.31	3391.59				2194.55			2392.49	3206.44	3113.04	2121.86	3744.7	2831.58	2753.54		1260.87	1568.65	2809.12
O75934	O75934	SPF27_HUMAN	BCAS2	Pre-mRNA-splicing factor SPF27			7442.68	6849.9	5305.56	6279.02	3642.33		4236.95		10288.8	6599.62	7463.94	5546.17		8966.07	6659.03		3405.12	7384	5629.56	5684	6786.46	4984.13	4915.78	6822.59	5848.09	6340.69	7423.67	8923.48
O75935;O75935-2	O75935;A0A0A0MRV8;X6RCK5;X6RA56;X6RLR1;O75935-2;O75935-3	DCTN3-2_HUMAN;DCTN3_HUMAN	DCTN3	Dynactin subunit 3	7537.31	6593.88	4708.61	5950.53		7050.67	7126.41	4760.36		4059.34	3900.83	4638.59	8347.95	4399.39	3317	5950.51	6281.78	3556.18	5099.95	6851.97	5610.34	6474.27	5171.06	6056.78	6135.62	5228.21	6592.36	4700.09	4455.92	5116.41
O75936	O75936	BODG_HUMAN	BBOX1	Gamma-butyrobetaine dioxygenase											618517																5386.38
O75937	O75937	DNJC8_HUMAN	DNAJC8	DnaJ homolog subfamily C member 8	7113.45	4545.38	8753.58	7316.92	9064.44	8800	8775.88	6757.02	7798.1	7051.12	7259.68	7137.26	7614.81	7684.64	6455.59	9193.81	8503.26	5848.16	6148.77	7540.44	7508.91	6612.34	7735.82	6536.38	6998.31	8356.27	7274.71	8835.37	9799.32	8481.05
O75940	O75940	SPF30_HUMAN	SMNDC1	Survival of motor neuron-related-splicing factor 30			1944.33	2124.31		1956.96	2283.8	2481.95		1514.37	2151.77	1295.49	3020.54					2107.35	1877.41	2291.86	1716.32	1443.14	2239.14	1728.78	1575.09	2087.98	1916.51	1310.17	1921.49	1725
O75947	O75947	ATP5H_HUMAN	ATP5PD	ATP synthase subunit d, mitochondrial	8878.77	7487.86	7078.96	5810.74	6804.22	9179.08	9153.86	9046.82	7201.49	12785.4	8380.43	8359.15	7967.89	9872.28	9337.56	7765.67	8060.83	6672.04	10540.2	8053.67	12704.8	8096.09	11271.7	9005.06	10073.9	9271.03	10428.8	10004.3	8745.51	9108.22
O75955	O75955;O75955-2;A0A140T9W4;A0A140T9R1;A0A140T974	FLOT1_HUMAN	FLOT1	Flotillin-1	8842.65	6839.15	5187.33	5752.78	6276.37	8576.78	8255.25	8229.24	7909.57	4097.18	8767.14	8449.25	7201.27	5315.68	6569.06	5907.36	6710.1	5422.6	5639.37	9790.94	8812.26	12252	12303.3	6415.25	5457.64	8697.63	4813.52	5580.25	3202.74	4754.48
O75964	O75964;E9PN17;A0A3B3ITX4	ATP5L_HUMAN	ATP5MG	ATP synthase subunit g, mitochondrial	5986.71	9035.86	6954.81	8870.4	9182.8	8485.48	7602.63	7135.73	9329.95	8886.09	7496.14	9181.13	10756.8	10445.9	8996.99	7576.21	8558.61	7753.79	8710.57	10446.4	11336.9	9469.48	9202.63	9233.48	8855.65	9918.62	8538.78	10519.9	8904.94	7782.38
O76003	O76003	GLRX3_HUMAN	GLRX3	Glutaredoxin-3	2663	4127.26	4456.11	4432.18	3536.62	3834.65	5087.45	5156.23	4994.12	2695.22	4126.29	5478.24	2536.03	3353.59	4021.44	5169.34	3249.07	4861.2	3979.77	4037.77	4383.48	4356.66	4162.64	4804.97	4836.86	3316.32	4238.81	3410.85	6037.15	4767.37
O76009	O76009;A0A140TA62;Q15323;A0A140TA69	KT33A_HUMAN	KRT33A	Keratin, type I cuticular Ha3-I			2643.26		3718.17										14823.7	2000.66										5875.72
O76011	O76011;A0A140TA62;A0A140TA69	KRT34_HUMAN	KRT34	Keratin, type I cuticular Ha4															6604.14											2472.15
O76014	O76015;O76014	KRT37_HUMAN	KRT37	Keratin, type I cuticular Ha7			2357.71		11799.6		6150.24																				8356.05
O76021	O76021;I3L3C4;J3QSV6	RL1D1_HUMAN	RSL1D1	Ribosomal L1 domain-containing protein 1	7966.17	8314.97	17905.9	17158.5	14477.1	15458.7	11349.2	13148.7	13419.2	9364.9	15846.6	20505.5	17449.2	10008.8	9451.62	13199.3	14079.7	13667.1	10468.9	12055.7	12167.8	12811.1	14515.7	10579.1	9733.37	16170.4	9002.94	15604	20949.1	18443.2
O76031	O76031	CLPX_HUMAN	CLPX	ATP-dependent Clp protease ATP-binding subunit clpX-like, mitochondrial			2116.99	2529.38	2657.04	2070.29					1665.53	2490.07				3359.23	2462.15	2655.65			1960.85	2368.67	2104.51	1709.93	1643.13				2207.19	2074.31
O76062	O76062;H0YEN6;E9PS18;E9PLS9	ERG24_HUMAN	TM7SF2	Delta(14)-sterol reductase TM7SF2					2540.99		2173.27								3103.59		2538.73		1365.47			1151.41					3320.07			2019.99
O76094	O76094;O76094-2	SRP72_HUMAN	SRP72	Signal recognition particle subunit SRP72	3927.73		5967.45	5870.9	6226.86	6236.09	6304.05	6011.46		5477.83	5694.82	4752.16	5974.14	3783.7	6410.87	6825.06	4648.01	5323.74	4350.25	5547.36	5789.86	7841.04	6047.72	6171.76	5033.13	6626.26	4497.43	6275.68	7089.48	4617.37
O94760	O94760	DDAH1_HUMAN	DDAH1	N(G),N(G)-dimethylarginine dimethylaminohydrolase 1	3991.57	3071.94		1928.4			3199.16			2157.23		1582.22			4324.63		1970.36		1809.1		2528.98	1841.36			1518.93		4317.98			1749.2
O94766;O94766-2	O94766;O94766-2;G3V150;E9PNA1	B3GA3-2_HUMAN;B3GA3_HUMAN	B3GAT3	Galactosylgalactosylxylosylprotein 3-beta-glucuronosyltransferase 3			2191.34	1754.86		2294.28					1861.56	1806.51					1175.12		1521.59	3741.77		1578.44		1191.88	1395.54	2455.89		1459.32		1504.11
O94768	O94768;C9JZJ1	ST17B_HUMAN	STK17B	Serine/threonine-protein kinase 17B	1368.6	871611	2828.68	3547.53	3254.47	3290.84		1792.13			1958	2764.48	2155.13	1836.77		2955.91	2678.63	2554.31	1518.52	996675	1029.77	1372.8	2999.68	1754.3	1361.95	1672.4	2464.62	2192.97	2298.59	2166.9
O94776	O94776	MTA2_HUMAN	MTA2	Metastasis-associated protein MTA2	5069.42	7332.84	11287	11063.2	8988.11	9374.13	8223.8	8527.37	5502.96	5799.73	10986.8	11349.8	10446.8	7321.23	4728.14	9435.35	8746.85	8411.55	7250.33	8657.43	7290.93	7153.02	7604.92	6792.07	7061.18	9239.88	6724.44	9286.11	12389.4	11203.7
O94788;O94788-2;O94788-3;O94788-4	O94788;H0YMG7;H0YKL3;O94788-2;O94788-3;O94788-4	AL1A2-2_HUMAN;AL1A2-3_HUMAN;AL1A2-4_HUMAN;AL1A2_HUMAN	ALDH1A2	Retinal dehydrogenase 2	3360.2			1592.96		1614.36		1341.9			881354	994416				487834		677.77			2351.44	2084.46			2468.87				846.93
O94804	O94804	STK10_HUMAN	STK10	Serine/threonine-protein kinase 10	6950.66	6799.7	5405.57	6246.33	8310.51	7668.72	7437.53	7578.21	7179.28	5925.26	4629.39	6497.5	4949.19	7022.7	6426.04	7179.16	7990.81	6295.72	5947.28	6208.87	6273.9	5532.93	6088.36	6818.78	7081.43	5758.41	7590.05	7446.2	7188.66	8168.24
O94813;O94813-2;O94813-3	O94813;O94813-2;O94813-3;A0A087WYV5;X6R3P0	SLIT2-2_HUMAN;SLIT2-3_HUMAN;SLIT2_HUMAN	SLIT2	Slit homolog 2 protein	2577.82									2676.76								2058.04									4498.95			3800.92
O94822;O94822-2;O94822-3	O94822;O94822-2;O94822-3;H7BYG8;S4R3T2	LTN1-2_HUMAN;LTN1-3_HUMAN;LTN1_HUMAN	LTN1	E3 ubiquitin-protein ligase listerin											2084.73
O94826	O94826	TOM70_HUMAN	TOMM70	Mitochondrial import receptor subunit TOM70	3877.92	3317.94	3560.22	4570.65	3931.19	4587.61	4125.62	4238.81	2693.03	2906.79	4211.5	4404.5	3767.03	2483.49		3187.24	4161.03	2756.23	3438.26	3801.88	3706.52	4087.25	4477.36	3535.67	3483.08	4172.25	5111.76	3244.69	4079.52	3705.29
O94832	O94832;J3KRL0;K7EIG7;J3QRN6	MYO1D_HUMAN	MYO1D	Unconventional myosin-Id	5750.18	4936.19	2976.68	3816.01	6636.38	4615.7	3014.63	3368.43	3854.43	5133.62	3246.94	3523.51	4421.11	3509.33	4973.9	4442.37	5187.08	3166.18	5328.58	5116.9	4775.21	3664.8	4084.13	5719.78	4760.31	3358.7	4809.62	3643.03	1915.25	2771.76
O94851;O94851-1;O94851-3;O94851-4;O94851-5;O94851-6	O94851;O94851-1;O94851-3;O94851-4;O94851-5;O94851-6	MICA2-1_HUMAN;MICA2-3_HUMAN;MICA2-4_HUMAN;MICA2-5_HUMAN;MICA2-6_HUMAN;MICA2_HUMAN	MICAL2	[F-actin]-monooxygenase MICAL2			1028.05	683759	860645					1423.91	951962							1683.1				1119.43		760841	632281		1021.79		910266	514522
O94855;O94855-2	O94855;O94855-2;E9PC44;E9PDM8	SC24D-2_HUMAN;SC24D_HUMAN	SEC24D	Protein transport protein Sec24D			1648.66	1655.76	2268.48	1854.24	2141.65				2281.34	2028.67	1849.13	1594.72		1519.78	2272.93	2262.43	1518.06	1991	2516.04	2078.44	1850.93	2389.27	1994.47	2000.39		1309.59	1499.42	1537.73
O94874	O94874;O94874-2	UFL1_HUMAN	UFL1	E3 UFM1-protein ligase 1	7065.3	7420.56	6993.88	7827.37	7918.4	7803.63	6941.36	6901.47	8331.72	6976.46	7396.06	7694.97	6997.73	7594.73	7842.67	8227.37	10136	6256.35	7096.05	7772.98	7928.1	8364.72	7910.06	8242.4	6606.52	8367.01	6724.03	8764.43	7772.03	7898.13
O94880;O94880-2	O94880;A0A0U1RRH6;B4DG57;O94880-2	PHF14-2_HUMAN;PHF14_HUMAN	PHF14	PHD finger protein 14						1636.56							1960.04				2513.06		1282.57	1531.46	884832							1056.37	2020.16	2154.28
O94886	O94886	CSCL1_HUMAN	TMEM63A	CSC1-like protein 1				1053.4	1659.46	1745.69	1419.31	1470.33		885009	1146.18	1600.55	2351.42	2298.59	2312.05	2025.88	1164.64	1901.97	722061	2208.8	1647.4	2174.08	2266.75	2043.69	1766.27	2220.48	1548	1621.06		1645.24
O94901;O94901-9	O94901;C9JK55;H7C019;E9PHI4;O94901-2;O94901-3;O94901-5;O94901-6;O94901-7;O94901-9	SUN1-9_HUMAN;SUN1_HUMAN	SUN1	SUN domain-containing protein 1	6578.34	4139.84	1940.33	2022.95	2967.04	2774.68	3217.23	3547.4	4587.78	3655.51	2466.84	1982.45	3399.38	3533.21	2576.63	3289.15	2379.24	3172.5	5692.17	2961.94	2122.44	3004.94	2874.01	2754.49	2965.04	3620.78	4179.66	2014.33	1609.68	1737.61
O94903	O94903;E5RFX7;E5RG77	PLPHP_HUMAN	PLPBP	Pyridoxal phosphate homeostasis protein	7586.58	7114.11	6854.65	5831.68	5463.38	6106.94	6335.49	6293.54	6231.04	5856.94	5167.35	6394.73	5323.33	7768.16	7012.41	8370.05	7490.34	6145.8	6346.99	6015.02	6337.46	7155.71	6903.92	6695.58	7168.61	7958.21	5877.31	8578.29	6026.61	7549.86
O94905	O94905;E5RHW4;E5RJ09	ERLN2_HUMAN	ERLIN2	Erlin-2	3307.19		1775.04		2693.34	3671.94	3142	1567.04	2704.5	1708.29	2295.26			4707.54	5807.44	3340.5	2940.27		3053.13	3149.87	3470.36	2949.44	2626.37	3291.03	2079.2	3644.48	3630.51	1898.85	1225.71	1924.21
O94906;O94906-2	O94906;O94906-2	PRP6-2_HUMAN;PRP6_HUMAN	PRPF6	Pre-mRNA-processing factor 6	4691.62	5011.51	8085.12	9256.01	7433.01	8168.67	7187.83	6671.69	6789.74	6164.89	8818.25	8449.68	7920.99	6274.76	6005.39	7758.73	7745.16	5984.87	6018.72	6697.38	6919.76	6507.45	6592.41	5535.69	5517.07	8505.09	5302.6	7100.5	8907.76	8509.85
O94911;O94911-1	O94911;O94911-1;O94911-2;A0A0A0MSU4;K7ELK9	ABCA8-1_HUMAN;ABCA8_HUMAN	ABCA8	ABC-type organic anion transporter ABCA8		3711.39								1788.23				2564.52	3767.91											2619.88
O94913	O94913	PCF11_HUMAN	PCF11	Pre-mRNA cleavage complex 2 protein Pcf11											1351.39	1039.32													1458.92			1218.31	2039.51
O94915	O94915;A0A286YEZ9;H0Y9X0;A0A2C9F2R7	FRYL_HUMAN	FRYL	Protein furry homolog-like				1834.48		2579.45	1581.5			4506.08		2173.71		1411.54						1411.9		1966.86		1330.24	1538.85	1222.01	895.66	710746	1242.11	1757.4
O94919	O94919	ENDD1_HUMAN	ENDOD1	Endonuclease domain-containing 1 protein	11358.5	4622.2		3951.84	3658.47	4636.32	3963.91	3749.71	10193.1	4607.68	5351.53	4525.04	5096.84	4276.27	7226.31	4811.77	4485.82	4310.68	5941.36	5162.33	2787.81	4693.79	4853.51	4709.74	5139.53	5431.61	6770.35	2917.15	3100.97	3827.29
O94925-3	O94925;O94925-3;H7BZD1	GLSK-3_HUMAN	GLS	Isoform of O94925, Isoform 3 of Glutaminase kidney isoform, mitochondrial	10122.3	15167.5	15838	16967	10286	14239.6	16360.9	17075.2	8858.14	16048.3	14262.8	15148.2	17305.4	18641.5	8649.82	14966.8	17307.4	15254.2	17703	10595.9	17924	18337.1	14394.5	13550.2	15214.2	14758.1	15741.6	17254.3	16185	14071.3
O94956	O94956;O94956-2;O94956-3;O94956-4;A0A0A0MTF1;A0A024R5I4;E9PRW4	SO2B1_HUMAN	SLCO2B1	Solute carrier organic anion transporter family member 2B1				2155.27			2722.08				1412.95	2526.71					1565.19				2799.46	2227.56	2538.98	3690.53	3368.39				714.18	841024
O94966;O94966-3;O94966-4;O94966-5;O94966-6;O94966-7	O94966;E7ESU0;O94966-3;O94966-4;O94966-5;O94966-6;O94966-7	UBP19-3_HUMAN;UBP19-4_HUMAN;UBP19-5_HUMAN;UBP19-6_HUMAN;UBP19-7_HUMAN;UBP19_HUMAN	USP19	Ubiquitin carboxyl-terminal hydrolase 19			959601									1637.92																	860037
O94973;O94973-2	O94973;A0A0G2JQM1;A0A0G2JS82;O94973-2;O94973-3	AP2A2-2_HUMAN;AP2A2_HUMAN	AP2A2	AP-2 complex subunit alpha-2	7228.61	7972.74	7039.03	6330.18		6436.86	7163.32	7676.04	6921.06	7684.67	5677.96	6740.02	5623	4864.25	12641.2	6034.08	6002.97	8724.27	6010.21	7442.58	9799.64	6736.28	7010.87	10534.6	9561.16	6798.74	6392.25	4706.15	5451.04	3879.8
O94979;O94979-10;O94979-2;O94979-3;O94979-4;O94979-6;O94979-8;O94979-9	O94979;D6REX3;D6RHZ5;H0YAB3;H0Y9K1;H0Y8V7;O94979-2;O94979-3;O94979-4;O94979-5;O94979-6;O94979-7;O94979-8;O94979-9;O94979-10;H7BXG7	SC31A-10_HUMAN;SC31A-2_HUMAN;SC31A-3_HUMAN;SC31A-4_HUMAN;SC31A-6_HUMAN;SC31A-8_HUMAN;SC31A-9_HUMAN;SC31A_HUMAN	SEC31A	Protein transport protein Sec31A	6796.21	7319.87	5733.59	6052.45	7874.35	6383.87	7152	7176.7	6782.67	5433.79	5575.79	6161.91	4591.78	4626.61	6946.91	6939.88	6928.2	4593.33	4792.85	6299.05	7257.35	6536.22	6735.12	7882.12	7090.01	6442.28	6058.44	6031.89	4826.13	5946.89
O94985;O94985-2	O94985;Q5SR54;A0A3B3ITY6;O94985-2	CSTN1-2_HUMAN;CSTN1_HUMAN	CLSTN1	Calsyntenin-1		1901.52									582035				17986.3
O95071;O95071-2	O95071;O95071-2	UBR5-2_HUMAN;UBR5_HUMAN	UBR5	E3 ubiquitin-protein ligase UBR5	4656.57	1561.83	3919.21	4325.9	1892.19	2435.65	3464.19	3400.28	3619.32	4372.26	2996.53	4440.13	2944.63	3407.18		4984.54	4535.26	2672.99			4355.95	2741.73	2637.71	3485.04	4943.49	6199.68	2772.65	2795.32	3543.07	4421.74
O95104;O95104-2;O95104-3	Q9UPN6;O95104;A0A0A0MT33;O95104-2;O95104-3;Q9UPN6-2	SCAF4-2_HUMAN;SCAF4-3_HUMAN;SCAF4_HUMAN	SCAF4	SR-related and CTD-associated factor 4	2593.75		2405.57	2445.53	2163.77	3097.82	2741.73	2443.73			2159.12	3092.29	2776.19		2313.88	2268.14	2890.82		2113.29	1948.43	1894.42	1726.71	2060.86	1843.47	1596.32	2424.09	1256.06	1758.45	2128.37	2945.05
O95139	O95139;A0A087WZX2	NDUB6_HUMAN	NDUFB6	NADH dehydrogenase [ubiquinone] 1 beta subcomplex subunit 6	6636.92		5053.92	3792.41	5460.27	6055.86	3823.51	4395.89		5147.75	4700.64	4203.87	4681.74			5407.49	4577.58		4059.58	5884.93	3276.02	4177.33	3913.49	3980.58	4277.02	5679.28	4267.24	3930.36	3986.14	3862.13
O95140	O95140;A0A6Q8PFJ4;A0A6Q8PGA3;A0A6Q8PGS9;A0A6Q8PGV8;O95140-2	MFN2_HUMAN	MFN2	Mitofusin-2			2651.62	3087.82	2351.12	2832.96	3407.14	2477.86		1605.86	3890.67	3355.34		3220.77		3371.09	3999.51		5024.15	3346.88	4934.17	3353.05	2915.14	3335	2594.54	3935.61	2702.16	2540.2	2812.45	3400.24
O95163	O95163;A0A6Q8PFH9;A0A6Q8PFB7;A0A6Q8PG86;A0A6Q8PFN8;A0A6Q8PHA0;A0A6Q8PGW3;A0A6Q8PGR0;A0A6Q8PH48;A0A6Q8PEX6;A0A6Q8PF66;A0A6Q8PF69;A0A6Q8PHF4;A0A6Q8PHI5;A0A6Q8PHC9;F5H2T0	ELP1_HUMAN	ELP1	Elongator complex protein 1	3141.83	4997.01	2176.4	3030.6		2282.7	2375.72	4376.12		2907.7	2185.88	3639.37	5525.24		5495.06	3444.6					2259.44	2177.87		2276.23	2240.83	1452.88	1491.7	2528.62	2250.67	2776.77
O95166	O95166;I3L3J4;H6UMI1	GBRAP_HUMAN	GABARAP	Gamma-aminobutyric acid receptor-associated protein																							2372.85		1130.76
O95168;O95168-2	O95168;C9JXQ9;O95168-2;F2Z3P9	NDUB4-2_HUMAN;NDUB4_HUMAN	NDUFB4	NADH dehydrogenase [ubiquinone] 1 beta subcomplex subunit 4	9564.29	5608.06	6545.75	6513.92	9676.96	8609.43	9680.01	8231.41	2430.21	6078.29	8754.33	7750.9	10086.5	9665.02	6669.29	6765.96	8468.97	6799	10500.2	8504.1	9161	7515.78	7458.06	7858.13	7987.75	11192.6	8216.64	8956.49	6190.27	6086.14
O95169;O95169-2;O95169-3	O95169;O95169-2;O95169-3;E9PQ68;E9PIZ8;K9J7I2	NDUB8-2_HUMAN;NDUB8-3_HUMAN;NDUB8_HUMAN	NDUFB8	NADH dehydrogenase [ubiquinone] 1 beta subcomplex subunit 8, mitochondrial	3539.22		2363.34		4944	3935.31	4420.19	5271.56		3959.19		4146.61		4232.83	5734.89	2366.75	4401.27	3036.69	3162.82	3576.61		2940.11		4028.59		3529.9	3447.98	2356.54	3639.58	3596.94
O95178	O95178;C9IZW8;C9JXM4;H7C5B8	NDUB2_HUMAN	NDUFB2	NADH dehydrogenase [ubiquinone] 1 beta subcomplex subunit 2, mitochondrial			3793.64			3485.29				3825.11	5643.02	5295.67	4002.52	3375.69		4630.19		3737.76	2722.17			4481.54	2997.33	4700.2	3969	4882.32	2859.39	3718.1	3264.6	3311.69
O95182	O95182	NDUA7_HUMAN	NDUFA7	NADH dehydrogenase [ubiquinone] 1 alpha subcomplex subunit 7	5386.23	3602.72	3762.7	3586	5325.06	4810.39	4633.8	4094.39		4682.19	4211.93	5109.38	5450.95	5856.35	3518.57	4232.27	6042.17	2886.37	4573.3	5617.34	5405.27	4593.55	4423.21	5571.22	4289.92	5872.49	5375.57	6070.48	4256.26	4227.68
O95183	O95183	VAMP5_HUMAN	VAMP5	Vesicle-associated membrane protein 5	8418.57	7642.83	8957.25	6560.72	8358.26		11730.2	9759.26		4816.42	12482.6	6247.82	11878.2	4868.32	7683.64	9708.94	1787.04		8160.94	11846.8	11207.9	11574.8	8179.18	5607.74	6970.12		7943.05		7166.05	5900.09
O95197;O95197-2;O95197-3;O95197-4;O95197-7	O95197;O95197-2;O95197-3;O95197-4;O95197-7	RTN3-2_HUMAN;RTN3-3_HUMAN;RTN3-4_HUMAN;RTN3-7_HUMAN;RTN3_HUMAN	RTN3	Reticulon-3	5713.51		3564.99	4797.24	7708.76	6819.7	5316.07	4353.57	5654.65	3187.96	3675.1	3369.45	4352.57	3620.34		4342.02	3602.58	2801.09	4902.7	6510.65	5844.26	4754.57	6291.01	4668.27	5254.95	2864.72	5174.71	2504.38	2946.57	4857.27
O95202	O95202	LETM1_HUMAN	LETM1	Mitochondrial proton/calcium exchanger protein	2318.13		2543.42	3325.27	2944.55	3367.16	3164	3206.95	2037.96	2969	3285.76	4594.21	2866.13		3284.71	3051.7	3171.23	3732.8	3191.43	2815.45	3381.34	3624.93	3734.72	3639.18	3206.27	2550.36	2935.7	2893.89	2871.37	2761.57
O95218;O95218-2	O95218;O95218-2	ZRAB2-2_HUMAN;ZRAB2_HUMAN	ZRANB2	Zinc finger Ran-binding domain-containing protein 2	5025.97	5917.42	5100.83	8149.47	3807.76	6338.27	6168.76	4898.96		3597.53	3874.41	6942.54	3739.16	5683.23	4337.32	6602.67	6021.69	7135.27	4428.86	5386.78	4170.9	4079.05	4495.65	3957.52	4582.66	4492.8	6831.06	4907.72	5090.57	7523.44
O95219;O95219-2	O95219;O95219-2	SNX4-2_HUMAN;SNX4_HUMAN	SNX4	Sorting nexin-4																			1715.73		1705.41				2152.25				903997
O95232	O95232;J3KPP4;D6RHH0;D6RDI2;U3KQT3	LC7L3_HUMAN	LUC7L3	Luc7-like protein 3			3698.24	3827.16	3564.42	3622.66	4253.18	3858		2444.28	3901.24	3753.79	4157.88		3794.54		3405.99	5149.74	1381.5	2512.32	2655.58	1871.08	3100.72	1855.11	2520.58	3401.46	2775.37	2856.91	3920.65	2986.16
O95235	O95235;D6RBN1;D6R9E4	KI20A_HUMAN	KIF20A	Kinesin-like protein KIF20A			1875.01									1453.5											1204.02						1672.42	1414.13
O95236;O95236-2	O95236;O95236-2	APOL3-2_HUMAN;APOL3_HUMAN	APOL3	Apolipoprotein L3			6742.87	7318.23	4394.73	3698.28	8170.98	10062.4	5068.3		2852.51	3780.85	7021.7			3771.74	3773.09	6602.06	3602.53	4173.77	7891.15	5782.68	4750.22	3958.91	4216.37	3027.34	2074.96	3981.73	7955.61	6789.69
O95239;O95239-2	O95239;Q2VIQ3;O95239-2	KIF4A-2_HUMAN;KIF4A_HUMAN	KIF4A	Chromosome-associated kinesin KIF4A											1040.93		1965.88																2105.67	1910.78
O95248;O95248-4;O95248-5	O95248;O95248-4;O95248-5	MTMR5-4_HUMAN;MTMR5-5_HUMAN;MTMR5_HUMAN	SBF1	Myotubularin-related protein 5	2444.32		1607.26	1483.21			1803.49			2519.24	938516	2097.16		2093.74		1631.76	1753.38		3221.28		1357.63	1710.78		1728.83	1806.89	1214.53	1826.49	1998.97	1017.04	1499.88
O95251;O95251-2;O95251-4	O95251;A0A6Q8PHH2;O95251-2;O95251-4	KAT7-2_HUMAN;KAT7-4_HUMAN;KAT7_HUMAN	KAT7	Histone acetyltransferase KAT7			328812		1491.01	917041	713472	1158.83		1480.93	1236.44	416928	738497	1162.06		863268	721609					764026	769791			1108.25	1204.81	1160.88	973279	508.43
O95255;O95255-3	O95255;O95255-3;A0A0J9YVW5;A0A0G2JMG3;A0A8C8Q0G8	MRP6-3_HUMAN;MRP6_HUMAN	ABCC6	ATP-binding cassette sub-family C member 6																								14603.8		12111.2
O95260-2	O95260-2;F5GXE4	ATE1-2_HUMAN	ATE1	Isoform of O95260, Isoform ATE1-2 of Arginyl-tRNA--protein transferase 1										2221.35		1080.68							1907.33					1176.99	1729.28			1382.33		792669
O95292	O95292;O95292-2;E5RK64	VAPB_HUMAN	VAPB	Vesicle-associated membrane protein-associated protein B/C	4197.86	3263.65	2704.31	3204.41	5405.41	3745.08	4133.41	3467.11	3296.75	2925.82	2892.78	3377.21	3150.78		3949.27	4148.84	3032.38		3670.36	3724.53	2831.56	3299.09	3418.69	3531.45	3368.48	3179.9	3422.29	2696.38	2407.7	2851.21
O95294;O95294-2;O95294-3;O95294-4	O95294;O95294-2;O95294-3;O95294-4	RASL1-2_HUMAN;RASL1-3_HUMAN;RASL1-4_HUMAN;RASL1_HUMAN	RASAL1	RasGAP-activating-like protein 1					2046.1		1913.25																				3691.55
O95298	O95298;E9PQ53;O95298-2;O95298-3;E9PRJ5;E9PRQ4;E9PM14;A0A087WUM3;A0A087WY27	NDUC2_HUMAN	NDUFC2	NADH dehydrogenase [ubiquinone] 1 subunit C2	9808.94	7184.26	13323.1	13449.7	10546	15159.6	11830	13058.7	13928.8	12226.3	15918	10841.9	12757.4	12505.4	13802.9	13383	10874.5	10998.8	16351.3	9724.88	14028.8	11489.1	12752.5	12636.1	11930.8	16775.1	11772.1	13209.4	10258.4	9215.44
O95299	O95299;O95299-2;E7ESZ7;H7C2W5;H7C2X4;H7C1Y7;A0A7I2YQU0;A0A087WXC5;A0A7I2V327;A0A7I2V2N6;A0A7I2V2W9;A0A7I2V2X3;A0A7I2V438;A0A7I2V458;A0A7I2V419;A0A7I2V4N8;A0A7I2V594;A0A7I2V5B2;A0A7I2V5L0;A0A7I2V5U7	NDUAA_HUMAN	NDUFA10	NADH dehydrogenase [ubiquinone] 1 alpha subcomplex subunit 10, mitochondrial	3565.39	3404.05	1689.88	2438.93		2799.05	2492.28	2900.48		2466.27	2562.42	2406.67		2331.9		3439.31		3650.92	4321.68		3514.88	2352.4	3757.94	3378.8	3664.79	2719.36	3086.07	2957.98	2147.17	2870.25
O95302;O95302-3	O95302;O95302-3	FKBP9-3_HUMAN;FKBP9_HUMAN	FKBP9	Peptidyl-prolyl cis-trans isomerase FKBP9		4178.06	2449.28	3967.95	2717.87	2446.99	3281.3	3067.65		2999.8	2211.22		1858.35	3324.66	4409.43	4163.05	2782.28		3510.1	4942.43	2233.21	2029.69		4088.29	4012.37	3137.4	3023.81	1983.73	2124.51	2108.86
O95319;O95319-2;O95319-3;O95319-4;O95319-5	Q92879;O95319;O95319-2;O95319-3;O95319-4;O95319-5;E9PC62;A0A1B0GUN8;A0A1B0GU44;V9GYD9;A0A0J9YX66;V9GY47;A0A0J9YXK1;A0A0J9YXJ0;G5EA30;E9PSH0;E9PQK4;Q92879-2;Q92879-3;Q92879-4;Q92879-5;Q92879-6;Q5VZZ6;E9PKU1;F5H4Y5;F5H0D8	CELF2-2_HUMAN;CELF2-3_HUMAN;CELF2-4_HUMAN;CELF2-5_HUMAN;CELF2_HUMAN	CELF2	CUGBP Elav-like family member 2	3667.23	7515.27	7345.79	6544.49	6445.52	7314.27	6215.01	4839.99	5484.94	3658.11	5384.76	7678.35	6771.26	7569.53		6456.5	5021.2	7266.84	5092.36	5639.63	5369.25	5061.34	7064.07	5616.7	4860.98	5784.9	5102.22	5465.8	7395.58	9039.16
O95336	O95336;M0R261	6PGL_HUMAN	PGLS	6-phosphogluconolactonase	5174.24	7319.14	6145.13	5313.11	6616.65	6271.29	7158.79	5736.54	9100	9621.67	5693.45	6067.79	3122.83	6119.9	6650.36	6936.95	7295.53	4764.84	8154.52	5782.03	7724.85	9878.17	7915.26	7441.86	7590.65	4946.1	12809.5	7485.18	4818.06	4763.79
O95340;O95340-2	O95340;O95340-2	PAPS2-2_HUMAN;PAPS2_HUMAN	PAPSS2	Bifunctional 3'-phosphoadenosine 5'-phosphosulfate synthase 2				908577	1119.4		182879	1601.49			1057.95	1173.75			1957.78					1100.08	523241	980003	5556.35	1617.34	1394.38			631962	726832
O95347	O95347;O95347-2	SMC2_HUMAN	SMC2	Structural maintenance of chromosomes protein 2			5175.54	5117.51		2503.59	2772.01	2814.86	8092.47	3462	3862.39	3931.47	3218.32			4179.31	3031.64	5035.52		3015.9	2534.7	2067.86	2063.88	1718.96	1949.82			1382.27	5367.9	4322.73
O95352;O95352-3	O95352;O95352-2;O95352-3	ATG7-3_HUMAN;ATG7_HUMAN	ATG7	Ubiquitin-like modifier-activating enzyme ATG7		2265.77				1827.15	1188.52	2302.3									1681.27					1487.22	1399.07	1768.49	2082.53		1816.71		1505.95	1783.34
O95361;O95361-2;Q309B1	Q309B1;O95361;O95361-2;B3KP96	TR16L_HUMAN;TRI16-2_HUMAN;TRI16_HUMAN	TRIM16;TRIM16L	Tripartite motif-containing protein 16					2212.34					1114.33	564394											722332			961141					1079.96
O95363	O95363;A0A3B3ITR6	SYFM_HUMAN	FARS2	Phenylalanine--tRNA ligase, mitochondrial				2038.8		1981.81		1116.86			859329	1297.9					1509.81					1017.65	2286.54		1478.53		466.17	1024.25	1369.38	1573.74
O95372	O95372;Q5QPN5;Q5QPN9;Q5QPQ1;Q5QPQ2;Q5QPQ3	LYPA2_HUMAN	LYPLA2	Acyl-protein thioesterase 2	6038.37	5383.86	4458.29	3897.09	4863.89	6973.68	6570.83	5811.97		5778.47	3543.19	4135.58		7228.74	7267.48	6601.29	5912.03	8631.29	6869.57	4681.14	6183.69	5416.16	5495.99	6387.21	6807.74	5378.05	7652.82	8067.01	5160.86	6766.13
O95373	O95373	IPO7_HUMAN	IPO7	Importin-7			6448.38	6443.89	5171.51	4228.41	5441.57	6191.78	3472.8	4279.46	5425.55	6257.37	4155.29	4000.97		5439.46	4748.43	6027.66	5862.58	5034.12	4427.73	5325.46	4490.36	5272.11	4969.18	3239.5	2890.09	3893.32	5087.79	4727.31
O95379	O95379;D6RCM8;O95379-2;O95379-3;O95379-4	TFIP8_HUMAN	TNFAIP8	Tumor necrosis factor alpha-induced protein 8	2153.18		2584.7	3111.74	2816.01	2459.11	2700.18	3288.04		1913.66	3581.94	4014.65			3524.01	4730.89	4214.43		3331.6	2608.01	3042.95	2497.45	3635.16	3373.98	3230.68	2362.8	2650	2800.04	2617.51	4046.56
O95394;O95394-3;O95394-4	O95394;J3KN95;O95394-3;O95394-4;D6RIS6;D6RF77;D6RCQ8;H0Y987;A0A494C1Q4;A0A494C163;A0A494C1E2;A0A494C0G1;A0A494C099;A0A087WT27	AGM1-3_HUMAN;AGM1-4_HUMAN;AGM1_HUMAN	PGM3	Phosphoacetylglucosamine mutase	4055.04	5332.9	3479.85	4054.83		4508.92	3841.33	2859.99		5114.55	4312.99	3788.79	3452.91			4693.22	3119.59	4351.36	3131.44	3316.04	3850.51	4406.7	3238.42	4332.16	4906.6	3975.69	3111.55	2681.97	2006.54	1730.08
O95400	O95400	CD2B2_HUMAN	CD2BP2	CD2 antigen cytoplasmic tail-binding protein 2			4344.48	4549.45	5029.83	2709.93	3070.21	4108.98	4953	3765.17	3870.86	3451.85	3271	4030.82		3659.08	2541.32	4458.41	3734.16	3606.45	4255.29	3803.07	4098.35	3372.55	3567.43	3511.1	3358.52	4026.59	4980.77	4089.82
O95425;O95425-2;O95425-3;O95425-4	O95425;O95425-2;O95425-3;O95425-4;A0A0J9YWY6;A0A6I8PIX7	SVIL-2_HUMAN;SVIL-3_HUMAN;SVIL-4_HUMAN;SVIL_HUMAN	SVIL	Supervillin										1229.07							2304.84		1953.52			1757.97		1326.66
O95433	O95433;H0YJU2;G3V438	AHSA1_HUMAN	AHSA1	Activator of 90 kDa heat shock protein ATPase homolog 1	4661.85	6453.87	6477.73	6384.16	5814.97	4774.56	5578.4	5385.75	3602.4	2741.7	5285.88	6941.95	4256.95	4026.81		5267.65	3608.99	5826.23	1764.74	3405.96	3113.93	4827.25	4355.41	3339.97	4300.96	3653.91	2094.81	3078.76	4786.84	5321.71
O95453;O95453-2;O95453-3	O95453;H3BRK1;O95453-2;O95453-3;A0A494BZW7;A0A494BZU6;A0A494C002;A0A494C1K5;A0A494C1N1;A0A494C1G3;A0A494C0W0;A0A494C0K5;A0A494C0Q2;A0A494C0Q6;A0A494C156;A0A494C0P9;F5H1Z4	PARN-2_HUMAN;PARN-3_HUMAN;PARN_HUMAN	PARN	Poly(A)-specific ribonuclease PARN			3314.58	2086.66		3278.38	3000.16	2438.74			2146.92	3051.32				2375.6	3394.24	2761.56			2047.23	2018.97	4255.44	2892.12	1765.1			1098.85	2300.99	3031.59
O95456;O95456-2	O95456;O95456-2	PSMG1-2_HUMAN;PSMG1_HUMAN	PSMG1	Proteasome assembly chaperone 1			1441.25	1324.01		781261	1106.93				1375.82	1652.45					561297		1698.89		1011.9	823225	1283.57	997172	844985	1407.09	1110.09	754733	1967.57	1236.41
O95466;O95466-2;O95466-3	O95466;O95466-2;O95466-3	FMNL1-2_HUMAN;FMNL1-3_HUMAN;FMNL1_HUMAN	FMNL1	Formin-like protein 1	11161.2	13518	13442.2	13687.4	12368.7	14716.5	14853.4	14336.1	15765.2	11482.9	11084	12456.1	11757	13824.2	10973.2	13985.9	14530	11953.6	11330.3	12465.7	14647.5	10280.3	11957.9	14349.9	15112.8	12842.1	12963.7	13710.1	15207.5	14782.4
O95470	O95470	SGPL1_HUMAN	SGPL1	Sphingosine-1-phosphate lyase 1		2489.93		1145.55		1433.54	1380.19			1606.45	1908.4	1841.7				1807.07	1404.66				1205.27	829517	1546.88	1698.63	1441.37		1261.45	1315.15	1832.66	1385.22
O95478	O95478;A0A0A0MQZ6	NSA2_HUMAN	NSA2	Ribosome biogenesis protein NSA2 homolog		1899.6						563195							4062.22								1417.03						867025
O95479;O95479-2	O95479;O95479-2	G6PE-2_HUMAN;G6PE_HUMAN	H6PD	GDH/6PGL endoplasmic bifunctional protein	4048.65	3507.9	2237.75	2653.05	3687.78	3425.34	2699.12	2812.28	3686.81	3891.03	2371.68	2461.44	2411.52	4117.02	4050.57	2718.07	3014.69	2454.04	4132.01	4413.25	3182.91	2792.08	2928.14	3167.49	3545.05	2701.82	3612.43	2332.05	2132.64	2728.32
O95486	O95486;O95486-2	SC24A_HUMAN	SEC24A	Protein transport protein Sec24A			2975.63	2982.2		2261.35	5090.98	2922.35			3609.88	2436.06	2258.92			2789.24	3128.32	3395.31			3093.88	3023.98	2393.3	3183.77	2837.84	2751.61	1529.28	1444.68	1833.44	2174.7
O95502	O95502;A0A1X7SBT7	NPTXR_HUMAN	NPTXR	Neuronal pentraxin receptor															23341.1
O95562	O95562;Q5TIH2	SFT2B_HUMAN	SFT2D2	Vesicle transport protein SFT2B	877122					1390.61		1078.49				748.87								1241.83	1307.94		1191.35	1546.23	786416			766159	1043.24	969937
O95571	O95571	ETHE1_HUMAN	ETHE1	Persulfide dioxygenase ETHE1, mitochondrial	12532.9	11032.7	9746.91	9938.01	11754.6	15052.7	14243.6	15511.9	8662.13	16365.3	14239.1	14674.3	13974.3	15914.7	12476.7	11929.9	15386.8	9476.1	16808.8	12059.4	19831.7	22581.2	24148.7	17683.5	19187.6	15946.9	16077.4	12823.9	7963.52	9294.04
O95573	O95573;A0A7P0T8L6;A0A7P0T905;A0A7P0TB52;A0A7P0TBB1;A0A7P0TA76;H7BYZ7	ACSL3_HUMAN	ACSL3	Fatty acid CoA ligase Acsl3	1121.85		1354.87			2119.61	1725				1405.68	1049.11				1469.66			1336.87	1463.9	1220.47	1750.8	1899.12	1495.67	1252.36		1363.19	1109.95	1211.25	1530.5
O95602	O95602;B9ZVN9	RPA1_HUMAN	POLR1A	DNA-directed RNA polymerase I subunit RPA1			2580.58	1013.07							2058.17															1754.62		1096.51	1177.4	829283
O95630	O95630;C9JK83;A0A804HHU9;A0A804HI64;A0A804HIV0;A0A804HJ64;A0A804HIJ2;A0A804HIF8;A0A804HII8;A0A804HJS0;A0A804HJC8;A0A804HL27;A0A804HKA6;O95630-2	STABP_HUMAN	STAMBP	STAM-binding protein				5189.41			5142.9	5555.99						2894.96		3121.9	3565.28	5794.02			3244.71	2669.4		3284.44	3581.57	2196.05	4163.74	2710.36	3900.83	2396.93
O95639;O95639-2;O95639-3	O95639;B7Z7B0;C9JEV9;O95639-2;O95639-3	CPSF4-2_HUMAN;CPSF4-3_HUMAN;CPSF4_HUMAN	CPSF4	Cleavage and polyadenylation specificity factor subunit 4																												628766
O95671;O95671-2	O95671;O95671-2	ASML-2_HUMAN;ASML_HUMAN	ASMTL	Probable bifunctional dTTP/UTP pyrophosphatase/methyltransferase protein	3166.12		3073.27	4040.59	5437.49	2936.55	3759.2	3868.68		1968.25	2830.87	3088.12		3134.22					5281.08		2402.32			4082.13	4290.59		2434.39	2585.74	2704.48	3036.89
O95674	O95674	CDS2_HUMAN	CDS2	Phosphatidate cytidylyltransferase 2	4458.94	4834.68	4158.81	4146.67	4262.51	5565.09	3991.13	3849.85	3949.06	5815.26	3807.7	4603.55	5940.98	5941.79	4944.34	3723.97	3903.52	4887	5219.8	4376.98	5408.7	5562.41	4969.17	3614.55	5098.52	4801.85	5709.57	4776.86	3888.45	2850.32
O95696;O95696-2	O95696;J3KQ61;O95696-2	BRD1-2_HUMAN;BRD1_HUMAN	BRD1	Bromodomain-containing protein 1			1092.44	1660.28	682685	2219.71		2146.44			1554.41	1593.55	1402.47	1595.68	1026.05	1924.25	1586.21			1078.91	893793	857.08	1899.28	1089.89	999643	2598.05	1805.62	1360.52	1399.3	1973.23
O95716	O95716	RAB3D_HUMAN	RAB3D	Ras-related protein Rab-3D				551963		1774.61		2349.76	3231.93			1039.72				1933.05				2715.47		1469.49	2038.85	1446.01	1014.54	1730.84		699285	1199.68	1177.83
O95721	O95721	SNP29_HUMAN	SNAP29	Synaptosomal-associated protein 29	2255.06		2990.82	2720.31	4607.58	2400.89	3583.27	3245.78			2541.75	4272.13	1999.44	2405.97		2696.66	2556.45	3560.42		2995.19	3220.5	3642.66	3252.46	4166.03	3822.63	3152.25	3017.63	2290.02	2667.43	2702.49
O95747	O95747;C9JIG9	OXSR1_HUMAN	OXSR1	Serine/threonine-protein kinase OSR1	9633.3	11556.6	8710.16	7221.07	4842.06	6018.4	9808.25	8600.42	8057.07	7059.09	7926.26	7863.77	6027.58	7974.45	5975.62	6491.13	7548.43	9139.75	9663.53	8804.83	8728.72	8571.22	6307.88	8506.51	8675.19	6789.36	8527.53	9267.28	7383.83	6581.49
O95749	O95749;C9J6G3;C9J7M1;A0A2R8Y7P7;A0A2R8YE82	GGPPS_HUMAN	GGPS1	Geranylgeranyl pyrophosphate synthase							2191.3			3180.11														1473.98	1686.2			1700.99
O95757	O95757;E9PDE8	HS74L_HUMAN	HSPA4L	Heat shock 70 kDa protein 4L															10265.3								2124.88	1642.72
O95758;O95758-1;O95758-2;O95758-4;O95758-5;O95758-6	O95758;O95758-1;O95758-2;O95758-4;O95758-5;O95758-6;O95758-7;X6R242	PTBP3-1_HUMAN;PTBP3-2_HUMAN;PTBP3-4_HUMAN;PTBP3-5_HUMAN;PTBP3-6_HUMAN;PTBP3_HUMAN	PTBP3	Polypyrimidine tract-binding protein 3		6046.47	6967.19	3633.68		6922.76	5717.96	8403.22			6797.96	6365.11	8296.19	6017.65	2656.07	8430.46	7611.87	6797.98	7892.21	7000.39	5384.35	5922.97		5619.36	5949.89	7476.33	5205.05	7434.95	8310.39	8951.72
O95772;O95772-2	O95772;C9JPX5;C9JKL2;O95772-2	STR3N-2_HUMAN;STR3N_HUMAN	STARD3NL	STARD3 N-terminal-like protein				1989.16								1557.29				1841.4	1761.6				1994.3		1920.84	1365.19	1697.26			1310.62	1874.77	2060.65
O95777	O95777;C9JNV3;C9JIZ0;F2Z2Y6	LSM8_HUMAN	LSM8	U6 snRNA-associated Sm-like protein LSm8	7687.92	8375.31	13991.2	12828	13086.3	14263.7	12614.4	13254.3	12752	9318.93	13048.9	12717.5	13713	11312.5	6827.95	19212.4	16419.9	12280	12236.1	16536.8	12921.5	10793.1	12379	11378.1	11199.1	14598	15335.6	14396.2	13080.7	15400.7
O95782;O95782-2	O95782;O95782-2	AP2A1-2_HUMAN;AP2A1_HUMAN	AP2A1	AP-2 complex subunit alpha-1	9015.6	9166.45	8516.83	8820.59	9802.26	9309.6	9729.8	9157.74	11966.3	9655.33	9261.88	9515.88	8835.76	8326.69	9911.56	9179.67	10707.1	10857.6	9248.87	10336.5	12542.2	10357.4	10842.9	12833.1	13168.7	9965.44	9550.58	7816.3	7429.05	8012.51
O95785	O95785;A0A2R8YFV2;A0A669KAV7	WIZ_HUMAN	WIZ	Protein Wiz				635707		1426.06		1379.62			1283.87	1231.85					802929								815161			775957	730335	1203.37
O95786;O95786-2	O95786;O95786-2;B3KWW1;A2A376;A0A7P0TB70	DDX58-2_HUMAN;DDX58_HUMAN	DDX58	Antiviral innate immune response receptor RIG-I			3104.41		4365.18	3287.2	5578.45	6884.96	8631.31	2934.55	4060.74	3753.83	5512.12				3441.1	4463.33			4053.1	3889.78	4074.62	3383.48	3101.45		2468.04	2638.53	2715.13	2816.74
O95793;O95793-2	Q9NUL3;O95793;E7EVJ4;E7EVI1;E7EPX0;O95793-2;O95793-3;Q5JW30;Q9NUL3-2;Q9NUL3-3;Q9NUL3-4;Q9NUL3-6;Q9NUL3-7;Q9NUL3-8;E5RJN7	STAU1-2_HUMAN;STAU1_HUMAN	STAU1	Double-stranded RNA-binding protein Staufen homolog 1		2287.1	2760.44	1879.13			1470.34	2834.23		1018.41	2585.85	1394.23	2885.3			3783.13		3088.76		1887.38	2422.09	2463.06	2516.93	2430.58	2554.39	1885.52	2248.75	1346.76	1748.78	1209.62
O95801	O95801	TTC4_HUMAN	TTC4	Tetratricopeptide repeat protein 4			2926.84	2381.76			1115.52					2478.1				1848.93						1851.93					1336.27	1511.32	1563.07	1691.93
O95810	O95810	CAVN2_HUMAN	CAVIN2	Caveolae-associated protein 2	9890.93	10087.3			3526.25	3967.25			7724.34	6531.8	4411.59		2869.26	5206.05	6264.24	1987.22	3285.79	3367.85	7512.25	5389.01	3523.78	6341.77	5922.63	3569.59	2571.91	5043.7	5309.94	3328.24		2010.62
O95816	O95816;O95816-2	BAG2_HUMAN	BAG2	BAG family molecular chaperone regulator 2			2917.1	3065.08		1323.12	2874.81	1274.05			2143.64	3439	1633.79			1735.53	1955.06	4558.92	1201.68	1788.02		2492.48	1343.71	1307.78				1795.16	2598.33	2746.15
O95819;O95819-2;O95819-3;O95819-4;O95819-5;O95819-6;Q8N4C8;Q8N4C8-2;Q8N4C8-3;Q8N4C8-4;Q8N4C8-5	Q8N4C8;O95819;Q9UKE5;C9J840;E7EX83;Q8N4C8-2;Q8N4C8-3;Q8N4C8-4;Q8N4C8-5;A0A0D9SG62;A0A0D9SEY1;O95819-2;O95819-3;O95819-4;O95819-5;O95819-6;H7C360;H7C0P6;G5E948;Q9UKE5-4;Q9UKE5-5;Q9UKE5-6;Q9UKE5-7;Q9UKE5-8;Q9UKE5-2;Q9UKE5-3;E7EN19;E7ENQ1;G3XAA2	M4K4-2_HUMAN;M4K4-3_HUMAN;M4K4-4_HUMAN;M4K4-5_HUMAN;M4K4-6_HUMAN;M4K4_HUMAN;MINK1-2_HUMAN;MINK1-3_HUMAN;MINK1-4_HUMAN;MINK1-5_HUMAN;MINK1_HUMAN	MAP4K4;MINK1	Mitogen-activated protein kinase kinase kinase kinase 4				3410.63	3267.11	4130.93		3003.61	29865.7	4187.37	38157.2	3389.14		4267.34		4916.48	29853.6		3265.69		8373.3	3701.93	3815.13	4741.57	4120.49	4535.55	4169.42	3956.02	3088.55	2551.41
O95831	O95831;A0A6Q8PFM5;A0A6Q8PFA7;A0A6Q8PFE1;A0A7I2RLJ8;A0A6Q8PFS4;A0A6Q8PFW2;A0A6Q8PFQ8;A0A6Q8PG15;A0A6Q8PHJ9;A0A6Q8PHC0;A0A7I2PK44;O95831-3;O95831-4	AIFM1_HUMAN	AIFM1	Apoptosis-inducing factor 1, mitochondrial	7852.78	6326.26	7679.92	6963.27	8174.95	8880.9	7455.67	7543.67	11353	8437.68	8364.7	7544.73	8927.38	8445.67	7986.68	9519.77	7909.43	5387.47	9141.53	9091.35	8459.17	8058.96	8940.88	8926.48	8437.88	10560.8	9450.43	8185.61	7244.08	7622.29
O95834;O95834-2;O95834-3	O95834;K7EII6;K7EIK7;C9JRL6;K7EKG3;O95834-2;O95834-3;A0A0C4DGQ7	EMAL2-2_HUMAN;EMAL2-3_HUMAN;EMAL2_HUMAN	EML2	Echinoderm microtubule-associated protein-like 2	5344.67	6876.92	4497.88	2222.58	3179.27	5543.59	4480.99	6330.66	11398.9	5168.38	3931.3	3525.51	4162.54	6047.64	7686.49	3423.46	3836.66	4992.86	6744.06	3314.76	5133.48	4727.29	4955.79	4577.09	4717.83	3418.38	8839.08	4892.97	2268.67	2410.86
O95861;O95861-2;O95861-4	O95861;A6NF51;F8VZG4;F8VVW8;F8W1J0;O95861-4;O95861-2	BPNT1-2_HUMAN;BPNT1-4_HUMAN;BPNT1_HUMAN	BPNT1	3'(2'),5'-bisphosphate nucleotidase 1				1784.98	3294.41	1978.68				1826.87	2095.85	1828.51				1880	1935.23	2178.4	1948.52	2436.95		2303.84	2048.71	2846.87	2079.54		3670.68	1992.12	2112.53	2030.94
O95865	O95865;H0Y7N1;Q5SSV3;Q5SRR8;A0A140T971	DDAH2_HUMAN	DDAH2	N(G),N(G)-dimethylarginine dimethylaminohydrolase 2	9181.28	7430.97	3757.46	3863.92	8287.66	4094.3	6371.78	4789.9	7837.69	10456.4	4074.7	4111.45	3489.89	8003.6	10025.5	5645.95	5412.56	4624.46	10293.3	5504.78	6659.96	8908.11	8076.84	5695.9	6352.71	7603.42	20541.6	4558.85	3201.18	3824.24
O95867	O95867;G3V1A8	LY66C_HUMAN	LY6G6C	Lymphocyte antigen 6 complex locus protein G6c					2889.51																						3711.02
O95870;O95870-2	O95870;A0A0G2JJD3;O95870-2	ABHGA-2_HUMAN;ABHGA_HUMAN	ABHD16A	Phosphatidylserine lipase ABHD16A	2223.97	2045.55	1649.89	1912.42		2110.29	1908.08	1968.5		1577.67	1964.72	2426.27	2700.8	1930.84		2880.93	2410.04	3317.45	1717.75	2717.1	2382.64	2794.98	2046.73	1880.37	1516.95	3076.48	1464.49	931536	1763.39	2053.79
O95881	O95881	TXD12_HUMAN	TXNDC12	Thioredoxin domain-containing protein 12			3689.33		3974.28	6139.78	6016.27	5847.76		5939.91	5996.47	6454.25		7754.55	4839.14	7271.28	7863.18	4978.88	7848.27	5511.01	8213.82	8024.73	8355.62	7734.33		3806.35	7354.3	6645.02	6817.98
O95969	O95969	SG1D2_HUMAN	SCGB1D2	Secretoglobin family 1D member 2			4279.19		18390.8		1295.65								3283.33	2096.97						1537.18					2372.17	1203.93		1153.74
O95995;O95995-2	O95995;H3BP65;O95995-2	DRC4-2_HUMAN;DRC4_HUMAN	GAS8	Dynein regulatory complex subunit 4	4441.51		3926.7				3748.54	4391.57		4634.32	2281.78		4443.55			3223.44	3243.02	6912.05	5231.54					2166.96	2372.16	4105.75		1494.94
O96000	O96000;H3BPJ9	NDUBA_HUMAN	NDUFB10	NADH dehydrogenase [ubiquinone] 1 beta subcomplex subunit 10	3388.57	3087.77	3458.64	3784.91	3770.85	4159.26	3675.2	4532.57	2641.34	4680.89	3585.96	3821.32	3160	4357.96	5398.15	3049.94	4942.22	3685.15	3450.36	4224.42	4109.44	3641.04	3016.49	3533.08	3858.13	4866.86	3478.7	3922.03	2782.85	3461.05
O96005;O96005-3;O96005-4	O96005;K7EJ16;O96005-3;O96005-4	CLPT1-3_HUMAN;CLPT1-4_HUMAN;CLPT1_HUMAN	CLPTM1	Cleft lip and palate transmembrane protein 1						1139.99		1000.87			1607.47	1977.65									1799.37	1632.89	2067.22	1435.71	1468.41			988668	995784	1952.55
O96008;O96008-2	O96008;K7EJ57;O96008-2;K7EKG4	TOM40-2_HUMAN;TOM40_HUMAN	TOMM40	Mitochondrial import receptor subunit TOM40 homolog										750902						822927									444814			696167	848155	828201
O96011	O96011;O96011-2;H7C3V6	PX11B_HUMAN	PEX11B	Peroxisomal membrane protein 11B			629054									1308.9		1691.7		1690.48	1276.94					1208.45		1631.19	1169.91	3146.7		1318.28
O96019;O96019-2	O96019;C9JQT2;H7C5S0;O96019-2	ACL6A-2_HUMAN;ACL6A_HUMAN	ACTL6A	Actin-like protein 6A	3196.77		4776.99	4074.84	3556.75	5197.53	3834.12	4436.59	4796.86	2854.03	5276.57	4612.34	3575.34	4304.09	3962.89	3734.98	4212.9	3981.66	3908.76	5628.58	4138.37	3188.6	3737.25	3837.44	3443.11	4955.36	4813.66	4375.19	5333.09	4819.9
P00167;P00167-2	P00167;P00167-2;P00167-3	CYB5-2_HUMAN;CYB5_HUMAN	CYB5A	Cytochrome b5	3744.92	2825.06	3886.75	1842.1		2332.02	2215.77	1001.45		2587.26	1911.94	2293.54	2322.84	2530.12	3616.88	4815.27	2217.32	1098.9		3575.19	2502.6	3121.58	2872.73	2151.82	2287.66	2097.47	2600.56	1882.47	1810.07	2780.64
P00325	P07327;P00325;P00326;V9HW50;D6RHZ6;P00325-2	ADH1B_HUMAN	ADH1B	All-trans-retinol dehydrogenase [NAD(+)] ADH1B	54339.1	39924.8	11460.1	15357.4	22410.1	22262.9	31343.4	27498.1	30506.6	96506.3	11726.6	13847.6	39899.9	62240.7	62662.5	40688.6	37340.8	22607.5	64238.3	46476	48949.1	32177	19481.9	27724.6	21250.2	26073.6	49291.2	37094.5	24719.3	28789
P00338;P00338-3	P00338;P00338-3;P00338-4	LDHA-3_HUMAN;LDHA_HUMAN	LDHA	L-lactate dehydrogenase A chain	107437	112684	129464	125309	98755.9	111799	133839	125335	95933.1	118302	129014	134638	92549.5	104423	80419.8	126306	134968	121165	117834	95015	152464	149671	138253	189765	189465	80104.9	115700	131120	150074	125440
P00352	P00352	AL1A1_HUMAN	ALDH1A1	Aldehyde dehydrogenase 1A1	7214	5651.63	1149.87		3032.45		3082.89		4233.69	6116.06	3308.62	3174.24	2730.14	3913.32	4511.19	2356.44	8851.15	3382.57	4112.42		3487.69	2464.09	3171.69	2628.84	2542.77		2990.31	1971.55	904438	2021.34
P00367	P00367;P49448;A0A804HJZ0;A0A804HJD7;A0A804HKE0;P00367-3	DHE3_HUMAN	GLUD1	Glutamate dehydrogenase 1, mitochondrial	23293	20607.6	11540.3	12677.9	16037.2	16091.1	20190.4	18262.9	21697	26077.3	15961.9	14237.6	20210.2	26394.5	20518.5	18485.1	18163.9	12326.3	27420.2	20635.4	21331.4	19224.2	18244.6	25176.6	24579.5	21069.6	27855.1	21789.7	11195.5	13627.3
P00374;P00374-2	P00374;P00374-2;B4DM58	DYR-2_HUMAN;DYR_HUMAN	DHFR	Dihydrofolate reductase			3059.01	3624.77			5753.88	7188.58			6698.61	6738.39				2291.09					3678.6	1167.09	1837.43	1176.88	2467.03				4977.21	5187.32
P00387;P00387-2;P00387-3	P00387;P00387-2;P00387-3;B1AHF3	NB5R3-2_HUMAN;NB5R3-3_HUMAN;NB5R3_HUMAN	CYB5R3	NADH-cytochrome b5 reductase 3	22929	19627.5	13765.9	16148.2	18603.2	25821.1	19360.8	16618.5	28732.6	23896.6	19924.3	18496.8	21421.2	24756.4	22811.4	18731.5	23325.4	10545.8	24610.1	28715.2	25060.4	24468.4	23592.2	28597.3	25727.2	20036.4	28264.7	21492.7	15219.3	20586.9
P00390;P00390-2;P00390-3	P00390;P00390-2;P00390-3;P00390-4;P00390-5	GSHR-2_HUMAN;GSHR-3_HUMAN;GSHR_HUMAN	GSR	Glutathione reductase, mitochondrial	9398.13	10450	6365.01	6200.88	12151.8	8863.56	10982.7	8690.58	8498.34	10993.2	6181.78	6468.74	6848.94	11088.4	8621.4	8856.19	8063.32	6117.94	10876.7	8538.78	9123.5	9366.7	11029	8963.8	8042.27	8594.19	13320.3	10586.7	6336.51	6384.63
P00403	P00403	COX2_HUMAN	MT-CO2	Cytochrome c oxidase subunit 2	61817.1	69275.9	63266.6	68014.3	57568.7	81705.7	75274.7	65061.9	73448.2	74597.4	66365.9	57137.1	71796.3	89975.7	59425.3	79710	76776.2	53381.4	105038	70544.1	92454	80602.1	64069.1	79819.4	63317.4	81001.3	68295	84138.5	61790.7	62447.5
P00414	P00414	COX3_HUMAN	MT-CO3	Cytochrome c oxidase subunit 3			1716.84	787.36	1755.15	1308.75	1580.93	824814		1684.32	624093	398946	1834.72			217741			727698	588703	1278.09	1518.75	1234.33	1644.28	1236.99	394676	1697.55	1530.68	1403.6
P00441	P00441;H7BYH4	SODC_HUMAN	SOD1	Superoxide dismutase [Cu-Zn]	14052.1	8315.97	8099.33	7292.56	21457.5	10470.5	23217.4	8672.53	11932.9	12414	7105.66	6850.29	7797.01	17524.9	28916.3	12080.9	7914.9	8253.5	13682.7	10482.5	11334.3	9745.72	9050.7	8627.27	8605.67	7064.7	33437.1	11790.4	7341.4	6691.88
P00450	P00450;H7C5N5;H7C5R1;E9PFZ2	CERU_HUMAN	CP	Ceruloplasmin	9739.99	11438.1	5262.28	5009.43	7293.32	6397.97	7911.2	9485.95		8625.2	10274.8	7365.45	2988.4	4045.92	39562.1	4294.09	4978.91	7190.94	8494.84	12738.3	4892.62	5805.38	4204.3	8682.56	8174.31	11699.4	9749.82	3788.67	4012.89	4291
P00488	P00488	F13A_HUMAN	F13A1	Coagulation factor XIII A chain	94869.6	89392.8	40291.7	43865.4	35636.8	34759.1	53915.6	50322.7	66632.5	81448.8	54507.6	69077.1	53117.3	72601.8	85006.4	66852.8	59338.3	38281.4	68584.7	63230.6	56767	82485.5	75468.9	163028	150290	38927	80306.7	34924.9	35824.2	37804.9
P00491	P00491	PNPH_HUMAN	PNP	Purine nucleoside phosphorylase	3999.2	6468.26	6339.54	4744.4	11499.3	4624.1	8305.44	4860.79		5346.59	5215.57	4141.19	4063.73	4862.26	4902.13	2705.15	3854.7	3478.49	6142.38	4294.27	4807.05	6668.89	5658.42	4876.89	5210.19	4064	10871.5	4714.92	3691.64	3189.68
P00492	P00492	HPRT_HUMAN	HPRT1	Hypoxanthine-guanine phosphoribosyltransferase	1195.75	2811.36	1025.09	851255	1663.41	1991.06	2187.96	1639.45			1489.3	1321.43		805238	1463.66	1727.23		1807.06	1518.9			1372.49	2972.58	1565.7	1644.78		2455.67	727426	968816	1315.85
P00505	P00505;P00505-2	AATM_HUMAN	GOT2	Aspartate aminotransferase, mitochondrial	16634.7	17401.4	18824.8	16972.6	13411.8	17502.1	19658.9	17213.4	15106.3	20095.6	18799.6	18430.7	18600.3	21028	19345.6	15452.5	19132.6	15959.4	23096.7	17587.6	17958.4	16767.3	15946	17661.1	18731.5	18401.3	20887.4	22699	14937.5	15143.3
P00533	P00533;P00533-2;P00533-3;P00533-4;Q504U8;C9JYS6;E9PFD7	EGFR_HUMAN	EGFR	Epidermal growth factor receptor								550875			1234.38			993569						1406.01		733217			943268		955952
P00558	P00558;P00558-2	PGK1_HUMAN	PGK1	Phosphoglycerate kinase 1	50543.9	64841.5	50214	48445.4	68962.3	62282.7	73390.3	76201.1	45181	76568	49924.6	55689.4	39724.6	67523.9	61195.6	55179.7	59098.3	46704.5	62284.1	47019.4	76866.2	77822.8	78984.8	73636.9	78715	44178.4	102594	83436	53473.8	49620
P00568	P00568;Q5T9B7	KAD1_HUMAN	AK1	Adenylate kinase isoenzyme 1	3043.46				2004.63	1967.2	1200.75	1978.82		3411.72	1684.05	1668.58	1739.93		3965.27	2279.45	2392.85		2553.47	2988.63	2215.4	1374.21		1544.44	1366.35	3151.15	1960.55	928787	1230.39
P00734	P00734;E9PIT3	THRB_HUMAN	F2	Prothrombin	4604.8	4441		2294.55		3355.3	2728.66	5331.86		3426.7	2005.93	2635.53		2798.5	11274.7		3379.48		3733.09	6021.28		1053.11		1960.11	2598.36	5657.8	6182.57	842125	1700.98	2051.43
P00736	P00736;B4DPQ0;A0A3B3ISR2;F5H2D0	C1R_HUMAN	C1R	Complement C1r subcomponent			2824.29	2391.62	5949.47	3349.13	2160.88	3822.09	6066.77	3229.35	4888.14	4026.83	4095.32		15202.2	2856.86				5024.04	3706.58		2120.96	7649.82	6494.3	4851.44	4754.95	2894.23	3954.4	3040.98
P00738	P00738;P00738-2;H3BS21;H0Y300;J3QLC9;A0A087WU08;J3QR68;A0A0C4DGL8	HPT_HUMAN	HP	Haptoglobin	38767.9	54170.6	38385.4	57400.3	35387.8	44901.5	15184.8	33758.9	21384	34236	51175.8	53981.8		24429.3	276450	20916.5	24724.6		24995.1	60115.9	54020.1	69901.9	50937.8	37661.1	37452.8	25406	68269.2	25192.6	35055.6	36507.2
P00740;P00740-2	P00740;P00740-2	FA9-2_HUMAN;FA9_HUMAN	F9	Coagulation factor IX	5645.07		1490.17	1995.91	2382.1	2574.51		1979.44				1208.76			3244.34				1297.27	2266.4		1684.26				3840.01	2588.62	2261.39	1429.63	1420.66
P00746	P00746;K7ERG9	CFAD_HUMAN	CFD	Complement factor D	4551.09	3537.34	1818.9			1706.62		1086.61	4027.23	4044.82	3476.01	3093.26	4751.43	1756.86	7904.12		2851.61		3585.24	1935.55	2069.66	1529.21	860435	1627.69	1360.51	2326.85	3778.26	1081.4	1359.38	1655.14
P00747	P00747	PLMN_HUMAN	PLG	Plasminogen	11038.8	6971.27	6474.56	5725.72	6898.14	10842	8545.24	14507.4	8479.27	7322.54	7567.77	4699.8	4473.45	6413.46	33210.2	5852.5	8481.79	5244.52	6837.29	17895.9	3866.63	1791.7	2149	4560.31	4107.87	16289.8	10489.5	4792.66	4769.03	5679.32
P00748	P00748	FA12_HUMAN	F12	Coagulation factor XII			1334.41	1994.01	2201.15	3596.66	2106.89	3386.05	4858.36		3508.22	3536.66		4038.87	7629.29										1627.71	4502.44	4930.96	1897.12	1436.95	1508.78
P00751	P00751;P00751-2;A0A0G2JH38;B4E1Z4;E7ETN3	CFAB_HUMAN	CFB	Complement factor B	12402.5	11322.3	5636.68	7189.27	5573.48	6870.42	5408.8	7807.02	9012.38	7136.84	6983.78	7030.4	1999.19	5833.07	68764	3851.67	4091.55	5890.07	6920.65	11539.6	3177.04	5983.79	4674.73	8046.7	6534.5	10383.1	10260.7	4901.41	5222.93	5383.73
P00813	P00813;F5GXW0	ADA_HUMAN	ADA	Adenosine deaminase			2309.69	2780.8	3412.3	1893.52		1354.57			2434.09	2516.27	2882.02			2271.73	1685.46	4498.67		674476				1951.36	2076.88	1665.09	2047.01	1681.29	2843.73	3178.24
P00846	P00846	ATP6_HUMAN	MT-ATP6	ATP synthase subunit a		1018.64	974723	1698.95	1632.39	1544.82	1171.5			1359.84	1556.69	1456.11	1154.59	437875		1527.27	1900.27	1486.8	1971.14	1043.03	1635.86	1433.74	1607.4	1702.14	1576.26	1044.84	1248.79	1488.36	1331.45	878005
P00915	P00915;H0YBE2;E5RIF9;E5RJI8;E5RJF6;E5RG81;E5RG43;E5RH81;E5RHP7;E5RFE7	CAH1_HUMAN	CA1	Carbonic anhydrase 1	19306.1	8319.66	3211.73	7497.65	14356.4	6809.37	4311.87	3994.38	4616.23	7915.86	28027.2	23911	4743.93	11493.3	18648.2		3908.44	14233.4	8982.6	4469.78	1575.95	9448.24	10589.2	6330.59	2018.98		4641.07	2214.48	2328.4	3378.01
P00918	P00918	CAH2_HUMAN	CA2	Carbonic anhydrase 2	4242.26		2702.72	2256.35	3840.55	2773.58	1553.26	2041.64		3270.9	9418.77	7460.1	4941.81		4738.38		2750.32	5473.18	3458.16	3333.36	1432.26	2326.03	2459.79	1383.25		2154.68	1894.51
P00966	P00966;Q5T6L5;Q5T6L6	ASSY_HUMAN	ASS1	Argininosuccinate synthase	11839.2	6241.94	4656.35	5173.02	4579.36	6943.69	6685.26	9898.27	5236.7	5049.34	10121.5	6374.54	4324.22	4694.28	6150.12	3631.72	4656.14	4253.93	4234.86	8026.95	8506.23	5416.74	3575.96	6299.87	4816.95	4695.16	4525.69	4312.02	3089.59	3022.95
P00973;P00973-2;P00973-3;P00973-4	P00973;P00973-2;P00973-3;P00973-4;H0YIB8;A0A7P0T8E1;F8VPW7;A0A7P0T879;A0A7P0T854;A0A7P0TBG0;A0A7P0TB35;A0A7P0Z444;A0A7P0Z4B6;S4R467;S4R3A5	OAS1-2_HUMAN;OAS1-3_HUMAN;OAS1-4_HUMAN;OAS1_HUMAN	OAS1	2'-5'-oligoadenylate synthase 1							3919.71	4984.06					4951.84									2656.04	2703.57	2482.12
P01008	P01008	ANT3_HUMAN	SERPINC1	Antithrombin-III	19103.8	19656.1	4067.65	8577.77	5798.07	9731.72	3232.73	5670.11		9867.46	5622.69	7599.84		6197.48	51801.4		5992.75		7099.96	9149.97	5442.6	4839.71	4647.23	6230.52	7135.71	5889.03	17635.2	3469.92	3145.57	4774.49
P01009	P01009;A0A0G2JRN3;P01009-2;P01009-3;A0A024R6I7	A1AT_HUMAN	SERPINA1	Alpha-1-antitrypsin	49754.8	59284.8	11687.6	18908.2	14501.6	15812.9	15366.5	25296.6	16009.8	25451.4	30778.6	26529	9258.96	12433.6	454126	9791.7	12783.3	25251.8	28926.9	31984.4	13719.5	25124.4	21586.1	32801.6	29265.7	9298.08	58348	15319.1	11415.7	11427.1
P01011	P01011;G3V595	AACT_HUMAN	SERPINA3	Alpha-1-antichymotrypsin	46103.4	42273.5	18545.4	26379.6	20989.9	25750.3	24368	34236.8	28080.1	30135	237803	170930	38794.8	17159.4	317785	18550.6	23731.2	38088.1	19066.5	65133.8	39958.7	79022.3	52994.5	32143.4	31850	53568.1	46021.6	11065.4	28363	24033.4
P01019	P01019;A0A7P0T9S6;A0A7P0T8D1;A0A7P0TBH1;A0A7P0TA52;A0A7P0TAP4;A0A7P0Z441	ANGT_HUMAN	AGT	Angiotensinogen	2644.29	5744.14		5544.86		2102.71	2351.55	4113.7		1781.07	2689.56	1212.7			74202.2	1291.32		2560.01	3017.67	2009.96		4859.31	3365.09		1151.32	3021.83	3760.56	1236.79
P01023	P20742;P01023;P20742-2	A2MG_HUMAN	A2M	Alpha-2-macroglobulin	39715.2	46257.1	14266.3	19368.5	12955.3	14840.5	16045	18807.9	20452.8	14912.1	14632.3	14279.7	5807.71	7733.52	87922.1	5580.79	9975.66	18754.8	16052.4	18307.9	7985.41	9638.8	7347.13	30227.2	28514.2	16474.5	43687.3	13434.7	7543.98	9133.61
P01024	P01024	CO3_HUMAN	C3	Complement C3	33691.8	33957.7	22623.8	26050.6	31528.1	36526.7	24754.1	27304	28337.3	28548.3	39509.7	31889.5	12521.4	20562.8	136468	13104.3	17617.7	11172.9	21987.5	51679.6	14806.3	12671.6	7985.16	31072.8	29249.2	33303.4	39608.5	24346.2	20837	18765.7
P01031	P01031	CO5_HUMAN	C5	Complement C5	4822.3	6357.86	3135.07	3050.18	3337.12	4051.87	3190.39	4612.32		4411.2	6048.16	4756.87	2620.62		12462		3983.57			5457.01				3670.21	3656.34	5786.53	5166.22	2687.09	2353.17	2177.43
P01033	P01033;Q5H9A7;Q5H9B4;Q5H9B5	TIMP1_HUMAN	TIMP1	Metalloproteinase inhibitor 1					2504.26			1295.16			1155.78				8556.46							4965.13	1861.09			3028.03		2203.91
P01034	P01034	CYTC_HUMAN	CST3	Cystatin-C	2356.33	3456.74	1984.49	3262.92	3118.86	4258.33	2992.48	12013.3	4440.9	2950.13	5493.12	4530.95	3115.66	2328.15	429489	2924.04	2940.95		2560.89	3547.24	5634.65	2208	1888.74	3609.5	3350.89	3798.74	2744.11	2791.02	3266.47	3873.52
P01040	P01040;C9J0E4	CYTA_HUMAN	CSTA	Cystatin-A	9433.66	10936.4	41369.6	6845.12	338239	9572.61	266443	7823.31	17556.3	8371.42	15616.1	5650.11	5973.77	24636.5	23275.1	7868.6	5125.14	6643.26	6177.04	6216.45	6859.78	19828.8	7506.23	15942.1	9268.19	12125.8	369893	27522.7	4271.12	5630.26
P01042-2	P01042;P01042-2;P01042-3	KNG1-2_HUMAN	KNG1	Isoform of P01042, Isoform LMW of Kininogen-1	12870.7	12310.5	2913.71	3221.92	2953.33	5392.11	4347.24	4966.89		6946.36	7606.01	6131.18		6164.52	31324.9	2304.42	3688.71	5742.48	6320.64	7303.56		2260.56		5188.58	3954.4	8661.28	10101.3	3072.92	2399.94	2002.3
P01111	P01116;P01111;P01116-2	RASN_HUMAN	NRAS	GTPase NRas	8561.83	14666.5	5226.53	9402.31	6141.11	7700.23	6222.97	5478.17	6719.55	6674.76	7453.68	8904.92	5917.67	6274.25	7552.36	4643.65	7530.71	6272.43	6207.79	7076.11	6824.61	8533.62	5403.37	8425.88	8023.41	6115.55	6604.78	5955.7	6704.88	6821.55
P01116-2	P01116-2	RASK-2_HUMAN	KRAS	Isoform of P01116, Isoform 2B of GTPase KRas										830486												957309		706.14	667915			636384		430831
P01130;P01130-2;P01130-3;P01130-4;P01130-5;P01130-6	P01130;J3KMZ9;H0YMQ3;H0YMD1;H0YM92;P01130-2;P01130-3;P01130-4;P01130-5;P01130-6	LDLR-2_HUMAN;LDLR-3_HUMAN;LDLR-4_HUMAN;LDLR-5_HUMAN;LDLR-6_HUMAN;LDLR_HUMAN	LDLR	Low-density lipoprotein receptor																							2131.54
P01137	P01137;A0A499FJK2;A0A7I2YQL8;A0A7I2V5Z9	TGFB1_HUMAN	TGFB1	Transforming growth factor beta-1 proprotein		2084.35	4370.07	2937.05	1721.7	2796.36	2563.34	5549.24	5409.36	4421.25	1881.33	2295.46	2746.67	3223.57				2544.52	4631.22		2542.62	2604.59	3415.03	2044.27	2925.81	3151.32	2701.62	1935.88	3304.89	2497.83
P01210	P01210	PENK_HUMAN	PENK	Proenkephalin-A															7277.88
P01591	P01591;D6RHJ6;D6RD17;C9JA05	IGJ_HUMAN	JCHAIN	Immunoglobulin J chain			2860.16		4272.45	7367.1	2790.59	2723.06		1958.26	1624.29		4134.24	5277.16	13452.8	6981.63	8366.39	15044	3272.38	7013.92	1146.22		914102	6631.68	4183.62	5297.62	5956.99	4830.8	1932.16	684378
P01602	P01602	KV105_HUMAN	IGKV1-5	Immunoglobulin kappa variable 1-5	6538.45	7587.14		1742.31	5634.44	4284.27	3849.04	3841.38	3553.89	3273.5	2419.93		14438	3984.59	11400.1	3072.99	4394.28	21513.4	2434.18	18262.8	4020.18	2784.68	2266.48	4890.34	4716.54	6548.73	2501.88	2140.98	2489.87	3404.21
P01619	P01619	KV320_HUMAN	IGKV3-20	Immunoglobulin kappa variable 3-20	45105.4		21663.8	6143.5	31366.8	18998.4	14472.3	15380	13068.3	13168.9	16401.4	3116.23	65676.8	17412.7	54083.2	9837.72	11315.1	92586		49238.2	12027.9	15409.8	8401.22	20135.5	18597.9	28987.4	21207.7	15350.5	8889.54	3759.46
P01700	P01700	LV147_HUMAN	IGLV1-47	Immunoglobulin lambda variable 1-47	5047.53	5088.04	2868.23	3034.26	3800.1	7840.3	3120.2	6782.33	5188.93	3322.87	2937.96	2572.72	7809.84	2976.82	18160.7	828132	3266.06	20759.2	4310.67	8221.85	3997.86	2442.52		6885.65	6022.18	5008.14	4554.38	7831.83	1725.64	1762.28
P01732;P01732-2;P01732-3	P01732;P01732-2;P01732-3;B8ZZZ4	CD8A-2_HUMAN;CD8A-3_HUMAN;CD8A_HUMAN	CD8A	T-cell surface glycoprotein CD8 alpha chain	5367.76	5563.43	10900.5	12172	2866.51		6475.91	6912.37	5574.83	8009.61	11566	12050.1	9407.3	4928.48	4880.83	4913.95	6029.76	15821.8	3743.13	5789.97	7038.94	3561.13	3527.07	5681.02	5528.85		5356.88	8730.55	9199.11	8494.55
P01780	P01780	HV307_HUMAN	IGHV3-7	Immunoglobulin heavy variable 3-7	5419.44	5518.08			3000.86	4545.24	3065.65	3202.17		3934.43			3486.04	4783.89	10843.8	4262.64	4820.5	12953.2	3319.73	4691.68	2138.58	2668.73	1670.51	4345.59	4056.88	5172.21	4197.3	3358.33	2603.34	2720.3
P01834	P01834;A0A5H1ZRQ3	IGKC_HUMAN	IGKC	Immunoglobulin kappa constant	7560.64	19847.1	11505.6	10853	24645.9	24536.1	14763.2	13669	19350.2	29345.5	12005.9	6741.99	36981.6	20060.8	109209	7382.75	13320	55048.2	15816.9	48142.3	13441.3	13932.6	9425.08	27823.7	31038.2	27693.6	30150.2	22958	9519.48	8024.18
P01848;P0DTU3	P0DTU3;P01848;A0A5H1ZRS8	TRAC_HUMAN;TRAR2_HUMAN	TRA;TRAC	T cell receptor alpha chain constant			2930.7	3004.95		2799.2					2974.04	3723.75	3628.18			3387.89	2615.18			4542.86				1660	2191.39	2466.57	2287.96	2301.53	4330.19	3547.61
P01854	P01854;A0A286YES5	IGHE_HUMAN	IGHE	Immunoglobulin heavy constant epsilon	2093.94																1678.27							2863.03	2732.81			953233
P01857	P01861;P01860;P01857;A0A286YES1;A0A4W9A917;A0A286YFJ8;A0A0A0MS08	IGHG1_HUMAN	IGHG1	Immunoglobulin heavy constant gamma 1	361289	492403	98701.9	121408	229413	225264	152532	200137	184487	310122	114489	99149.2	271200	187378	197785000000	142426	197007	677878	145564	286032	181969	136706	96178.5	430714	405706	240995	217793	228293	103714	96832.7
P01859	P01859;A0A286YEY4	IGHG2_HUMAN	IGHG2	Immunoglobulin heavy constant gamma 2	34281.5	29214.2	27995.1	42634	60301.7	59188.1	32995.2	43431.2	19152.7	56758.9	24494.3	21767.3	39960.3	52626.9	472247	42253.8	55332.7	60098.1	30239.5	69513.8	10122.2	21504.1	16358.1	41197.1	48306.7	44100.5	89465.3	46996	32732.1	30419.3
P01860	P01860;A0A286YES1;A0A4W9A917	IGHG3_HUMAN	IGHG3	Immunoglobulin heavy constant gamma 3															3273.79		1033.83							1071.29	944116			555932
P01861	P01861;A0A286YFJ8	IGHG4_HUMAN	IGHG4	Immunoglobulin heavy constant gamma 4	20659.1	13359.4			7208.26	9539.96				6792.74		4015.72			95736.8	7085.27	13275.7	5573.46		37468.7				12231.2	11114.6		4097.03	5860.26
P01871;P01871-2	P01871;P01871-2	IGHM-2_HUMAN;IGHM_HUMAN	IGHM	Immunoglobulin heavy constant mu	13270.4	13062.6	4963.64	5890.67	9098.82	10606.1	8894.09	8998.67	12742.3	8608.73	6553.28	7337.56	8947.25	15319.1	33580.5	16391.9	21598.8	79743.9	9162.52	47722.1	3474.55	3964.72	3103.06	11138.9	10451.2	20779.1	17907.5	12391.6	5420.94	5982.08
P01876	P01876;P01877;A0A286YEY1;A0A286YEY5;A0A0G2JMB2	IGHA1_HUMAN	IGHA1	Immunoglobulin heavy constant alpha 1	48172.1	34116.9	16451.1	17798.2	55680.2	93990.3	41901.5	48996.5	21654.1	37132.5	4779.13	4254.63	155521	49064.4	105088	42379.5	46018.4	105811	63549	32808.9	33659.5	18585.9	10884.4	118082	95489.7	39586.3	91953.1	54256.4	20989	19282.9
P01877	P01877;A0A286YEY5;A0A0G2JMB2	IGHA2_HUMAN	IGHA2	Immunoglobulin heavy constant alpha 2					4458.43	3617.98	2349.78	808424		2719.42			3877.12	1704.86	2327.66		2453.68	7871.02			904819	940.41		3964.62	1199.27	2041.34	4474.48	2354.16	817814
P01889	P01889;Q5SPM2;A0A1W2PPF8;A0A1W2PR61;A0A140T8Y4;A0A140T8W8;A0A0G2JPD3;F6U0H7	HLAB_HUMAN	HLA-B	HLA class I histocompatibility antigen, B alpha chain	9443.84	11917.2	65027.8	54583.6	24798.7	19681.2	30725.9	32556.1	31707.5	35120.3	75285.4	54691.3	25186.4	26239.4	30523.8	28240.2	37997.9	42905.8	36733	51718.9	59664.2	59649.7	41563.3	63691.1	59537.3	21477.4	37568.8	41882.8	58239.1	44111.1
P01903	P01903;P01906;Q5Y7H0;A0A1W2PP70;A0A0G2JMH6;Q30118;A0A140TA34;Q08AS3;A0A0G2JH46	DRA_HUMAN	HLA-DRA	HLA class II histocompatibility antigen, DR alpha chain	13112.1	9561.32	22071.1	14352.6	17117.1	18050	12269.2	14517.9	19828.2	7829.81	20568.1	17007.8	20624	10645.1	7626.03	15374.4	16586.9	12849.9	8469.73	15508	16138.8	17356.6	16876.8	18905.3	18019.8	13697.5	9629.69	13957.9	24281.9	23335.7
P01909	P01909;Q5Y7D2	DQA1_HUMAN	HLA-DQA1	HLA class II histocompatibility antigen, DQ alpha 1 chain		1615.98	695453			1070.88				1069.91								1807.38	824.56			339.28						1544.68	1875.2	968763
P01911	P01911	DRB1_HUMAN	HLA-DRB1	HLA class II histocompatibility antigen, DRB1 beta chain	34853.9	30054.6	45626.5	31917.1	47539.7	44854.3	44213.5	46691.4	47637.6	35483.3	40763.9	38098.8	45185.7	28818.3	18408.6	37026.4	44252.9	33669.9	28194.1	45901.7	67695.4	35795	45204.2	39039.9	35874.3	32463.6	23552.5	44121.3	41878.6	42346.4
P01920	P01920;Q5Y7D6;A2AAZ0;A0A0U5Q247;Q5SU54;A0A140T9Z9;A0A140T9R6;A0A140T8Z5;A0A0D5XQ77;Q29967;E9PIB1;A0A140TA15	DQB1_HUMAN	HLA-DQB1	HLA class II histocompatibility antigen, DQ beta 1 chain	16921.1	10372.6	16094.5	14342	14787.8	15949.3	10490.2	11318.2	10843.9	8915.9	11010.4	12666.7	13757.3	13041.3	7412.75	10719.8	9723.1	11059	13435.9	12334.5	15707.8	11786.1	8559.81	8648.86	9564.89	8611.25	8336.63	15383.4	16184.7	11773.2
P02042	P02042;E9PEW8;E9PFT6	HBD_HUMAN	HBD	Hemoglobin subunit delta	43007.5	27902.9	12141.5	21430.2	49508	27354.9	14453.4	10027.4	6608.37	33908.6	105525	94169.7	15130.1	28386.3	56172	1596.66	13049.1	42505	54478.7	15118.1	6756.51	29731	39077.7	14339.7	4905.7	9020.85	24627.3	10311.9	6859.81	8419.81
P02452	P02452	CO1A1_HUMAN	COL1A1	Collagen alpha-1(I) chain	302563000000	271438000000	771458	106418000000	155391000000	186096000000	233826000000	201301000000	519967000000	402304000000	161276000000	134976000000	234426000000	303897000000	281394000000	962625	142237000000	714817000000	423611000000	492767000000	233737000000	372351000000	165973000000	146942000000	166975000000	466173000000	199036000000	155946000000	130709000000	145565000000
P02461	P02461;P02461-2	CO3A1_HUMAN	COL3A1	Collagen alpha-1(III) chain	909504	628153	302971	395199	396275	550769	579073	536518	850611	783244	473431	413161	667945	528284	643684	253461	322517	181205000000	745661	142257000000	496101	632215	372707	366213	466226	804245	276928	590374	405112	465929
P02462	P02462;A0A3B3ISV3	CO4A1_HUMAN	COL4A1	Collagen alpha-1(IV) chain	35225.8	32394.5	8362.69	7835.72	17711.4	19116.4	15961.5	10750.5	26572.2	26836	8704.64	4208.42	19850	16593.7	37022.7	6992.59	9180.32	9057.2	13829.6	25720.1	8922.89	8966.69	4705.94	11637.9	12424	11489.3	10933.4	23613.3	4513.14	11918.9
P02533	P02533	K1C14_HUMAN	KRT14	Keratin, type I cytoskeletal 14	100071	304850	105827000000	17564.2	694532000000	306163	202683000000	107038000000	24149.9	167905	167252000000	367688	43929.8	699075	492212	175917	313408	51895.3	90354.4	331329	919055	528133	9411.61	138417	121465	416248	639662000000	88983.9	126044	43516.2
P02538	P04259;P02538;P48668	K2C6A_HUMAN	KRT6A	Keratin, type II cytoskeletal 6A			18210.8	2926.35	51095.8	24920.2	61220.5	51188.5		9396.61	73381.2	16324.5		21655.5	103216	7151.63		9022.5	13118	3271.16	104653	6165.35	11122.2	5640.77	20213.3	6493.5	120815	12825.7	3782.98
P02545	P02545;P02545-2;P02545-3;P02545-6;A0A6Q8PFJ0;A0A6Q8PFM1;A0A6Q8PGH0;A0A6Q8PF59;A0A6Q8PF80;A0A6Q8PHQ9;Q3BDU5;A0A804HL68	LMNA_HUMAN	LMNA	Prelamin-A/C	398530	380264	154928	176696	177603	225940	236471	229913	297353	545623	211945	124198	357780	563350	421634	234230	286729	102322	664523	376582	227326	360804	355615	364428	387312	367706	532787	220452	149566	142148
P02549	P02549;P02549-2	SPTA1_HUMAN	SPTA1	Spectrin alpha chain, erythrocytic 1	4913.51		1610.44		3550.78	5078.5					4409.81	4442.61			3507.85	1522.96	2652.72	2940.41	8003.83
P02647	P02647;F8W696	APOA1_HUMAN	APOA1	Apolipoprotein A-I	50014.1	61324.1	11420.7	15805.6	21360.5	24672.1	14015.1	21861.5	18297	44441.4	15337.4	15878.5	6964.76	20644.2	352811	7588.83	8486.11	10223.3	30675.9	29009.8	10274.2	6075.51	3627.26	23030.3	23321.8	26670.5	91235.5	13296.6	7876.71	7939.84
P02649	P02649;E7ERP7;H0Y7L5;E9PEV4	APOE_HUMAN	APOE	Apolipoprotein E	13447.1	11049.6	11370.5	10048.3	24133.3	21019.5	9784.33	17901.5	9593.89	12421.3	6944.27	4498.76	8768.62	6624.44	447542	4903.85	8258.03	14890.4	8562.58	14619.7	23067.1	5898.55	2699.61	8796.69	10393.8	11319	15561.8	9693.82	7594.76	8284.23
P02652	P02652;V9GYE3;V9GYG9;V9GYM3;V9GYS1;V9GYC1	APOA2_HUMAN	APOA2	Apolipoprotein A-II	36426.5	35808.7	2796.35	5104.76	7119.51	10042	6229.5	11775.4	3946	14165.4	4035.03	5649.12		7056.58	425872	1905	3121.69	6655.73	24757.1	12581.7	5154.44	4651.55	2581.07	8475.39	7742.95	8355.74	33014.5	6027.2	3115.24	3362.7
P02654	P02654;K7EJI9;K7ELM9;K7EKP1;K7EPF9;K7ERI9	APOC1_HUMAN	APOC1	Apolipoprotein C-I	6551.62	5981.61			5084.17	5006.2		4720.52		4453.63		2470.52			18212.5					7784.06	2117.45					3677.8			2035.5	2330.4
P02655	P02655;Q6P163;K7ER74	APOC2_HUMAN	APOC2	Apolipoprotein C-II					2958.4	3488.11		2162.07			2252.7				8105.2				3151.96	4030.63		1323.7		1385.69			4158.43	2095.33	2393.14	2642.13
P02656	P02656;B0YIW2	APOC3_HUMAN	APOC3	Apolipoprotein C-III	50752.7	47634.1	58239.9	63220.1	69150.1	58393.8	68324.4	89742.8	36611.4	79101.5	68780.3	68617.4	61997	140401	97793.7	54281.7	66123.5	74791.9	76501	72788.1	67080.5	59849.6	50780.8	74952.5	79932.9	140640	98174.2	61684	43280.4	41508.5
P02671;P02671-2	P02671;P02671-2	FIBA-2_HUMAN;FIBA_HUMAN	FGA	Fibrinogen alpha chain	27844.4	18464.4	46685.3	53445.1	52369	55786.8	60898.4	85064.5	30950.5	16504.7	56112.9	38526.6	11238.8	7911.59	33108.5	14687.5	174037	108687	55683.3	67061.4	9586.52	19839.4	13463.6	32248.3	32005.5	146101	37767.2	19968.5	35065.7	27906.5
P02675	P02675;D6REL8	FIBB_HUMAN	FGB	Fibrinogen beta chain	99205.7	52217.4	202932	217987	188161	180222	219870	318902	82821.4	54443.4	176798	102456	48900.3	32873.4	107953	49515.7	478394	381326	193097	182811	34676.2	67388	40284.3	108036	104639	493523	120330	66077.3	130774	93288.2
P02679;P02679-2	P02679;C9JU00;C9JPQ9;C9JC84;C9JEU5;P02679-2	FIBG-2_HUMAN;FIBG_HUMAN	FGG	Fibrinogen gamma chain	34865.7	18266	48810.8	59396.1	48814.5	54107.5	60520.6	93351.6	24069.5	16270	43997.4	32479.4	10250.1	7984.93	34864.7	15766.2	146220	98130.4	56101.3	60933.3	8998.33	15566.3	10992.3	30740.4	28727.4	125408	35889	18191.7	38114	32069.3
P02730	P02730;A0A0A0MS98	B3AT_HUMAN	SLC4A1	Band 3 anion transport protein	10731.7	2777.32	1724.78	1969.84	5956.48	2446.24	5936.4			2232.45	14068.5	12405.5		1966.76	3940.45		4873.71	3829.81	17744.3	3336.59		2160.75	1247.89	1538.46		1806.36	4265.99	981696	986878	1327.28
P02741	P02741;P02741-2;C9JRE9;Q5VVP7	CRP_HUMAN	CRP	C-reactive protein			2640.81	3843.64	2237.88	1918.59	2184.38	1279.97	5882.08		9060.62	7579.76	2043.92		2402.18		1833.5	6534.67		1925.03	1669.54	13030.7	8804.8	3704.31	3319			794406	1018.91	1618.56
P02743	P02743	SAMP_HUMAN	APCS	Serum amyloid P-component	15143.1	10294.2	17540.2	14507.4	46770.6	87917.9	15252.6	11478.5	13835.1	15133.3	47438.3	31785.2	78230.9	13087.9	23061.1	13936	17764.6	7206.6	9063.36	39012.8	87315.3	37472.1	21590.5	46672.3	35968.4	61983.5	27624.7	66501.7	6405.3	7401.74
P02745	P02745	C1QA_HUMAN	C1QA	Complement C1q subcomponent subunit A			4233	3960.87	3713.61	3940.68	6228.2	6420.34	2405.01	2471.85	19644.4	15520.7	10524.9	2430.66	11575.8	3704.84	3416.54	6672.67		5817.62	8373.59	6715.8	6781.99	10427.6	6692.67	4387.79	4787.66	3621.41	4740.93	4681.71
P02746	P02746;D6R934;A0A0A0MSV6	C1QB_HUMAN	C1QB	Complement C1q subcomponent subunit B	6698.34	2764.19	5655.51	12960.6	6709.22	8254.92	10292.3	10274	8262.44	5748.2	19348.4	16754.5	15462.9	5148.41	21468.9	7003.99	4250.38	11326.8	4906.46	9850.8	10196	8137.55	6189.99	10294.5	10639.7	6264.34	5998.94	4106.86	7325.17	9206.39
P02747	P02747	C1QC_HUMAN	C1QC	Complement C1q subcomponent subunit C	5188.56	3237.22	5474.48	6736.68	6997.75	7658.33	12067	9060.8	6969.55	5528.64	25265.6	15528.1	17434.6	4168.73	13467	2763.92	4722.52	13483.5	3793.93	12911	11460.4	8067.49	6645.38	12920.1	13226	6311	6239.35	4103.59	7331.76	6479.41
P02748	P02748	CO9_HUMAN	C9	Complement component C9	7220.75	8986.01	6528.24	4226.76	5081.51	8495.67	7665.87	6305.42	7434.93	4439.01	8402.45	8057.34	5311.31		21565.7			2845.22		7075.96	6039.87	5854.88	4540.07	5091.87	5419.31	9193.58	6551.92	3363.43	3985.21	4195.08
P02749	P02749;J3QRN2	APOH_HUMAN	APOH	Beta-2-glycoprotein 1	12033.6	7308.51	2869.73	4596.38	6142.06	7345.39		3045.7	9733.39	3550.56	4549.83	4655.09		5205.6	64173.6		1576.97			11544.5	4885.23	3558.83	1603.65	7291.98	7010.42	11244.3		4410.39	3586.73	1628.93
P02750	P02750	A2GL_HUMAN	LRG1	Leucine-rich alpha-2-glycoprotein	4861.06	7516.53	4238.79	5124.56	2778.6	2402.51				2066.17	6904.4	5382.79			24410.8			4332.49		3182.39	2643.2	13478.9	12704	3997.2	3289.89		6115		1753.6
P02751-1;P02751-17;P02751-3;P02751-5	P02751;P02751-10;P02751-11;P02751-12;P02751-13;P02751-14;P02751-16;P02751-17;P02751-1;P02751-2;P02751-3;P02751-4;P02751-5;P02751-6;P02751-7;P02751-8;P02751-9	FINC-17_HUMAN;FINC-1_HUMAN;FINC-3_HUMAN;FINC-5_HUMAN	FN1	Isoform of P02751, Isoform 1 of Fibronectin	32493.9	27955.5	18444.8	22139.6	33374.8	34812.5	29056.8	20575.8	24400.6	23392.2	27386.6	25219	23935.3	20352.1	57267.9	16855.1	27984.4	30018.5	21689.5	51217.3	20455.6	13094.9	9698.49	24451.7	23534.9	45060.2	31525.3	22945.2	19477.3	20523.6
P02760	P02760;S4R3Y4;S4R471	AMBP_HUMAN	AMBP	Protein AMBP	21134.9	18376.7	21571	22087.5	6674.83	10555.3	7395.62	5971.09	14115.8	13892.2	9754.51	6700.92	14428.8	11220.8	36575.4	6217.6	6375.4	9490.22	12926.7	15629.8	15859.9	18760.9	9326.42	18295.2	16561	19786.4	20627.7	18909.3	3872.16	4977.06
P02763	P02763	A1AG1_HUMAN	ORM1	Alpha-1-acid glycoprotein 1	25723.5	80157.9	18660.2	30054.8	20827.8	25542.7	13765.5	22087.9	29033	26728.4	70687.5	42018.6	17617.6	9693.6	545242	8098.14	8507.01	30502.2	7427.57	38643.1	17546	112077	128071	30495.2	33419.6	18025.9	138228	6507.42	12550.1	15122.9
P02765	P02765;C9JV77	FETUA_HUMAN	AHSG	Alpha-2-HS-glycoprotein	15387	20193.2	2104.04	6300.43	2341.05	4167.87	2011.54	4320.63	4179.92	9682.67	5016.19	8404.13		10121.9	69047.8		6372.76	2798.56		5326.61		1416.16		5449.41	5166.07	4947.2	16838.9	2545.45	2581.61	2572.63
P02766	P02766;A0A087WT59	TTHY_HUMAN	TTR	Transthyretin	6588.45	3988.86	3215.45	1342.36	4548.61	4497.28	2473.05	6687.14		4392.28	1265.62	1048.64		1973.72	313973		1573.44		4373.95	4597.36	2364.18		930124	2707.81	1976.06	3613.85	7689.79	1398.31
P02768	P02768;H0YA55;H7C013;A0A0C4DGB6	ALBU_HUMAN	ALB	Albumin	194955000000	25408000000	380440	482481	718298	794140	563538	834477	664090	221889000000	594745	504857	261220	102414000000	1503120000000	230252	317028	920770	998889	107753000000	486744	466086	246268	11977000000	114186000000	697093	249312000000	695809	376226	348717
P02774;P02774-3	P02774;D6RF35;P02774-2;P02774-3	VTDB-3_HUMAN;VTDB_HUMAN	GC	Vitamin D-binding protein	18590.7	24878.8	5886.03	4262.63	6428.26	7079.03	5137.79	9297.18	6209.2	8493.69	4907.18	5785.88		4045.74	96642.5				8970.08	10013.6	3807.42	3726.18	3672.7	5422.92	5593.35	6344.36	15039.8	4028.86	3687.01	4764.69
P02775	P02775	CXCL7_HUMAN	PPBP	Platelet basic protein																				3425.14
P02778	P02778	CXL10_HUMAN	CXCL10	C-X-C motif chemokine 10			3318.4					5344.63	2043.09		7961.49	6528.78	18125.4							11566.5	2287.56
P02786	P02786;G3V0E5;H7C3V5	TFR1_HUMAN	TFRC	Transferrin receptor protein 1		4175.51	5235.23	5409.31	3741.45	4195.19	2561.86	4232.42	5237.7		4735.45	5179.92	5136.2		980387	2637.33	4671.93	5556.33		2165.02	3684.83	5564.6	6254.56	4898.47	5613.32	4524.92	2786.58	2712.17	7314.8	5453.78
P02787	P02787	TRFE_HUMAN	TF	Serotransferrin	35698.6	46906.2	6736.53	8354.89	15546.9	18821.5	12007.7	19089.3	10562.1	31796.4	16383.4	14281.8	4871.34	15884.4	310755	7494.9	8596.02	13207.5	17245.6	19624.2	7811.12	6628.07	4797.66	22626.1	22964.3	14635	35693	16034.6	8059.04	7117.86
P02788;P02788-2	P02788;P02788-2;E7EQB2;E7ER44	TRFL-2_HUMAN;TRFL_HUMAN	LTF	Lactotransferrin	8441.86		6421.47		13899.4	46407.1			13055.9	8447.89	15284	8562.6		4504.96	23057.5	4821.71	15636.7	8204.49	4593.7	6243.8	8622.09	6118.33	7206.3	13298.7	19014.2	5403.81	5450.39	4118.87	4549.23	7150.17
P02790	P02790;Q9BS19	HEMO_HUMAN	HPX	Hemopexin	30918.2	37876.2	6396.56	11949.2	11099.7	12773.8	8041.45	11142.6	11890	29906.9	10063.9	10339	3705.94	10409.7	137639	2516.06	3556.45	7814.85	12911.3	19781.9	7815.58	10241.3	10725.9	19026	18010.8	9370.54	42269.9	10224.7	7159.46	7115.56
P02792	P02792	FRIL_HUMAN	FTL	Ferritin light chain	8137.34	6532.52	14371.8	11278.4	11086.1	10282.5	17455.4	16978.4	13696.5	11386	10552	7753.08	15075.6	9597.72	9157.93	4619.96	6441.34	11672.6	37080.4	12063.1	27514.2	8721.24	9715.26	17602.2	20145.8	6692.73	12594.8	4822.77	4593.32	4649.69
P02794	P02794;G3V192;E9PRK8;E9PKY7	FRIH_HUMAN	FTH1	Ferritin heavy chain	8802.74		12736.2	12794.1	8611.79	9214.82	13626	12254.1	11933.5	12813.7	15367.8	13246.2	14800.8	11101.1	10921.8	5110.87	11445.8	7953.33	20280.9	9071.41	15941	15007.9	11121.2	18170.2	19318	5855.91	12421.6	6682.75	7982.34	6145.69
P03905	P03905	NU4M_HUMAN	MT-ND4	NADH-ubiquinone oxidoreductase chain 4			1602.92	1079.78	2805.56		1551.3	2208.31		864662	1152.84	1746.72		1919.13		1351.43			772787	1489.44	2015.27	1464.66		1463.54	1055.17	1588.72	1060.07	1653.36	1612.05	1060.55
P03915	P03915	NU5M_HUMAN	MT-ND5	NADH-ubiquinone oxidoreductase chain 5			1983.81	2396.98	1610.07	3754.46	1461.62	3557.49		2039.07	2324.9	1799.45	3008.32	2200.6		732406	1316.72		1628.07		1605.61	1975.54	1325.75	2720.06	2498.18	1855.57	1182.78	909648	1486.08	727474
P03956	P03956	MMP1_HUMAN	MMP1	Interstitial collagenase																						1592.6	1583.11	7058.46	6686.58
P04003	P04003	C4BPA_HUMAN	C4BPA	C4b-binding protein alpha chain	3141.39	3374.44	6623.84	6722.69	5639.96	10797.2	26959.5	9491.02	10555.8	4014.74	13785.5	11762.9		4801.91	10216.1	1425.06	4404.33	2418.12	7105.76	18324.3	6261.82	2645.12	2189.95	7306.68	6755.73	8505.17	8406.31	4400.67	6475.84	4580.6
P04004	P04004	VTNC_HUMAN	VTN	Vitronectin	11066.9	10231.4	9953.77	9316.87	12552.6	15509	25958.7	23059.1	9428.85	9712	21286.9	11053.5	13465.6	10522.2	32540.8	6391.68	9404.2	6921.62	14679	21761.3	13861	14463.3	7796.41	13746.4	11961.2	21742	17022.6	13308.5	6657.76	5214.73
P04040	P04040	CATA_HUMAN	CAT	Catalase	18436.5	17505.5	49663.5	19653.8	271162	31529.4	95987.7	23226.1	27674.6	18654.1	30161.4	26778	18197.3	18017.1	18921	15851.7	19579.6	17063.4	18779.2	16821.8	22955.9	24809.5	18476.8	21979.7	20837.3	22143.3	126615	16051	12987.5	14045.9
P04049;P04049-2;P10398;P15056	P04049;P15056;P10398;A0A2R8Y8E0;A0A2R8Y492;P04049-2;A0A2U3TZI2;H7C4S5;H7C560;H7C155	ARAF_HUMAN;BRAF_HUMAN;RAF1-2_HUMAN;RAF1_HUMAN	ARAF;BRAF;RAF1	RAF proto-oncogene serine/threonine-protein kinase				844428		1113.55	1111.51										962797				924468	1196.96		718756	1489.56		943161	864033		995.63
P04062;P04062-2;P04062-4	P04062;P04062-2;P04062-3;P04062-4;P04062-5;A0A0G2JNZ0;A0A0G2JNZ5;A0A0G2JLB3	GLCM-2_HUMAN;GLCM-4_HUMAN;GLCM_HUMAN	GBA	Lysosomal acid glucosylceramidase			3523.41		16347.4		6372.94									2308.52					2903.43	1637.88	2069.23	1552.64	1263.85		12533.9
P04066	P04066	FUCO_HUMAN	FUCA1	Tissue alpha-L-fucosidase		2040.84			2838.89		2188.38			1957.02						1395.44					2110.92	1500.41	1485.94	1273.12	1031.96	1229.93	1827.64	1117.04		729234
P04075	P04075;J3KPS3;H3BR68;P04075-2	ALDOA_HUMAN	ALDOA	Fructose-bisphosphate aldolase A	32331.2	27956.2	49163.3	36052.9	45912	36860.3	46103.3	46790.3	39304.3	39390.8	40216.4	39877.7	17404.4	33038.1	34077.9	38840.3	33721	40019.8	31215.7	36022.4	51484.4	41088.8	47723.4	48011.7	49259.7	28389.9	48769.4	36041.4	41461	38231.6
P04080	P04080	CYTB_HUMAN	CSTB	Cystatin-B	8330.76	9883.43	4988.48	5717.59	9503.81	9266.9	12519	8409.72		10181.5	7081.82	8704.04	4381.36	9537.89	9055.22	6898.09	9293.95	5586.33	11085.7	6230.04	8747.15	16628.3	15383	16490.4	13535.9	5870.27	16297.2	10407.9	6661.03	6804.3
P04083	P04083;Q5T3N1	ANXA1_HUMAN	ANXA1	Annexin A1	164880	215959	149994	143757	194514	170324	197571	175184	183549	285693	163231	126551	180378	279110	227777	160733	183141	129670	302603	198832	203173	228301	247603	225037	238251	181685	293494	272298	165660	155549
P04114	P04114	APOB_HUMAN	APOB	Apolipoprotein B-100	11007.5	11114.8	4677.66	6384.62	9077.77	11232.5	9019.48	13196.9	14321.7	9116.14	5649.7	6206.36		7019.81	14888.3	4240.96	5172.08	8515.37	11455.9	12200.3	6498.08	2211.99	5131.44	7739.77	7754.21	8702.98	10835.2	4573.03	5733.38	6125.09
P04150;P04150-10;P04150-11;P04150-12;P04150-13;P04150-2;P04150-3;P04150-6;P04150-8;P04150-9	P04150;P04150-2;P04150-3;P04150-6;P04150-8;P04150-9;P04150-10;P04150-11;P04150-12;P04150-13;P04150-14;P04150-15;P04150-16;A0A494C0P1	GCR-10_HUMAN;GCR-11_HUMAN;GCR-12_HUMAN;GCR-13_HUMAN;GCR-2_HUMAN;GCR-3_HUMAN;GCR-6_HUMAN;GCR-8_HUMAN;GCR-9_HUMAN;GCR_HUMAN	NR3C1	Glucocorticoid receptor					1577.82	1202.57	1123.82	951202		1727.12				1658.08		913798				1257.82	900.97		1073.59	946753	905761	1471.26	1754.93	1326.94	880044	473752
P04156	P04156;X6RKS3;A2A2V1	PRIO_HUMAN	PRNP	Major prion protein	3495.32			2454.99	3411.16	2434.32				3157.71	2291.9	2128.88	2764.38	4093.64	12052.4	2897.17	2748.24			1359.89	3603.75	2584.72	1898.89	3467.86	2937.54		3440.07	2391.85	1422.65	1888.85
P04179;P04179-4	P04179;G8JLJ2;G5E9P6;P04179-2;P04179-3;P04179-4;F5GYZ5;F5GXZ9;F5H4R2;F5H3C5	SODM-4_HUMAN;SODM_HUMAN	SOD2	Superoxide dismutase [Mn], mitochondrial	27222.3	18829.8	20243.6	20505.6	18557.6	19664	41418.6	32437.2	22570.3	24274.3	56807.3	40784	47784.7	28047.5	23478.1	28018	36418.8	27441.6	26684.9	25973	55702.9	98101.5	79390.5	85068.6	83160.8	18716.7	25554.4	24325.6	20319	28657.7
P04181;P04181-2	P04181;P04181-2	OAT-2_HUMAN;OAT_HUMAN	OAT	Ornithine aminotransferase, mitochondrial	3339.96	3098.98	3643.44	2943.55	1851.14	2231.01		1790.08		2027.2	4744.66	3461.88	3519.48	2300.45	3514.75	3536.87	3465.48				3084.83	3446.51	2016.42	3862.1	3400.56	3161.86	2748.32	1911.68	3564.37	3529.78
P04196	P04196	HRG_HUMAN	HRG	Histidine-rich glycoprotein		3896.91	1464.2	2737.12	2299.67	3763.54		1240.63		2966.78	3091.81			2181.44	14128.5	1907.42				3937.35		1034.07		2815.1	1674.83	2891.43	6475.83	2637.13	1352.38	1395.13
P04216	P04216;E9PNQ8;E9PIM6;J3QRJ3	THY1_HUMAN	THY1	Thy-1 membrane glycoprotein	5791.92	4884.38	5256.91	4328.6	10766.8	6909.39	2689.44		4811.06	6776.72	5908.76	6035.51	3967.66	3490.82	12904.8	6844.68	6238.42	4110.87	5795.32	6822.65	3786.32	4333.96	2872.99	6962.11	6809.7	2840.58	7523.01	7614.43	3027.84	6137.88
P04217	P04217;M0R009	A1BG_HUMAN	A1BG	Alpha-1B-glycoprotein	14303.7	15390.3		4593.6	3967.14	5659.07	6118.93	5505.67	8469.56	9812.08	8238.37	7777.45	6990.31	3847.2	49388.4	2280.6	4418.72	5576.11	5541.55	6257.73	4504.81	4350.42	3859.4	6529.85	6883.11	8643.5	14226.5	3324.31	3443.17	4317.31
P04233-2;P04233-5	P04233;E7EQJ3;H0YBZ8;P04233-2;P04233-3;P04233-4;P04233-5	HG2A-2_HUMAN;HG2A-5_HUMAN	CD74	Isoform of P04233, Isoform p35 of HLA class II histocompatibility antigen gamma chain	9475.69	5839.15	15944.1	14654.4	22565	20766.9	16921.9	14751.2	16285.2	9042.02	18584	14850	21384	9699.47	6357.57	13520.1	17186.4	16138	11607.5	20718.9	19900.4	14592	13242.7	17197.3	16180.5	16788.4	8648.7	13412.5	19389.2	16916.8
P04234	P04234;H0YE18;P04234-2;E9PMT5	CD3D_HUMAN	CD3D	T-cell surface glycoprotein CD3 delta chain	2488.8	2151.38	3944.3	3805.88	3204.68	3617.93	3861.24	3771	6547.18	3609.79	4018.71	3420.24	3713.99	4415.96	4289.08	1946.16	3439.53	3763.53	4990.33	4162.86	3184.15	2668.83	2934	3014.52	3488.07	2532.08	5060.51	5347.71	4144.23	2786.38
P04259	P04259;P48668	K2C6B_HUMAN	KRT6B	Keratin, type II cytoskeletal 6B			7713.11		12073.1		16852.5	9939.43			12425.6	2264.02		6546.64	41680						12218.5	1881.95			6968.35	1575.12	43889.6	5884.62
P04264	P04264	K2C1_HUMAN	KRT1	Keratin, type II cytoskeletal 1	38237.7	60520.3	385756000000	6510.27	1135880000000	20387.5	631635000000	182550	22426.9	66594.5	124042	32617	12043.3	21352000000	560590	39089.3	17493.4	15350.3	20647.6	83794.4	15812.3	946356	10924.9	704082	16546.3	132471000000	593815000000	247889	153872	39644.1
P04275	P04275	VWF_HUMAN	VWF	von Willebrand factor	10600.2	6797.33	2618.47	3843.34	6140.21	3635.22	4111.9	2587.05	3955.45	2555.94	2756	3107.21	2625.69	2949.09	4088.42	2087.64	2450.3	5661.24	3459.67	3858.18	1486.9	2468.57		2068.59	2123.67	3268.43	1719.54	3629.91	2577.85	2141.92
P04350	P04350	TBB4A_HUMAN	TUBB4A	Tubulin beta-4A chain			2535.2								2088.44		1188.41					2375.45		1389.98				2583.85			2623.85		1546.45	1617.49
P04406	P04406;P04406-2;E7EUT5	G3P_HUMAN	GAPDH	Glyceraldehyde-3-phosphate dehydrogenase	136163	175696	267320	164837	468651	158823	290765	210774	153829	159107	191929	171884	150127	193410	171154	168298	194297	158203	171014	168341	187732	221702	218554	224337	215515	133026	511990	193400	205773	189418
P04424;P04424-2;P04424-3	P04424;A0A5F9ZHM8;A0A5F9ZHC6;P04424-2;P04424-3	ARLY-2_HUMAN;ARLY-3_HUMAN;ARLY_HUMAN	ASL	Argininosuccinate lyase	6960.9						1812.6			1993.86	1997.74								3128.91			2272.61	1681.71	2124.61	1823.8		3271.79	993472	761592
P04439	P04439;Q5SUL5;Q5SRN5;Q5SRN7;A0A1W2PSE7;A0A1W2PS39;A0A1W2PRT9;A0A1W2PS24;A0A140T9X5;A0A140T9I0;A0A140T933;A0A140T955;A0A140T975;A0A140T913;Q5RJ27;P04439-2;Q53Z42;Q9GJ45;A0A0G2JL56;A0A0G2JIF2;A0A0G2JI36	HLAA_HUMAN	HLA-A	HLA class I histocompatibility antigen, A alpha chain	20302	19803.7	65278.5	62794.7	47293	39355.6	49038.4	41968.1	63906.6	47408	68406.5	56564.6	81107.1	42312	39055.7	37621	46072.1	53360.2	49644.9	57920.4	92337.5	70079.6	61810.1	56156.8	50859.2	31259.3	37565.9	56107.9	65068.2	59148.4
P04440	P04440;H0Y7G7;H0Y5P2;A0A140T9Y0;A0A140T9P1;A0A140T9I3;A0A140T976;A0A0G2JII1	DPB1_HUMAN	HLA-DPB1	HLA class II histocompatibility antigen, DP beta 1 chain	11215.8				7234.33	8389.73	4709.45	6308.43	6584.68	11502.6	6488.16	9603.12	8216	3693.3	7958.08	8886.29	10587.4	6663.4	857837	6555.49	4386.86	5637.37	3960.04	8286.23	9723.78	10318.8	3885.65	4720.87	7641.52	7598.95
P04632	Q96L46;P04632;A0A075B7C0;K7EIV0;U3KQE2;U3KPR7;K7EKD8;K7ELJ7;A0A0C4DGQ5	CPNS1_HUMAN	CAPNS1	Calpain small subunit 1	11098.8	11355.8	9979.7	8238.68	21862.7	9303.43	16716.1	10717.2	4424.53	14485.7	9169.04	9531.52	6936.52	12613	10525.7	7844.73	10411.9	5737.49	12710.5	10030.1	10850.4	11812	9926.83	12835.1	14089	7988.64	22463.8	15453.7	8451.14	8709.16
P04792	P04792;A0A6Q8PFK8;A0A6Q8PFE7;A0A6Q8PGK1;A0A6Q8PGY2;A0A6Q8PHA6;A0A6Q8PH65;A0A6Q8PF43;A0A6Q8PHJ6	HSPB1_HUMAN	HSPB1	Heat shock protein beta-1	26611.9	20580.7	17489	16702.7	28240	21143.3	27285.2	26348.9	28782.7	29947.8	57637.6	34762.6	24899.9	24409.6	27293	23119.2	27004.7	23594.2	30019.7	33597	29724.7	33433.1	22827.2	31659.2	31124.2	26152	41458.9	16633.3	18727.7	20955.1
P04818;P04818-2	P04818;P04818-2;P04818-3	TYSY-2_HUMAN;TYSY_HUMAN	TYMS	Thymidylate synthase			1788.14	3195.38				5427.82				1598.64			12193.1								8255.48						1927.46	2226.59
P04839	P04839	CY24B_HUMAN	CYBB	Cytochrome b-245 heavy chain	2952.7		6662.58	5498.98	11182.4	9605.91	9489.5	7181.58	8076.97	2422.92	8961.03	8813.89	6481.21	2109.89	1766.48	5723.22	4668.29	3051.48	3237.81	7964.34	19365	11842.8	10262.8	7741.48	7532.27	8270.37	1722.26	2587.27	5698.64	6080.94
P04843	P04843;F8WF32	RPN1_HUMAN	RPN1	Dolichyl-diphosphooligosaccharide--protein glycosyltransferase subunit 1	11235.3	9964.3	15318.3	15125.1	18944.4	18603.6	15152.5	14377	17660.8	11967.5	17564.2	17266.1	18214	13817.2	12250.5	18150.9	19618.2	15481.3	13661.3	17525.9	14683.7	18978.4	19766.8	17634.8	16735.3	18886	18484	17124.2	14927.1	15807.4
P04844;P04844-2	P04844;P04844-2	RPN2-2_HUMAN;RPN2_HUMAN	RPN2	Dolichyl-diphosphooligosaccharide--protein glycosyltransferase subunit 2	7701.66	5902.32	10204.2	9156.89	12274	11690.5	10295.3	9969.55	8642.7	7978.12	9424.77	8394.99	10470.2	10076	8845.56	5999.88	7244.85	9741.83	5687.77	12007.2	10486.2	11551.6	10105.5	11519.3	10567.9	8477.47	8822.92	9583.66	8974.55	8360.78
P04899-2;P04899-3;P04899-5;P04899-6	P04899;P04899-2;P04899-3;P04899-4;P04899-5;P04899-6	GNAI2-2_HUMAN;GNAI2-3_HUMAN;GNAI2-5_HUMAN;GNAI2-6_HUMAN	GNAI2	Isoform of P04899, Isoform 2 of Guanine nucleotide-binding protein G(i) subunit alpha-2	4304.37	5465.61	6319.47	5402.23	6773.34	7470.68	8231.41	7773.8	7709.17	9040.16	6072.52	4969.62	6049.1	9198.01	5937.4	3176.75	6278.35	6129.59	7139.58	6025.95	10061.5	7183.21	6437.27	8273.49	8448.68	6086.31	7544.6	7489.94	7474.88	5834.2
P04908;Q7L7L0	P04908;Q7L7L0;Q93077	H2A1B_HUMAN;H2A3_HUMAN	H2AC8;H2AW	Histone H2A type 1-B/E			3646.45	3911.87	3979.89	3959.16	7239.61	5069.43		4147.05	5004.43	3773	4305.44	5457.4	6920.54	3040.46	5722.55	2737.43	6094.38	4942.53	4618.17	3422.34	3841.91	3256.88	3326.25	6299.73	5582.31	5324.62	4813.43	4663.27
P05023;P05023-4	P05023;P05023-2;P05023-3;P05023-4	AT1A1-4_HUMAN;AT1A1_HUMAN	ATP1A1	Sodium/potassium-transporting ATPase subunit alpha-1	12178.4	10692.2	12593.9	13619.4	12166	12951.8	17654.5	19327.4	12511.2	16554.5	15227.8	13810.7	14106.1	14158.8	13202.8	11399.4	13707.9	13485.6	14440.6	13423	18097.3	16931.4	13823.3	14719	15121.5	12243.3	15193.5	12098.1	12801.1	10748.9
P05060	P05060	SCG1_HUMAN	CHGB	Secretogranin-1								3895.92							17148.3
P05067;P05067-10;P05067-11;P05067-3;P05067-4;P05067-5;P05067-6;P05067-7;P05067-8;P05067-9	P05067;P05067-10;P05067-11;A0A0A0MRG2;H7C2L2;H7C0V9;E9PG40;P05067-3;P05067-4;P05067-5;P05067-6;P05067-7;P05067-8;P05067-9	A4-10_HUMAN;A4-11_HUMAN;A4-3_HUMAN;A4-4_HUMAN;A4-5_HUMAN;A4-6_HUMAN;A4-7_HUMAN;A4-8_HUMAN;A4-9_HUMAN;A4_HUMAN	APP	Amyloid-beta precursor protein			1453.44												22917.1				1186.68										1212.33
P05089;P05089-2	P05089;P05089-2;A0A5F9ZGN6;A0A5F9ZH78	ARGI1-2_HUMAN;ARGI1_HUMAN	ARG1	Arginase-1			24056.6	2570.65	227810	2790.03	55846							9622.88	6542.86							4870.46		4939.81		8879.94	236312	4047.22		285874
P05090	P05090;C9JX71;C9JF17	APOD_HUMAN	APOD	Apolipoprotein D	13637.5	9047.51	16794.8	9066.93	44611	6051.42	20250.4	16986.3	12468.2	9205.12	14194.1	12512.4	9986.1	8348.74	471489	6959.16	7347.01	17841.1	6825.67	11772.9	19406.1	10073.9	5691.35	7906.66	8161.69	10452	20940.8	5474.89	8758.75	7770.16
P05091	P05091;S4R3S4;P05091-2	ALDH2_HUMAN	ALDH2	Aldehyde dehydrogenase, mitochondrial	16218.8	11264	6494.22	6553.53	10348.4	12770.7	18067.9	18512.8	13121.3	10670.2	10342.5	7901.72	8851.29	10721.2	8674.61	14801.2	14735	7158.31	13521	12112.9	27054.8	10871.4	8564.69	14339.2	12346.1	19848.8	17995.7	11731	7938.07	8537.36
P05107	P05107;D3DSM0;A0A494C0X7	ITB2_HUMAN	ITGB2	Integrin beta-2	10445.9	9647.86	15646.9	16129.8	18516.8	22964.5	13275.9	14799.7	22811.6	10747.1	19262.5	19677.8	14737.3	11477.3	10665.8	15398.8	14119.6	16185.3	12095.2	17880.7	18462.4	14229.4	14506.9	15296	14095.1	16250.5	10598.2	14812	18550	19350.9
P05109	P05109	S10A8_HUMAN	S100A8	Protein S100-A8			17595.6	15465.5	70726	71943.6	37401.5	63596.6	37821.7		29063.3	30883.8	24180.1		30652.6	20677.4	21086	13280.7		22454.1	71774.8	66484.2	73907.2	39881.4	44145.5	27322.9	6744.25	7313.21	28047	18588.9
P05114	P05114;A6NL93;H7BXJ5;A0A494C035;F2Z2W6;F2Z2Y5	HMGN1_HUMAN	HMGN1	Non-histone chromosomal protein HMG-14	7521.26	8731.91	8782.36	8410.39	18715.2	14619.3	12894.3	11717.2	9884.54	17235.7	11716.8	9190.84	12010.3	16603.4	13487	8855.61	10509.6	8761.21	15067.4	11634.9	10484.2	12036.7	14541	11689.4	13530.4	14484.6	14964.3	18366.6	9895.38	9376.29
P05120	P05120;E7EPJ9;H7BYS2;H7C004	PAI2_HUMAN	SERPINB2	Plasminogen activator inhibitor 2			1084.03		5673		2195.36	1542.25																			7566.35
P05141	P12236;P05141;P12235;Q9H0C2;V9GYG0	ADT2_HUMAN	SLC25A5	ADP/ATP translocase 2	80138.8	73672.8	128541	146759	101646	125708	118589	109986	103833	82828.4	145088	150852	122086	93208.7	76028.9	108330	126681	117479	87616	121152	153809	127980	116116	140294	135997	93365.8	75164.7	93506.7	142140	138899
P05155;P05155-3	P05155;E9PGN7;A0A087WUD9;P05155-2;P05155-3;A0A7I2V2D2;H9KV48;A0A7I2V5R3	IC1-3_HUMAN;IC1_HUMAN	SERPING1	Plasma protease C1 inhibitor	13356.8	14089.1	6636.46	8493.23	7360.26	8452.09	8171.05	9732.42	7887.7	7529.89	14796.2	10887.5	10440.5	3841.52	87327.6	4873.6	3537.77	11067.3	5426.96	12158.7	7969.03	10835.3	7362.96	8927.31	10378.5	7978.71	16400.1	3967.72	5857.07	6010.39
P05156	P05156;E7ETH0;D6R9Z8;G3XAM2;A0A2R8Y3M9	CFAI_HUMAN	CFI	Complement factor I	2945.24					2172.48				1808.96	1558.87				8351.84		1915.82			2917.13				1560.81		1941.56	3071.32	1432.02		1213.05
P05161	P05161;A0A096LNZ9;A0A096LPJ4	ISG15_HUMAN	ISG15	Ubiquitin-like protein ISG15	4901.63		5824.14	8959.42		4356.48	14489.9	13146.2	10244.8	5359.64	10180.8	6470.81	21013.3	3596.85		4019.48		12478.5	6278.1	7806.67	19133.1	9877.25	9454.04	7255.5	7096.51	5215.08	6037.24	3952.54	6064.61	5884.03
P05164;P05164-2;P05164-3	P05164;P05164-2;P05164-3;J3QSF7	PERM-2_HUMAN;PERM-3_HUMAN;PERM_HUMAN	MPO	Myeloperoxidase			8147.68	6479.14	23482.7	45502.4	15177.3	25130	50709.1		8997.41	7259.35	21139.3	2290		6759.84	12854.7	12755.3	3075.7	20840.5	21463.4	20383.6	21599.5	18323	15018.1	79224.3	2301.08	3909.51	5882.44	7505.96
P05165;P05165-2;P05165-3	P05165;A0A1B0GUX9;P05165-2;P05165-3	PCCA-2_HUMAN;PCCA-3_HUMAN;PCCA_HUMAN	PCCA	Propionyl-CoA carboxylase alpha chain, mitochondrial							2615.27			3029.63						2317.84	2045.6			1901.19	2332.11	2096.74		2360.47	402767		2953.71	2080.59		1678.39
P05166;P05166-2	P05166;E7EX59;E7ETT1;E7ETT4;E7EUY3;F8WBI9;C9JQS9;P05166-2;E9PDR0;E9PEC3	PCCB-2_HUMAN;PCCB_HUMAN	PCCB	Propionyl-CoA carboxylase beta chain, mitochondrial			1450.45			2029.5	1929.32	2070.68		2231.57	2276.7		1944.47	3978.03			1840.33		2924.85		2332.11	1948.88	2917.58	2363.85	2291.16	1614.6	2055.52	1807.78	924148	1213.87
P05198	P05198;H0YJS4;G3V4T5	IF2A_HUMAN	EIF2S1	Eukaryotic translation initiation factor 2 subunit 1	9751.04	10301.6	14047.1	13718.1	13290.2	12094.4	13578.4	14172.8	13781.2	11708	15412.8	15343.5	13782.8	8975.68	10197.5	12716.7	11360.8	15051.2	9162.42	12877.1	16243.6	14835.7	16223.1	14188.6	13930.8	12667.1	19600.9	12800.5	15403.4	13384.9
P05204	P05204;Q15651;Q15651-2;A0A087WZE9	HMGN2_HUMAN	HMGN2	Non-histone chromosomal protein HMG-17	10611.1	9473.95	13445.5	9939.31	26945.1	26635.2	16569.6	11546.2	24684.2	19549.5	23484.9	10997.2	17790.1	32305.8	21267.3	14439.4	15860.5	11708.6	21260.5	21319.4	20397.3	14433.6	12807.6	11048.4	11302	20323.1	22272.3	20976.2	23323.1	13892.1
P05362	P05362;E7ESS4	ICAM1_HUMAN	ICAM1	Intercellular adhesion molecule 1	4700.26		4374.42	4572.78	4576.4	3293.26	4170.4	4759.45	4383.81		5703.44	4486.15	5176.15		2833.24	3650.33	3431.43	5745.2	1587.65	4260.31	3802.29	8564.19	5749.94	5640.29	4837.62	4256.4	1884.75	2900.2	4145.59	4388.91
P05387	P05387	RLA2_HUMAN	RPLP2	60S acidic ribosomal protein P2	6791.27	6910.98	10082.9	10063.6	9500.66	10427.1	9063.85	7260.67	12916.3	8147.9	10965.6	11017.6	6956.15	6946.42	5948.77	4853.56	12578.5	10479.7	9368.03	11483	10762	7106.81	10479.4	11345.5	11662.5	11137.3	11193.4	12457.2	11371.2	12990.8
P05388	P05388;P05388-2;F8VZS0;F8VWS0;F8VW21;F8W1K8	RLA0_HUMAN	RPLP0	60S acidic ribosomal protein P0	12018	10952.1	18889.4	17612.3	15163.3	15481.5	11916.1	13522.1	13912.9	10776.5	17463.1	18129.5	15043	12924.6	15834.2	10396.2	11317.6	12666.1	7705.55	17043	16684.2	15697.7	17803.2	16295.5	16406.8	14916.2	13225.1	17470.4	18147.6	18173.5
P05408;P05408-2	P05408;C9J650;C9JNY7;P05408-2	7B2-2_HUMAN;7B2_HUMAN	SCG5	Neuroendocrine protein 7B2															17731											787344
P05413	P05413;S4R371;S4R3A2	FABPH_HUMAN	FABP3	Fatty acid-binding protein, heart										4669.25														6971.74	7702.88					4965.33
P05452	P05452;E9PHK0	TETN_HUMAN	CLEC3B	Tetranectin	2461.61	6289.35				1089.69				2683.48	1215.64	1621.12	2804.23	2992.15	14952.3				3047.21	3088.75	1016.72			2819.92	3199.38	1925.06	3647.32	788431		1209.11
P05455	P05455;E7ERC4;E9PGX9;E9PFL9	LA_HUMAN	SSB	Lupus La protein	10935.5	11861.2	9505.13	10222.8	11577	12153.3	12123.5	13274.6	9808.54	9726.58	7441.9	10719.5	8371.57	11002.5	9781.65	9513.73	12318.1	8859.99	10855.1	9522.09	11850.1	10640.6	13287.5	9069.35	9431.4	9436.26	10396.8	14755.8	9340.6	10259.1
P05543	P05543	THBG_HUMAN	SERPINA7	Thyroxine-binding globulin															1829.38
P05546	P05546	HEP2_HUMAN	SERPIND1	Heparin cofactor 2	10798.8	9658.62	2643.25	2800.49	2732.24	4601.39	3022.82	2836.93		4456.78	3059.86	3230.98		3513.55	19399.1		3279.01		5889.79	5038.2	2326.08		4446.99	3757	3729.57	5849.68	7590.82	1549.49	1259.36	2040.49
P05556	P05556;E7EUI6;H7C4K3;A0A7I2V2F9	ITB1_HUMAN	ITGB1	Integrin beta-1	10921.4	8209.56	5022.33	6235.45	7631.35	6524.48	7513.14	7523.54	6305.88	8731.99	7242.42	7180.55	8399.92	6299.88	8914.28	7505.97	8674.62	8135.47	6389.68	9811.21	7578.14	8526.9	7505.53	8306.76	7903.4	6999.17	6656.18	7904.22	8179.22	9433.91
P05771-2	P05771-2	KPCB-2_HUMAN	PRKCB	Isoform of P05771, Isoform Beta-II of Protein kinase C beta type						2985.88	1849.2	2267.74				1615.87							2270.44	2156.09	2274.84	1914.37	2028.8	2327.71	2251.56			2656.44	1792.12	2430.22
P05783	P05783;F8VZY9	K1C18_HUMAN	KRT18	Keratin, type I cytoskeletal 18																							2753.74
P05976;P05976-2;P08590	P05976;P08590;P05976-2	MYL1-2_HUMAN;MYL1_HUMAN;MYL3_HUMAN	MYL1;MYL3	Myosin light chain 1/3, skeletal muscle isoform	2597.76		3924.2	3284.93	4856.09	3369.53	3875.25	4827.36	9530.46	4157.35	5671.36	3731.86	5006.85	8328.9	6637.75	3300.64	3040.3	2995.31	4238.59	6898.56	4092.06	4173.71	4941.44	4899.09	7338.32	5678.99	4900.33	6001.01	3250.33	5154.61
P05997	P05997;A0A087WYX9	CO5A2_HUMAN	COL5A2	Collagen alpha-2(V) chain	42634.7	30972	9060.72	13276.2	14959.9	21159.4	23070.6	21785.9	28366	42636.6	19367.9	19744	30470.7	30538.6	36101	10073.6	14769.9	37221.2	37792	46415.5	30136.7	39069.9	21164.9	28257.9	29284.1	28548.3	26590.9	11166	12129.9	12111.9
P06126	P06126	CD1A_HUMAN	CD1A	T-cell surface glycoprotein CD1a	6125.83		8279.45			3416.07								3794.85		2831.05	3048.26											2586.6	1346.57
P06127	P06127	CD5_HUMAN	CD5	T-cell surface glycoprotein CD5	15203.8	17224	13531.6	10866.6	20966	11819.3	13909.8	10320.1	16297.2	22773.6	12899.1	12023.9	15123.4	26311.6	18468	13633.5	13873.2	16162.4	17634.2	30617.4	9707.26	11124.2	10566.3	19077.3	17163.4	17311.4	15615.4	32112.7	18602.4	14736.7
P06239;P06239-3	P06239;P06239-3;Q573B4	LCK-3_HUMAN;LCK_HUMAN	LCK	Tyrosine-protein kinase Lck		4319.07	5125.59	3057.56	2646.45	3388.03	2491.9	2636.82		4042.83	4040.08	2898.32	3473.49	4214.52		1280.09	2698.76	3518.79	4278.8	3244.17	1944.04	2100.13	3034.58	3010.09	2983.65	3180.39	3971.22	4069.11	3466.41	3113.53
P06241-2	P12931;P07947;P06241;P12931-2;P06241-2;P06241-3;J3QRU1	FYN-2_HUMAN	FYN	Isoform of P06241, Isoform 2 of Tyrosine-protein kinase Fyn		6087.39	5033.48	5830.79	7399.24	5491.16	7720.4	5243.36	7881.13	5470.39	6433.31	5307.23	5847.59	5351.48		4916.44	5994.35	5200.47		5247.15	5717.92	4215.83		6198.91	5923.02	5426.96		2134.82	5630.48	5446.4
P06276	P06276;F8WF14;F8WEX7	CHLE_HUMAN	BCHE	Cholinesterase						9233.67			7067.63	7633.64		12081.5				7865.76	9929.71	5239.06	3415.14		24733.9		3190.13	4757.75	3477.1		149246	6993.39	4640.7	3743.3
P06312	P06312	KV401_HUMAN	IGKV4-1	Immunoglobulin kappa variable 4-1	7199.79	5439.55	1488.98	2219.74	2607.06	3715.07	2236.06	2360.72				1204.88	2703.04	3811.57	7235.91	4237.82	5322.22	7172.27	2062.97	3054.86	1809.58	1339.94	1931.87	8978.29	6997.48	2725.32	4149.69	2845.74	1742.36	1115.16
P06396	P06396;P06396-2;P06396-3;P06396-4;A0A0A0MS51;A0A0A0MT01	GELS_HUMAN	GSN	Gelsolin	82149.4	59033.4	53975.2	44977.3	56354.5	48877.9	48109.8	44844.4	52809.8	65651.3	55285.7	47527.3	40441.2	51378.6	113928	41182	51146.1	27368.6	62590.5	62704.6	57811.1	49320.9	41962.1	72969.6	77080.6	46376.9	69812.8	41556.3	45918	37462.7
P06396-2	Q5T0I0;P06396-2	GELS-2_HUMAN	GSN	Isoform of P06396, Isoform 2 of Gelsolin	1773.74	2243.34		820174	2139.12	1452.21	1412.85	1115.04			1485.18		1267.57	2386.79		1886.1			1447.35	1896.97	2505.85	1237.58		2502.32	3387.3		3707.97	1467.85	2320.85	1246.42
P06454;P06454-2	P06454;P06454-2;B8ZZW7;B8ZZQ6;B8ZZA1;H7C2N1	PTMA-2_HUMAN;PTMA_HUMAN	PTMA	Prothymosin alpha	4562.92		4400.81	3248.23	4036.4	3746.34	5621.56	6404.78	7566.17	8043.35	3382.79	4671.26	1507	7594.43	10618.3	6004.76	7510.89	6563.75	3012.3	3533.5	7858.9	7625.43	11888.3	4532.91	4262.23	6448.06	5041.35	9375.73	2451.22	2178.83
P06493	P06493;P06493-2;A0A024QZP7;E5RIU6;A0A087WZZ9	CDK1_HUMAN	CDK1	Cyclin-dependent kinase 1	7787.98	11537	30233.9	21185.1	13353.3	14398.9	10916.6	10221.4		12898.1	18783.7	18041.8	11544.8	10263.5	10804.7	13669.8	11052.4	18586.2	10925.4	10626.2	15063.2	11509.9	14164.5	9698.73	9808.63	13864.8	12021.6	8377.71	22617.5	17851.7
P06576	P06576;H0YH81;F8W079	ATPB_HUMAN	ATP5F1B	ATP synthase subunit beta, mitochondrial	56411.8	80105.4	92949.7	88729.9	96256.9	106361	93594.3	92789.8	96921.2	109000	118443	96135.1	111114	120299	101994	68378.7	88747.1	84148.9	114733	127171	119127	104981	116207	104825	98737.8	113631	124825	110897	103914	93604.4
P06681;P06681-2;P06681-3	P06681;B4DQI1;H0Y3H6;P06681-2;P06681-3;E9PDZ0;A0A0G2JL69;A0A0G2JIE7;B4E1Z4;E7ETN3	CO2-2_HUMAN;CO2-3_HUMAN;CO2_HUMAN	C2	Complement C2															5378.02									886248	1131.95
P06702	P06702	S10A9_HUMAN	S100A9	Protein S100-A9	1996.25	6770.4	34779	25185.3	135916	113805	75057.1	91561.1	64583.2	3117.61	63015.2	51815.3	52022.9	7437.48	65318.2	36368.1	37140	28982.7	3139.98	47347.7	115344	110606	126321	66424.9	70727.5	58275.4	16388.4	17237.5	58427.3	34443.7
P06703	P06703;R4GN98	S10A6_HUMAN	S100A6	Protein S100-A6	280550	309631	165217	172797	224543	175549	223028	186813	279181	365428	183845	164564	305952	446882	393199	198126	216170	151067	328944	286470	319462	326179	310502	384983	335258	316643	396319	247081	174771	167054
P06727	P06727	APOA4_HUMAN	APOA4	Apolipoprotein A-IV	14847.7	18512.2	4055.85	4573.45	7771.24	8975.39	3122.98	4510	5345.41	9312.75	4587.68	4209.38		5541.54	68013.7	4780.32	4817.62	18373.3	9143.31	9508.62	6173.38	2263.29		8601.18	8668.88	12816.3	14869.5	6864.27	1765.1	2931.47
P06729	P06729	CD2_HUMAN	CD2	T-cell surface antigen CD2			2379.79	1858.33		2139.79	2419.79	1436.19	2966.09	825992	2401.88	2044.93	3236.42	2170.12	2292.35	1949.54	1662.01	2840.09	2137.46		2427.76			1644.94	1429.64		1591.19	2928.45	2841.22	1877.64
P06730;P06730-2;P06730-3	P06730;D6RBW1;H0Y8J7;P06730-2;P06730-3	IF4E-2_HUMAN;IF4E-3_HUMAN;IF4E_HUMAN	EIF4E	Eukaryotic translation initiation factor 4E	2640.43	4310.98	3052.85	3270.99		2886.69	2870.32	3027.56		830517	2959.9	3685.24	2466.2	2597.14		3642.66	3766.47	3698.55	1966.67	2174.26	3221.58	3174.71	2789.93	3196.29	3124.42	2618.74	2680.57	2765.2	3863.35	4208.45
P06731;P06731-2;P13688;P13688-10;P13688-11;P13688-2;P13688-3;P13688-4;P13688-5;P13688-6;P13688-8;P13688-9;P31997	P31997;P06731;P13688;P06731-2;P13688-10;P13688-11;P13688-2;P13688-3;P13688-4;P13688-5;P13688-6;P13688-8;P13688-9;A0A024R0K5;A0A087WYX0	CEAM1-10_HUMAN;CEAM1-11_HUMAN;CEAM1-2_HUMAN;CEAM1-3_HUMAN;CEAM1-4_HUMAN;CEAM1-5_HUMAN;CEAM1-6_HUMAN;CEAM1-8_HUMAN;CEAM1-9_HUMAN;CEAM1_HUMAN;CEAM5-2_HUMAN;CEAM5_HUMAN;CEAM8_HUMAN	CEACAM1;CEACAM5;CEACAM8	Carcinoembryonic antigen-related cell adhesion molecule 5			1545.78		3057.32	4819.18					1471.9	1109.49				931499	2072.46				1612.17	2206.97	2430.49		1881.36	2409.68	1533.9			995969
P06733	P06733;A0A2R8Y6G6;P06733-2	ENOA_HUMAN	ENO1	Alpha-enolase	62156.2	73261	116693	100583	107035	94587.7	111442	107157	79617	88285.9	112795	90791.9	76238.3	95554.9	78001.8	72575.2	83614.7	96326.4	77124.6	104834	113564	114657	118632	115198	111349	69235.3	290197	113969	105428	80326
P06737;P06737-2	P06737;P06737-2;E9PK47	PYGL-2_HUMAN;PYGL_HUMAN	PYGL	Glycogen phosphorylase, liver form		5619.82		2397.77	4643.49	4020.65	3184.94	3457.39		1770.03	2845.02	2941.54	2023.08		6838.41	2102.64	3712.27	3894.61		2961.94	3468.93	2480.22	2935.6	3055.28	3448.86	3428.38	3013.16	1541.06	1499.98	1873.39
P06744;P06744-2	P06744;A0A2R8Y6C7;P06744-2;A0A2U3TZU2;A0A0J9YX90;A0A0J9YXP8;A0A0J9YYH3;K7ENA0;K7EQ48;K7EPY4	G6PI-2_HUMAN;G6PI_HUMAN	GPI	Glucose-6-phosphate isomerase	20979.1	20200.4	25361.1	23547.4	21519.9	25806.6	23027.7	22994.2	18681.3	24595.8	23135.6	26431	15141.5	20332.9	20326.4	22190.5	24004.1	21765.3	18440.4	17038.4	25402.6	24509.7	24938	28690.4	29875.4	16110	40597.7	20050.1	22289.7	20278.3
P06746	P06746;E7EW18;H0YBX1;H0YAV8	DPOLB_HUMAN	POLB	DNA polymerase beta								866209																		915401
P06748	P06748;P06748-2;P06748-3;A0A7I2YQC0;E5RGW4;A0A7I2V2X9;A0A7I2V3G5;A0A7I2V433;A0A7I2V3U2;A0A7I2V4G8;A0A7I2V579;A0A7I2V5S2	NPM_HUMAN	NPM1	Nucleophosmin	60922.6	63251.7	144426	120969	153659	108681	111530	103064	79245.7	68130.2	125232	133966	139823	98335	76549.2	105052	94118.1	107151	62342.3	97615.8	82934.3	84642.7	109471	74368.9	85413.8	107821	91836.6	139565	158844	139744
P06753	P06753;J3KN67;A0A494C0P6;A0A2R2Y2Q3	TPM3_HUMAN	TPM3	Tropomyosin alpha-3 chain	12037.7	9551.9	16092.4	18373.2	13293.9	18398.3	16401.2	23661.8	17068.9	16077.6	19193.9	19008.2	21108.2	19247.9	11660.2	14607.3	19453	14671.5	24259.4	15305.1		17106.9	18472.4	22234.2	18813.5	22965.2	16247.9	17149.1	16727.6	18612.2
P06753-2	P07951;P09493;P06753;P67936;Q5TCU3;J3KN67;P09493-8;P09493-9;P09493-2;P09493-3;P09493-4;P09493-5;P09493-6;P09493-7;A0A0S2Z4G6;P67936-2;A0A2R8Y5V9;P06753-2;P06753-3;P06753-4;P06753-5;P06753-6;P06753-7;A0A2R8YHD2;A0A2R8YGX3;A0A2R8YH90;H0YL42;H0YKJ4;A0A2R8YE05;H0YKX5;H0YK48;A0A2R8YEU4;B7Z596;A0A494BZZ2;A7XZE4;Q6ZN40;H7BYY1;A0A494C0V8;A0A494C0P6;U3KQK2;P07951-2;P07951-3;K7ENT6;P09493-10;A0A2R2Y2Q3;F5H…	TPM3-2_HUMAN	TPM3	Isoform of P06753, Isoform 2 of Tropomyosin alpha-3 chain	100792	91968	120254	105976	128021	112218	95758.1	102188	92772.5	118825	129897	106583	154473	125577	123460	90920.8	117394	98847.6	131605	127442	139199	132856	129592	141989	148389	131756	142388	134417	117664	106590
P06756;P06756-2;P06756-3	P06756;P06756-2;P06756-3	ITAV-2_HUMAN;ITAV-3_HUMAN;ITAV_HUMAN	ITGAV	Integrin alpha-V	3706.36	3809.67	2294.96		3349.9	3106.78				3235.69	2112.42	1659.38	2290.87	3339.76		2612.05	2021.51		2711.79	2941.35	2411.49	2467.17		3753.62	3158.96	2977.74	2343.08	1786.8		1552.75
P06865	P06865;H3BU85;H3BTD4;H3BS10;H3BP20;A0A804HIQ5;A0A804HJ97;A0A804HIU3;A0A804HIC8;A0A804HLJ5;A0A804HKX5	HEXA_HUMAN	HEXA	Beta-hexosaminidase subunit alpha	8786.08	7727.77	6249.84	4836.98	8939.27	9333.47	6456.25	5393.5	6759	9910.35	4722.3	5998.28	3941.21	9094.35	10030.7	8380.94	7077.36	3805.81	10595.6	8437.51	9753.56	8610.71	10314	8965.37	8111.86	9442.11	9943.44	5941.65	4552.69	4273.96
P07099	P07099	HYEP_HUMAN	EPHX1	Epoxide hydrolase 1	21277.1	18241.3	6719.67	6909.52	10695.3	9671.48	11805.6	8069.33	16005.2	21473.3	8790.05	7765.2	10966.5	16360.5	15793.2	12991.6	15300.4	6590.99	17315.8	15701.3	12081.6	11238.7	8040.6	17350.5	14616.3	10505	13111.9	8083.2	6379.13	7830.34
P07108;P07108-2;P07108-3;P07108-4;P07108-5	P07108;P07108-2;P07108-3;P07108-4;P07108-5;A0A0A0MTI5;B8ZWD1	ACBP-2_HUMAN;ACBP-3_HUMAN;ACBP-4_HUMAN;ACBP-5_HUMAN;ACBP_HUMAN	DBI	Acyl-CoA-binding protein			2314.41	2421.16	2313.3	3075.15	2780.22			3625.32	5341.42	2659.65				2004.42	3687.87	1998.58	2133.65	2338.46		3186.74	3483.18	3197.64	3790.7		4191.13	2366.8	1968.08	2615.87
P07195	P07195;A8MW50;C9J7H8;A0A5F9ZHM4;F5H793;A0A3B3IS95	LDHB_HUMAN	LDHB	L-lactate dehydrogenase B chain	53841.6	49005.1	73137.8	63643.5	59954.2	59189.8	62626	61525	49910.2	58623.4	52816.5	55280.2	41168.5	41388.1	49757.3	66842.8	75120.7	60765.9	45017	51789.7	48015.9	58344.4	57586.6	67654.2	72791.4	58381.3	59014.7	122698	82331.1	77277.2
P07196	P07196	NFL_HUMAN	NEFL	Neurofilament light polypeptide					414111															336982		2341.71						2707.81
P07203	P07203;P07203-2;A0A2R8Y6B6;A0A7I2YMD7;A0A7I2UQ36	GPX1_HUMAN	GPX1	Glutathione peroxidase 1	4292.54	2494.55	1857.76	2031.48	3307	3701.42	3998.31	3359.36		2226.42	2304.67	2073.59	1739.89	2818.48	3730.46	3660.59	3316.76		2161.49	3372.04	3526.58	2997.07	3803.14	4159.15	3877.96	4153.81	3607.76	2844.94	1606.48	2202.63
P07205	P07205	PGK2_HUMAN	PGK2	Phosphoglycerate kinase 2			3442.43										3940.19			1584.18													2264.93	871519
P07225	P07225;A0A0S2Z4L3;G5E9F8;A0A3B3ISJ1;A0A3B3IUA6;A0A3B3IRK9	PROS_HUMAN	PROS1	Vitamin K-dependent protein S		2300.19	772194			2441.39	2218.96			1706.54	2070.07	1779.54			5225.58		1806.94		1371.4	3946.9				1501.87	1512.63	2419.6	2268.75	878545
P07237	P07237;A0A7P0T9D6;A0A7P0T9K9;A0A7P0T9U6;A0A7P0T8C0;A0A7P0T8J3;A0A7P0T8X1;H0Y3Z3;A0A7P0TA35;A0A7P0TA97;A0A7P0TA71;A0A7P0TB26;H7BZ94;B3KTQ9;I3L4M2;I3L514;I3L3P5;I3L0S0	PDIA1_HUMAN	P4HB	Protein disulfide-isomerase	17779.6	15680.9	20981.6	22861.4	24500.9	23125.8	22597	26150.6	22421.2	17375.6	22505.9	21335.7	23739.9	21003.2	19744.8	25770.8	26505	22476.8	19492.9	25040.7	25517.2	28861.3	29518	38071.4	34320.9	16634.5	21574.3	18016.1	22410.7	21500.1
P07305	P07305;P07305-2	H10_HUMAN	H1-0	Histone H1.0	101234	63604.4	22832.4	33741.1	36889.8	30326.3	64016.8	72869.3	83953.1	94261.1	68127.3	38362.5	112393	87110.5	92517.6	54683.6	71042.7	38056	93092	90851.7	56850.1	83586.6	74454.7	45446	46364	104842	90937.6	59351.4	31162.1	27941.4
P07332;P07332-3	P07332;P07332-2;P07332-3;P07332-4;E7ENM8	FES-3_HUMAN;FES_HUMAN	FES	Tyrosine-protein kinase Fes/Fps						3608.26	2229.12					2700.24										2551.66		1953.15	1027.58	3589.99
P07333;P07333-2	P07333;P07333-2;E9PEK4	CSF1R-2_HUMAN;CSF1R_HUMAN	CSF1R	Macrophage colony-stimulating factor 1 receptor															6366.67								1835.47	1131.59
P07339	P07339;F8W787;C9JH19;A0A1B0GVD5;A0A1B0GV23;A0A1B0GWE8;A0A1B0GVP3;A0A1B0GW44;H7C469	CATD_HUMAN	CTSD	Cathepsin D	21284.1	28180.3	43819.5	29335.4	229924	23084.3	80070.8	32971.6	32519.3	37429.7	36501.1	34309.9	27590.4	33834.4	54071.8	31313.2	30794.4	30149.9	28111.5	26104.5	48314.6	56101.5	49741.8	42472.8	38702.5	32306	223089	23521	23464.8	25487.7
P07355;P07355-2	P07355;A6NMY6;H0YNP5;H0YMU9;H0YMW4;H0YN28;H0YN42;H0YM50;H0YMD0;H0YL33;P07355-2	ANXA2-2_HUMAN;ANXA2_HUMAN	ANXA2	Annexin A2	178970	176512	146742	129416	267483	149741	202916	163082	182243	244066	140229	103168	175918	218838	207421	121362	151803	116724	235621	179508	220266	209079	165606	266915	253772	154449	335749	177402	126648	136713
P07357	P07357	CO8A_HUMAN	C8A	Complement component C8 alpha chain	3048.87											2075.05			4166.09					2882.33
P07358	P07358;F5GY80;F5H7G1	CO8B_HUMAN	C8B	Complement component C8 beta chain																				1291.75
P07384	P07384;E9PRM1;E9PSA6;E9PQB3;E9PLC9;E9PMC6;E9PLX0;E9PJJ3;E9PJA6;E9PIA9	CAN1_HUMAN	CAPN1	Calpain-1 catalytic subunit	30298.8	27066.8	34520.6	21385.2	79137.9	27248.6	55483.3	21959	23639.4	31591.4	26272.8	23774.1	16821	30174	24691.7	21825.8	22343.1	19205.6	35995.5	20014.8	32916.6	27869.9	26948.7	28586.5	29594.4	26217.1	74627.3	27367.7	16862.9	18417.2
P07437	P07437;Q5JP53;Q5ST81	TBB5_HUMAN	TUBB	Tubulin beta chain	52547.7	77702.3	108026	108391	84417.6	75791.4	95734.3	83846.8	80809.9	97354.8	100413	100707	74875.3	98554.5	76209.4	97778.4	107034	82367.2	85298.5	90175.1	106940	93924.9	111978	115272	107685	79171.9	96869.3	89343.2	132294	119210
P07476	P07476	INVO_HUMAN	IVL	Involucrin					2216.92		3277.16	2285.51			1687.82	1460.58			1971.9						1581.98					879253	8741.31
P07585	P07585	PGS2_HUMAN	DCN	Decorin	108001	93450.9	17011.5	26427.5	31747	38672.1	36488.4	41649.1	57531.9	142352	29267.6	29619.5	50725.9	76414.6	95342.4	19753.2	21912.6	73518.9	60032.2	90593.6	76557.8	82185.8	39146.2	66855.8	75098.6	53056.3	79667.1	24220.6	26648.5	35497.2
P07602;P07602-2;P07602-3	P07602;Q5BJH1;C9JIZ6;P07602-2;P07602-3	SAP-2_HUMAN;SAP-3_HUMAN;SAP_HUMAN	PSAP	Prosaposin	8625.29	7997.13	7622.77	7474.94	19897.5	9084.25	13629.6	10305.4	6882.47	7782.03	6824.6	8181.29	7948.61	7701.84	31405.2	9096.91	8366.19	6404.43	5671.2	9047.76	16683.9	11044	10661.8	12762.1	11779.6	8576.66	13605.8	6607.44	4600.13	6810.58
P07686	P07686;Q5URX0	HEXB_HUMAN	HEXB	Beta-hexosaminidase subunit beta	8401.1	8953.71	11616.8	7067.1	37940.3	10539	23268.1	10245.7	11173.3	18239.6	7400	7569.73	8604.24	11744.3	14723.3	10865.6	7920.01	6286.38	20762.6	10463.2	18874.4	20254.6	30965.8	12960.7	11566.6	11820.4	24733.2	9138.98	6340.94	8381.2
P07737	P07737;K7EJ44	PROF1_HUMAN	PFN1	Profilin-1	87591.3	128145	174531	172316	163560	177381	174642	181753	129744	167109	139450	142195	85222.7	175302	153937	152019	165370	165788	165450	146324	176389	180764	206587	177028	198023	103234	178021	204848	212976	187747
P07741	P07741;H3BSW3;H3BQF1;H3BQB1;H3BQZ9;P07741-2	APT_HUMAN	APRT	Adenine phosphoribosyltransferase	13343.4	15904.3	10074.2	9455.03	16389.3	12238.6	16858.3	16059.8	8657.06	14710.6	11461.1	11929.9	6137.01	11974.8	14407.9	12252.5	14355.3	8063.44	16913.1	8113.36	10879.3	15515.5	14618.4	15819.9	15957.1	13320.4	18638.6	17608	7822.72	9955.23
P07766	P07766;E9PSH8	CD3E_HUMAN	CD3E	T-cell surface glycoprotein CD3 epsilon chain	7474.87	14771.3	13234.2	12031.7	8753.39	10807.2	9500.21	8012.67		11096.4	10765.4	12183.2	11405	9669.48	6421.37	6599.94	7857.09	9256.92	12832.2	9048.63	8583.98	6721.48	6687.92	6859.28	8236.2	5346.48	9117.65	11847.9	11501.3	12300.4
P07814	P07814	SYEP_HUMAN	EPRS1	Bifunctional glutamate/proline--tRNA ligase	11060.6	8564.59	13369.5	12706.9	12735	12038.6	15380.5	12799.7	11484.8	8395.76	12014.6	11765.2	11107.2	11286.2	7534.96	12519.5	12769.2	12693.8	8620.51	13041.9	13460.9	12487.8	11367.4	11988.1	12216.1	10250.1	12132.5	11035.7	13574.4	12119.4
P07858	P07858;A0A7P0NGZ6;E9PCB3;E9PS78;E9PSG5;E9PQM1;E9PR21;E9PNL5;E9PLY3;E9PKQ7;E9PHZ5;A0A7I2YQK9;A0A7I2V2J1;A0A7I2V302;A0A7I2V440;A0A7I2V4S6;A0A7I2V4Z9;A0A7I2V668	CATB_HUMAN	CTSB	Cathepsin B	5596.69	5964.81	22686.6	19203.7	43066.6	21176.1	21310.8	19571	14283.4	11942.1	25230	28270.9	13997.4	8483.87	18185.9	23612.2	22159.7	18233.2	17356.7	17220.9	32288.6	48347.5	52525.5	42614.5	36373.9	34097.2	30579.1	12423.7	12646.5	18009.6
P07900;P07900-2	P07900;P07900-2	HS90A-2_HUMAN;HS90A_HUMAN	HSP90AA1	Heat shock protein HSP 90-alpha	23237.6	27799.2	51616.7	48225.9	36358	37665.7	52334.6	58691.7	48903	27673.1	52040.4	54860	46409	31938.1	22387.3	30743.3	37438.8	68431.9	29975.6	47277.8	41458.4	52125.9	50922.5	42747.7	46725	33610	31150.4	39661.9	62728.1	45617.6
P07902	P07902;P07902-2	GALT_HUMAN	GALT	Galactose-1-phosphate uridylyltransferase	2137.97		1890.12	2051.31	2568.39	3239.41	1451.78	1923.67			1419.34	1528.86		1289.57		1542.75	2257.36					1895.64		2153.56	2158.02	1999.72	2279.62	2646.66	1084.5	1244.01
P07910-2	P07910;B4DY08;G3V5V7;G3V555;G3V4W0;G3V575;G3V576;G3V4C1;G3V2Q1;G3V2D6;B2R5W2;P07910-2;P07910-3;P07910-4	HNRPC-2_HUMAN	HNRNPC	Isoform of P07910, Isoform C1 of Heterogeneous nuclear ribonucleoproteins C1/C2	50063	64754.8	144331	133179	109425	118968	100082	117382	89686.1	77892.3	127461	134171	140656	90077.9	67179.5	112734	118470	126327	74273.5	110445	97311.3	92069.7	128613	87644.3	83318.9	124467	92348.6	118156	159301	150215
P07942	P07942;C9J296;E7EPA6;G3XAI2;A0A7I2V2J0;A0A7I2V2R2;A0A7I2V2T9;A0A7I2V3I5;A0A7I2V3J7;A0A7I2V407;A0A7I2V4J9;A0A7I2V5X5;A0A7I2V682;A0A7I2V5R0;A0A7I2V5T9	LAMB1_HUMAN	LAMB1	Laminin subunit beta-1	3683.54	3587.93		1575.41	4420.06	2425.1	3901.84	3322.33	6035.16	2311.8	2978.27	2074.86	3441.14	2173.96	4277.94	2060.38	1925.55	2303.12	2898.29	3483.34	2251.46	3147.85	2864.35	3199.42	3361.98	2625.39	2181.8	1232.08	1261.08	1862.6
P07947	P07947;J3QRU1	YES_HUMAN	YES1	Tyrosine-protein kinase Yes										2228.55									2488.63			4255.24		3272.31	1841.53			1667.4
P07948	P07948;E5RJ37	LYN_HUMAN	LYN	Tyrosine-protein kinase Lyn											1466.75										1748.42	2162.86	1735.88	1958.06	798.65		465632	1182.62
P07948-2	P08631;P07948;J3KPD6;H0Y3C5;P07948-2;P08631-2;P08631-3;P08631-4	LYN-2_HUMAN	LYN	Isoform of P07948, Isoform 2 of Tyrosine-protein kinase Lyn		8542.43	8145.25	8823.41	10373.7	12080.1	11743.6	14327.1	15408.6	4650.08	12366.3	10764.5	12319.2	4542.43		8428.2	8053.53	7725.79	8428.38	10103.2	15566.1	14915.7	15630.7	12889.4	10391.1	11219.6	7264.45	6718.82	7562.3	7946.43
P07951-2	P07951;Q5TCU3;A7XZE4;P07951-2	TPM2-2_HUMAN	TPM2	Isoform of P07951, Isoform 2 of Tropomyosin beta chain	5298.68									1470.65										1891.23				1297.05	2060.82		2092.18
P07951-3	A7XZE4;P07951-2;P07951-3	TPM2-3_HUMAN	TPM2	Isoform of P07951, Isoform 3 of Tropomyosin beta chain	18409.7	12777.4		7304.81	11178.7	8254.32	6981.64	29900.5		12692.8			14535.3	9600.12	15495.9		7214.29	9765.14	9695.21	8756.02	9121.65	11074.2	14698.4	6456.82	7523.53	10541.7	8242.97	4877.42		7512.82
P07954;P07954-2	P07954;A0A804HI24;P07954-2;A0A804HKE6	FUMH-2_HUMAN;FUMH_HUMAN	FH	Fumarate hydratase, mitochondrial	4760.48	6357.04	6349.36	6279.06	6925.72	7199.8	7218.35	8687.55	7745.93	6932.66	8499.75	6940.42	6984.55	7124.21	8903.97	6178.59	7130.87	6144.52	5890.95	8307.49	7336.08	7321.34	7078.83	8077.27	7537.13	7595.36	6016.58	6741.15	6694.75	5722.58
P07996	P07996;P07996-2	TSP1_HUMAN	THBS1	Thrombospondin-1			2576.9	4116.62	5411.83	3209.55	2294.56	3061.69			7501.43	5685.36	8574.16				1907.54	6232.31	2874.4	4562.11	3659.12	7942.22	4390.4	1805.99	2062.94	4879.58		798327	1185.74	2043.86
P08048;P08048-2;P08048-3;P17010;P17010-2;P17010-3	P08048;P17010;E9PEP7;P08048-2;P08048-3;P17010-2;P17010-3	ZFX-2_HUMAN;ZFX-3_HUMAN;ZFX_HUMAN;ZFY-2_HUMAN;ZFY-3_HUMAN;ZFY_HUMAN	ZFX;ZFY	Zinc finger Y-chromosomal protein			1581.2	889211		948733				994206	1021.54	1949.73				1631.8	1209.03				898452	813604		539182	981722		663635	1192.84	1635.74	1358.76
P08123	P08123;A0A087WTA8	CO1A2_HUMAN	COL1A2	Collagen alpha-2(I) chain	370916000000	299762000000	827250	13384000000	157342000000	188832000000	246087000000	210375000000	578871000000	503837000000	17158000000	14744000000	285885000000	346184000000	327391000000	112436000000	150093000000	700031000000	466948000000	418095000000	293626000000	434093000000	207303000000	18389000000	204159000000	583482000000	313088000000	130701000000	138482000000	143711000000
P08133;P08133-2	P08133;P08133-2	ANXA6-2_HUMAN;ANXA6_HUMAN	ANXA6	Annexin A6	76990.2	84890.4	52409.4	54032.1	64384.5	65324.8	47329.4	39730.6	46973.9	96425.2	44661.7	43518.8	46093.2	95885	76587.3	48849.6	55076.8	47257.2	88616.1	53115.7	61114.3	60635	59698.3	69234.3	72195	61217.9	93852.4	85256	64937	66404.8
P08185	P08185	CBG_HUMAN	SERPINA6	Corticosteroid-binding globulin	2347.26	3400.33													6803.69												1630.11
P08195;P08195-2;P08195-3;P08195-4	P08195;J3KPF3;H0YH36;A0A7P0T9F7;A0A7P0T8F1;A0A7P0T8U7;A0A7P0TBF8;A0A7P0TAN7;A0A7P0TAS6;A0A7P0Z4P5;A0A7P0Z4A0;P08195-2;P08195-3;P08195-4;F5GZI0;F5GZS6;F5H056	4F2-2_HUMAN;4F2-3_HUMAN;4F2-4_HUMAN;4F2_HUMAN	SLC3A2	4F2 cell-surface antigen heavy chain		3592.03	5173.08	5783.47	3813.73	3817.4	5423.75	5859.05	5113.13	2556.36	6713.68	5805.8	4977.83	4055.09	2851.13	2585.11	4581.99	4477.37	4258.73	3618.15	3832.31	5193.89	5647.81	5329.31	5746.35	3253.77	2754.14	2514.2	3348.94	3791.47
P08236;P08236-3	P08236;P08236-2;P08236-3	BGLR-3_HUMAN;BGLR_HUMAN	GUSB	Beta-glucuronidase	3298.52		3150.45	2724.45	6650.37	4111.78	4703.47	4114.2	10107.4	4199.04	2798.86			3504	5502.7	4276.67	4232.69		5432.76		3796.7	5002.29	5553.61	3418.43	2841.01	4737.64	5261.61	4899.31	1690.81	2437.3
P08237;P08237-3	P08237;A0A2R8Y891;F8VZI0;P08237-2;P08237-3	PFKAM-3_HUMAN;PFKAM_HUMAN	PFKM	ATP-dependent 6-phosphofructokinase, muscle type	4418.27	5159.41	1431.31		3636.84		2617.96	3362.43		5923.61		755235	2208.26		4962.78		2941.48			1708.16	2581.34	2544.26	9760.56	2333.92	2285.61		2710.54	1584.63		1994.85
P08238	Q58FF8;P08238;P07900;Q14568;P07900-2	HS90B_HUMAN	HSP90AB1	Heat shock protein HSP 90-beta	50850.2	51067	123774	106562	80987.4	74120.1	106439	116428	89495.8	50937.2	106335	110481	87965.7	50023.1	42013.7	69797.2	77457.1	124453	51435.8	83086.8	81242.5	109393	99509.8	98681.1	98853	65620.2	59434.9	76677.3	123790	102320
P08240;P08240-2	P08240;P08240-2	SRPRA-2_HUMAN;SRPRA_HUMAN	SRPRA	Signal recognition particle receptor subunit alpha	4875.3	2027.43	4466.13	4061.07	3427.04	4064.56	3240.96	3122.92	8273.25	2102.86	4472.97	4667.93	3906.43		1939.06	4954.67	5271.14	5520.81	3514.4	3861.26	3570	3943.31	3051.28	3833.14	3947.38	5186.9	3310.76	3330.18	4028.37	4694.21
P08243;P08243-2;P08243-3	P08243;P08243-2;P08243-3	ASNS-2_HUMAN;ASNS-3_HUMAN;ASNS_HUMAN	ASNS	Asparagine synthetase [glutamine-hydrolyzing]			1684.01	1933.89	843615	1157.1					1408.14		1956.88					1665.2				2909.22	1703.93		1011.06			1084.93	1477.22	1458.25
P08246	P08246	ELNE_HUMAN	ELANE	Neutrophil elastase			8994.9	6663.49	15633.1	44337.5	10048.5	15781.6	36787		18495.1	11992	16240.9			5738.83	21990	12564.7			19198	22753.7	20236.4	20609.1	19532.2	16626.5		2998.73	5359.52	7945.6
P08253;P08253-2;P08253-3	P08253;H3BV48;H3BR66;P08253-2;P08253-3	MMP2-2_HUMAN;MMP2-3_HUMAN;MMP2_HUMAN	MMP2	72 kDa type IV collagenase											576767		1418.31								388375	2379.78	1107.76	1991.9	2078.85		447092	971985
P08254	P08254;P09238;F5GYX7	MMP3_HUMAN	MMP3	Stromelysin-1	5894.74	4892.19		5607.71		7355.36	5731.22			3858.1						6508.18		3524.81	4266.59		4531.54	5521.09		10927.1	4741.41	4650.77			4777.99
P08294	P08294	SODE_HUMAN	SOD3	Extracellular superoxide dismutase [Cu-Zn]	20103.4	23938.8	3786.36	5945.39	3203.48	4696.05	4182.16	4545.83		21502.5	6587.25	6838.43	5667.73	8776.48	31026.2	4747.84	6739.41	10980.8	12381.8	7429.94	14878.9	19270.1	9756.06	7729.8	9001.46	10061.2	25278.5	5140.27	3924.34	4211.51
P08311	P08311	CATG_HUMAN	CTSG	Cathepsin G	75924.7	138977	61290.7	68591.6	72080.4	104419	18896.7	44858.3	292934	164516	109720	51145.3	103326	325543	312337	77414	92503.9	105176	384597	91634.3	310987	441709	796453	145232	155524	185625	278812	54804.3	30602.7	39708.3
P08397;P08397-2;P08397-3;P08397-4	P08397;A0A3F2YNY7;A0A1W2PNU5;P08397-2;P08397-3;P08397-4;A0A3B3IRR1;A0A3B3IU34;A0A3B3IU56;F5GY90;F5H345;F5H0P4;F5H226	HEM3-2_HUMAN;HEM3-3_HUMAN;HEM3-4_HUMAN;HEM3_HUMAN	HMBS	Porphobilinogen deaminase															3321.47								2014.43
P08519	P08519;A0A087WWY0	APOA_HUMAN	LPA	Apolipoprotein(a)			3485.74	1701.68	4260.95	5139.46	2081.91	4438.16	3119.24					1222.59	6855.89		731384			4170.61				1883.03	2822.7		1374.34	4903.83	2742.76	1788.6
P08559;P08559-2;P08559-3;P08559-4	P08559;P29803;P08559-2;P08559-3;P08559-4;Q5JPU3	ODPA-2_HUMAN;ODPA-3_HUMAN;ODPA-4_HUMAN;ODPA_HUMAN	PDHA1	Pyruvate dehydrogenase E1 component subunit alpha, somatic form, mitochondrial	15889	12763.9	9304.67	9776.07	11371.7	11284.9	11116.4	10978.3	12632.4	13060.1	11277.6	10270	11157.9	15247.5	13167.9	12001.7	11932.7	8041.56	14894.8	11192.5	12708.9	10753.7	11479.2	12274.8	12219.8	13103.7	12193.9	12581.3	9244.46	9647.68
P08567	P08567	PLEK_HUMAN	PLEK	Pleckstrin			1861.85	1327.37	4635.6		1617.64	2487.55			3506.31	1559.38	2848.26								1144.27	1736.49	2204.29	1075.16	1194.95	1452.91		1038.81	761542	1367.91
P08571	P08571;E7EVL5;D6RFL4	CD14_HUMAN	CD14	Monocyte differentiation antigen CD14	5016.98	7636.61		3643.57	7454.71	11199	12294.2	10534.3	9972.63	5206.34	8669.54	10978.3	8793.12	3632.61	29549.1	5372.1	5735.55	4795.47		6576.94	23964.5	12609.4	12940.8	18017.9	14798.8	16610.2	3740.41	6141.79	2728.29	3307.37
P08572	P08572;A0A3B3IS47	CO4A2_HUMAN	COL4A2	Collagen alpha-2(IV) chain	62501	36356.2	8783.71	12374.1	19026.4	22013.3	28813.2	20723.3	31489.4	53949.5	10299.2	9841.81	21506.2	33443.7	48230.9	9135.05	12566.8	13296.9	31383.1	32924.7	21540.9	20958.8	11016	21043.9	24304.3	22940.9	25257.7	24595.6	7817.11	12031.9
P08574	P08574	CY1_HUMAN	CYC1	Cytochrome c1, heme protein, mitochondrial	5855.76	5437.35	4163.25	4995.32	4665.64	3992.51	3421.49	3510.6	3681.61	4213.53	5168.08	5186.35	4115.43	2866.92	4561.1	5239.46	4568.31	4749.6	3372.74	4588.34	5361.17	3865.89	5339.03	4944.32	4801.4	4049.19	4359.22	3736.43	3858.1	5578.94
P08575;P08575-10;P08575-4;P08575-5;P08575-6;P08575-7;P08575-8;P08575-9	P08575;P08575-10;A0A075B788;M3ZCP1;E9PKH0;P08575-4;P08575-5;P08575-6;P08575-7;P08575-8;P08575-9	PTPRC-10_HUMAN;PTPRC-4_HUMAN;PTPRC-5_HUMAN;PTPRC-6_HUMAN;PTPRC-7_HUMAN;PTPRC-8_HUMAN;PTPRC-9_HUMAN;PTPRC_HUMAN	PTPRC	Receptor-type tyrosine-protein phosphatase C	15869.5	18252.7	21512.5	21884.1	16342.7	19513.9	17927.1	19454.7	19076.9	23002.4	20291.2	20680.9	20410.8	21439.9	17547.6	17088.9	19969.9	20510.6	20511	20441.7	18927	16633.9	16761.6	19752.8	22145.4	17387.3	19348.5	23758.6	25095	23525.9
P08579	P08579	RU2B_HUMAN	SNRPB2	U2 small nuclear ribonucleoprotein B''	3439.32	3861.67	4333.29	4783.66	3490.56	4686.21	3386.35	4087.81	5256.65	3233.37	4849.14	5041.5	4747.95	3624.5	3832.39	4710.41	4034.88	4546.79	3521.14	3674.2	3860.63	4273.09	4164.7	3480.53	3668.61	4149.39	3468.57	4896.69	5254.65	5636.54
P08603	P08603	CFAH_HUMAN	CFH	Complement factor H	4285.82	4072.8	2373.42	3513.25	3735.98	6795.85	3429.39	5440.31	4187.19	5329.35	7239.32	3628.07	2774.64	3684.03	14217.8	6837.87	2065.75	1631.46	2339	6683.63	2494.91	947961	987862	4576.08	4765.4	7026.92	3637.3	2003.36	2036.07	1787.3
P08621	P08621;P08621-4	RU17_HUMAN	SNRNP70	U1 small nuclear ribonucleoprotein 70 kDa	24265.6	25295.7	53057.6	51152	45836.4	50087.2	40187.1	43260.2	31460	26700.2	52144.9	58330.5	46411.9	31880.3	27504.6	48271.9	46252.9	45446	28802.5	37430.7	40047.8	38161.9	46784.1	33758.2	32685.1	47910.3	32550.3	50167	54998.6	51497.6
P08631;P08631-2;P08631-3;P08631-4	P08631;J3KPD6;H0Y3C5;P08631-2;P08631-3;P08631-4	HCK-2_HUMAN;HCK-3_HUMAN;HCK-4_HUMAN;HCK_HUMAN	HCK	Tyrosine-protein kinase HCK	3086.36		2585.02	3853.55		5756.36	3570.5	4749.75		1610.48	4999.64	4603.42	3170.28			2460.7	3733.29	4146.97	1916.78		5148.87	5845.64	6804.08	5272.24	5591.01	3407.15		1573.91	2856.06	3556.96
P08648	P08648	ITA5_HUMAN	ITGA5	Integrin alpha-5				3996.75	3989.47	3028.45		3530.43			2946.41	3068	3559.4	4791		2371.51	2802.26			3040.15	2665.51	5553.81	3773.38	4384.52	3891.38	4348.77	1886.07	2233	2087.67	1415.4
P08670	P08670;B0YJC4	VIME_HUMAN	VIM	Vimentin	148574000000	131656000000	901059	852295	101946000000	1068000000	11033000000	968506	144638000000	189724000000	111184000000	809705	124893000000	178039000000	155554000000	107027000000	128915000000	603884	188009000000	133361000000	120644000000	149835000000	138457000000	157865000000	155163000000	128917000000	160018000000	108194000000	820791	732329
P08697	P08697;C9JPV4;C9JMH6;A0A0J9YWQ3;A0A0J9YY65	A2AP_HUMAN	SERPINF2	Alpha-2-antiplasmin	4715.4	4612.64	2993.73		4255.94		2826.14	3578.33			2714.24				16930.1		3582.46		3943.56	4962.51					1390.87	4328.64	4374.59
P08708	P08708;A0A075B716;H0YN88;H3BNC9	RS17_HUMAN	RPS17	40S ribosomal protein S17			2380.6	1902.96		3054.95	2881.75	1978.64			2583.04		3407.95					3383.81		1748.27		2801.2	1581.64	2114.3	1950.87			2151.46	1453.91	1401.21
P08727	P08727;C9JM50	K1C19_HUMAN	KRT19	Keratin, type I cytoskeletal 19					7056.99		2640.65	7790.36			5468.76	3559.28					2089.79				2959.13						2979.96
P08729	P08729	K2C7_HUMAN	KRT7	Keratin, type II cytoskeletal 7			2244.63		3493.74																		2458.66				2480.21
P08754	P08754	GNAI3_HUMAN	GNAI3	Guanine nucleotide-binding protein G(i) subunit alpha-3	42100.4	42856.1	35850.4	39634.8	49196.5	36746.5	43726.6	38322.5	30878.4	44178.6	43614.7	47124.2	36646.3	52811.7	35733.5	36486.4	45499.5	34560.2	47694.3	39478.4	62209.1	48908.4	39151.4	53651.5	47790.9	43569.1	52003.4	44728.7	38059.2	40072.7
P08758	P08758;D6RBL5;D6RBE9	ANXA5_HUMAN	ANXA5	Annexin A5	123657	106647	104850	103272	91517.1	106532	89802.1	75772.9	105578	147988	136850	131181	145931	121648	107455	77717.1	86500.4	94183.7	126764	111148	146973	127302	113487	167643	162094	127858	130811	96260.8	86687.8	85915.6
P08779	P08779	K1C16_HUMAN	KRT16	Keratin, type I cytoskeletal 16			4812.93		33211.6		7807.24	5138.91			14854	2990.1		18418.7	6704.79						12969.2	2318.92		1149.18	3572.23		85449.3	2341.3	2114.2
P08842	P08842;A0A590UJL0	STS_HUMAN	STS	Steryl-sulfatase			4827.18		10954.2		4754.17													9830.61	9872.52					2793.95	5011.61
P08865	P08865;C9J9K3;F8WD59;A0A0C4DG17	RSSA_HUMAN	RPSA	40S ribosomal protein SA	35211.2	31716.2	80209.2	67744.6	62487.7	55299.1	47620.5	50624.8	63239.5	39283.2	61808.4	57137.2	56395.8	38850.2	30893.7	57962.9	46571.6	62668	43286.3	62326.1	58541.8	56727.6	66519.5	52774.5	53789.3	66023.1	44372.8	55128	70787.2	56318.5
P08962;P08962-2;P08962-3	P08962;F8VV56;F8VWK8;F8VNT9;F8W022;P08962-2;P08962-3	CD63-2_HUMAN;CD63-3_HUMAN;CD63_HUMAN	CD63	CD63 antigen			3335.5	2415.36	4522.03	2762.23	3219.8	3059.28		3907.97	3879.58		2122.08	3922.48	2542.52	1161.45	1393.18		3637.76	3807.73	4817.79	3462.97	4934.19	3328.42	3662.2	2644.72	2767.44	2121.1	1412.96	1658.85
P08F94;P08F94-2	P08F94;P08F94-2	PKHD1-2_HUMAN;PKHD1_HUMAN	PKHD1	Fibrocystin																							822773
P09012	P09012;M0R2B8;M0R221;M0R268;M0QXK2;M0QZG7	SNRPA_HUMAN	SNRPA	U1 small nuclear ribonucleoprotein A	5529.55	5896.32	7719.15	8785.91	7198.69	7744.02	6445.17	7778.05	7738.97	4475.47	7513.82	7654.07	6564.73	5329.3	4577	8163.01	7215.9	5682.14	5163.16	6849.39	5594.65	5711.01	7559.46	6260.85	5595.72	7514.67	5031.28	6484.87	8412.41	8988.88
P09104;P09104-2	P09104;P09104-2;F5H0C8	ENOG-2_HUMAN;ENOG_HUMAN	ENO2	Gamma-enolase								1216.15		2336.81	1395.14		1808.98	1532.88	4659.3	2201.86	2672.1		2235.97			1482.01		2060.38	1528.04		2242.09	1470.98
P09110	P09110;P09110-2;H0Y4D4;C9JDE9;H7C131	THIK_HUMAN	ACAA1	3-ketoacyl-CoA thiolase, peroxisomal	3977.63	2208.52	4020.25	3800.5	5018.28	4893.09	3801.01	2196.39			5114.11	4256.57	4298.32	4745.85	2548.08	4741.48	4348.35		2700.76	4175.96	4690.09	4769.73	4397.92	4664	4211.84	4554.24	3067.32	3797.87	2628.8	4190.71
P09211	P09211	GSTP1_HUMAN	GSTP1	Glutathione S-transferase P	9723.81	8793.84	9141.93	6534.13	11768.6	11123.4	13859.4	13029.4	11753.3	12695.9	9852.54	8840.16	8585.7	11155.7	10621.3	5205.29	9298.27	8753.22	11653.4	9344.23	15834.2	14184.3	12773.4	11042.7	10687.2	9353.97	34200.5	13272.1	9224.48	6673.82
P09234	P09234;Q5TAL2;A0A0A0MRR7	RU1C_HUMAN	SNRPC	U1 small nuclear ribonucleoprotein C	4077.08	3916.33	7282.72	7819.74	7079.31	7782.67	4989.44	6403.22		5034.56	7358.22	7898.81	4100.28	4629.6	4465.39	7963.57	8083.46	3882.48	3319.03	7728.34	4533.62	4381.79	5916.22	5070.44	4126.82	5829.98	4523.23	5273.06	7836.13	7417.56
P09326	P09326;A0A087X1S7	CD48_HUMAN	CD48	CD48 antigen		4292.89	3986.99	4846.4	4258.33	5391.33	5737.15	5059.09		6610.06	6237.62	8141.5	4065.83	5397.49	3917.14	5163.4	5384.02	4145.97	4345.25	3353.6	6492.39	6509.51	5212.81	5361.01	4742.73	5346.96	5675.48	8509	4823.74	6225.14
P09382	P09382;F8WEI7	LEG1_HUMAN	LGALS1	Galectin-1	64511.7	61818.2	25413.8	27329.5	20554.9	27790.9	32007	31820	38776.8	77262.6	32750.1	34395.4	36442.6	60076.7	49479.5	37816.5	50930.3	22871	75998.4	29665.5	52353.4	51303.7	51441.1	65392.5	71285.7	38625	68950.5	32621.2	28263.1	29983.4
P09417;P09417-2	P09417;P09417-2	DHPR-2_HUMAN;DHPR_HUMAN	QDPR	Dihydropteridine reductase			641598				1641.31			1561.91	1036.93	965922	949718				1515.67	2075.2	1852.9	1646.07	1749.57	1938.87		1696.56	1945.44	1236.59	3982.82	1759.12	1171.49	1467.59
P09429	B2RPK0;P09429;Q5T7C4	HMGB1_HUMAN	HMGB1	High mobility group protein B1	49836	55281.5	69854.1	62539.5	93006.4	91114.2	94874.6	77071.6	51626.9	83881.5	65777.9	54643.2	82743.1	85961.6	64366.2	54849.1	73794.2	63571.1	77532.5	83120.7	74425.3	68461.7	83781.6	70149.8	77283.8	51264.1	98770	138007	89123.2	69249.1
P09467	P09467;A0A3B3IUC7	F16P1_HUMAN	FBP1	Fructose-1,6-bisphosphatase 1	1881.53			1926.75	2326.41	2299.59		1745.76									2185.89				2468.58	1445.09		1197.61	1933.76				1097.76	901621
P09493-10;P09493-3;P09493-4	P09493;P09493-9;P09493-3;P09493-4;A0A0S2Z4G6;H0YKP3;P09493-10;A0A087WTJ7	TPM1-10_HUMAN;TPM1-3_HUMAN;TPM1-4_HUMAN	TPM1	Isoform of P09493, Isoform 10 of Tropomyosin alpha-1 chain	25012.9	13823.2	7959.08	6859.14	16608.1	12039.1	10473.3	9808.12	12193.5	17837.7	10845.4	7893.36	13380.8	14753.6	18822.5	9378.58	10071.8	9826.51	18480.3	18884.8	12187.8	13816.8	10881.6	11708.5	13759.8	14965.2	14231.6	10104	6097.88	9656.54
P09493-5	P09493-5;H0YN06;H0YKJ4;H0YK48;B7Z596;A0A494BZZ2;H7BYY1;F5H7S3	TPM1-5_HUMAN	TPM1	Isoform of P09493, Isoform 5 of Tropomyosin alpha-1 chain	5440.78	4876.91	4238.91	2355.31	5307.68	4501.66	4071.07	3553.02	10651.3	7426.95	4520.99	3351.01	3857.2	5101.54	6402.83	2893.76	4359.26	4350.82	8385.84	5915.44	5536.18	3964.63	3854.15	5154.4	3921.55	4853.34	7166.27	4032.13	2500.14	2755.24
P09493-6;P09493-7	P09493-8;P09493-6;P09493-7;Q6ZN40	TPM1-6_HUMAN;TPM1-7_HUMAN	TPM1	Isoform of P09493, Isoform 6 of Tropomyosin alpha-1 chain	4292.08	3182.36			5030.21	2725.29	2506.61	2184.75		5104.52			4104.83	2289.41	5436.1		1931.83		1928.99	4907.07	2572.26	2701.67	1693.81			2790.13	2417.12	1611.06		2680.88
P09496-2	P09496;P09496-5;C9J8P9;P09496-2;P09496-3;P09496-4;F8WF69	CLCA-2_HUMAN	CLTA	Isoform of P09496, Isoform Non-brain of Clathrin light chain A	6039.25	6097.56	9180.78	9305.73	7999.29	7795.55	8197.36	7039.03	14439.7	6854.82	9973.24	10107.5	8833.68	6931.6	5857.92	8559.24	7905.56	9602.08	7247.35	6625.15	12975.2	11940.1	11802.3	12286	11036.8	10007.3	6489.9	6625.43	10154.4	7916.17
P09497-2	P09497;P09497-2	CLCB-2_HUMAN	CLTB	Isoform of P09497, Isoform Non-brain of Clathrin light chain B	3986.33	3579.99	3793.42	3618.46	3843.66	4626.76	3953.83	3440.09	3332.87	3772.12	3945.46	3869.45	3843.61	3585.03	4772.93	2768.37	3328.55	4275.54	4593.49	5135.88	5306.54	4762.86	3744.66	4079.77	4175.03	4437.92	3700.02	4091.99	3472.92	3290.13
P09525;P09525-3	P09525;Q6P452;P09525-2;P09525-3	ANXA4-3_HUMAN;ANXA4_HUMAN	ANXA4	Annexin A4	19652.5	14722.3	14433.3	15170.2	17270.4	13250	18855.7	15969.4	17619.5	17737.8	18714.2	14636.3	21037.3	17445.8	16853.2	15714.2	14813.6	16836.5	19026	20030.6	20715	18456.1	15356.1	22785.7	21705.7	18009.4	22103.8	9588.98	13835	14785.3
P09543;P09543-2	P09543;P09543-2	CN37-2_HUMAN;CN37_HUMAN	CNP	2',3'-cyclic-nucleotide 3'-phosphodiesterase	7701.14	5754.15	6610.86	6686.85	9776.28	5092.91	8471.67	5880.8	7800.88	5247.95	6981.66	6390.33	7607.49	3622.63		6610.65	6064.41	5628.39	5419.68	6997.6	7774.08	7764.63	6839.02	7791.77	6812.87	5725.61	8053.51	4821.97	5970.45	5830.51
P09601	P09601;B1AHA8;A0A7I2V3I1	HMOX1_HUMAN	HMOX1	Heme oxygenase 1	6248.01		6953.46	6018.9	10680.1	8393.32	6617.94	5336.01	3757.4	11181.6	23205.1	15160.9	7559.2	6346.94	5738.88	9816.07	6427.74	9538.43	6958.66	9723.13	9124.3	11637.8	12672.6	8840.69	9095.67	5116.17	6117.49	3693.91	5244.66	4950.68
P09619	P09619	PGFRB_HUMAN	PDGFRB	Platelet-derived growth factor receptor beta			1890.18	1109.58			1896.21					1128.93					1564.62		1631.91	2144.06	1655.27	1257.24		2021.21	2216.86		899.52		728212	1442.11
P09622;P09622-2	P09622;P09622-2;P09622-3;E9PEX6	DLDH-2_HUMAN;DLDH_HUMAN	DLD	Dihydrolipoyl dehydrogenase, mitochondrial	12988.5	16305	10111.6	10626.3	14711.5	11861.3	14948.8	13201.5	13271.4	9900.4	14374.7	12985.7	12622.5	10367.2	13597.3	12209.2	13090.3	10386.7	12497.5	13818.9	14392.6	12030.3	13005.4	12190.4	11681.2	13090.6	12006.9	12718.4	12150.5	11872.2
P09651;P09651-2	Q32P51;P09651;H0YH80;F8W6I7;A0A7I2YQX9;A0A7I2YQY2;P09651-2;P09651-3;A0A7I2V2F1;A0A7I2V2Q7;A0A7I2V2R4;A0A7I2V334;A0A7I2V2M7;A0A7I2V2X1;A0A7I2V360;A0A7I2V3K5;A0A7I2V3R8;A0A7I2V453;A0A7I2V459;A0A7I2V3U8;A0A7I2V3W0;A0A7I2V497;A0A7I2V4E2;A0A7I2V4F8;A0A7I2V4P7;A0A7I2V520;A0A7I2V5N7;A0A7I2V5P1;A0A7I2V661;A0A7I2V666	ROA1-2_HUMAN;ROA1_HUMAN	HNRNPA1	Heterogeneous nuclear ribonucleoprotein A1	16923.5	24483.5	82859.2	73828.4	65253.6	66459.7	57304.1	62547	45370.5	36399	74963.6	67229	91873.4	37919.7	28540.4	54460	54249.9	65736.6	32852.6	68037.1	49031.3	48698.5	69568.9	44407.4	42550.9	58461.2	40701.9	65993.4	94350.1	80477.5
P09661	P09661;H0YKK0	RU2A_HUMAN	SNRPA1	U2 small nuclear ribonucleoprotein A'	7658.44	6915.54	13430.8	14122.6	11820.6	12714.3	11415.7	11011.2	13166.1	9786.45	16359.7	15308.7	15124.2	11507.3	9845.38	13522.9	12505.4	14373	11324.7	10706.3	11051.7	10546.9	12633.2	9570.35	9115.69	13052.9	10742.6	13369.2	15682.5	14808.1
P09668	P09668;E9PKT6;A0A7I2YQ92;A0A7I2YQX6;A0A087X0D5;A0A7I2V2L7;A0A7I2V3E8;A0A7I2V4X5;A0A7I2V673	CATH_HUMAN	CTSH	Pro-cathepsin H	4093.87		3672.85		15173.9	2899.07	9513.79	3455.35		3441.27	2597.21	3027.87	2677.1	2914.98	6418.62	3804.58	4068.88		3914.94	3789.02		4659.62	5535.18	3630.57	3774.11	4953.2	7505.73	2513.84	2505.84	3537.8
P09669	P09669	COX6C_HUMAN	COX6C	Cytochrome c oxidase subunit 6C	17315.6	21151.4	14843.8	17142.8	22055	19278.4	23679	22053.1	14468.4	23578.7	20693.2	21914.2	21873.3	22770.1	19191.1	23951.2	23755	19183.5	24434.2	19730	25955.3	20260.3	22708.1	21796	21038.5	24514.8	20665.9	24652.1	18765.6	20409.3
P09693	P09693;A8MUH3	CD3G_HUMAN	CD3G	T-cell surface glycoprotein CD3 gamma chain				2798.94		1757.6	3054.36			2289.5	2339.86	3168.14	3921.96	2216.55		2460.01	3018	4633.46	1856.08	1741.76	2397.64			2486.41	1805.32		2515.48	3188.71	2984.04	3464.63
P09769	P09769;Q5TGY6	FGR_HUMAN	FGR	Tyrosine-protein kinase Fgr				1595.75		3798.2	2171.15	3319.26	2688.22			1998.54	2316.3				2573.82				2692.55	3220.74	3400.29		1206.63	3637.01		1205.17	2385.96	2347.41
P09871	P09871;F8WCZ6;A0A087X232	C1S_HUMAN	C1S	Complement C1s subcomponent	7324.36	6768.82	5334.72	5839.18	8441.93	8062.78	4220.76	7047.26		4937.38	8947.83	6416.3	4872.77	4966.02	36209	4682.33			5352.25	10632.9		5379.13		10205.8	11423.7	5501.72	8079.14	4791.17	4773.98	3773.79
P09874	P09874;A0A7I2V3E1	PARP1_HUMAN	PARP1	Poly [ADP-ribose] polymerase 1	9760.99	10792.9	12093.8	12474.7	12924	13485	11345.3	11276.5	8849.54	14098.9	11602.9	12104.5	12264.1	13174.8	13197.6	10138.9	10120.1	13203.1	11187.1	11433.2	9479.28	9983.11	11466.2	10296.2	10638.6	11194.7	11901.4	16477.9	13848.6	12667.6
P09884	P09884;A6NMQ1;A0A7I2V2V3	DPOLA_HUMAN	POLA1	DNA polymerase alpha catalytic subunit			1356.5	1743.95								1429.39																	2200.8	2237.09
P09913	P09913;A0A7P0T8B3;A0A7P0TAT2	IFIT2_HUMAN	IFIT2	Interferon-induced protein with tetratricopeptide repeats 2							11132	10866.4			4865.48	4069.25	9138							4212.12	12703.4	3486.75	4326.34	2921.59	2045.96	2206.21				2273.68
P09914;P09914-2	P09914;P09914-2	IFIT1-2_HUMAN;IFIT1_HUMAN	IFIT1	Interferon-induced protein with tetratricopeptide repeats 1				2218.05			3923.17	4415.73	6591.09		2692.35	2492.65	4139.16					2897.19	1197.21	2381.49	5289.02	2901.15	2513.79	1767.11	2067.11					1801.7
P09917;P09917-3	P09917;P09917-2;P09917-3;P09917-4;P09917-5	LOX5-3_HUMAN;LOX5_HUMAN	ALOX5	Polyunsaturated fatty acid 5-lipoxygenase			1311.65		2010.62	3126.46	2298.2	3798.03	4180.17		2593.43	2514.09	2927.36	1745.65		4208.84	4157.68			1947.77	3411.48	3206.93	3856.19	2084.84	2268.06	2596.19		1730.72	1664.23	2304.6
P09960	P09960;P09960-4	LKHA4_HUMAN	LTA4H	Leukotriene A-4 hydrolase	7439.39	6899.06	5895.14	6765.72	9170.63	10941.5	10707.4	12354.9	14863.2	7347.89	6082.93	6400.48	4975.73	6561.73	6728.91	9519.89	9763.15	5316.53	5948.87	8415.71	8767.95	10890.3	12647.2	8004.48	7763.85	8232.84	6077.96	8904.78	6760.12	6058.02
P09972	P09972;A8MVZ9;J3KSV6;K7EKH5;J3QKP5	ALDOC_HUMAN	ALDOC	Fructose-bisphosphate aldolase C	8771.37	5558.92	4727.88	3920.38	8121.33	5689.44	6198.95	5037.98	7659.08	8185.67	4860.83	2670.77	3916.76	6527.27	7537.33	3537.98	2843.14	4476.41	6493.29	4601.38	3853.44	4485.2	4464.9	4848.15	4063.73	5087.36	10978.3	5277.45	3276	3056.3
P0C0L4-2	P0C0L4;A0A0G2JPR0;P0C0L4-2;A0A140TA29;A0A140TA32;A0A140TA44;A0A140TA49;A0A0G2JL54	CO4A-2_HUMAN	C4A	Isoform of P0C0L4, Isoform 2 of Complement C4-A			1367.63	1664.32							1144.91				4269.06					2000.4							1369.83			1004.27
P0C0L5	P0C0L4;P0C0L5;A0A0G2JPR0;P0C0L4-2;A0A140TA29;A0A140TA32;A0A140TA44;A0A140TA49;F5GXS0;A0A0G2JL54	CO4B_HUMAN	C4B_2	Complement C4-B	7593.81	8318.39	9172.6	11586.3	6343.97	7402.28	10094.3	11146.4	11987	6246.07	13363	10743.6	4927.4	5732.93	43863.7	4829.81	6541.64	1844.51	5530.24	16348.3	5590.68	6093.78	3414.09	6779.87	6452.33	8363.22	10484.6	4043.43	7072.87	6270.72
P0CG12	P0CG12	DERPC_HUMAN	DERPC	Decreased expression in renal and prostate cancer protein	1866.04		2558.5	2569.17	3781.17	4150.2	3180.13	2911.91		4250.67	2581.33	3478.16	2668.24	2788.25	4250.41	4121.37	2998.16		3731.92		1606.79	2358.56	2701.54	2071.06	2344.58	3156.6	2822.17	3573.76	2011.55	3889.05
P0CG47;P0CG48;P62979;P62987	P0CG47;P0CG48;P62979;P62987;B4DV12;M0R1V7;Q5PY61;J3QKN0;F5GYU3;F5GXK7;F5GZ39;F5H747;F5H6Q2;J3QS39;Q96C32;J3QSA3;F5H388;F5H2Z3;J3QTR3;F5H265	RL40_HUMAN;RS27A_HUMAN;UBB_HUMAN;UBC_HUMAN	RPS27A;UBA52;UBB;UBC	Polyubiquitin-B	136988	125378	250697	218309	395455	225133	326175	230222	209857	220092	245837	250062	222568	207649	194366	203925	219526	205862	215996	271316	202201	225895	199706	216881	215532	252901	506459	270282	287013	255013
P0CK96;P0CK97;P0CK97-2	P0CK97;P0CK96;P0CK97-2;A0A087WUK8	S352B_HUMAN;S35E2-2_HUMAN;S35E2_HUMAN	SLC35E2A;SLC35E2B	Solute carrier family 35 member E2B					16875.5			19252.9					13394.6	28266.8	23460.2	17219.5		13308.4			17672.7	10957.3	18669.9	12912.3		19180.8		23449.2
P0DJI8	P0DJI8	SAA1_HUMAN	SAA1	Serum amyloid A-1 protein							3044.22	3247.5			14553.7	9127.35			9564.76		2888.6					6431	7402.44		1681.03				3384.1	3789.04
P0DMM9;P0DMM9-3;P0DMN0	P0DMN0;P0DMM9;H3BPL6;P0DMM9-2;P0DMM9-3;A0A0A6YYL2	ST1A3-3_HUMAN;ST1A3_HUMAN;ST1A4_HUMAN	SULT1A3;SULT1A4	Sulfotransferase 1A3		3053.26						1500.76							7922.65								2351.67
P0DMV8;P0DMV9	P0DMV9;P0DMV8;P48741;P17066;V9GZ37;P0DMV8-2;A0A0G2JIW1	HS71A_HUMAN;HS71B_HUMAN	HSPA1A;HSPA1B	Heat shock 70 kDa protein 1A	39121.8	38635.2	28908.7	29258.8	34366.4	33028.8	34598.5	41360.1	48787.5	52185.4	60196.6	46266.4	50463.5	50812.4	47180.8	29781.6	39712.3	29118.8	46234.6	41653.1	37831.6	58774.8	60104.6	37293	38433.2	44628.9	53444	29471.4	32227.4	30359.3
P0DOY2;P0DOY3	P0DOY3;P0CF74;P0DOY2;B9A064;A0M8Q6;P0CG04;A0A5H1ZRQ4;A0A5H1ZRQ7;A0A0B4J231	IGLC2_HUMAN;IGLC3_HUMAN	IGLC2;IGLC3	Immunoglobulin lambda constant 2	44240.5	35074.4	15324.4	21824.9	39705.8	48979.2	22197.7	19736.6	16087.2	26086.8	16878.7	12856.1	35975.5	15148.6	136230	23296.9	32476.5	72605.4	23189.1	38031.6	21342.5	12977.3	10520.7	51462.4	41141.7	23789.3	37809.9	26047.7	11531	11223.3
P0DP23;P0DP24;P0DP25	P0DP24;P27482;P0DP25;P02585;P0DP23;C9J7T9;F8WBR5;G3V479;M0QZ52;E7EMB3	CALM1_HUMAN;CALM2_HUMAN;CALM3_HUMAN	CALM1;CALM2;CALM3	Calmodulin-1	77219.5	63957.2	71680.1	66253.6	69242.2	69840.4	60058.6	52259.9	63096.7	100944	78358.9	94200.6	47543.8	105986	82471.2	80211.6	96894	74139.4	108116	84761.9	94450.5	90373.3	90831.8	95661.5	111417	101335	127592	113458	92658.1	84983.5
P0DP58	P0DP58;A0A087WYG6;A0A087WZS0;G3V0Z9	LYNX1_HUMAN	LYNX1	Ly-6/neurotoxin-like protein 1															13596
P0DPA2	P0DPA2	VSIG8_HUMAN	VSIG8	V-set and immunoglobulin domain-containing protein 8			6311.57		10539.9		4434.34								15591.4											14946.9
P0DPB6	P0DPB6;A0A0R4J2F3	RPAC2_HUMAN	POLR1D	DNA-directed RNA polymerases I and III subunit RPAC2			2525.51	1684.8	2647.7	3230.94	2395.29	3675.45	4440.27	2476.48	2150.66	3909.99	2500.89			2631.91			3146.66	4174.68		2503.64	5644.97	3515.14	3287.62	3618.8	2752.49	1972.36	4045.05	2220.47
P0DTU4	A0A5B9;P01850;P0DTU4;A0A5H1ZRR3;A0A5H1ZRT1;A0A0G2JMB4	TRBR2_HUMAN	TRB	T cell receptor beta chain MC.7.G5	2117.36		3871.35	4242.93		2700.07	3388.41	2904.07		2418.37	3743.72	4048.3	2883.51	3751.03	3284.53	4268.55	2838.66	4006.99	3685.73	4621.41	2431.21	2773.3	3451.87	3208.53	2836.35	3307.26	3506.28	4029.86	4242.39	3059.62
P10109	P10109	ADX_HUMAN	FDX1	Adrenodoxin, mitochondrial			3850.9	3295.16		4869.78	2651.99	2256.97		2261.79	3055.21	4493.76	2783.32	2809.77	2546.86	3259.28	2036.59		2325.01	2188.59		3165.83	3453.13	2876.24	3543.81	4508.53		3828.18	2811.44	3206.25
P10144	P10144;Q6XGZ2;J3KQ52;J3KPK2	GRAB_HUMAN	GZMB	Granzyme B			9509.66	9367.15	2214.28	3674.47	11603.4	15611.3	12565.2		21924	29734	26028.5			3352.28	1045.36	45582.4		9629.12	14175.9	11114.5	18142.3	4822.12	4465.93	2342.23		2780.7	7163.59	5748.59
P10153	P10153	RNAS2_HUMAN	RNASE2	Non-secretory ribonuclease			21919.6	14703.4	58857.3	38579.7	9572.12				3597.94	1910.49								2543.32	8353.08	11657.1	13652.4	4645.8	10816.3	17634.7			851938
P10155;P10155-3;P10155-4;P10155-5	P10155;P10155-3;P10155-4;P10155-5	RO60-3_HUMAN;RO60-4_HUMAN;RO60-5_HUMAN;RO60_HUMAN	RO60	RNA-binding protein RO60		4299.51	3546.34		9412.36	4148.21	7286.75	3531.16		3109.39	3705.9	2636.73	1974.35	2932.26	4337.48	4022.54	3130.92		3430.97	2747.35	2266.46	2744.34	2878.85	3355.11	2337.02	2704.61	6457.26	3829.02	1745.13	2439.4
P10253	P10253	LYAG_HUMAN	GAA	Lysosomal alpha-glucosidase	3626.06	2599.31	2268.52	1717.45	5381.05	2349.12	3823.19	1808.61	3475.94		2077.14	1565.46	1768.59	2224.74	3287.86	1559.68	2559.16		1822.59	2293.05	2907.38	2602.72	2764.3	2483.17	1802.99	2398.99	3671.8	1252.65	1077.81	1663.7
P10301	P10301;P62070;P62070-4;E9PQK5;E9PQC5	RRAS_HUMAN	RRAS	Ras-related protein R-Ras	10657	9391.97	4964.32	4775.53	6822.89	7612.64	8672.49	4854.4	9278.46	8616.76	6427.06	7299.4	7575.18	8276.35	9139.41	6718.69	9831.69	7737.92	6874.03	10306.3	10860.4	10344.2	5943.07	10894.4	9196.91	5994.92	10202.8	5458.35	9133.31	6515.89
P10321	P10321;A2AEA2;O19617;F8W9Z8;P10321-2;A0A1W2PR11;A0A140T9U8;A0A140T9Z7;A0A140T9L3;A0A140T9E1;A0A140T9H5;A0A140T9J9;A0A140T942;A0A140T9B3;A0A140T962;A0A140T921;A0A140TA12;A0A140TA05;Q5QT33	HLAC_HUMAN	HLA-C	HLA class I histocompatibility antigen, C alpha chain	5108.74	2865.53	6942.48	10682.5	18622.6	13892.3	12606.8	22128.9	18354.9	3919.66	19465.8	19435.9	37072.3					19445.6	11571.6	12602.5	16132.6	21219.3	19304.5	17560.1	22953		9158.05	16014.3	20951.3	17278.6
P10415;P10415-2	P10415;P10415-2;A0A7I2V3S7;A0A7I2V5Q7	BCL2-2_HUMAN;BCL2_HUMAN	BCL2	Apoptosis regulator Bcl-2		961.58												2077.82					3508.39	1764.74		1046.13	1836.22				1426.1	2005.78
P10451-5	P10451-5	OSTP-5_HUMAN	SPP1	Isoform of P10451, Isoform 2 of Osteopontin															22262.5
P10515	P10515;H0YDD4;A0A7P0T9N8;A0A7P0TAX2;A0A7P0TBE2;A0A7P0TBK2;A0A7P0TAG1;A0A7P0Z423;A0A7P0Z459;E9PEJ4	ODP2_HUMAN	DLAT	Dihydrolipoyllysine-residue acetyltransferase component of pyruvate dehydrogenase complex, mitochondrial	10171.5	11389.4	12076.1	10520.4	13292.2	12839.5	13350.1	11171.3	11102.4	11666.5	11917.2	11857.8	12314.7	17734	14003.7	14201.1	13544.9	9894.77	14215.2	12196.1	12841.2	16485	15334.5	13165.1	12431.1	17162	14785.9	15481.2	11028.4	11334.2
P10586;P10586-2	P10586;H0Y7Z9;H0Y6Z7;P10586-2	PTPRF-2_HUMAN;PTPRF_HUMAN	PTPRF	Receptor-type tyrosine-protein phosphatase F							4848.87			4992.08	2920.61						5422.67		4605.85			3148.39
P10599	P10599;P10599-2	THIO_HUMAN	TXN	Thioredoxin	22270.2	18264.8	57308.8	18565.4	244402	17223.9	91996	18735.9	25752.4	16359.8	19976.6	16654.9	12960	23445.1	19997.9	17869.2	19275.9	13879.4	16801.1	20565.7	18471.4	31298.9	21367.3	23733.2	24521.4	21193	152270	20093.1	21807	19219.4
P10606	P10606	COX5B_HUMAN	COX5B	Cytochrome c oxidase subunit 5B, mitochondrial	18490.2	17326	17609.7	20169.8	16167.7	20998.1	18118.6	21044.3	18628	21532	19838.3	18421.5	20949.8	22193.1	15415.6	27051.8	23309.9	17694	22200.1	23381.6	22394.1	27998.4	27705.1	27033	24085.7	26109.4	25632.7	24357.1	23047.4	22323.3
P10619;P10619-2	P10619;P10619-2;X6R8A1;X6R5C5;A0A7I2V4K5	PPGB-2_HUMAN;PPGB_HUMAN	CTSA	Lysosomal protective protein			1644.86	1351.85	7470.88	1142.67	2530.38				1368.15	1336.43			1320.03	1370.21	706821				1748.21	1401.6	1616.08	803703	1087.18	1552.99	5050.39	1243.19	758.1	1303.1
P10643	P10643	CO7_HUMAN	C7	Complement component C7				867945				888493							8433.95									676.36	780569			780955
P10644	P10644;K7EM13;K7EPB2;P10644-2	KAP0_HUMAN	PRKAR1A	cAMP-dependent protein kinase type I-alpha regulatory subunit	5964.49	5251.67	5348.95	6326.4	6497.4	6285.85	6615.91	5928.59	6759.35	6043.82	4576.87	5168.94	4790.61	5966.71	5901.07	6284.47	6015.03	5537.1	7649.54	6253.09	6151.61	6186.68	6222.02	6866.63	6725.98	6377.53	5272.55	6912.58	5243.13	4696.29
P10645	P10645	CMGA_HUMAN	CHGA	Chromogranin-A			2637.32												16842.6
P10768	P10768;U3KQT1	ESTD_HUMAN	ESD	S-formylglutathione hydrolase	5361.83	5648.11	4948.24	5143.87	6251.3	6191.76	5816.05	6524.68	8410.8	7794.94	4878.41	4177.1	4028.86	6227.76	6190.31	3991.18	4781.62	5360.96		6405.56	7226.53	6256	6318.97	3723.24	3688.83	5810.57	10918.9	8894.32	4926.22	4065.25
P10809	P10809;A0A7I2YQK6;A0A7I2V2X6;A0A7I2V599	CH60_HUMAN	HSPD1	60 kDa heat shock protein, mitochondrial	20054.1	20495.9	33295.8	31351.4	21218.5	24155.7	29635.9	28774.3	26836	17366.1	43478.5	42453.7	38634.3	23142.3	18685.5	32596	31689.8	34252.1	18698.8	31124.9	30279.3	26901.6	25542.7	28650.9	26543.2	29639.2	20666	28933.6	41405.4	39067.6
P10909;P10909-2;P10909-4;P10909-5;P10909-6	P10909;H0YAS8;H0YC35;P10909-2;P10909-3;P10909-4;P10909-5;P10909-6	CLUS-2_HUMAN;CLUS-4_HUMAN;CLUS-5_HUMAN;CLUS-6_HUMAN;CLUS_HUMAN	CLU	Clusterin	5954.3	5355.25	6483.8	7188.11	6934.17	5882.83	9274.74	11112.9	5612.65	4335.46	4505.26	3263.2	2881.55	4465.55	238280	3852.49	4092.21	4737.51	6006.93	8797.3	5519.11	4563.05	2106.23	8500.46	7921.17	7412.48	9926.64	6110.49	3077.6	2298.18
P11021	P11021;A0A7P0TAI0	BIP_HUMAN	HSPA5	Endoplasmic reticulum chaperone BiP	52803.7	61815.9	138322	118928	135808	141033	130177	135624	129742	85560.2	178974	166006	189951	92692.7	89179.4	127912	145696	161453	92010.8	151456	152141	206980	193345	181104	155701	128787	118650	108022	141969	125634
P11047	P11047	LAMC1_HUMAN	LAMC1	Laminin subunit gamma-1	70489.1	41423.3	10902.7	14402	23480.1	21583	33246.9	22269.6	40703.5	42473.4	16518.3	13497.2	32247.6	27638.9	44428	14063.1	21447.4	21852.6	35353.2	40333.8	22884.3	28295.6	15375.7	24594.4	24361.7	24627.8	30786.8	16885	8967.58	13804.7
P11117	P11117;B7Z7D2;A0A5F9ZHR7;E9PQY3;E9PHY0	PPAL_HUMAN	ACP2	Lysosomal acid phosphatase	2130.05		2437.43	2493.33	3343.98	2652.4	2971.56	2212.51		2382.42	3157.29	2878.85	3817.91			3621.89	3442.22	2739.47	1950.3		4298.59	3338	2244.32	3167.56	2653.34		2233.38	1252.51	2331.35	3210.96
P11142	P11142;E9PQK7;E9PQQ4;E9PN89;E9PLF4;P11142-2;E9PK54;E9PI65	HSP7C_HUMAN	HSPA8	Heat shock cognate 71 kDa protein	84961	97695.8	195031	175445	163398	135562	170860	168316	139916	103522	194236	192576	170134	111325	101083	121889	142775	182757	121313	147287	144291	177766	178087	147755	157197	132119	124601	139988	200021	180544
P11166	P11166;A0A6Q8PFI8	GTR1_HUMAN	SLC2A1	Solute carrier family 2, facilitated glucose transporter member 1	4829.01		2842.66	3487.36	6048.14	2537.69	6129.41	3461.64		2288.83	8890.34	6581.94	4594.08			1913.39	4363.31	3404.6	10013	3027.31	3105.53	3069.16	2308.91	1943.79	1872.66	7788.95	2964.5	2107	2177.22	2250.09
P11169;Q8TDB8;Q8TDB8-2;Q8TDB8-4;Q8TDB8-5	Q8TDB8;P11169;Q8TDB8-2;Q8TDB8-3;Q8TDB8-4;Q8TDB8-5	GTR14-2_HUMAN;GTR14-4_HUMAN;GTR14-5_HUMAN;GTR14_HUMAN;GTR3_HUMAN	SLC2A14;SLC2A3	Solute carrier family 2, facilitated glucose transporter member 3	6709.7	8799.44	11803.1	11961.2	6734.89	9081.88	8903.46	14174.8	15758.2	10223.9	12037.6	11391.7	15691.9	8984.37		10062	9886.98	9828.06	12385.4	14729.2	12487.5	14936.4	15128.4	10958.5	12747	14023.8	7033.96	9962.17	9818.84	10603.1
P11171;P11171-2;P11171-5	P11171;A0A2R8Y7Y3;A0A2R8YD30;A0A2U3TZH6;A0A3B3ITP0;P11171-2;P11171-3;P11171-4;P11171-5;P11171-6	EPB41-2_HUMAN;EPB41-5_HUMAN;EPB41_HUMAN	EPB41	Protein 4.1		2017.52	532163	911808		1103.48	1743.44	1332.74		982599	1319.71	839109		1389.11	2124.87	1272.72	1173.2	1128.99	1395.13		1372.76			897773	988.63	1504.38	1046.93	1817.71	1330.52	845741
P11172;P11172-2;P11172-3	P11172;P11172-2;P11172-3	UMPS-2_HUMAN;UMPS-3_HUMAN;UMPS_HUMAN	UMPS	Uridine 5'-monophosphate synthase		1363.68	1383.62	1463.45	1214.48		1652.76				1058.98	2166.57				1134.34	1381.91				1650.29	1188.57		864187	1598.19		1602.73	586.17	1141.86	1408.7
P11177;P11177-2	P11177;C9J634;F8WF02;P11177-2;P11177-3	ODPB-2_HUMAN;ODPB_HUMAN	PDHB	Pyruvate dehydrogenase E1 component subunit beta, mitochondrial	3457.81	6295.15	4931.87	5035.94	5068.82	6330.65	6874.71	6763.16	3066.74	10082	5529.68	5539.27	6041.32	9570.81	5636.9	5238.39	5502.73	6696.55	8321.64	7039.26	7167.82	6467.34	5904.24	6252.14	6828.93	7750.02	7322.89	7988.93	5396.63	4807.27
P11182	P11182;A0A7P0T9W1;Q5VVL7;A0A7P0Z494	ODB2_HUMAN	DBT	Lipoamide acyltransferase component of branched-chain alpha-keto acid dehydrogenase complex, mitochondrial	2660.51					2658.88		2148.96	3098.69	2472.97	2026.43	2485.65		4075.28	4712.03	2586.53	2814.03	3183.74	3179.86		2006.13	2066.49	2125.76	2266.48	3000.51		2893.97	2438.68	1777.79	2430.56
P11215;P11215-2	P11215;P11215-2	ITAM-2_HUMAN;ITAM_HUMAN	ITGAM	Integrin alpha-M	1408.98	3844.94	6191.78	5873.69	8111.67	9678.16	5933.21	6806.52	9823.57	4499.53	5882.12	4935.34	5259.69	3985.96		4284.04	5408.98	5374.52	6739.11	7071.48	9159.46	5489.91	4985.06	6182.63	6090.47	7427.42	4813.69	3233.89	4956.32	4504.55
P11216	P11217;P11216	PYGB_HUMAN	PYGB	Glycogen phosphorylase, brain form	12266.5	12065.3	6850.77	6826.09	10322.1	9113.51	11620.4	12157.2	11589.9	11956.4	7786.07	8732.45	10497.6	11029.4	10200.6	8091.62	9493.23	7088.97	10188.9	11018	11966.3	8823.74	9561.3	11937.2	11869.4	9540.12	10703.9	7686.55	6583.28	8331.06
P11233	P11233;H7C3P7	RALA_HUMAN	RALA	Ras-related protein Ral-A	3393.15	2371.38	2443.95	1809.35	5942.73	3464.36	5169.52	4961.62		5946.39	2412.65	3487.81	3826.14		3965.89	1607.05	4007.95	1614.59	4258.79	2730.82	3629.12	3115.86	2496.62	4061.78	3259.17	4323.96	5957.83	4268.98	3247.98	2428.96
P11234;P11234-2;P11234-3	P11234;P11233;C9J6B1;F8WEQ6;C9JYR1;C9JPE8;C9JQB3;H7C3P7;P11234-2;P11234-3	RALB-2_HUMAN;RALB-3_HUMAN;RALB_HUMAN	RALB	Ras-related protein Ral-B	8638.9	7159.25	3862.7	5337.59	7045.56	5977.95	7973.2	6407.33	9914.58	6033.73	5902.46	6471.71	7310.61	5841.38	6723.45	5861.35	5848.81	6460.73	5875.25	8890.49	8622.15	8599.35	7155.2	7213.37	6061.94	5157.55	7753.71	4275.83	4735.93	5899.35
P11277;P11277-2;P11277-3	P11277;H0YJE6;P11277-2;P11277-3	SPTB1-2_HUMAN;SPTB1-3_HUMAN;SPTB1_HUMAN	SPTB	Spectrin beta chain, erythrocytic	10690.7				3848.05						7548.65	7521.81					4530.79		14267.4	1428.03		2237.2	5237.88					3356.31		3602.88
P11279	P11279;P11279-2	LAMP1_HUMAN	LAMP1	Lysosome-associated membrane glycoprotein 1	13651.9	14522.3	17641.2	14540.2	64381.9	17702.4	31248.3	13622.9	18004.2	12213.1	14789.3	14535.6	16650	13650.8	13609	12971.9	13244.4	13374.4	9547.17	13588.5	22564.4	22289.4	24016.9	18654	18329.2	16829.5	44694.4	14703.8	13510.2	12818.2
P11310;P11310-2	P11310;P11310-2;H0YDT5;A0A7P0T8G6;Q5T4U5;A0A7P0TB51;A0A7P0TB55	ACADM-2_HUMAN;ACADM_HUMAN	ACADM	Medium-chain specific acyl-CoA dehydrogenase, mitochondrial	7576.73	4931.01	6852.84	7487.8	8660.23	8727.81	8940.79	11689.2	11542.5	7225.77	8698.42	7468.97	9395.58	8555.42	7970.53	11092.9	9812.24	10082.5	8866.61	7060.93	9618.11	8754.09	9147.55	8126.3	9273.4	13172.4	10983.3	9524.84	7438.77	7633.36
P11387	P11387	TOP1_HUMAN	TOP1	DNA topoisomerase 1	8239.2	5288.04	14074.6	13552.6	10546.9	13601.5	10752.4	13610.2	11548.8	5757.44	18135.1	19085.8	16252.5	5635.5	4498.16	16065.5	13605.7	15553.9	4915.41	10632.8	10365.8	9359.36	12031.9	7551.09	7732.69	11042.7	5561.7	8647.09	12820.2	14353.3
P11388;P11388-2;P11388-3;P11388-4	P11388;P11388-2;P11388-3;P11388-4	TOP2A-2_HUMAN;TOP2A-3_HUMAN;TOP2A-4_HUMAN;TOP2A_HUMAN	TOP2A	DNA topoisomerase 2-alpha			11336.9	11899.6		2898.64	4394.91	2810.16	4206.84		8433.73	10747.6	7481.88	1908.86		5223	5182.94	7891.05		2872.92	2926.24	4199.97	4344.1	1852.64	3154.63				12800.8	11632.9
P11413;P11413-2;P11413-3	P11413;P11413-2;P11413-3	G6PD-2_HUMAN;G6PD-3_HUMAN;G6PD_HUMAN	G6PD	Glucose-6-phosphate 1-dehydrogenase	8237.99	8675.43	8023.94	8548.95	8109.12	9322.37	11701.3	11608	7545.44	7117.37	8242.71	9723.66	6832.76	6261.86	6099.16	6884.88	7397.37	7484.87	7576.85	7102.28	9281.43	9494.09	9602.22	9881.69	10723.2	6288.57	6539.06	6504.44	6849.06	7726.14
P11441	P11441;Q5HY81	UBL4A_HUMAN	UBL4A	Ubiquitin-like protein 4A		3219.02	2643.44	2510.87		2180.76	2247.84	1930.36			2056.08	2841.39		2462.66		3342.36	3240.08	3435.39	1901.09	3067.72	2223.43	2719.86	1847.4	2263.91	3181.03	2519.43		2345.98	2506.79	3431.31
P11509;P20853;Q16696	P11509;Q16696;P20853;F8W816	CP2A6_HUMAN;CP2A7_HUMAN;CP2AD_HUMAN	CYP2A13;CYP2A6;CYP2A7	Cytochrome P450 2A6				4347.49				17347.8							17075.4	4699.2							49546.7		7677.12			7819.82
P11586	P11586;V9GZ78;V9GYY3;A0A494C1T2;F5H2F4	C1TC_HUMAN	MTHFD1	C-1-tetrahydrofolate synthase, cytoplasmic	8006.3	6985.73	14409.4	13457.1	8763.71	8728.06	10783.8	12384.4	10368.6	6278.49	12323.8	13522	8122.11	6854.98	6928.06	11552.7	10998	13702	7365	10140.2	11822.4	10819.8	9766.6	10642.9	10631.2	6915.34	6346.07	7129.68	15840.9	12719.6
P11678	P11678	PERE_HUMAN	EPX	Eosinophil peroxidase			52097.8	52422.9	163498	150503	44835	25083.2			12044.7	3936.16	10985			6396.91	15038			11407.6	27227	34688.7	41393.5	13162.4	35322.3	76925.8
P11717	P11717	MPRI_HUMAN	IGF2R	Cation-independent mannose-6-phosphate receptor		5317.6	4417.36	4491.96	4811.03	5370.63	4783.44	5459.92			4461.9	4185.18	4592.58			4372.55	3838.41	3210.56	3081.49	3895.73	4100.29	4504.81	4558.73	4829.61	4855.16	3716.13	3409.4	2686.28	2994.16	3297.32
P11766	P11766	ADHX_HUMAN	ADH5	Alcohol dehydrogenase class-3	20775.5	14438.9	7337.42	10369.7	7891.89	10249.1	11290.5	14757.8	12226.9	15468.1	10630.5	10609.9	8985.69	12947.2	15034.6	11353.9	14308.7	9311.27	15245.5	9789.7	11033.1	9838.63	10091	13771.7	13121.2	9690.01	15644.4	13100.9	6973.2	10046.9
P11908;P11908-2	P11908;P11908-2;A6NMS2;D3YTJ7	PRPS2-2_HUMAN;PRPS2_HUMAN	PRPS2	Ribose-phosphate pyrophosphokinase 2												746636									1880.81			636069	527566			547435	669885
P11940	P11940;Q4VXU2;E7ERJ7;E7EQV3;P11940-2;H0YAR2;H0YAP2;A0A6I8PLA1;A0A6I8PS38;A0A6Q8JFT6;Q4VXU2-2;A0A7I2YQ88;A0A7I2YQE4;A0A087WTT1;A0A7I2V4N4	PABP1_HUMAN	PABPC1	Polyadenylate-binding protein 1	10983.5	7923.42	21035.4	20453.3	15408.7	18313.2	15864.4	19378.7	15885.7	9077.59	19747	21867.4	16960.9	8865.21	10012.7	17289.5	18245.6	17868.3	9545.41	18069.1	16168.9	23616.8	20982.3	17100.3	16110.9	16854.4	9242.59	15510.2	22367.1	22237.4
P12004	P12004	PCNA_HUMAN	PCNA	Proliferating cell nuclear antigen	4773.48	4164.11	12943.5	14918.4	3908.76	3705.09	4881.42	6398.75	3696.88	2255.12	6750.77	10955.9	5342.85	2128.85		7774.14	6456.2	8435.02	1925.16	4560.1	7114.74	6802.85	6333.84	4684.27	5017.32	4054.2	2489.29	2836.78	11458	13284.8
P12035	P12035	K2C3_HUMAN	KRT3	Keratin, type II cytoskeletal 3					5321.06		2517.37				1018.95													807906			6263.8
P12081	P12081;P49590;A0A2R8Y6I1;A0A2R8Y3N3;A0A2R8Y5P7;A0A2R8Y5E8;A0A2R8Y4X6;A0A6Q8PFF2;A0A6Q8PFG9;A0A6Q8PFN6;A0A6Q8PHA5;E7ETE2;A0A6Q8PF07;A0A6Q8PF47;D6RJE6;P12081-2;P12081-3;P12081-4;P49590-2	HARS1_HUMAN	HARS1	Histidine--tRNA ligase, cytoplasmic	7819.41	8676.09	10115.2	8810.16	15167.1	6808.67	13529.3	6862.08	8177.3	6953.43	8231.42	8265.18	5020.78	7319.65	6306.16	7592.75	7966.15	7067.43	6086.26	6957.04	8076.63	8222.15	7099.87	8533.46	8184.32	7884.81	32203	7601.41	6774.01	7572.89
P12109	P12109	CO6A1_HUMAN	COL6A1	Collagen alpha-1(VI) chain	385653	342270	181929	194169	233933	202974	176037	123430	222998	487901	267587	213114	422774	318274	398073	159091	227899	222405	422227	501093	295537	287426	160877	672511	709770	269225	384876	257254	172379	184141
P12110	P12110;C9JH44;P12110-2;P12110-3	CO6A2_HUMAN	COL6A2	Collagen alpha-2(VI) chain	335164	270019	131223	142468	161318	156841	144194	98990.7	181557	390592	199686	164552	352564	280322	302005	151193	182313	171295	359958	320945	247927	232905	128198	523902	482480	217250	283921	171436	114917	139927
P12110-2	P12110-2	CO6A2-2_HUMAN	COL6A2	Isoform of P12110, Isoform 2C2A of Collagen alpha-2(VI) chain	2317.06	1714.86	1728.68	2193.79	3650.32	1791.86	2157.32	2064.05	6891.8	6543.1	3040.13	1320.9	6940.44	5311.79	2926.46		1528.16	4087.48	5681.24	7081.45	5319.98	4274.16	2271.98	3932.69	4090.02	5159.56	4826.42	3565	1625.28	998237
P12111	P12111;P12111-2;P12111-4	CO6A3_HUMAN	COL6A3	Collagen alpha-3(VI) chain	590617	491976	243937	282453	296303	308162	259670	182658	332439	717406	351583	314599	588968	490106	545892	258566	348335	313598	565768	642431	472830	407315	228418	757208	719057	366972	499736	320353	230669	265844
P12111-4	C9JNG9;P12111-4	CO6A3-4_HUMAN	COL6A3	Isoform of P12111, Isoform 4 of Collagen alpha-3(VI) chain	37801.5	31985.1	12661.5	18949.6	20710	26161.7	19646	16710.7	28926.4	44026.7	24179.3	23586	35107.7	45250.8	48235.5	17332.1	27137.4	22893.3	41827	44738.2	28114.6	31005.2	19374.1	46608.1	53780.5	29759.1	34431.8	22164.9	16116.6	16291.3
P12235	P12235;V9GYG0	ADT1_HUMAN	SLC25A4	ADP/ATP translocase 1												1281.88			1614.12		1290.82	766102	1780.28		580.85	1021.97		822263	1157.16			1224.46		748928
P12236	P12236	ADT3_HUMAN	SLC25A6	ADP/ATP translocase 3	4037.38	6197.5	3014.22	6330.57	4067.08	4231.38		5839.22		5819.27	5030.69	5757.63	4517.63	5961.26		4084.5	8803.54	5365.44	3597.34	4786.82	8199.55	4555.89	4850.18	6358.84	5651.62	3983.74	3221.17	4592.3	4083.73	4446.01
P12268	P12268;E7ETK5;H0Y4R1;A0A7I2YQK5;A0A7I2V2T3	IMDH2_HUMAN	IMPDH2	Inosine-5'-monophosphate dehydrogenase 2	5062.53	4644.04	7129.76	6236.96	9655.34	5313.13	6025.4	7648.34		3739.26	6231.39	5884.08	5585.9		9004.02	5168.54	6608.12	5956.67	4310.01	5852.28	5865.22	5326.09	5384.38	6089.48	6421.24	5523.13	7638.71	5660.62	5729.63	6339.89
P12270	P12270;P12270-2	TPR_HUMAN	TPR	Nucleoprotein TPR	7133.33	6435.03	9413.61	9364.75	9302.34	8383.04	7383.89	8190.38	7538.16	6934.79	10189.6	9839.45	9123.98	7998.93	7737.5	8589.48	8577.24	8752.25	8134.34	9840.36	7703.43	6694.05	7593.69	6361.17	6940.88	9549.47	8326.5	7481.15	9410.31	9506.81
P12273	P12273	PIP_HUMAN	PIP	Prolactin-inducible protein	2666.34	4574.18	23225	1443.88	49741.5		7172.25	1243.04	6650.13	2699.23	1126.46			747033	30998	6921.1	1765.31		2328.83	1346.87		5309.01		1246.37	472.25	5123.71	12865.8	5627.63	1180.25	3482.8
P12277	P12277;G3V461;G3V4N7	KCRB_HUMAN	CKB	Creatine kinase B-type	1761.34					2604.74	2427.22		3166.01	4733.48	1913.86	1692.61	1568.77	1599.45	2992.18		3949.46		2959.42	2197.39	3469.91	3346.53	2560.09	984259	914895	2956.94	4358.96	569047
P12314	P12314;C9JSN8;P12314-2	FCGR1_HUMAN	FCGR1A	High affinity immunoglobulin gamma Fc receptor I				1834.45		1209.66	2970.77	2586.71	2757.78		2467.02	2223.51	3266.4					2001.15			5505.01	2878.2	3345.51	1683.08	1264.74	813372			865006	462.18
P12318;P12318-2;P31995	P12318;P31995;H0YGT0;P31995-2;P12318-2	FCG2A-2_HUMAN;FCG2A_HUMAN;FCG2C_HUMAN	FCGR2A;FCGR2C	Low affinity immunoglobulin gamma Fc region receptor II-a			4349.57	5599.21		5814.05	5952.52	7791.51	9854.95		7205.77	8253.12	7292.65			4551.32	5187.41	4302.59		4308.79	10701.5	8638.2	6488.81	18271.8	14031.1	4173.83		2143.75	4731.43	4202.44
P12429	P12429;D6RA82	ANXA3_HUMAN	ANXA3	Annexin A3	2773.25		1357.05		2201.24	3278.45	1747.87	2650.4			4715.75	3281.64	2095.8		2809.05	1928.45	2520.79			1287.88	3199.9	3437.12	3572.08	2162.94	2763.39	2670.88	1271.8	1255.26	1236.04	1177.08
P12532	P12532;F8WCN3;P12532-2;C9JSQ1	KCRU_HUMAN	CKMT1B	Creatine kinase U-type, mitochondrial					2796.48		2876.87	2781.03			2500.09							1932.07								1966.65	4768.58
P12544;P12544-2	P12544;P12544-2	GRAA-2_HUMAN;GRAA_HUMAN	GZMA	Granzyme A	3029.39	6363.75	25267.7	33568	4858.47	7337.96	12018.9	12266.9	13338.4	6644.55	36616.2	36690.5	24350.6	6570.33	7456.86	9181.06	9049.71	45817.6	3669.78	16392.5	5187.83	7753.77	11534.1	2764.92	3558.54	3408.75	5161.46	2902.58	23837.2	20895.2
P12694;P12694-2	P12694;H0YH31;P12694-2;F5H5P2	ODBA-2_HUMAN;ODBA_HUMAN	BCKDHA	2-oxoisovalerate dehydrogenase subunit alpha, mitochondrial	4318.05					3465.83	3446.46	3413.22		4345.87		2666.05		5266.04		3904.18	2804.57		4544.61		3957.93	3813.31	3124.67	4366.98	3121.42	4600.84	4041.81	3785.06	2253.52
P12724	P12724	ECP_HUMAN	RNASE3	Eosinophil cationic protein			25966.6	29288.6	102242	82347.6	27740				5561.71	2005.51	1249.94				4983.97				10913.4	29547.9	46437.7	7716.13	21511.8	39045.3
P12814;P12814-2;P12814-3	P35609;P12814;P35609-2;G3V2W4;A0A804HI95;A0A804HIN7;A0A804HII9;P12814-2;P12814-3;P12814-4;A0A804HLD0;A0A804HLF4;A0A804HJU8;A0A804HK61;A0A804HL31;A0A804HKE2;A0A494C1A0;H9KV75;A0A7I2V4Y4	ACTN1-2_HUMAN;ACTN1-3_HUMAN;ACTN1_HUMAN	ACTN1	Alpha-actinin-1	10184.8	7401.14	7059.78	8226.9	11011.4	10558.2	10165.2	9901.65	9996.55	6866.3	10109.9	9674	7873.95	4116.56	7715.76	5649.43	8130.18	6434.32	6541.42	9233.18	8978.34	9845.66	8008.08	13963.8	12559.2	9610.44	5397.68	6223.58	5088.29	7260.44
P12821;P12821-3;P12821-4	P12821;J3KTB8;P12821-2;P12821-3;P12821-4;A0A0A0MSN4;F6X3S4	ACE-3_HUMAN;ACE-4_HUMAN;ACE_HUMAN	ACE	Angiotensin-converting enzyme			2952.52	2386.84		772362	2061.76			1469.17	2730.01	3417.46	1874.28			2536.7	2908.85				2721.31	1653.13	1759.06	4312.79	4415.9			1416.31	1486.58	1642.61
P12829	P12829;A0A1C7CYY4;I3L4B1;I3L1K6	MYL4_HUMAN	MYL4	Myosin light chain 4		4853.77	6038.76	8505.45	7123.7	9027.97		8073.38			6995.66	6485.02	8763.53	5896.09	8350.02	4839.43	6862.78	21832.5	8227.28	25020	9414.85	9293.26	6071.85	8862.83	11116.7		8388.99	8761.67	4905.38	4792.25
P12830;P12830-2	P12830;P12830-2;H3BVI7;H3BNC6	CADH1-2_HUMAN;CADH1_HUMAN	CDH1	Cadherin-1			1581.24	1759.85		9160.7					4386.95	2505.48	9041.97					3874.44		5804.08	4522.98	3554.35	2946.01	3457.04	2479.34	4862.58	2632.4	12909.2
P12931;P12931-2	P12931;P12931-2	SRC-2_HUMAN;SRC_HUMAN	SRC	Proto-oncogene tyrosine-protein kinase Src			1460.76		2710.59	1591.7	2463.95	2391.44		1914.09	1801.51					2260.45			3678.76	2540.04	2966.14	2435.37	2124.87	2429.07	2240.43		1704.02	1335.16	1627.36	811783
P12955	P12955;P12955-2;A0A494C165;A0A494C194;K7ES25	PEPD_HUMAN	PEPD	Xaa-Pro dipeptidase	6395.8	8582.04	7600.71	5398.5	13968.5	6291.85	10014	4505.88	9078.74	8314.91	5714.3	6325.48	4044.39	5452.37	6391.22	6953.59	6522.66	5571.77	7201.09	5224.83	5707.08	8495.31	7219.98	10001.7	9966.86	4163.27	23330.9	5544.45	2920.7	4040.99
P12956	P12956;P12956-2	XRCC6_HUMAN	XRCC6	X-ray repair cross-complementing protein 6	13404	17250.6	24120.4	22479.8	26918.8	24644	22070	24207.1	17418	19007.7	19691.5	19752.8	20478.4	24491.1	18190.6	23307.2	23830.7	18991.5	20404.4	22834.7	19956.7	19368.6	22605.6	18430.6	18358.7	24262.7	22844	29805.9	24416.3	22900.6
P13010	P13010	XRCC5_HUMAN	XRCC5	X-ray repair cross-complementing protein 5	38526.8	40274.3	58154.9	52216.7	58417.2	65723.2	57130.5	58385.5	46223.4	47508.4	47717	48370.7	49914.8	56822.1	45170.9	57209.8	55888.6	49040.1	51232.8	50360.3	49697.5	45364.8	52521	46729.3	47887.3	57897	48320.4	74466.4	61390.9	53969.3
P13073	P13073	COX41_HUMAN	COX4I1	Cytochrome c oxidase subunit 4 isoform 1, mitochondrial	15962.5	19159.2	14765.4	15134.1	16550.9	19391.2	16503.8	17256.6	13701.2	16576.8	17600.3	16075.7	16589.8	19682.3	18217.9	18552.3	19458.6	12139	19417	17643.2	21147.8	16642.2	21409.8	20070.8	18668.9	15991.7	19894.2	19421.5	15668.3	18067.8
P13284	P13284	GILT_HUMAN	IFI30	Gamma-interferon-inducible lysosomal thiol reductase				5372.71	5963.64	5391.11		5547.52			4502.79	3432.33					2587.99			5986.74	4895.54		3729.07	5576.81	5933.19			1952.63
P13473;P13473-2;P13473-3	P13473;H0YCG2;P13473-2;P13473-3	LAMP2-2_HUMAN;LAMP2-3_HUMAN;LAMP2_HUMAN	LAMP2	Lysosome-associated membrane glycoprotein 2	10534.4	12056.6	16609.4	15886.4	30731.3	21851	31940	17370.9	13590.1	14261.7	21872.3	17142.6	19000.6	12785.3	25825.9	18407.6	18896.2	12820.2	18572.5	18418.1	29131.1	20247.4	17396.4	20375.2	17219	22997	26875	10976.4	12106.9	16473
P13489	P13489;E9PMA9;E9PLZ3;E9PMJ3;E9PMN0;E9PIK5;E9PIM9	RINI_HUMAN	RNH1	Ribonuclease inhibitor	34506.7	35143.5	37146.9	37756.3	41507.5	41659.5	47909.9	45187.6	42732.9	48650.8	42037.6	40251.6	28408.1	33941.7	35485.3	39018.9	44243.3	30022.8	42620.1	52548.3	59027	48519.9	40348.5	49553.9	52070.2	36110.2	46263.7	42787.7	31776	28621.6
P13498	P13498;H3BR52;H3BPX1;H3BNP7	CY24A_HUMAN	CYBA	Cytochrome b-245 light chain			5227.62	5877.95	7548.86	8419.41	9765.61	7609.7			4646.25	6520.7	5613.68			3834.01	3815.51	3950.75	4554.79	2663.99	10406.7	6160.79	5585.57	5988.57	6003.59	6682.69		3593.04	4080.37	7080.49
P13521	P13521;C9JQI2;C9JDT0	SCG2_HUMAN	SCG2	Secretogranin-2															13960.8								1446.39		1898.45				1409.62	1781.38
P13591;P13591-1;P13591-3;P13591-4;P13591-5	P13591;P13591-1;P13591-3;P13591-4;P13591-5;P13591-6;H7BYX6;A0A087WTE4;A0A087WTF6;A0A087WV75;A0A087WWD4;A0A087WX77	NCAM1-1_HUMAN;NCAM1-3_HUMAN;NCAM1-4_HUMAN;NCAM1-5_HUMAN;NCAM1_HUMAN	NCAM1	Neural cell adhesion molecule 1															16920				1252.92
P13611;P13611-5	P13611;P13611-2;P13611-3;P13611-4;P13611-5;D6RGZ6;Q86W61;E9PF17	CSPG2-5_HUMAN;CSPG2_HUMAN	VCAN	Versican core protein	6831.16	4469	2753.85	2723.8	6599.99	6312.72	4248.24	4456.01	8450.52	4721.22	3215.38	4048.97	6744.17	4621.4	7066.93	4017.87	3363.43	4858.84	3855.02	8854.58	5341.3	5683.24	4213.18	6045.35	5808.28	6098.47	5674.8	4380.89	3337.92	3524.82
P13612	P13612	ITA4_HUMAN	ITGA4	Integrin alpha-4			2471.94	3801.74	2798.95	2756.04	2603.91	2261.67			3241.19	4178.07		2931.53		3701.68	3690.69	2509.76		2774.49		1697.25		1902.73	2276.76	2157.06	901903	2351.13	3468.85	4008.16
P13637;P13637-2;P13637-3	P13637;M0R116;A0A0A0MT26;M0QXF2;P13637-2;P13637-3;A0A2R8YEY8	AT1A3-2_HUMAN;AT1A3-3_HUMAN;AT1A3_HUMAN	ATP1A3	Sodium/potassium-transporting ATPase subunit alpha-3				725321
P13639	P13639	EF2_HUMAN	EEF2	Elongation factor 2	86137.7	79230.9	154794	150903	148004	127267	137783	140980	98999.8	79626.1	132490	127031	93017.2	88281	77890	122187	124596	137463	82175.6	109889	121968	142359	132132	134186	143088	97330.1	205216	135954	156544	128949
P13645	P13645;A0A1B0GVI3	K1C10_HUMAN	KRT10	Keratin, type I cytoskeletal 10	28746.2	30688.1	351965000000	3881.71	710121000000	18602.6	520769000000	132320	13062	51274.5	87466.4	23970.1	3873	605155	263208	19948.9	13673.7	11545.5	12556	63695.6	18008.8	937180	6611.9	145714	11872.1	128158000000	432159000000	283017	87836.5	29713.3
P13647	P13647;H0YIN9;H0YI76	K2C5_HUMAN	KRT5	Keratin, type II cytoskeletal 5	43975.1	139615	481720	13015.5	363582000000	126107	103172000000	506682	36109.5	69204.1	713626	162576	22190.8	244954	139754	73523.8	144018	25653.8	39875.6	123850	329726	237996	5864.8	46290.1	35515.9	232415	302062000000	36452.1	37461.1	9390.53
P13667	P13667;A0A499FI48	PDIA4_HUMAN	PDIA4	Protein disulfide-isomerase A4	9501.23	8053.22	11761.3	11533.2	12784	13676.3	11449.9	11299.2	10557.5	8769.8	14900.2	15385.9	15032.5	11729.4	9946.87	14644.5	15816	16107.8	11739.2	12545	13442.9	15755	15087.6	17683.4	15702.9	9439.74	10227	10861.4	12814.8	11775.4
P13671	P13671	CO6_HUMAN	C6	Complement component C6																				397651
P13674;P13674-2;P13674-3	P13674;P13674-2;P13674-3	P4HA1-2_HUMAN;P4HA1-3_HUMAN;P4HA1_HUMAN	P4HA1	Prolyl 4-hydroxylase subunit alpha-1			1315.8	1277.3		1401.36	1952.47				1474.26	1179.32	1535	1385.71	3930.86	1515.58	1066.11	769695	937974	1813.31	1640.94	1220.98	1325.59	1429.34	1402.89	1117.59		893135	1016.88	1253.51
P13693	Q56UQ5;P13693;J3KPG2;P13693-2;Q5W0H4;E9PJF7;A0A0B4J2C3	TCTP_HUMAN	TPT1	Translationally-controlled tumor protein	2199.58		4889.48	3778.07	5138.76	4026.12	4596.9	4168.25	4533.27	3355.02	5319.17	3535	4619.09	3102.19	3075.46	2191.69	3086.83	4588.12	4432.08	4485.59	4299.58	5347.2	5022.74	4658.89	4891.19	3160.51	3494.73	3443.93	4246.12	3316.2
P13716;P13716-2	P13716;P13716-2	HEM2-2_HUMAN;HEM2_HUMAN	ALAD	Delta-aminolevulinic acid dehydratase			2322.51		10443.5	1038.03	3972.32				1109.61	1656.63							889266			1040.01		1082.5	979276		6284.26	755314		564618
P13727;P13727-2	P13727;P13727-2	PRG2-2_HUMAN;PRG2_HUMAN	PRG2	Bone marrow proteoglycan			34656.2	49801.8	138639	103867	28895.6				16042.7		4367.23				5401.74				22273.1	18479.6	25714.6	10151.4	31373.2	56988.5				2290.67
P13747	P13747;S6AU73;A0A1W2PNR7;A0A140TA02	HLAE_HUMAN	HLA-E	HLA class I histocompatibility antigen, alpha chain E	5351.74		6702.08	8037.98		6772.41	6906.03	5073.16	9515.88	6659.11	6607.52	6780.79	8515.11	3535.33	5163.75	5458.55	6886.5	8674.43	4832.37		6863.55	7008.88	5481.45	6720.61	6619.99	7263.65	7445.3	5654.84	4796.73	4295.08
P13762	P13762;X5D2U9;A0A0G2JJQ8	DRB4_HUMAN	HLA-DRB4	HLA class II histocompatibility antigen, DR beta 4 chain			1165.56	845724		1472.56	2146.88	1870.54														917932	1452.51
P13796	P13796;P13796-2	PLSL_HUMAN	LCP1	Plastin-2	116055	139616	126028	115896	115905	112687	156345	145991	91945.3	145979	107672	110005	80156.4	131510	109449	103186	122027	96249.1	135936	92774.6	117758	123827	130741	144595	156936	90044.1	136119	143515	126668	123927
P13797;P13797-2;P13797-3	P13797;P13797-2;P13797-3;A0A0A0MSQ0	PLST-2_HUMAN;PLST-3_HUMAN;PLST_HUMAN	PLS3	Plastin-3	5220.94	4654.63	1343.2	1684.75	2656.94	3211.76	2395.54	2476.9		3223.63	3455.52	3040.8	2604.98		2424.95	1718.81	2619.36	1999.76	2906.2	2810.09	2312	2950.53	2084.24	3127.94	3136.79	2844.08	2956.41	1717.46	1604.79	1889.53
P13798	P13798;H0YFE5;C9JIF9;H7C1U0	ACPH_HUMAN	APEH	Acylamino-acid-releasing enzyme	4965.78	6006.87	9171.19	5795.61	23661.9	3508.67	11074.7	4365.99		3549.11	4196.81	5558.56		4003.17	7853.93	3276.35	4608.8		3713.65		3916.03	4311.83	3749.19	5680.38	5792.83	3326.93	20477.5	3142.25	3094.94	4047.21
P13804;P13804-2	P13804;H0YL83;H0YK49;P13804-2	ETFA-2_HUMAN;ETFA_HUMAN	ETFA	Electron transfer flavoprotein subunit alpha, mitochondrial	6026.67	8963.93	7222.94	9533.81	9792.52	8097.26	7179.03	9372.77	9231.89	7679.19	10105	8507.96	11452.6	10162.3	6440.59	11817.8	9413.52	8546.84	9252.38	9191.05	12345.2	10030.4	11006.9	9498.6	9303.09	11626.7	10283.8	12366.7	8903.79	7426.97
P13807;P13807-2	P13807;P13807-2	GYS1-2_HUMAN;GYS1_HUMAN	GYS1	Glycogen [starch] synthase, muscle			1424.3	1668.24		3094.33	2595.43	1376.02		3036.57	1134.56	1733.92	1889.28	2580.24		2467.54	2068.1		938211	1320.29	2258.94	2118.83	1594.59	2414.42	1991.36	2430.17	1529.31	1776.57	1251.22	1170.86
P13861;P13861-2	P13861;P13861-2;H7C330	KAP2-2_HUMAN;KAP2_HUMAN	PRKAR2A	cAMP-dependent protein kinase type II-alpha regulatory subunit	7697.33	7315.81	4376.36	5200.71	8349.46	5972.39	5466.41	5930.23	6168.71	7503.9	4403.26	4123.86	5926.96	7142.28	5316.62	5884.08	6852.99	4467.88	6696.95	5459.68	6318.67	5963.61	6050.12	7012.35	6392.66	6943.08	6812.99	6813.82	3626.95	4978.66
P13928;Q5VT79	Q5VT79;P13928;A0A075B752;B4DTF2;P13928-3;A0A087WTN9;A0A087WUP0	ANXA8_HUMAN;AXA81_HUMAN	ANXA8;ANXA8L1	Annexin A8			3037.52					1951.53			4645.1	2175.04			1906.64	1574.84				1550.44	1427.86					2542.11
P13984	P13984	T2FB_HUMAN	GTF2F2	General transcription factor IIF subunit 2		1441.77	3319.42	4232.41	2839.1	2059.24		2190.57		774297	3083.85	3954.01	3121.72			3454.85	2582.49	3827.58	2403.4		2932.32	2808.06	3656.46	2424.08	2594.94	2624.95	1498.04	2715.63	3480.8	3747.93
P13987;P13987-2	P13987;A0A2U3TZL5;P13987-2;E9PNW4	CD59-2_HUMAN;CD59_HUMAN	CD59	CD59 glycoprotein	5643.97	5286.52	3835.34	4638.28	5391.6	4897.41	3690.43	2894.91	4541.54	4482.04	4051.69	5525.02	4916.16	3650.3	13293.1	4280.07	6697.41	6681.71		4308.9	5190.38	5605.49	4437.27	5944.73	5377	5452.34	5519.44	2893.23	3596.86	5283.42
P13995	P13995;P13995-2;B9A062;A0A7I2V2U6;A0A7I2V482	MTDC_HUMAN	MTHFD2	Bifunctional methylenetetrahydrofolate dehydrogenase/cyclohydrolase, mitochondrial			3913.6	1967.75	1469.69	2351.03	2229.52	2606.51	935497		3057	2967.96	3103.16		3621.7	2277.69	2082.97	3153.47		4556.86	2774.7	2912.77	3733.96	1959.53	1907.73	2723.05		934375	3058.44	1557.16
P14136;P14136-2;P14136-3	P14136;A0A1X7SBR3;A0A1X7SCE1;A0A1W2PR46;A0A1W2PRT3;P14136-2;P14136-3;K7EKH9;K7EKD1	GFAP-2_HUMAN;GFAP-3_HUMAN;GFAP_HUMAN	GFAP	Glial fibrillary acidic protein	4057.96		1832.42			2024.26	1603.81		3881.69	2605.85	1455.24			2533.67		2213.82	2432.07				1842.24		1453.55	2301.3
P14174	P14174	MIF_HUMAN	MIF	Macrophage migration inhibitory factor	3436.13	11497.4	6878.63	5426.47	7317.87	8540.52	7257.62	6097.09		10038.1	7111.28	5713.4	4343.98	9562.3	10006.6	3846.67	6199.13	7926.96	8840.82	10703	8375.78	10152.4	8999.16	7000.63	8920.79	6580.9	11959.2	11744.3	7713.82	4690.17
P14207	P14207;J3KR13;E7EU04;F5GZ45;F5H4Z6;F5H3Z4	FOLR2_HUMAN	FOLR2	Folate receptor beta																					1358.4			1951.36	1277
P14209;P14209-3	P14209;P14209-3;A0A096LP69	CD99-3_HUMAN;CD99_HUMAN	CD99	CD99 antigen	18164.8	21539	10935.4	12132.9	17799	19875.8	14530	17259.2	29480.3	35924.8	14201.1	15048	14093.9	24428.9	23569.5	17668.3	19503.4	9177.32	31662.7	19201.6	18869	20813.7	16128.8	25972.9	27503.8	14804.4	26799	22163.2	15060.6	16311.8
P14222	P14222;A0A1W2PR25	PERF_HUMAN	PRF1	Perforin-1		7415.88	7010.57	11075.1	5661.84	8277.01	8463.1	9742.49	14356	3671.97	12936.7	15337	11962.3		32743	3981.76	3922.3	17407.1	3088.65	10048.6	8508.88	9650.23	13191.7	5410.78	5451.1	3276.81	2883.88	2787.18	5952.17	10287.8
P14314-2	P14314;K7ELL7;P14314-2	GLU2B-2_HUMAN	PRKCSH	Isoform of P14314, Isoform 2 of Glucosidase 2 subunit beta	15085.3	13354.7	15805.8	16475.9	19242.2	18541.8	20267.3	18664.3	23578.4	18664.4	16532.7	14520.5	19493.1	23083.4	20462.9	16895.1	20552.1	19257.1	23770.7	18387.5	20016	17789.6	17781.8	22420.2	23050.2	16529.4	21430.3	17536.8	16740.8	14745.1
P14317	P14317;E7EVW7;P14317-2	HCLS1_HUMAN	HCLS1	Hematopoietic lineage cell-specific protein	17571.1	17714.6	15823.6	14698.5	15536.4	18137	19173.9	20394	13459.1	19252.8	14054	15413.9	11789.1	16295.1	13170.3	20061.4	17747.5	15097.5	17663.7	14217	19302.8	16482	16831.8	20465.1	19868.1	14915.1	18640.5	21433.1	16295.6	17869.8
P14324;P14324-2	P14324;P14324-2;A0A087X1D8;A0A087WTP2;A0A087WVN4	FPPS-2_HUMAN;FPPS_HUMAN	FDPS	Farnesyl pyrophosphate synthase	4811.57	5491.33	5448.2	3197.21	5579.55	1655.52	3769.39	5837.75		3075.13	6015.03	2198.05	4225.9		2715.71	4465.58	3292.9	6078.64	3095.07	3237.84	2956.11	3504.91	3900.65	3999.4	4052.41	1855.99	6076.94	2208.1	2978.59	3558.09
P14384	P14384;F8VVI6;F8W111	CBPM_HUMAN	CPM	Carboxypeptidase M			1371.39		4667.02		2637.11	1921.62				1230.17				2773.79	2903.73			933213	1579.71	2692.44	2009.5	1981.67	1779.21		4426.32		2789.38	3445.79
P14406	P14406;D6RIE3;D6RGV5;H0UI06	CX7A2_HUMAN	COX7A2	Cytochrome c oxidase subunit 7A2, mitochondrial	6119.42	5160.22	6192.5	5975.84	10213.1	6978.4	8210.08	8140.16	7378.12	6622.94	6656.73	6162.41	7533.77	7828.19	5931.26	6598.15	6846.88	6544.54	7278.48	7337.11	7971.45	6652.21	4468.35	8541.06	6974.14	8447.74	7265.02	8186.37	5254.09	6014.96
P14543	P14543;P14543-2	NID1_HUMAN	NID1	Nidogen-1	27649.7	20018.1	5579.24	7276.36	11249.7	10277.8	16318.1	11604.1	18938.8	18536.1	7702.98	7381.56	14014.7	12026.1	20697.2	8884.11	11450.9	8579.92	13930.6	17824.3	9948.69	15124.4	7763.25	10621.4	12346.8	10904.1	12908.5	7027.54	4199.5	6968.13
P14550	P14550	AK1A1_HUMAN	AKR1A1	Aldo-keto reductase family 1 member A1	9734.89	8118.13	6702.6	6570.19	8541.32	7412.31	8830.12	8659.74	11630.7	10600.9	9901.96	9702.56	5295.97	8709.21	9683.63	8297.98	8618.77	7737.63	8743.86	7091.96	9606.34	10124.5	10014.3	10579	11316.2	6413.51	9426.98	6736.35	6350.67	6409.62
P14618	P14618;H3BR70;B4DNK4;P14618-3;P14618-2;A0A804F6T5;A0A804F729	KPYM_HUMAN	PKM	Pyruvate kinase PKM	258970	272341	404257	319652	391801	320359	407357	413568	306096	360557	386289	287981	261587	328305	311990	318177	332247	280154	309453	305986	491423	383626	366842	496546	517430	247842	436407	407553	353344	298421
P14618-2	H3BTN5;H3BR70;P14618-2;A0A804F6T5;A0A804F729	KPYM-2_HUMAN	PKM	Isoform of P14618, Isoform M1 of Pyruvate kinase PKM	11507.6	13562.8	15789.7	11336.8	15833.7	12266.1	12657.3	9434.61		19361.2	9992.12	8934.48	8603.2	22252.5	17503.6	13279.9	11912.4	6913.08	17151.7	11766	13441.9	13080	11714.8	19896.5	19148	9978.49	17191.9	15755.2	10734.9	11276.2
P14625	P14625;H0YIV0;A0A7P0T917;A0A7P0T823;A0A7P0TAT8;A0A7P0TAY2;A0A7P0TBC2;A0A7P0TAE1;A0A087WT78	ENPL_HUMAN	HSP90B1	Endoplasmin	37273.5	33189.3	42034.7	42071.9	49540.7	57849.5	49987.6	49672.3	51843.6	35379.7	57230.8	59309.8	69081.8	47434	41517.7	74381.2	75556.6	61695.8	44791.1	50664.2	56725.2	69051.2	66169.5	76889.2	65236.8	41964.3	35646.8	38541.7	46718.2	47807.8
P14678;P14678-2;P14678-3	P14678;P63162;P14678-2;P14678-3;P63162-2;J3QLE5	RSMB-2_HUMAN;RSMB-3_HUMAN;RSMB_HUMAN	SNRPB	Small nuclear ribonucleoprotein-associated proteins B and B'	12237.1	19231	31014.4	31504.9	27175.8	27294.4	26003.6	21946.4	17383.5	15645.5	25259.4	27505.3	25393.8	21661.8	18567.3	28092.3	26554.9	28426.8	21097.1	18763.5	19923.8	19355.9	21190.1	17640.1	18562.4	30676.5	24047.6	22142.8	26141.5	21882.4
P14735	P14735;A0A3B3ISG5;A0A7I2YQS6;A0A7I2YQV5;A0A7I2V2P6;A0A7I2V2S1;A0A7I2V373;A0A7I2V3E3;A0A7I2V4A4;A0A7I2V4Q3;A0A7I2V610;A0A7I2V612;A0A7I2V634	IDE_HUMAN	IDE	Insulin-degrading enzyme		3584.43	3310.29	2603.95	4833.67	3202.77	4037.41	2469.65			2495.02	2440.99	2922.43	2011.87	4367.24	3398.91	3039.48		2313.14	2455.66	2693.68	3179.45	2358.62	3076.75	2714.14	3764.23	64736.2	2101.06	2884.01	2639.25
P14780	P14780	MMP9_HUMAN	MMP9	Matrix metalloproteinase-9					10456.8	5296.91			4666.78								6718.63							4049.57	4428.71				1231.81	2809.97
P14854	P14854;A0A494C160;K7EQD3	CX6B1_HUMAN	COX6B1	Cytochrome c oxidase subunit 6B1	7718.98		7978.86	8352.26	6879.21	7799.8	6532.48	6778.52	10658.8	12364.3	8859.55	9086.88	10407.5	11673.2	8397.88	13395.9	13362.6	8405.63	15092.6	9239.56	15251.8	10708.5	9197.85	9171.36	9571.47	13468.3	9501.73	11025.9	7449.54	9855.47
P14866	P14866	HNRPL_HUMAN	HNRNPL	Heterogeneous nuclear ribonucleoprotein L	10262.2	16969.5	28623.6	25785	27296.6	26475.6	23638.9	23996.2	23911.6	19755.9	26296	27464.6	29218.7	20264.5	15499.6	21861.7	23557.1	22314.7	20208.4	21182.9	22287.8	21141.8	27386.5	19751.6	20502.4	25714.9	19062.7	27849.4	33346.7	26901.1
P14868	P14868;P14868-2	SYDC_HUMAN	DARS1	Aspartate--tRNA ligase, cytoplasmic	8451.46	8518.6	11307.2	11673.1	9975.65	10080.2	9604.52	10015.2	9733.75	8095.87	9269.23	9842.94	8631.38	7492.35	8686.4	9618.19	10627.2	9293.51	8584.99	10219.5	10218	11155.8	10751.7	11918.4	11001.9	9005.27	8438.87	9501.31	11041.2	9813.37
P14902	P14902	I23O1_HUMAN	IDO1	Indoleamine 2,3-dioxygenase 1			1607.71	3639.01			8244.14	7603.02			3145.76	3337.43	6918.17								6676.97	6582.67	2919.86	2886.72	3098.5				1765.09
P14921;P14921-2;P14921-3	P14921;P14921-2;P14921-3;P14921-4	ETS1-2_HUMAN;ETS1-3_HUMAN;ETS1_HUMAN	ETS1	Protein C-ets-1			3665.19	4041.66	3601.45	2912.45	2201.94	2637.1		3748.01	2556.48	3220.3	2624.33			3112.13	3719.17					3846.05	2957.53	3664.71	3548.46	3878.43	3752.11	4059.72	3763.05	3826.28
P14923	P14923	PLAK_HUMAN	JUP	Junction plakoglobin	2706.65	3059.38	11091.7		17537.7	6097.43	17144.2	7985.83		2452.33	6012.96	2280.27		7088.79	12304.5	887.95	2870.85		2989.45	3166.64	5027.02	6859.87		4886.77	9934.03	10303.1	480700	1382.02	1877.29
P14927	P14927	QCR7_HUMAN	UQCRB	Cytochrome b-c1 complex subunit 7	4307.52		3877.39	4600.37	5123.68	4662.03	4797.94	4878.71		7171.59	6487.87	6618.53	4467.11	5011.48	6605.14	5659.41	5635.55	8626.38	5492.29	5801.86	6804.79	6563.76	7074.97	6657.32	5731.55	6482.71	5266.52	6105.37	6333.04	4915.96
P15088	P15088	CBPA3_HUMAN	CPA3	Mast cell carboxypeptidase A	87346	94606.9	37312.2	23646	11746.1	103972	14962.9	42092.5	259965	185455	42589.6	33112	62866.2	403074	460885	170204	111186	168605	458543	85422	225958	476512	753781	67525.4	67987.6	128680	268957	23449.9	58176.1	37576.9
P15090	P15090	FABP4_HUMAN	FABP4	Fatty acid-binding protein, adipocyte	25623.9					10003									9876.78					5948.62		12368	10683.9			18236.2		14772		6563.65
P15104	P15104;A0A2R8YDT1	GLNA_HUMAN	GLUL	Glutamine synthetase			3015.65		2808.14		3859.16	4263.81			3410.26	2563.46	2966.4			2030.78	2761.63				4762.13	6047.97	6198.12	4942.96	3327.83				1720.51	2160.57
P15121	P15121;E9PCX2;E9PEF9	ALDR_HUMAN	AKR1B1	Aldo-keto reductase family 1 member B1	16189.4	14539.9	8516.54	10322.2	11056.7	14379.2	15644.4	15400.1	13090.3	19212.5	7407.22	11622.4	9679.1	16087.6	14131.1	15077.8	16487.8	11962.1	15098.5	13445.8	15181.3	17880.3	20934.8	14506.7	15734	14390.6	17772.3	18913.1	10427.6	12674.7
P15144	P15144	AMPN_HUMAN	ANPEP	Aminopeptidase N	16933.8	17877.6	22519.2	21008.3	19726	17333.3	21481.8	16754	16641.4	23829.1	21903.6	18895	22235.7	16581.3	17232.9	13082.8	18133	17732.2	18063.4	17753.8	26783.1	21774.7	14538.8	36971.7	32725.6	15737.5	19208.2	7788.7	12515	10619.4
P15153	P15153;P60763;P63000;J3KSC4;P63000-2;B1AH80;B1AH77;J3QLK0	RAC2_HUMAN	RAC2	Ras-related C3 botulinum toxin substrate 2	86614.9	126358	104206	102596	149925	128732	135638	121229	118277	158364	94667.1	95195.1	85643	137584	119048	98552.4	114016	127940	139117	98076.6	138482	137567	133024	127060	146794	109928	169477	209032	134286	130815
P15170-2;P15170-3	P15170;P15170-3;P15170-2;H3BSV8;H3BR35	ERF3A-2_HUMAN;ERF3A-3_HUMAN	GSPT1	Isoform of P15170, Isoform 2 of Eukaryotic peptide chain release factor GTP-binding subunit ERF3A	7384.94	6302.82	8558.82	9682.88	7518.19	5649.77	6893.68	9248.03	5255.56	6950.08	6712.85	7346.86	4194.26	6027.82	7838.15	9747.27	8554.18	7776.86	6091.82	7405.28	8059.63	10700	7988.09	7963.18	9033.19	4131.7	6829.77	7640.44	9261.49	7691.2
P15291;P15291-2	P15291;Q86XA6;P15291-2	B4GT1-2_HUMAN;B4GT1_HUMAN	B4GALT1	Beta-1,4-galactosyltransferase 1			1785.64	2038.97	2156.67	2559.6					2060.1						2598.38					4212.1	2711.43	2799.04	2361.25			1660.65	2333.11	2544.46
P15309;P15309-2	P15309;P15309-2;P15309-3	PPAP-2_HUMAN;PPAP_HUMAN	ACP3	Prostatic acid phosphatase			2035.39		5545.31		5989.49					1669.29								985453							3155.93
P15311	P15311;E7EQR4	EZRI_HUMAN	EZR	Ezrin	25513.9	21226.8	23894.1	21557.6	21473.8	20283.6	23673.1	26571.5	17798.7	27551.9	17108.5	18332.7	14123.8	26563.5	23135.1	23352.9	22927.3	20612	28579.7	20124.3	19803.3	21116.2	18990.3	26037.3	28577.9	18730.6	30361.2	29698.8	20082.9	23401.6
P15374	P15374;Q5TBK7;A0A087WTB8	UCHL3_HUMAN	UCHL3	Ubiquitin carboxyl-terminal hydrolase isozyme L3			3836.53	1834.48		1392.45	3522.85	3231.05				2581.12				2612.86	2582.67				2605.96	2022.43	2110.74	1509.57	2418.99	2663.1		1605.16	1801.7	2088.51
P15428	P15428;P15428-2;P15428-4;P15428-5;E9PBZ2;D6RHF8;E9PD69	PGDH_HUMAN	HPGD	15-hydroxyprostaglandin dehydrogenase [NAD(+)]		3156.95	2116.22	3433.83	2955.5	2239.19		1136.11	2956.97	2458.28	1345.28	1284.81	2169.99	1759.43	2917.94	2639.91	1860.5	3159.91	4565.95	3363.12	2175.16	2968.4	3987.88	5773.46	4356.18	2605.25	2986.37	3165.98	1333.34	859716
P15498;P15498-2	P15498;A0A0A0MR07;P15498-2;Q96D37;F5H5P4	VAV-2_HUMAN;VAV_HUMAN	VAV1	Proto-oncogene vav	5476.04	5887.98	4542.4	6228.53	5678.92	6607.95	5509.37	5789.03	4975.45	6396.67	4824.04	5925.09	3639.07	5990.46	5991.56	7176.07	6729.37	5025.37	5075.9	4886.47	5940.07	5298.95	6368.97	5900.65	6248.63	6608.48	5693.94	6363.17	4614.38	6287.86
P15502-4	P15502-1;P15502-2;P15502-4;P15502-5;E7EN65;E7ENM0	ELN-4_HUMAN	ELN	Isoform of P15502, Isoform 4 of Elastin			1459.6	1573.52	3041.85	5484.95				2108.16	2716.78	2827.14	12062.1	1398.23	3847.66	1321.95	1895.11	5077.35		5329.75	5491.55	6094.49	4523.01	3319.12	2547.28	6540.74	1978.82	4054.44
P15531;P15531-2	P15531;P15531-2	NDKA-2_HUMAN;NDKA_HUMAN	NME1	Nucleoside diphosphate kinase A	3795.82		5027.24	4860.39	3494.46	3019.32	3307.09	3378.21		2097.49	5153.8	5869.06	2545.64			4336.88	3497.7	3148.1	1589.01		3171.64	4850.06	3037.02	3964.98	3903.49	2800.39	5852.96	2592.53	2803.74	4515.48
P15559;P15559-2;P15559-3	P15559;H3BNV2;B4DLR8;P15559-2;P15559-3	NQO1-2_HUMAN;NQO1-3_HUMAN;NQO1_HUMAN	NQO1	NAD(P)H dehydrogenase [quinone] 1		2332.35						3241.79							13504.1								8525.53
P15586;P15586-2	P15586;H0YFA9;F6S8M0;H7C3P4;P15586-2	GNS-2_HUMAN;GNS_HUMAN	GNS	N-acetylglucosamine-6-sulfatase	868326	8891.18	3115.15	6894.14	4148.05	3072.66	4471.48	3813.57	6586.41	2868.29	3039.59	3434.95	1954.2	3805.22		2718.56		4447.88	4246.57	3680.52	4295.29	5478.75	8000.55	4210.1	4447.11	5801.33	4995	3031.2	2346.09	5394.86
P15813	P15813;A0A669KAZ2;A0A669KB34	CD1D_HUMAN	CD1D	Antigen-presenting glycoprotein CD1d	6348.09	8570.08	6743.75	5819.72	9063.55	9419.59	8550.84	6776.79	9146.66	7357.19		5727.38	6652.4			12315.3	6949.29		7322.6	6498.5	5261.67	4182.75		5431.47	5123.91	7342.54	9804.84		3190.06	4518.72
P15880	P15880;H0YEN5;E9PQD7	RS2_HUMAN	RPS2	40S ribosomal protein S2	21457.7	28329.1	37743.7	45493.2	34898.2	40664.7	29177.6	37937.3	32151.5	28529.3	36591.8	41262.7	35068.4	25551	29055.1	34405.5	37357.7	33957	25476.5	31806	35805.7	37799.4	37543.1	33551.4	31818.7	32136.7	24233.1	37705.3	42518.2	41672.6
P15924	P15924;P15924-2;P15924-3	DESP_HUMAN	DSP	Desmoplakin	10755.8	8774.19	23117	3075.04	53589.2	11885.9	41806.1	19331.4	10559.5	5657.43	16109.3	7064.41	9309.04	16380.1	21953.1	9248.29	7267.16			11089.6	12055.7	15903.9	15228.6	11281.4	11309.6	21181.4	571970	4098.73	4612.2	7361.08
P15927;P15927-2;P15927-3	P15927;Q5TEJ7;P15927-2;P15927-3	RFA2-2_HUMAN;RFA2-3_HUMAN;RFA2_HUMAN	RPA2	Replication protein A 32 kDa subunit	6729.11	5718.08	9230.37	6455.1	9949.22	8363.64	8940.24	7538.22	6332.59	7180.13	6874.12	5683.34	7780.54	8080.1	7016.59	5695.84	4991.4	8174.39	8857	6376.23	6029.73	5993.15	4695.83	4205.82	5164.03	6639.28	7241.56	8621.78	6500.74	5540.65
P15954	P15954;D6R9Z7	COX7C_HUMAN	COX7C	Cytochrome c oxidase subunit 7C, mitochondrial	3045.12		2491.3	2165.62			2459.89	1518.35	4165.29		1036.17			2453.68	3134.19		2591.55		849398				2355.47	1862.93	1545.23		1614.27	849579		1664.4
P16050	P16050;P16050-2	LOX15_HUMAN	ALOX15	Polyunsaturated fatty acid lipoxygenase ALOX15	18526.2	6978.35	30622.5	19822	28513.7	22802.4	2523.42			4149.23	7555.38	5776.29		2409.44	7911.43	13486.7	16918.2		7537.65	5222.77		4889.86	5704.79	7549.77	8128.89	7184.92	9010.52	24998.9	14051.2	11119.3
P16070;P16070-10;P16070-11;P16070-12;P16070-13;P16070-14;P16070-16;P16070-17;P16070-18;P16070-3;P16070-4;P16070-5;P16070-6;P16070-7;P16070-8	P16070;P16070-10;P16070-11;P16070-12;P16070-13;P16070-14;P16070-15;P16070-16;P16070-17;P16070-18;H0YDX6;H0YCV9;H0YDW7;H0YD13;H0YD17;H0Y5E4;H0Y2P0;P16070-3;P16070-4;P16070-5;P16070-6;P16070-7;P16070-8;P16070-9	CD44-10_HUMAN;CD44-11_HUMAN;CD44-12_HUMAN;CD44-13_HUMAN;CD44-14_HUMAN;CD44-16_HUMAN;CD44-17_HUMAN;CD44-18_HUMAN;CD44-3_HUMAN;CD44-4_HUMAN;CD44-5_HUMAN;CD44-6_HUMAN;CD44-7_HUMAN;CD44-8_HUMAN;CD44_HUMAN	CD44	CD44 antigen	17172.3	14438.6	15569.4	14680.2	19372.3	17401.5	12233	13170.5	10394	21101.3	17025.7	11817.8	17696.1	22682.5	21235.2	13089.2	15175.8	14899.7	22602.8	25407.5	15770.2	25231.7	19392.6	23318.3	22835.4	19011.3	21141.6	19959.1	15851.1	13648.5
P16083	P16083;Q5TD05;Q5TD07;A2A2U4	NQO2_HUMAN	NQO2	Ribosyldihydronicotinamide dehydrogenase [quinone]			1928.9		9023.18		4151.52				2049.97	2352.22		2204.33	3983.24		1902.83						2133.32	3366.28	1891.89		4673.32
P16104	P16104	H2AX_HUMAN	H2AX	Histone H2AX				2161.26	4882.04	2683.85		5103.18		3252.25	2850.91	3067.16		2946.45		3880.75	3590.98	3363.91	1528.7		2564.7			2936.2	3378.31	3538.35		2755.99	2921.77	4079.7
P16144;P16144-2;P16144-3;P16144-4	P16144;P16144-2;P16144-3;P16144-4;J3QRK0	ITB4-2_HUMAN;ITB4-3_HUMAN;ITB4-4_HUMAN;ITB4_HUMAN	ITGB4	Integrin beta-4	6078.65	4485.97			3222.72	3373.25	3665.98	3274.26	3366.53	3031.96	3441.93	2987.79	3050.42	3211.32	5370.03		2796.11	3425.15	5426.28	4322.65	3958.03	1753.16		1831.02	2240.38	2428.66	2681.41	1847.31
P16150	P16150;C9JUK7	LEUK_HUMAN	SPN	Leukosialin	15191.9	12628	31244.2	28139.1	25421	21507.2	20236	22400.4	23607.2	17163.3	25959.8	29568.8	24271.9	16314.5	12972.5	15506.5	20030.1	24261.9	19070.2	21557.3	18149.8	13684	12746.5	15871.1	19803.6	25317	18871.1	34356.7	26009.6	24704.6
P16152	P16152	CBR1_HUMAN	CBR1	Carbonyl reductase [NADPH] 1	9063.07	11152.6	9711.5	7902.92	10096.2	10320.8	11976.7	12977.6	9358.7	11267.4	14762	11178.6	9824.21	11099.8	12423	7900.78	8673.8	6626.34	10216.8	11861.1	13953	7791.28	6749.09	12343.5	12597	9992.77	11038.3	7667.1	7203.47	5970.61
P16157;P16157-10;P16157-11;P16157-12;P16157-13;P16157-14;P16157-15;P16157-16;P16157-2;P16157-3;P16157-4;P16157-5;P16157-6;P16157-7;P16157-8;P16157-9	P16157;P16157-10;P16157-11;P16157-12;P16157-13;P16157-14;P16157-15;P16157-16;P16157-21;P16157-2;P16157-3;P16157-4;P16157-5;P16157-6;P16157-7;P16157-8;P16157-9	ANK1-10_HUMAN;ANK1-11_HUMAN;ANK1-12_HUMAN;ANK1-13_HUMAN;ANK1-14_HUMAN;ANK1-15_HUMAN;ANK1-16_HUMAN;ANK1-2_HUMAN;ANK1-3_HUMAN;ANK1-4_HUMAN;ANK1-5_HUMAN;ANK1-6_HUMAN;ANK1-7_HUMAN;ANK1-8_HUMAN;ANK1-9_HUMAN;ANK1_HUMAN	ANK1	Ankyrin-1	3932.6				1871.66						3993.55	3717.35			1769.26		2209.73		5690.63	3219.02		1169.84		1480.78			1337.04
P16219	P16219;E9PE82	ACADS_HUMAN	ACADS	Short-chain specific acyl-CoA dehydrogenase, mitochondrial	1763.63	2949.49	1853.18	2187.15	1751.35	2132.13	2939	1893.39	4600	4037.66	2760.77	3780.75	1968	4042.73	3503.5	1502.96	3591.17	3173.66	2931.38	2849.05	3592.02	2634.15	2765.69	3205.7	3116.56	3057.26	2889.7	2003.79	1900.78	1532.65
P16220;P16220-1;P16220-3	P18846;P16220;E9PAR2;P18846-2;Q03060-6;Q03060-8;Q03060-9;Q03060-21;Q03060-23;Q03060-24;Q03060-26;Q03060-31;Q03060-32;G5E998;P16220-1;P16220-3	CREB1-1_HUMAN;CREB1-3_HUMAN;CREB1_HUMAN	CREB1	Cyclic AMP-responsive element-binding protein 1			3784.44	3963.06	7188.76	4339.5	3978.97	3490.62		2395.55	3130.13	3796.66	3618.36	1954.07	6027.72	3548.66	3455.83	4143.85	2976.01	3814.06	3452.53	2976.34	3684.05	3519.99	3532.4	4486.68	4516.56	5258.03	4107.16	3487.06
P16278;P16278-3	P16278;C9J4G9;E7EQ29;P16278-2;P16278-3	BGAL-3_HUMAN;BGAL_HUMAN	GLB1	Beta-galactosidase			1155.58	843625	3620.15	1472.95	2526.33	1465.51		2380.51	1883.76	1292.62	1066.28	2080.41	3167.13	1789.44	1806.96			1145.99	2009.78	1544.25	2716.86	1773.1	1950.18	2474.51	3499.57	1603.69		519844
P16284;P16284-2;P16284-3	P16284;A0A075B737;A0A075B727;A0A075B728;P16284-2;P16284-3;P16284-4;P16284-5;P16284-6	PECA1-2_HUMAN;PECA1-3_HUMAN;PECA1_HUMAN	PECAM1	Platelet endothelial cell adhesion molecule	11371.8	3118.21	3064.01	2407.79	3450.58	3950.96	6721.48	5605.58	4588.14	3569.94	3225.18	2939.34	4351.56	3975.44	7755.49	3787.01	4014.22	4487.59	3479.99	6219.81	4764.48	4766.32	3486.05	5523.49	4703.1	5002	2905.19	3590.65	2698.4	3600.05
P16298;P16298-2;P16298-3;P16298-4	P16298;P16298-2;P16298-3;P16298-4;Q5F2F8	PP2BB-2_HUMAN;PP2BB-3_HUMAN;PP2BB-4_HUMAN;PP2BB_HUMAN	PPP3CB	Serine/threonine-protein phosphatase 2B catalytic subunit beta isoform		2183.41	2260.45	3062.8	1985.57	1496.73	2383.03	1697.91		1607.75	2324.44	1950.58		2163.08			2171.54	1312.27	1799.17		1733.58	2077.62	2014.24	2971.81	2243.13		2216.49	2402.61	2021.58	2344.71
P16333	P16333;C9J869;C9J0K5;C9JVV5;C9K098;H7C5C7	NCK1_HUMAN	NCK1	Cytoplasmic protein NCK1	743018		2898.88	2515.92		1999.3		2483.89	2092.09	3613.7	1333.06			2930.8			2572.9	1505.23	2336.03		1968.43	2071.42	2258.71	2395.57	2164.65	2737.63	2924.43	1946.9	1090	1408.62
P16401	P16401	H15_HUMAN	H1-5	Histone H1.5	141934	172751	444849	468429	328844	373853	320529	362526	318104	221212	580907	493582	421222	268647	190314	318515	322371	425550	251141	308738	307963	211869	298245	247764	269433	379959	213728	296144	593140	490055
P16402	P16402	H13_HUMAN	H1-3	Histone H1.3	6807.56	10311	2032.77		6233.12	2826.89	2055.95	4850.41		6384.43	3594.32			17984.2	30623.7					5584.9	4066.04	2479.86	6114.68	7456.05		5480.83	7290.25	5297.34	4918.72
P16403	Q02539;P16402;P10412;P16401;P16403	H12_HUMAN	H1-2	Histone H1.2	899937	100254000000	887906	877364	108759000000	102606000000	119687000000	120241000000	989233	140257000000	116338000000	106535000000	985710	181561000000	155955000000	857581	911589	113793000000	1128000000	10906000000	862404	691881	954337	775117	910193	132178000000	154338000000	147453000000	102689000000	103842000000
P16435	P16435;H0Y4R2;E7EMD0	NCPR_HUMAN	POR	NADPH--cytochrome P450 reductase	1093.28	6731.93	3605	3916.77	3747.63	4263.6	3435.21	4582.04	4629.8	3510.62	4309.32	3025.42	4077.47	3592.81	3350.01	4472.42	4161.76	3882.41	3644.05	5011.02	5214.41	5475.57	4962.94	4896.58	4034.27	3867.95	3099.73	2873.8	3085.51	3484.01
P16452;P16452-2;P16452-3	P16452;P16452-2;P16452-3;H3BPV8;F5H563	EPB42-2_HUMAN;EPB42-3_HUMAN;EPB42_HUMAN	EPB42	Protein 4.2	973307										1977.31	2200.24						1266.16	2056.07
P16455	P16455;B4DEE8	MGMT_HUMAN	MGMT	Methylated-DNA--protein-cysteine methyltransferase			1231.83		2489.02	1808.13		2456.37					1854.58	2914.93	6406.64	2191.11		2327.12			1401.04				1739.4			1617.85	1409.57	1363.25
P16615;P16615-2;P16615-3;P16615-5	P16615;P16615-2;P16615-3;P16615-4;P16615-5	AT2A2-2_HUMAN;AT2A2-3_HUMAN;AT2A2-5_HUMAN;AT2A2_HUMAN	ATP2A2	Sarcoplasmic/endoplasmic reticulum calcium ATPase 2	9241.45	8263.08	13172.3	15325.2	11538.2	14053.7	14998.7	15058.1	18463.1	11405.2	18178.8	17037.5	17321	10672.5	11726.7	12643.3	13339.8	15344.6	10959.5	15097.4	18237.4	20277.9	20615.3	14227.2	14190.4	11589.5	9313.88	8151.67	13315.9	11193.2
P16671;P16671-2;P16671-3;P16671-4	P16671;E7EU05;P16671-2;P16671-3;P16671-4;E9PLT1	CD36-2_HUMAN;CD36-3_HUMAN;CD36-4_HUMAN;CD36_HUMAN	CD36	Platelet glycoprotein 4				1144.34	800016		1338.64	1772.97												1292.18				2336.22	2066.62	2037.72	1643.91
P16870;P16870-2	P16870;P16870-2	CBPE-2_HUMAN;CBPE_HUMAN	CPE	Carboxypeptidase E					2627.97										12584.8												2648.27
P16885	P16885;A0A0A0MRF9	PLCG2_HUMAN	PLCG2	1-phosphatidylinositol 4,5-bisphosphate phosphodiesterase gamma-2		3745.39		1726.85		3124.72	1972.88	2284.9			1635.39	2709.17				2937.28	2736.1	4841.73	3453.59	2084.96	2542.62	2008.21	2580.85	2127.15	2321.25	2310.69		1327.52	1755.28	2293.07
P16930	P16930;P16930-2	FAAA_HUMAN	FAH	Fumarylacetoacetase	1850.28	3139.07	2740.79	2398.96	5989.04	1860.74	3055.86	2595.17	3684.28	2743.11	2805.07	2708.19	2068.03	2420.55	2589.06	1854.58	2384.3	3373.22	2563.75	1921.46	2596.59	3832.2	3778.97	3138.52	2772.01	1034.36	4914.79	1895.15	1539.31	1662.78
P16949	P16949;P16949-2;A2A2D0	STMN1_HUMAN	STMN1	Stathmin	5118.36	7853.76	17541.2	15911.5	6924.07	6383.76	8477.21	11537	10831.3	5340.2	12524.5	15000.7	7219.23	4679.42	7269.63	14521.2	14748.4	16683.4	7339.33	9786.22	13695.1	9664.34	10520.5	10465.6	11673.6	6323.27	8757.85	8224.61	20080.1	18681.2
P16989;P16989-2;P16989-3	P16989;P16989-2;P16989-3	YBOX3-2_HUMAN;YBOX3-3_HUMAN;YBOX3_HUMAN	YBX3	Y-box-binding protein 3	3213.53		7616.22	5488.55	9965.24	5993.88	8554.06	4408.5			6576.97	7384.19	5520.57	3305.02	4257.99	3633.08	4988.6	4402.1		6512.14	4794.8	8526.8	7094.44	6672.62	7545.48	5511.35	10771.4	5476.48	4248.22	4683.29
P17026	P17026	ZNF22_HUMAN	ZNF22	Zinc finger protein 22	3020.24		4756.6	2916.13	7684.68	6700.09	6387.8	6195.81	4518.94	3356.17	4482.5	4439.42	5192.23	5131.71		4582.76	4252.29		3339.34	3071.63	3356.77		3544.07	2840.59	3416.84	5765.29	4515.15	6213.87	3529.3	3968.3
P17050	P17050	NAGAB_HUMAN	NAGA	Alpha-N-acetylgalactosaminidase			1871.81	1862.8	4365.82	2583.27	3017.33	2015.13	3876.27	2481.69	2649.36	2104.61		2308.78		1403.39	1741.52		3791.08	3475.86	2843.49	1739.9	2801.59	2485.81	2860.87	3820.8	4503.67	1546.58	2568.66	727863
P17066	P48741;P17066	HSP76_HUMAN	HSPA6	Heat shock 70 kDa protein 6	13070.3	14250.3	9747.45	13507.2	22253.4	17379.3	10226.4	9220.25	11042	20401.4	11734.1	7757.29		9513.19		8608.52		11923.8	20924		18758.3	27800.4	30424.1	13238.4	8430.36	13858.9	17337	11217.9	6983.44	7843.74
P17096;P17096-3	P17096;A0A1W2PRV2;A0A669KAX1;P17096-2;P17096-3	HMGA1-3_HUMAN;HMGA1_HUMAN	HMGA1	High mobility group protein HMG-I/HMG-Y	17498.1	14851.6	35457.9	32785.1	41772.4	36295.2	34632.6	31235.9	22046.1	35540.8	36502.8	39605.2	28858.3	37986.8	30871.3	42413.3	46173.6	25927.7	29583.9	28579.9	26072.1	26168.6	33233.9	21642.2	21827	37553.9	35734.1	64486.9	42427.5	37347
P17152	P17152	TMM11_HUMAN	TMEM11	Transmembrane protein 11, mitochondrial	3523.87		2421.71	2566.93	3176.51	3334.83	2752.7	4368.06		3188.3	3393.12	2558.43	3575.95	3738.5		3504.31	3303.26		3259.75	2468.36	3349.78	2779.8	3104.14	3258.75	3287.44	3492.61	3262.66	2461.24	2457.43	2039.42
P17174	P17174	AATC_HUMAN	GOT1	Aspartate aminotransferase, cytoplasmic	4416.71		5097.12	3976.1	5343.38		6062.2	2193.5		3598.56	3304.88	3387.72			5792.74	4133.41	3074.39	4848.9	3540.16		3366.3	2889.16	3651.48	3380.16	3897.59	3187.89	15910.4	2136.8	2444.24	3293.77
P17213	P17213;A0A2R8YDF1;H0Y738	BPI_HUMAN	BPI	Bactericidal permeability-increasing protein					2675.61	3585.47						2042.66					2726.17				3302.52	1173.63	2432.29	2902.24	2454.79
P17480;P17480-2	P17480;P17480-2;E9PMM2;E9PKP7	UBF1-2_HUMAN;UBF1_HUMAN	UBTF	Nucleolar transcription factor 1	5658.47	9052.94	9115.33	8197.88	9759.31	9323.66	7294.55	7390.1	7098.25	8988.64	7718.71	8185.48	8684.94	8437.04	7832.2	7771.69	7619.31	8097.71	7918.52	7833.49	5671.92	5040.54	6801.05	6097.02	6829.73	7980.88	8805.29	10144	8705.66	8718.58
P17535	P17535;P05412	JUND_HUMAN	JUND	Transcription factor JunD	2227.07		1478.89								2438.97		2976.4			1626.67						1358.46		1475.2		1772.24	1682.98	1938.29	1237.9	1894.25
P17612;P17612-2	P22694;P22612;P17612;P22694-10;P17612-2;A0A0A0MS54;K7ERP6;P22694-2;P22694-3;P22694-4;P22694-5;P22694-6;P22694-7;P22694-9;A0A087WVC4;A0A7I2V5J4	KAPCA-2_HUMAN;KAPCA_HUMAN	PRKACA	cAMP-dependent protein kinase catalytic subunit alpha	10730.3	9438.87	7251.48	7835.35	7642.71	10178	9248.41	8801.5	10694.5	10730.9	8464.86	7777.75	8307.14	8564.58	8086.33	8859.4	7765.74	6198.8	9542.65	10137.4	10348	10876.9	9336.35	11049.5	9884.86	9136.09	9319.74	9425.34	7676.38	9216.97
P17655	P17655;P17655-2	CAN2_HUMAN	CAPN2	Calpain-2 catalytic subunit	22274.4	20760.3	10819.4	12257.7	12109.9	14649.5	12624.7	12182.7	12981.6	21489.3	9416.97	12703.8	11164.6	20205	17710.6	12199.7	12407	8328.16	18134.2	16380	12844.1	13409.3	14724.5	17556.1	18104.7	13007.1	20985.4	16049.8	8981.23	10212
P17661	P17661	DESM_HUMAN	DES	Desmin	5357.68	7286.47	6504.68	6258	3247.35	3702.52		2982.22	7038.95	6302.78	5132.44	4170.56	5271.92	5571.21	5006.51	3812.93	6474.42	9278.7	7378.55	4755.17	7046.24	8102.42	3783.93	4600.66	4604.5	6850.8	6052.47	3419.59	2425.33	6758.63
P17676;P17676-2;P17676-3	P17676;P17676-2;P17676-3	CEBPB-2_HUMAN;CEBPB-3_HUMAN;CEBPB_HUMAN	CEBPB	CCAAT/enhancer-binding protein beta							1538.45	2144.39			2581.07	1322.41	3421.07								1475.98	2154.81	3314.68	1683.97	1341.97	1965.51			769763
P17693;P17693-5	P17693;A0A0G2JPQ3;Q5RJ85;Q8MH48;P17693-4;P17693-5	HLAG-5_HUMAN;HLAG_HUMAN	HLA-G	HLA class I histocompatibility antigen, alpha chain G	17061.5	19827.6	43256.7				11632		35235.1	34752.9		35531.5	41656.1	17797.8			28299.9	13804	28518.8			28748.2			40230.7	16843.9			37429.5
P17706;P17706-2;P17706-3;P17706-4	P17706;D3DUJ3;K7EIE9;P17706-2;P17706-3;P17706-4;K7EQG9	PTN2-2_HUMAN;PTN2-3_HUMAN;PTN2-4_HUMAN;PTN2_HUMAN	PTPN2	Tyrosine-protein phosphatase non-receptor type 2			2164.64			2432.82	2423.18	3476.1				2130.04									1864.2	2132.4	4033.8	2537.91	2599.41				2222.85	1827.11
P17844	P17844;J3KTA4;J3KTQ4;X6RLV5;P17844-2;J3QR02;J3QRQ7;A0A7I2V2S0;A0A7I2V507	DDX5_HUMAN	DDX5	Probable ATP-dependent RNA helicase DDX5	11161.3	10515.4	34184.7	35289	29617.3	33554.1	24831.5	27320	24092.8	13966.3	30839.4	33877.6	28937.6	17441	16906.1	30329.3	23654.7	24891	14455.2	23916.9	23070	22309.2	27564.5	20779.2	21826.8	29161.4	15221.3	30393.9	43898.9	40104.1
P17858-2	P08237;P17858;A0A2R8Y891;P17858-2;P08237-3	PFKAL-2_HUMAN	PFKL	Isoform of P17858, Isoform 2 of ATP-dependent 6-phosphofructokinase, liver type	3287.49	4004.45	2867.62	3205.54	4045.97	3097.93	3394.88	3166.09	3518.17	3889.6	3444.32	1889.59	3372.58	4660.78	3136.77	3754.4	2389.6	2612.3	3502.17	3553.49	3614.12	2939.12	2951.82	3788.69	3554.86	3178.15	3833.35	3544.68	2732.23	2547.3
P17900	P17900;H0YBY3;E5RJD0	SAP3_HUMAN	GM2A	Ganglioside GM2 activator		2483.72	6457.37		19712.1	2671.5	13884.9	3833.4		2277.06	3064.98	3361.7		3916.72	19106.6	3053.23	3403.26		4333.81	4020.72	4197.8	8980.47	10152.4	3324.1	2605.94	4042.83	23934.8	1815.88		3193.63
P17931	P17931	LEG3_HUMAN	LGALS3	Galectin-3	59275.9	68423.8	43378.8	41992.4	56056.9	48575.9	56789.7	52667.5	59619.6	89694.5	51162.3	48058.8	48756	79261.7	84805.2	60487	79883.1	41574.4	91622.2	65063.2	73224.9	94741.2	93828.1	86668.1	82006.5	48347	145703	48235.3	37045.2	41704.1
P17980	P17980;R4GNH3;E9PM69;E9PKD5	PRS6A_HUMAN	PSMC3	26S proteasome regulatory subunit 6A	7577.18	6580.87	7965.78	7057.46	8467.58	6659.59	7808.29	8055.14		5931.34	7009.92	9427.2	6367.57	7160.65	5183.46	9842.95	9647.28	10258.1	6878.07	7802.46	7609.65	8268.45	7433.19	7634.37	6739.96	7032.54	6730.98	8320.93	8865.53	8433.74
P17987	P17987;E7ERF2;E7EQR6	TCPA_HUMAN	TCP1	T-complex protein 1 subunit alpha	16280	17509.8	26822.4	24391.6	21456.4	19346.3	26396.8	26568	23667.2	17316	26378.2	26491.4	21067.2	16708	15959.1	21285.8	24154.5	27512.8	18292.6	23479.5	23194.6	25671.2	21288.1	22372.3	22702.6	20317.9	17987.9	22362.2	27377.4	23196.6
P18031	P18031	PTN1_HUMAN	PTPN1	Tyrosine-protein phosphatase non-receptor type 1		3306.99	4963.22	4782.75	5902.09	5527.5	5153.45	4986.83	5967.62	5270.41	5014.04	4842.36	5228.6	4055.45	2940.04	3610.12	4604.46	3372.41	5050.34	5701.41	5277.81	6571.03	7596.46	5732.14	5442.87	5260.9	4389.88	4035.75	5300.19	4507.75
P18065	P18065;C9JMY1	IBP2_HUMAN	IGFBP2	Insulin-like growth factor-binding protein 2			1101.74												14035.6							3160.68
P18074	P18074;A8MX75;P18074-2;E7EVE9;K7EIT8;B4E0F6;A0A804HK53;A0A804HK75;A0A804HL97;K7ENL1	ERCC2_HUMAN	ERCC2	General transcription and DNA repair factor IIH helicase subunit XPD			651472			846153														675467					610262				1162.77	1079.22
P18077	P18077	RL35A_HUMAN	RPL35A	60S ribosomal protein L35a	15481.1	11660.4	21293	22426.1	18687.2	19909.7	16050.9	17254.3	21550.2	11499.2	20399.9	21111.7	18018.9	14790.3	13788.9	20399.2	18854.4	18807.3	14689.1	16528.9	17648.7	19238	20392.9	17979.8	15631.9	19076.5	12681.2	19803.1	20923.8	20604
P18084	P18084;V9GZ57;V9GYZ1;H7C580	ITB5_HUMAN	ITGB5	Integrin beta-5	5372.77	4674.23	11776.7	15248.6	14926.6	20338.5	12900.6	12786.3		9660.53	15704.7	18232.9	12722.5	9768.55	9101.88	9243.64	12158.8			12648.4		13668.7	12707.1	11089.1	10197.2	13027.2	10275.3		15774.7	16929.6
P18085	P18085;C9JPM4;C9JAK5;U3KQF2	ARF4_HUMAN	ARF4	ADP-ribosylation factor 4	5907.41	6183.97	6730.31	8011.33	9918.75	9933.5	7475.47	8297.49	11986.3	4764.88	9708.09	8311.21	8323.58	6745.81	6388.92	8274.79	9125.3	7263.49	4030.24	8015.86	8816.96	10626.7	9195.29	11968.6	9613.26	5858.9	4950.09	6593.43	6641.87	6090.39
P18124	P18124;A8MUD9	RL7_HUMAN	RPL7	60S ribosomal protein L7	14951.9	13107.6	29951.1	26040.1	28233.4	22261	20493.4	19837.4	18939.5	16107.1	27821.7	30482.7	22580.5	18947.4	13320.9	21319.9	24322.4	28036.5	19686.5	24647.5	23777	30222.5	29581.9	23910.7	23674.5	23602.6	20538.4	32152.9	32570	29600
P18206;P18206-2	P18206;P18206-2	VINC-2_HUMAN;VINC_HUMAN	VCL	Vinculin	36177.3	23015.3	15237.2	15383.3	34567.3	23071.9	26974.5	19511.5	27335.7	26324.3	16263.3	14506.7	22644.4	18508.3	23698.6	17099.9	20256.3	15651.7	24238.1	28643.3	23674.9	22534.3	16087.9	24345.1	24059.6	24457.3	35796.4	19994.5	13525.2	16878.2
P18428	P18428	LBP_HUMAN	LBP	Lipopolysaccharide-binding protein			1972.89	3233.1							3512.81	3467.41						4265.24		848469	1020.46	1926.75	2013.55		1326.74					1245.05
P18433;P18433-6	P18433;P18433-6	PTPRA-6_HUMAN;PTPRA_HUMAN	PTPRA	Receptor-type tyrosine-protein phosphatase alpha				2009.09				1052.01				1507.65		1041.54			1514.98		1387.31		832744	1515.57		1598.94	2177.14			1320.52		1204.49
P18510;P18510-2;P18510-3;P18510-4	P18510;P18510-2;P18510-3;P18510-4	IL1RA-2_HUMAN;IL1RA-3_HUMAN;IL1RA-4_HUMAN;IL1RA_HUMAN	IL1RN	Interleukin-1 receptor antagonist protein					2211.14		1138.19				2475.81																4969.96
P18564;P18564-2	P18564;P18564-2;E9PEE8;A0A087WXP3	ITB6-2_HUMAN;ITB6_HUMAN	ITGB6	Integrin beta-6								5954.86			6560.19			5793.55							4814.37			6165.69
P18583;P18583-5;P18583-7;P18583-9	P18583;P18583-2;P18583-3;P18583-4;P18583-5;P18583-6;P18583-7;P18583-8;P18583-9;P18583-10	SON-5_HUMAN;SON-7_HUMAN;SON-9_HUMAN;SON_HUMAN	SON	Protein SON	8333.05	10506.4	10618.3	12270.2	9595.88	11983.8	10016.2	10917.8	14972.4	7301.76	11603.3	13002.3	12262.2	8330.59	8379	10381.7	10876.6	12186	8872.72	9559.91	8800.55	9155.17	9848.18	8283.55	8190.65	11213.4	7375.37	10209.9	12404.3	11984.8
P18615;P18615-3	P18615;P18615-3;A2ABK4;A0A0A0MT02	NELFE-3_HUMAN;NELFE_HUMAN	NELFE	Negative elongation factor E			2431.74	2541.08		2760.8	1312.66	4172.95		2661.93	1716.74	1642.55	1999.39				3119.05	2807.97	2022.96	3030.32	2485.72	2738.37	2710.78	1867.07	2692.24	2225.25	1895.89	2246.34	2618.07	1600.33
P18621;P18621-3	P18621;J3KRB3;J3KRX5;J3KSJ0;P18621-3;A0A087WWH0;A0A087WXM6;J3QQT2;A0A087WY81;J3QS96;A0A0A6YYL6	RL17-3_HUMAN;RL17_HUMAN	RPL17	60S ribosomal protein L17	7338.5	8986.31	11075.3	10992.6	10856.1	9754.51	7323.11	7533.84	6499.7	7624.12	10065.9	11984.4	7509.67	7392.2	8523.45	10224.3	11643.4	10130.9	7175.29	10446.4	9903.61	9312.27	10705.4	9327.01	9902.71	9413.22	8719.26	12714.2	12590.4	11185.1
P18669	P18669;P15259	PGAM1_HUMAN	PGAM1	Phosphoglycerate mutase 1	8133.98	9251.6	9743.95	8748.08	7734.91	5918.51	9265.43	9398.03	6408.94	10423.3	7629.33	7840.79	5372.4	7931.6	8057.62	7757.24	8725.46	6209.55	7589.8	5978.35	9564.28	11104.9	12682.5	12475.8	12870.8	6219.59	18647.4	7598.99	7986.38	7640.17
P18754;P18754-2	P18754;C9J3R0;P18754-2;C9JW69;C9JRH2;C9JQZ4;C9JMJ4	RCC1-2_HUMAN;RCC1_HUMAN	RCC1	Regulator of chromosome condensation	8496.3	9199.59	21925.7	20270.3	13496.6	12692	15415	14561	16460.2	13262.5	21603.5	17801.9	17586	12574.7	8910.43	18839.9	17965.6	18760	9553.82	13791.4	14532.4	14050.6	14945.5	10291.8	10353.2	15835	14471.5	13545.6	22225.6	18288.4
P18848	P18848;A0A6Q8PG17;B4DJD4	ATF4_HUMAN	ATF4	Cyclic AMP-dependent transcription factor ATF-4					16356.4	13371.7			17058.9													18687.4	14278.4		17464.8		16072.7
P18858;P18858-2;P18858-3	P18858;P18858-2;P18858-3;M0R0Q7;F5GZ28	DNLI1-2_HUMAN;DNLI1-3_HUMAN;DNLI1_HUMAN	LIG1	DNA ligase 1			5404.64	5309.29		1992.86	2775.27	3069.14			3550.49	4392.3	2083.88			3011.25	3003.28	3961.63		3388.58	4070.07	1722.14	2709.78	1767.28	2603.43		2068.35	2121.58	6157.99	6102.22
P18859;P18859-2	P18859;A8MUH2;P18859-2	ATP5J-2_HUMAN;ATP5J_HUMAN	ATP5PF	ATP synthase-coupling factor 6, mitochondrial	9074.45		4808.27	4693.94		6339.33	4545.64	5584.03		7384.97	5772.26	6892.08	5675.81	6580.29	5084.95	6809.98	5639.52	4814.33	5270.46	8599.66	8592.31	5332.23	6478.79	6745.7	5759.74	7180.67	7010.97	7343.8	6288.38	7659.47
P18887	P18887;F5H8D7	XRCC1_HUMAN	XRCC1	DNA repair protein XRCC1	2614.09	2244.66	3933.62	3944.34	3434.36	2729.39	3250.96	3383.41		1636.87	3333.26	3617.45	2779.92	3162.78		3135.62	4263.1	2327.8	2601.25	3637.39	2880.36	2422.12	2612	2555.52	2117.78	2720.18	2931	2937.51	2926.89	3381.21
P19012	P19012;Q99456;P13646;A8MT21;C9JTG5;P13646-2;P13646-3;A0A3B3ITG2;K7EMD9;K7ERE3;P19012-2	K1C15_HUMAN	KRT15	Keratin, type I cytoskeletal 15	9349.41	19076.1	7055.53		31559.3	16120.1	25128.3	66556		8869.21	53241.7	27973.9		20943.8	6900.11	14703.4	15540.7	6133.74	6559.92	17241	30085.2	6514.02		3660.27		8401.37	17929	1344.17	16322.8
P19013	P19013	K2C4_HUMAN	KRT4	Keratin, type II cytoskeletal 4											1812.61																24769.2
P19022;P19022-2	P19022;C9J8J8;P19022-2	CADH2-2_HUMAN;CADH2_HUMAN	CDH2	Cadherin-2															11661.3
P19174;P19174-2	P19174;P19174-2	PLCG1-2_HUMAN;PLCG1_HUMAN	PLCG1	1-phosphatidylinositol 4,5-bisphosphate phosphodiesterase gamma-1				4168.75			1783.33	2515.74	2965.97			1814.56				2242.51	2481.66	2210.73				1936.96	1060.59	1815.05	1801.21	2360.89	2842.71	2477.73	3721.87	2680.14
P19256;P19256-2;P19256-3	P19256;H0YDI1;B1AMW1;P19256-2;P19256-3	LFA3-2_HUMAN;LFA3-3_HUMAN;LFA3_HUMAN	CD58	Lymphocyte function-associated antigen 3			763318	1526.36		1235.44	484344					1117.77		1028.16								1271.14	1023.3	705168	1110.56			760323	694442	1251.65
P19320;P19320-3	P19320;P19320-2;P19320-3;E9PDD2	VCAM1-3_HUMAN;VCAM1_HUMAN	VCAM1	Vascular cell adhesion protein 1			3046.25	3001.15	4392.01	3807.62	2413.48						3464.71		3389.42	1178.9		3900	4119.56	5719.63	1518.46	2523.72		3815.58	3486.07			2757.99	2741.25	2574.63
P19338	P19338;C9JLB1;H7BY16;A0A7I2V349;A0A7I2V2U7;A0A7I2V3F3;A0A7I2V428;A0A7I2V506;A0A7I2V5M5	NUCL_HUMAN	NCL	Nucleolin	72324	82137.1	159159	152057	141128	151251	129985	145626	112594	121157	132815	139710	135967	125950	95866.7	140538	140981	150499	104984	128987	125581	110245	138322	107011	109327	143808	117479	173283	195795	167220
P19367;P19367-2;P19367-3;P19367-4	P19367;P19367-2;P19367-3;P19367-4;B1AR62	HXK1-2_HUMAN;HXK1-3_HUMAN;HXK1-4_HUMAN;HXK1_HUMAN	HK1	Hexokinase-1	24315.9	25581.9	23093.9	22408.4	23615.3	27074.4	27281.2	25853.9	23718.9	29857.9	30111	25519.4	29050	35564.2	21714.3	25851.4	23838.6	20254.1	36772.1	29661.1	33137.6	34539.8	31889.9	32449	30612.7	31886.2	29948.5	34163.5	22565.7	23550.4
P19387	P19387	RPB3_HUMAN	POLR2C	DNA-directed RNA polymerase II subunit RPB3			1278.09	1837.71	2798.96	2287.42	2998.18	1804.98		1621.74	1905.53	2547.81	1323.34	1295.41	2648.08	2632.95	2340.64	1970.37	1697.38	1665.5	2316.91	1746.33	1174.99	1626.34	1414.66	2405.36	2351.08	1576.12	1256.95	2443.48
P19388	P19388;A0A0A0MQR7;A0A087WVZ9;A0A087WVN5;A0A087WWX0	RPAB1_HUMAN	POLR2E	DNA-directed RNA polymerases I, II, and III subunit RPABC1	3053.25	3754.89	8890.26	7222.65	5894.62	6270.81	5606.48	4745.97	4652.12	5297.97	7540.24	6918.4	7103.52	5755.91	3227.02	5440.25	5201.8	5938.26	4268.86	6532.42	6467.27	5149.66	4976.42	5270.36	4494.35	7028.5	4646.06	5755.12	7336.65	5631.24
P19404	P19404;E7EPT4	NDUV2_HUMAN	NDUFV2	NADH dehydrogenase [ubiquinone] flavoprotein 2, mitochondrial	3841.15	5735.26	4176.08	5175.49	4021.23	4801.93	6433.44	5607.86	9389	5890.37	5945.31	5131.27	4677.25	6931.48	7531.06	3798.75	4469.5	3829.85	5421.71	5829.46	5579.67	4727.4	5153.05	4940.82	4870.65	7636.94	5234.01	6017.43	4661.76	4167.37
P19474	P19474	RO52_HUMAN	TRIM21	E3 ubiquitin-protein ligase TRIM21	3277.89		2675.85	2708.1	4139.03	4695.9	4355.1	5460.23	3752.4	2571.85	3202.43	3993.35	3487.64			2824.62	2523.95	2894.69		4367.86	6235.51	3019.21	3372.76	3131.44	2459.25	2543.83	2372.22	3019.6	3119.1	3647.38
P19525;P19525-2	P19525;A0A7P0TBA9;A0A7P0TAL9;P19525-2;A0A7P0Z4M0	E2AK2-2_HUMAN;E2AK2_HUMAN	EIF2AK2	Interferon-induced, double-stranded RNA-activated protein kinase			2492.93	2538.72	3504.71	2078.01	2619.09	2482.1			2072.47	2480.84	3206.99			2722.75	1273.58		798347	3129.5	3489.56	2607.49	2494.88	2166.24	2083.69		2043.24	1277.26	1867.8	2468.95
P19623	P19623;K7EL89	SPEE_HUMAN	SRM	Spermidine synthase		6177.76	7428.44	5588.7	4559.34	5324.17	5879.94	7211.64		4484.95	5770.62	5901.97		3661.78		8201.8	8655.02	7098.81	4394.46	3766.67	4558.08	7601.02	4849.93	6311.17	5102.62	5464.75	4619.73	5761.27	5291.51	5597.61
P19652	P19652	A1AG2_HUMAN	ORM2	Alpha-1-acid glycoprotein 2		7173.54		3288.92		2152.96		4451.47		3248.89	2941.22	2585.36		1894.42	27047.6					4670.25		7363.59	10846.9	3229.49	2825.5		9889.05
P19784	P19784;H3BNI9	CSK22_HUMAN	CSNK2A2	Casein kinase II subunit alpha'			3059.48	3222.3		2517.03	2420.26	4460.05	4323.47	2554.8	2764.63	2362.5	1875.37			2174.21	3403.52	4428.37	1882.68		3618.52	1802.62		1931.53	3263.7	2993	11330.9	2695.21	3344.52
P19823	P19823;Q5T985;Q5T987	ITIH2_HUMAN	ITIH2	Inter-alpha-trypsin inhibitor heavy chain H2	11704	10820.6	5724.24	7656.33	8637.96	10974.9	6625.93	8476.27	7792.31	8209.41	7201.65	7449.61	7838.42	7264.65	19144.6	5255.68	5286.11	11256.2	7843.94	11241.9	9407.75	8003.77	4313.84	6982.9	7140.77	12190.6	13246.7	4682.76	5457.33	6374.89
P19827	P19827;P19827-2	ITIH1_HUMAN	ITIH1	Inter-alpha-trypsin inhibitor heavy chain H1	7159.82	6569.93		3024.78	4564.38	5119.71	3223.55	4479.55	3662.82	4478.25	3116.58	3069.76	3534.37	3357.7	10463.7	2534.49	3112.12	5181.06	4238.97	6298.19	4518.41	4991.73	2874.81	2688.97	2546.4	4099.64	6673.57	1930.73	2219.76	3612.86
P19838;P19838-2	P19838;P19838-2;D6RH30;A0A494C1E9;A0A494C157	NFKB1-2_HUMAN;NFKB1_HUMAN	NFKB1	Nuclear factor NF-kappa-B p105 subunit	7449.33	6157.18	5004.56	5236.5	6782.2	5100.16	5257.5	5544.14	6801.72	4586.46	4523.98	5098.07	4247.61	3756.7		4729.66	4407.45	4738.38	4340.42	5835.74	4360.05	5289.65	4465.4	4991.56	4872.04	5374.24	4692.42	6999.41	4727.98	5060.37
P19878;P19878-3	P19878;P19878-2;P19878-3;P19878-4	NCF2-3_HUMAN;NCF2_HUMAN	NCF2	Neutrophil cytosol factor 2	4108.78	2792.24	3992.24	3572.63	5851.64	7936.22	6779.25	9054.81	5098.53		4262.67	5033.58	3649.37		2305.96	3936.29	3004.15	3704.95	2078.52	4171.17	12450.6	4974.94	5185.36	6300.94	5309.71	4565.64	1956.54	2132.83	3954.89	3172.02
P19971	P19971;P19971-2;C9JGI3;A0A494C0L6;A0A494C0A4	TYPH_HUMAN	TYMP	Thymidine phosphorylase	10650.5	11484.7	29259.6	28538.2	16675.1	17544	39590.8	38726.2	22744.3	13702	24260.3	23015.7	15856.6	10237.2	11011.6	17670.1	21459.3	23983.5	16359.8	16948.1	59236	45881	38479.6	46890.4	45786.5	10290.5	13372.5	8485.54	15916.8	13375.8
P20020;P20020-1;P20020-2;P20020-4;P20020-5;P20020-6	P20020;P20020-1;P20020-2;P20020-4;P20020-5;P20020-6;E7ERY9	AT2B1-1_HUMAN;AT2B1-2_HUMAN;AT2B1-4_HUMAN;AT2B1-5_HUMAN;AT2B1-6_HUMAN;AT2B1_HUMAN	ATP2B1	Plasma membrane calcium-transporting ATPase 1			1989.8	1336.39									2559.6			1807.54			1572.07						1663.85			1788.27
P20036	P20036;J3KQ99;H0Y6F8;A0A140T9U1;A0A140T9U4;A0A140T9Y8;A0A140T9Y9;A0A140T9R4;A0A140T9D6;A0A140T9F8;A0A140T9G7;A0A140T9G9;A0A140T9H1;A0A140T9J4;A0A140T8Z9;A0A140T9A6;A0A140T961;A0A140T968;A0A140T977;A0A140T980;A0A140T992;A0A140T914;A0A140T900;A0A140T909	DPA1_HUMAN	HLA-DPA1	HLA class II histocompatibility antigen, DP alpha 1 chain			4923.57	3423.68	5147.37	2942.56	3792.5				3402.2	2985.64	2044.71			4142.89	2453.13			4303.14		2959.68		3203.02	4528.05	3295.85		2614.43	4372.25	5388.83
P20042	P20042	IF2B_HUMAN	EIF2S2	Eukaryotic translation initiation factor 2 subunit 2	3514.11	5118.29	4698.32	5780.57	5247.54	4648.34	6041.73	5177	6985.54	4703.08	5674.87	6438.37	5126.57	3869.51	7156.34	4633.68	5223.84	5030.14	5223.87	4575.32	5454.23	5029.83	6122.05	5141.53	4604.01	3999.67	4528.24	5654.08	6122.81	5684.38
P20073;P20073-2	P20073;P20073-2	ANXA7-2_HUMAN;ANXA7_HUMAN	ANXA7	Annexin A7	36299.4	31081.2	27180.8	23920.2	48481.6	30521.4	32728.4	29118.7	29307.9	38341.6	27754.4	25388.8	26592.6	43626.8	34296.2	26441.3	27865.1	19240.4	41218.2	32086.5	35156.3	33833.9	32289.4	33252.6	36992.8	39334.1	53311.2	37001.2	25301.8	25456.9
P20138;P20138-2	P20138;P20138-2;P20138-3;B4DF51	CD33-2_HUMAN;CD33_HUMAN	CD33	Myeloid cell surface antigen CD33				1099.94			1316.19	1441.07				1453.96				1375.53	1815.95				2348.13	1733.42	1478.46			1617.87			990245
P20160	P20160	CAP7_HUMAN	AZU1	Azurocidin			5697.29	4650.8	11063.2	39653.4	2839.17	4260.83	15155.7		11070.2	8484.13					8626.15	3897.26		4298.42	10483.8	13328.7	16612.6	8191.77	11644.1	12230.5		2158.25	2039.59	6697.94
P20226;P20226-2;Q6SJ96	Q6SJ96;P20226;P20226-2;A0A1B0GVC6;Q32MN6	TBP-2_HUMAN;TBPL2_HUMAN;TBP_HUMAN	TBP;TBPL2	TATA-box-binding protein				2328.01		1553.18		1872.75				1894.57				1716.93						1241.94		1232.38	1042.1	1704.19		664781	1048.03	1652.63
P20231;Q15661	Q15661;P20231;A0A087X1U0;A0A087WUI4;J3QTS8;A0A0C4DGM1;Q15661-2	TRYB1_HUMAN;TRYB2_HUMAN	TPSAB1;TPSB2	Tryptase beta-2	41431.6	75489	56980.5	40943.6	21637.7	42694	3722.78	7128.31	31960.6	204308	38439.3	29206.1	39307.2	155960	156525	54345.7	41018.3	32075.3	221636	108885	69756.7	275873	428560	79179.8	76129.2	103589	234217	71370.1	36665.2	39429.2
P20290;P20290-2	P20290;D6RDG3;H0Y9Y1;P20290-2;A0A7I2YQL2;A0A7I2V3T6;A0A7I2V5Y3	BTF3-2_HUMAN;BTF3_HUMAN	BTF3	Transcription factor BTF3			1301.45			1332.65					1456.82	493343								1975.76		967222	1259.28	1638.26	1091.25		2230.34	1421.67	1421.23	858.76
P20292	P20292;A0A087WW23	AL5AP_HUMAN	ALOX5AP	Arachidonate 5-lipoxygenase-activating protein	87623.8	110894	53034.4	50643.7	82579.9	79636.4	62075.5	50165.6	79593.1	148923	43487	23686	115899	187035	149583	67635.8	69450.6	35694.7	127616	47697.3	91527.2	107150	113946	95986.6	114357	75917.3	125513	57798.7	37626.4	45169.7
P20339;P20339-2	P20339;P20339-2	RAB5A-2_HUMAN;RAB5A_HUMAN	RAB5A	Ras-related protein Rab-5A	2365.03	5213.74	5208.78	4522.83	4195.17	5208.91	4213.26	5182.1		4462.46	3936.94	2921.56	4973.93	3139.27	4975	2786.73	2724.11	3997	5556.76	4037.33	5162.64	4678.96	5743.98	6033.75	6042.23	3476.19	4586.81	3148.24	4232.85	2480.3
P20340;P20340-2	P20340;P20340-2;P20340-3;P20340-4;F5H3K7	RAB6A-2_HUMAN;RAB6A_HUMAN	RAB6A	Ras-related protein Rab-6A	3810.89	8125.84	6394.63	6679.4	8635.58	8949.16	6509.4	6666.76	8836.37	6653	7619.11	7527.4	7351.56	7498.6	7443.77	5248.35	6476.07	6041.55	8066.16	7724.8	7817.27	7855.38	10376.5	6922.23	6981.47	9163.45	6319.48	5758.03	5386.93	5081.2
P20591	P20591;F8W8T1;A0A7P0T9I6;A0A7P0T9R0;A0A7P0Z4E0;P20591-2;H9KVC7	MX1_HUMAN	MX1	Interferon-induced GTP-binding protein Mx1	4223.38	4690.02	5868.92	6921.29	5571.21	5316.67	16446.3	20318.8	15362.9		10026.6	8879.17	27025.1		4561.8	2446.4	1529.85	7991.78	1456.6	8650.73	18748.6	10920.6	9845.46	5655.93	5769.95	2629.25	2707.66	1686.16	3013.34	3286.38
P20592	P20592	MX2_HUMAN	MX2	Interferon-induced GTP-binding protein Mx2	4829.32	2419.94	2821.48	2951.54	4848.28	5196.85	7346.51	9045.42	9136.26	1977.55	4766.05	3994.91	9341.65	3413.2	3174.23	2239.98	1854.94	3548.18	3491.92	6146.04	6748.76	5839.06	6079.19	4208.12	4631.25	4431.06	2756.56	3482.87	2630.26	2656.69
P20618	P20618	PSB1_HUMAN	PSMB1	Proteasome subunit beta type-1	14681.8	16212.3	35653.8	25337.2	61769.6	21590.1	42248.2	28289.2	22524.3	14867	22086	23438.1	19161.5	20822.4	19202	16935.4	21061	22213.4	17598.3	24902.1	22628.6	23140.6	23316.3	24325.1	25550	18200.2	42330.2	19642.5	26191.1	23902.4
P20645	P20645;H0YGT2	MPRD_HUMAN	M6PR	Cation-dependent mannose-6-phosphate receptor		3543.1	6892.99	5206.38	10987.2	5544.67	6808.26	5118.37		3632.12	8602.46	4724.33	9088.48	5227.08	4668.98	4491.78	5443.29	7348.41	4747.58	4144.58	6115.34	7065.59	6057.97	4490.2	6252.29	7023.93	7270.09	6336.12	6970.24	5069.98
P20674	P20674;H3BV69;H3BRM5;H3BNX8	COX5A_HUMAN	COX5A	Cytochrome c oxidase subunit 5A, mitochondrial	13851	16516.4	20852.3	22378.7	18247.9	24039.9	23149.9	21604.3	19069.5	22412.5	23879.4	18781.1	22321.4	26872.8	17823	23014.8	23677.2	19755.9	25785.7	25953.7	30196	23396.1	28566.1	22689.5	21136	37151.1	31762.2	23660	24149.9	20657.4
P20700	P20700	LMNB1_HUMAN	LMNB1	Lamin-B1	56700	50017.5	83013.9	80852.6	90601.9	96541.1	78679.6	91512.1	80558.4	72378.3	112892	97131.6	114546	81044.1	67922.4	74024.1	77169.4	79930.4	81471.1	88652.8	92045.8	62414	73563.2	69124.7	74438.2	120572	80656.6	79109	87465.3	85768.2
P20701;P20701-2;P20701-3	P20701;P20701-2;P20701-3	ITAL-2_HUMAN;ITAL-3_HUMAN;ITAL_HUMAN	ITGAL	Integrin alpha-L	5360.34	5332.27	5939.47	5578.51	5320.3	5330.88	5274.1	6061.13	7507.56	6186.88	5966.8	6125.58	6857.16	6281.27	6470.29	5574.23	5668.59	7020.65	5109.22	7161.32	4862.23	4472.47	4066.41	4411.67	4096.11	4667.12	5040.98	7268.12	6101.54	7454.06
P20702	P20702;H3BN02	ITAX_HUMAN	ITGAX	Integrin alpha-X	4260.41		5829.54	4405.75	4601.88	4562.85	3409.64	3941.91	4990.12	2859.15	3448.11	3202.09	3994.85			4288.32	4426.11	3192.32		3935.38	3485.1	2732.13	2145.13	3689.92	3380.5	4042.16		2346.7	2996.14	3631.5
P20718;P20718-2	P20718;P20718-2	GRAH-2_HUMAN;GRAH_HUMAN	GZMH	Granzyme H		3351.9	6520.69	8421.35		3344.63	1717.78	3035.42	6406.63		9972.87	11702.2	4041.09	2328.26		3970.75	3373.2	16911.5		4181.54	9079.62	1995.54	4846.24	3454.4	3547.58		1953.22		8863.1	9598.83
P20774	P20774	MIME_HUMAN	OGN	Mimecan	86651.4	83687.8	9208.24	13914	13016.6	21126.9	17332	20875.2	71541	94073.2	5839.21	6609.65	19767.5	59473	75723.8	17217.9	20391.9	39571.5	44468.5	26007.2	45623.9	50584.3	27049.6	24814.6	26024.3	45472.7	83620.9	9584.91	8475.99	12287.3
P20810-10;P20810-6	P20810-10;A0A6Q8PH20;P20810-5;P20810-6;P20810-7;P20810-9;D6RGF7;D6RBR1;F8W7E0;H0YA91;H0Y944;E9PSG1;E7EN75;A0A0C4DGB5	ICAL-10_HUMAN;ICAL-6_HUMAN	CAST	Isoform of P20810, Isoform 10 of Calpastatin	10686.2	12527	7293.91	7691.93	9024.29	8406.62	11528.2	10111.4	9376.19	11824.1	8241.08	8384.3	6964.66	10468.3	10459.7	7617.18	9413.11	7725.02	10216.7	9398.35	10259.1	11921.3	10246.4	13286.8	12918.3	8125.41	11903.6	13660	8209.46	7772.64
P20815	P20815	CP3A5_HUMAN	CYP3A5	Cytochrome P450 3A5						1348.6																1553.27		3622.34	2200.94			1575.09
P20839;P20839-2;P20839-3;P20839-4;P20839-5;P20839-6;P20839-7	P20839;C9J381;C9K0R9;P20839-2;P20839-3;P20839-4;P20839-5;P20839-6;P20839-7;A0A3B3IRL5	IMDH1-2_HUMAN;IMDH1-3_HUMAN;IMDH1-4_HUMAN;IMDH1-5_HUMAN;IMDH1-6_HUMAN;IMDH1-7_HUMAN;IMDH1_HUMAN	IMPDH1	Inosine-5'-monophosphate dehydrogenase 1			1064.99	631947								848965					1431.81			905657			744724	1004.15	1361.3			955994	887851	1330.53
P20908;P20908-2	P20908;P20908-2	CO5A1-2_HUMAN;CO5A1_HUMAN	COL5A1	Collagen alpha-1(V) chain	37615.9	31585.6	7188.04	10605.3	10585.7	16199.5	15369.4	16639.8	25252.1	31037.3	15935.2	14017.2	21147	29974	25364.8	11754.7	15938.7	22910.9	25251.2	40818.4	24981.9	27106.3	13961.5	20431.8	18672.2	24655.6	21361.4	8091.58	9555.78	11973.6
P20930	P20930	FILA_HUMAN	FLG	Filaggrin			18797.4		114663		34951.1							14342.5	5490.63							7631.73	14810.4	5471.89		2069.11	216216	7884.37	1619.77
P20933	P20933;H0Y9C7;H0Y8L9	ASPG_HUMAN	AGA	N(4)-(beta-N-acetylglucosaminyl)-L-asparaginase	2689.98		5477.23		17568.3	4353.27	10947.1	6027.17	6453.93	6019.36	3825.85		3848.04	5939.21	6424.57			2587.08	2937.62		3624.5	3537.32	3163.63	1913.03	4068.27	5046.15	10498.4	2913.43		1621.76
P20962	P20962;F5GXR3	PTMS_HUMAN	PTMS	Parathymosin	5264.26	4274.86	1742.8	2897.21		2482.82		3162.88	4979.51	4558.71	2681.95	2372.19		4322.11	3053.27	3204.05	2720.34		3384.64	3694.35	3349.97	3717.75	2949.63	4049.05	4581.77	2497.58	3659.47	2877.18	2119.34	3351.2
P20963;P20963-3	P20963;P20963-3	CD3Z-3_HUMAN;CD3Z_HUMAN	CD247	T-cell surface glycoprotein CD3 zeta chain			882165	1452.28	1704.16	1340.3	1419.74	1257.47		1699.06	2005.62	1354.59		2481.15	2291.29	658058	1567.77		1476.82	2288.32	1546.23	1567.43		1574.4	1656.38	1650.54	1899.47	2179.12	1676.01	1840.1
P21127;P21127-2;P21127-3;P21127-8	Q9UQ88;P21127;Q13882;Q9UQ88-2;Q9UQ88-3;Q9UQ88-4;Q9UQ88-5;P21127-10;P21127-12;A0A0D9SEI3;A0A0D9SEN2;A0A0D9SER5;P21127-2;P21127-3;P21127-4;P21127-5;P21127-6;P21127-8;P21127-9;Q9UQ88-10;Q5QPR3;Q5QPR4	CD11B-2_HUMAN;CD11B-3_HUMAN;CD11B-8_HUMAN;CD11B_HUMAN	CDK11B	Cyclin-dependent kinase 11B	4280.85		5344.74	5671.13	4889.93	5545.77	4732.95	4869.69	2488.51	2162.7	4769.48	5610.01	4330.62	4315.73	3177.06	6650.29	6407.39	5580.98	3680.52	4335	2568.02	3780.63	4845.36	3086.24	3814.52	4119.67	3972.43	4443.93	5884.79	6053.48
P21266	P21266;A0A0A0MTN3	GSTM3_HUMAN	GSTM3	Glutathione S-transferase Mu 3	3226.78	1696.96	1337.51		2671.89			1742.64		2089.36	1479.77		1964.58	2068.91	2323.39		1234.93		2830.91	1369.22	924499	1571.14	1336.4	1295.93	1125.9	1152.13	1504.23	887513		595662
P21281	P21281;H0YC04	VATB2_HUMAN	ATP6V1B2	V-type proton ATPase subunit B, brain isoform	8273.52	7379.08	12628.4	12002.6	15194.6	16051	17872	20635	19511.2	10054.3	16489.5	16302.5	13551.3	9201.29	11360.5	13198.7	13088.7	11675.9	8186.02	14527	23180.3	20373.5	19226.3	19816.9	17660.3	16729.3	13152.1	8794.03	11454.3	11907.4
P21283	P21283;Q8NEY4;A0A0U1RR16;E7EV59;Q8NEY4-2	VATC1_HUMAN	ATP6V1C1	V-type proton ATPase subunit C 1	2420.25		2796.31	2739	2782.86	2752.79	3407.39	3517.2		2611.12	3616.86	4656.26		2506.99		3702.82	2815.79	2086.33	2435.99	1823.88	4983.84	4479.27	5325.14	4035.1	2778.96	3637.19	2218.56	2559.18	2755.68	3305.9
P21291	P21291;E9PS42;E9PND2;E9PP21	CSRP1_HUMAN	CSRP1	Cysteine and glycine-rich protein 1	2752.98	3995.01	2127.16	2559.58	3528.25	2798.04	1893.55	2134.42	2740.01	4252.96	3220.16	2671.33	4456.81	4470.09	3586.93	1938.8	3784.28	3005.46	2875.69	3306.58	5091.55	3501.8	3049.02	3379.85	3317.25	4038.54	3605.68	2961.58	2497.53	3359.85
P21333;P21333-2	P21333;Q60FE5;P21333-2	FLNA-2_HUMAN;FLNA_HUMAN	FLNA	Filamin-A	65538.6	55206	83403.5	81191.4	91154.3	83595.7	77077	69687.3	76357.2	88241.1	79388.6	72305.1	92990.1	71944.2	63526.5	59148.1	78468.4	68650.2	79135.6	100108	83313.2	77527.4	67811.4	97310	100103	81546.8	81391.2	94446.3	95844.7	88781.4
P21397	P21397;P21397-2	AOFA_HUMAN	MAOA	Amine oxidase [flavin-containing] A		3763.58							3232.21	4669.71			1727.3	4944.2	5137.6				5186.92		3843.24	6012.11	7288.36	4510.98	4237.3	4285.52	3917.45	2056.57
P21399	P21399	ACOHC_HUMAN	ACO1	Cytoplasmic aconitate hydratase	5211.86	3776.66	2199.04			2022.77	3020.25	2709.32		2921.81	3539.25			2606.96		2817.13	2362.56		3425.27	2212.24	2790.7	3324.23	2637.96	4264.8	3507.78	2254.59	3094.5	1594.48	1503.4	1907.69
P21462	P21462	FPR1_HUMAN	FPR1	fMet-Leu-Phe receptor						3454.21	3658.95	4262.47				3043.94					2452.56				6641.02	7742.88	7973.51	3879.66	3029.77	2623.97
P21589;P21589-2	P21589;P21589-2;H0Y7R7	5NTD-2_HUMAN;5NTD_HUMAN	NT5E	5'-nucleotidase	5079.73	3585.12	1028.41	2894.98	2783.7	2998.69	3380.84		5111.04	3914.53	3246.18	2724.14	3502.25	3400.73	3052.7	3157.07	2914.14		3509.48	3711.04	4745.96	2965.87	2380.48	6285.07	5116.37		4522.38	3274.63	2329.84	3016.7
P21796	P21796;C9JI87	VDAC1_HUMAN	VDAC1	Voltage-dependent anion-selective channel protein 1	10614	8822.91	13455.9	12733.6	13641.4	14814.5	13254.3	13644.3	13415.5	11480.5	15494.4	12234.4	12127.7	11014.2	9570.63	11856.4	13317.3	15165.5	15811.8	12692.7	16038.3	14538.2	15179.1	17413.5	16012.7	12778.3	24264.7	13025.2	15095.8	13695.5
P21802;P21802-15;P21802-16;P21802-17;P21802-18;P21802-2;P21802-23;P21802-3;P21802-5;P21802-6;P21802-8	P21802;P21802-23;A0A5S6RJB7;A0A1B0GWF4;P21802-2;P21802-3;P21802-5;P21802-6;P21802-8;A0A804HIH8;A0A0A0MR25;A0A087WY21;P21802-14;P21802-15;P21802-16;P21802-17;P21802-18;P21802-19	FGFR2-15_HUMAN;FGFR2-16_HUMAN;FGFR2-17_HUMAN;FGFR2-18_HUMAN;FGFR2-23_HUMAN;FGFR2-2_HUMAN;FGFR2-3_HUMAN;FGFR2-5_HUMAN;FGFR2-6_HUMAN;FGFR2-8_HUMAN;FGFR2_HUMAN	FGFR2	Fibroblast growth factor receptor 2		1469.52	1508.43	721825	1834.82		3354.4	2863.92		3138.02	2550.97	1500.46	3127.33	4107.63					4906.74			4086.08	1596.13	2491.28	1461.98	7540.76	2242.58		1382.56
P21810	P21810	PGS1_HUMAN	BGN	Biglycan	31066.2	20363.6	7454.59	8688.41	11073.4	9539.25	13242.2	13140.4	15243.5	16568.1	12300.3	12117.7	17486.7	16260.3	23970.2	11741.1	10989.2	15701.2	23371.1	24697.7	17338.7	28267.4	13303.5	23992.3	22571	18523.2	29027.1	6763.89	9199.82	12277.3
P21912	P21912	SDHB_HUMAN	SDHB	Succinate dehydrogenase [ubiquinone] iron-sulfur subunit, mitochondrial	5467.63	5429.91	4438.28	4466.97	3958.92	5302.49	4377.31	4120.94	4786.73	6618.32	5612.26	4391.4	5140.32	6261.66	5591.49	5335.08	5118.29	4275.72	7562.64	5828.33	6359.42	4853.68	5790.5	4995.53	5050.15	6197.11	5324.7	6573.51	4152.95	4730.99
P21926	P21926;A0A2R8Y478;G8JLH6;A6NNI4;A0A087WU13;F5GXT1;A0A7I2V3T0;A0A7I2V3T7	CD9_HUMAN	CD9	CD9 antigen	18710.5	11118.3	4873.22	6285.09	5548.89	5772.75	5577.19	7157.47	8797.4	11326.4	4027.64	3569.92	8959.37	10724.4	7938.22	7370.82	8344	3785.66	12331.8	9578.35	9454.06	6327.75	5372.47	9155.86	10863.6	5953.32	10387.2	6166.13	3361.42	5290.91
P21964;P21964-2	P21964;E7EUU8;H7BZ45;E7EMS6;P21964-2;A0A7I2V370;A0A7I2V3G7	COMT-2_HUMAN;COMT_HUMAN	COMT	Catechol O-methyltransferase	5684.9		3676.98	2278.41		3592.48	4025.84	3407.53			3480.72	6147.84		3595.37		5384.1	5612.06		7023.46	4336.2	3520.16	3527.61	3701.45	3716.44	4014.09	5092.1	4666.5	3768.26	2923.5	3873.97
P21980	P21980	TGM2_HUMAN	TGM2	Protein-glutamine gamma-glutamyltransferase 2	735.32		2443.89		2881.73	2316.34	4772.26	2249.13			4643.9	4507.59	4072.3				1686.3	4674.29	2874.45		4229.62	4626.44	2411.15	2913.62	2213.67		1386.62			530864
P22033	P22033	MUTA_HUMAN	MMUT	Methylmalonyl-CoA mutase, mitochondrial			1200.46	1073.1			1102.16			647957					513083	1339		2783.4	517948	471914		849385	1159.99	732353	570.19	551.46	1319.69	1354.34	382903
P22059	P22059	OSBP1_HUMAN	OSBP	Oxysterol-binding protein 1	3594.19		2445.97	3402.77	4102.8	3614.56	3075.56	2817.65	6361.53	2926.09	3170.74	3685.59	3535.71	2640.48		3434.06	3450.64	3394.71	2941.25	2689.34	3404.2	3581.6	3117.2	3421.92	3333.5	3448.87	3482.47	2934.32	2061.24	3994.7
P22061;P22061-2	P22061;A0A3F2YNX8;F6S8N6;A0A0A0MRJ6;P22061-2	PIMT-2_HUMAN;PIMT_HUMAN	PCMT1	Protein-L-isoaspartate(D-aspartate) O-methyltransferase	13880.6	15259.4	8259.06	10250.6	11501.4	14703.2	13563.4	12556.1	13584	15551.6	10993.6	11341.9	9579.79	18177.3	16817.7	14524.3	13651	9429.19	15430.7	12601.1	16545.7	14042.3	12731	12837	13498.1	12661	25022	14389.7	10969.1	10346.6
P22087	P22087;M0R1H0;M0R0P1;M0R2Q4;M0R2U2;M0R2B0;M0R299;M0QXL5	FBRL_HUMAN	FBL	rRNA 2'-O-methyltransferase fibrillarin	6450.11	5963.28	14232.9	10826.1	15733.9	12541.8	11924.9	11685.9	14148.5	9797.14	12446.5	11200.3	11575.6	9864.65	9615.69	8784.94	8919.45	9030.18	9354.25	9868.58	9884.03	9932.25	11649.1	8801.89	8886.76	12886	11607.5	17159.3	11787	10729.7
P22090	P22090;Q8TD47;C9JEH7	RS4Y1_HUMAN	RPS4Y1	40S ribosomal protein S4, Y isoform 1						1331.23					937604													1246.98	1065.16
P22102	P22102;F8WD69;C9JZG2;C9JTV6;C9JKQ7;P22102-2;C9JBJ1	PUR2_HUMAN	GART	Trifunctional purine biosynthetic protein adenosine-3	8605.53	6438.49	14979.7	12774.8	10769.2	8114.43	11018.7	13263.1		6059.79	11724.1	12114.2	9403.91	6812.3		8447.03	9369.6	11430.7	6416.45	8723.54	9232.19	10953.5	10413.2	10084.4	10051.8	9688.27	10599.9	6046.86	12057.3	9859.51
P22105;P22105-1;P22105-4	P22105;A0A140T9C0;A0A140T8Z8;A0A140T8Y3;A0A140T956;A0A140T902;P22105-1;P22105-4;A0A140TA33;A0A140TA52;A0A140TA41;A0A3B3ISX9	TENX-1_HUMAN;TENX-4_HUMAN;TENX_HUMAN	TNXB	Tenascin-X	26677.2	21076.3	5610.56	5635.02	6046.67	8395.09	10794	12283.4	18229.9	24843.9	4654.54	3937.27	15057.9	22423	23700.2	8160.1	8788.62	11803.2	28205	22804.7	8046.69	14879.4	8146.06	7711.61	8870.77	17242.8	21908.9	5763.89	4939.09	6685.23
P22234;P22234-2	P22234;P22234-2;E9PBS1;D6RF62	PUR6-2_HUMAN;PUR6_HUMAN	PAICS	Multifunctional protein ADE2	4042.62	2370.15	8577.04	8243.85	11706.1	4909.64	7418.02	5742.4	3241.43	2926.81	4747.04	6597.03	3584.51	3811.51	4213.66	4757.13	6573.34	8995.82	3312.78	4331.13	4722.32	4589.5	5090.14	5269.26	4699.7	4650.04	7952.89	4737.16	7169.36	7198.81
P22307;P22307-7;P22307-8	P22307;P22307-3;P22307-7;P22307-8;E9PLD1	SCP2-7_HUMAN;SCP2-8_HUMAN;SCP2_HUMAN	SCP2	Sterol carrier protein 2	5217.16	4453.22	2425.27	3747.67	4292.37	4084.66	2582.65	2968.38		3965.9	3137.79	3131.7	2957.67	4401.29	4735.46	4922.98	3722.22	3703.78	3571.09	3432.94	5674.81	3521.63	2908.48	4585.39	4501.26	3311.58	3143.2	3335.06	3513.29	3861.67
P22314;P22314-2	P22314;P22314-2	UBA1-2_HUMAN;UBA1_HUMAN	UBA1	Ubiquitin-like modifier-activating enzyme 1	13112.2	13546.9	13328.1	12140.4	11312.5	12775.3	18162.7	18834.2	17494	12811	12947.4	11073.5	12273.2	12925.9	12618.3	13279.9	14900.3	13760.3	15375.7	14132.2	15364.9	16985.4	16419.1	14380.4	14868	11606.4	14538.7	14225.2	12669.8	10347.9
P22352	P22352;H0YBE4;A0A087X1J7	GPX3_HUMAN	GPX3	Glutathione peroxidase 3						1721.37					1079.6			936559	8564.82				2138.26	2686.23	1302.16	2027.22		1436.69	1698.22	1940.64	2437.82	745444
P22392-2	P15531;O60361;P22392;J3KPD9;E7ERL0;P22392-2;Q32Q12;P15531-2	NDKB-2_HUMAN	NME2	Isoform of P22392, Isoform 3 of Nucleoside diphosphate kinase B	13790.7	13223.5	21658.5	17287	21243.9	15038.7	17922	15197	19562.4	12657.8	21208.2	16040.1	12284	13118	13480	14446	15925.6	17702.4	13174	20702.6	20798	19999.5	17763.4	22208.5	20432.5	14296.4	33011.7	18411.8	20229	14780
P22570;P22570-3;P22570-4;P22570-5;P22570-7	P22570;P22570-2;P22570-3;P22570-4;P22570-5;P22570-6;P22570-7;A0A0A0MSZ4;A0A0A0MT64;A0A0A0MTN9;A0A0A0MTR6;J3QQX3;A0A0C4DGN7;A0A0C4DFN8	ADRO-3_HUMAN;ADRO-4_HUMAN;ADRO-5_HUMAN;ADRO-7_HUMAN;ADRO_HUMAN	FDXR	NADPH:adrenodoxin oxidoreductase, mitochondrial		3361.59	2640.81	3363		1833.04	2558.32	3164.82		3272.71	3608.75	4528.56	4712.97	4539.56	4047.15	3124.58	2719.34		3420.34	3842.54	2723.73	3210.11	4035.68	3080.53	2710.6	3744.48	3787.69	2932.95	3006.96	2925.01
P22626	P22626;A0A087WUI2;A0A7I2V4I6	ROA2_HUMAN	HNRNPA2B1	Heterogeneous nuclear ribonucleoproteins A2/B1	82206	85451.3	254499	229867	235150	210060	203822	208465	151037	166270	260536	216410	279700	176353	124922	202778	202477	229781	170056	217161	184843	178384	237639	152209	160158	215540	170957	242100	290789	253059
P22670	P22670	RFX1_HUMAN	RFX1	MHC class II regulatory factor RFX1	1981.04			2219.5		2521.36					1289.89	1325.28		2066.37	3175.52	1951.24	2345.57	2096.17				1773.72	1547.94	1041.87		1646.82		1317.02	1664.46	1727.25
P22676	P22676;A6NER6;H3BN14;H3BMN5	CALB2_HUMAN	CALB2	Calretinin																	1932.73			1210.72		1560.17	1597.54	574617			1384.88
P22681	P22681;A0A0U1RQX8;A0A1B0GW38	CBL_HUMAN	CBL	E3 ubiquitin-protein ligase CBL	5614.31		2198.87	3346.97	2127.08	3565.61	3066.41	2013.21		3718.48	2839.05	3047.64	1829.89			3384.67	4109.72	3463.18	2038.78		3603.98	2068.7	2942.29	3748.48	2481.45		3113.97	3107.14	2466.33	2769.28
P22694;P22694-2;P22694-3;P22694-4;P22694-5;P22694-6;P22694-7;P22694-9	P22694;A0A0A0MS54;B1APF7;B1APF8;B1APF9;B1APG0;B1APG1;B1APG2;B1APG3;P22694-2;P22694-3;P22694-4;P22694-5;P22694-6;P22694-7;P22694-8;P22694-9;A0A087WVC4	KAPCB-2_HUMAN;KAPCB-3_HUMAN;KAPCB-4_HUMAN;KAPCB-5_HUMAN;KAPCB-6_HUMAN;KAPCB-7_HUMAN;KAPCB-9_HUMAN;KAPCB_HUMAN	PRKACB	cAMP-dependent protein kinase catalytic subunit beta		3674.38	4169.6	5346.94	4488.97	3377.89				4371.74	3791.76		3886.69	4656.45					4243.41			3136.28	2642.09	3661.69	3644.73		3762.62	4400.97		3628.84
P22695	P22695;H3BUI9;H3BUE4;H3BSJ9;H3BRG4;H3BP04;A0A087WVZ4	QCR2_HUMAN	UQCRC2	Cytochrome b-c1 complex subunit 2, mitochondrial	6271.22	4081.84	5903.66	6894.51	5950.09	5966.82	6081.35	5493.45	5167.65	6246.6	7092.18	7172.57	6748.99	6043.27	4959.08	7715.17	8796.46	11860.1	5349.8	7878.41	7397.75	6530.56	7181.75	7182.32	6482.2	7387.88	7513.49	6649.6	5845.99	5491.11
P22735	P22735;H0YLT9;P22735-2	TGM1_HUMAN	TGM1	Protein-glutamine gamma-glutamyltransferase K			18978.1		92196.7	38222.3	35153								3952.3							3983.21		1996.36		4263.54	52329.3	888395
P22749;P22749-2	P22749;H0YDW8;B4E3H9;P22749-2	GNLY-2_HUMAN;GNLY_HUMAN	GNLY	Granulysin			19002.6	29432.3		6505.39	11383.5	13599.2	18340.2		32363.8	37363.7	11572.5			3603.9		66258.6		20051.8	9637.7	16866.1	23070.8	5124.01					19789.4	14075.6
P22830;P22830-2	P22830;P22830-2;A0A499FJN5;K7EJX5;K7ELX4	HEMH-2_HUMAN;HEMH_HUMAN	FECH	Ferrochelatase, mitochondrial				502495		1270.72	1975.35												1466.11		2021.62	1378.02	1369.75	1532.67	1603.58		2094.67	1625.04	849596
P22897	P22897	MRC1_HUMAN	MRC1	Macrophage mannose receptor 1	3546.55	4644.16	6218.34	5933.2	6714.7	6559.49	4757.31	5384.48	5472.15	3492.5	6272.15	6639.63	4888.48	3768.28	4003.98	6726.4	7290.91	6193.03	4548.45	6068.47	6319.08	8648	9631.03	11070.6	9127.59	7018.07	3838.19	2704.1	5795.1	6030.29
P23141;P23141-2;P23141-3	P23141;H3BSU0;P23141-2;P23141-3	EST1-2_HUMAN;EST1-3_HUMAN;EST1_HUMAN	CES1	Liver carboxylesterase 1	4057.31			3287.26	6008.83	4028.09	5081.32	7468.77	7465.87	4814.14	3147.64	3261.35	4621.31	4988.57	4360.96	2694.22			2742.86	3639.97	2692.9	3578.8	2024.96	3397.15	3270.55	3870.8	3305.95	1441	1544.31	2004.4
P23142	P23142;B1AHL2;P23142-4;P23142-2;P23142-3	FBLN1_HUMAN	FBLN1	Fibulin-1	11916.6	10251	3598.38	4018.68	4597.28	5702.48	3386.37	4535.13	6326.95	7800.97	4497.35	4446.8	3868.77	5743.53	20990.6	5106.78	7365.76	5668.4	7745.84	8430.98	6695.24	2535.19		4499.73	4455.95	7196.84	7191.95	5957.59	2362.97	4218.04
P23142-4	B1AHL2;P23142-4	FBLN1-4_HUMAN	FBLN1	Isoform of P23142, Isoform C of Fibulin-1	11623.6	7641.67	2486.97	961825				1963.2		4656.13	1096.68	2704.54		3261.53	31423.9		3710.66		5462.78	5514.9	3402.59	1613.39		4030.03	2382.24	2803.05	3800	4160.75		2583.09
P23193	P23193;A0A1W2PPZ5;A0A1W2PRL9;P23193-2;E5RJ93;E5RIS7	TCEA1_HUMAN	TCEA1	Transcription elongation factor A protein 1	5620.29	5185.94	11632.3	10562.5	10039.3	11093.5	9974.96	10157.3	9939.2	7521.53	7302.4	9711.25	7746.77	7757.89	7950.26	9817.12	10397.2	12267.2	6932.93	7616.54	7257.36	5922.62	8952.12	6595.52	6762.82	8413.7	8574	10666.9	10545	9599.77
P23219;P23219-2;P23219-3;P23219-4;P23219-5;P23219-6	P23219;P23219-2;P23219-3;P23219-4;P23219-5;P23219-6;A0A2R8YDM0;A0A087X296	PGH1-2_HUMAN;PGH1-3_HUMAN;PGH1-4_HUMAN;PGH1-5_HUMAN;PGH1-6_HUMAN;PGH1_HUMAN	PTGS1	Prostaglandin G/H synthase 1			1386.6		2084.6		1631.97				1047.19	905348		2467.75		1806.36	921455		1835.37		1499.69	1494.64	2852.47	1358.55	1182.28	1199.08	4689.99		807835	1012.56
P23229;P23229-2;P23229-3;P23229-4;P23229-5;P23229-6;P23229-9	P23229;P23229-5;P23229-6;P23229-7;P23229-9;P23229-2;P23229-3;P23229-4;A0A8C8KBL6;H7BZ97	ITA6-2_HUMAN;ITA6-3_HUMAN;ITA6-4_HUMAN;ITA6-5_HUMAN;ITA6-6_HUMAN;ITA6-9_HUMAN;ITA6_HUMAN	ITGA6	Integrin alpha-6	8085.43	4021.58		2175.27		3952.93	7775.01	4348.19	4835.32	4559.46	3118.28	2618.98	2740.74	2603.7	4848.14	4860.08	2895.33	3338.31		6083.57	2938.27	2512.39		2421.34	2485.87	5581.21	3980.41	2828.71		1916.9
P23246	P23246;P23246-2	SFPQ_HUMAN	SFPQ	Splicing factor, proline- and glutamine-rich	89669.7	84047.3	202864	186068	174400	179037	151540	182682	146705	121501	206387	178527	202398	136561	94728.6	144558	147775	168929	120113	170514	137353	134403	176058	116888	125212	194361	128101	161846	222616	170907
P23258;Q9NRH3	P23258;Q9NRH3;K7EIS0;A0A7P0T9G6;K7EKE5	TBG1_HUMAN;TBG2_HUMAN	TUBG1;TUBG2	Tubulin gamma-1 chain	6933.76	5740.03	6055.47	4874.99	4397.33	4756.09	5239.64	3866.75		4943.76	6986.4	5284.69	4931.5	3812.48	2994.27	6156.76	6384.95	6200.88	6430.07		6037.47	6829.29	3957.39	5242.77	4843.05	5797.82	4155.34	4696.99	6364.87	5719.24
P23284	P23284;A0A7P0TB45;A0A7P0Z497	PPIB_HUMAN	PPIB	Peptidyl-prolyl cis-trans isomerase B	30576.4	31389.4	37398.9	37445.1	42260.9	51508.9	41283.1	42145.8	40435.2	37060.6	45136.5	39790.7	48768.4	43064.4	37468.1	48050.2	51127.1	48287.6	40316.7	41604	47117.6	54281.4	53285.1	57900	51844.9	33246.7	44801.6	45249.2	40130.6	40389.2
P23368	P23368;A0A1W2PPY2;A0A1W2PQ37;A0A1W2PPH1;A0A1W2PQY8;P23368-2;A0A1W2PQT3;A0A1W2PR68;A0A1W2PQH3;A0A1W2PQH4;A0A1W2PQF8;A0A1W2PRS2;A0A1W2PRY9	MAOM_HUMAN	ME2	NAD-dependent malic enzyme, mitochondrial	7441.95	7237.13	8867.33	7998.83	8566.76	9774.04	11671.5	11249	10036.6	7267.4	13841.6	12124.3	13533.9	8268.11	7452.54	10275.4	9234.68	8024.01	8384.99	9276.3	12058.1	9311.29	8199.61	9732.86	9842.93	11759.4	7703.67	8955.47	9455.58	9865.81
P23381	P23381;G3V5W1;G3V4S4;G3V5H5;G3V3P2;G3V3R3;G3V3S7;G3V3X0;G3V4A3;G3V4C7;G3V4N8;G3V4N0;G3V4Q0;G3V313;G3V339;G3V2Y7;G3V227;G3V277;G3V2C0;G3V2F2;P78534	SYWC_HUMAN	WARS1	Tryptophan--tRNA ligase, cytoplasmic	8138.06	6622.41	18363	14630.9	9377.1	8774.78	36032.2	34842.7	15251.6	3754.15	30507	27369.9	25459.9	5603.92		8939.24	9180.04	23931.6	4005.94	17994.1	44135.6	28250.9	24193.5	19351.1	20568.5	5337.15	3748.46	5386.64	14643.5	15063.6
P23396	P23396;P23396-2;H0YF32;H0YEU2;H0YCJ7;E9PPU1;E9PQ96;E9PJH4;E9PK82;E9PL09;F2Z2S8	RS3_HUMAN	RPS3	40S ribosomal protein S3	35574.9	34219.9	63862.8	62450.7	50845.1	56017.2	55179.5	54600.7	49377.3	36230.5	55083.6	59828	54524	45403.2	32120.2	44775.2	51499.7	61855.9	44012.8	51510	56236.5	59456.3	63675.8	52531.5	50299.3	60349.9	39875.8	63890.4	67283	58197
P23458	P23458;A0A5F9ZH07;A0A5F9ZHN8;A0A5F9ZI39;A0A5F9ZHW0	JAK1_HUMAN	JAK1	Tyrosine-protein kinase JAK1					4283.88		2523.67			2586.96	2795.19		2876.64		2201.91			3581.07	2511.23				1978.17	1468.88			2657.37	1274.24	1865.02
P23469;P23469-2;P23469-3	P23469;P23469-2;P23469-3;Q5VWH5;Q5VWH6;S4R448;S4R2Y5	PTPRE-2_HUMAN;PTPRE-3_HUMAN;PTPRE_HUMAN	PTPRE	Receptor-type tyrosine-protein phosphatase epsilon	4103.06	3877.82	4065.81	5561.92	8243.84	5707.81	4512.7	5167.02	6515.97	3116.02	3182.2	4144.04	2615.43			3789.74	4089.13	3543.67	3254	3539.17	2719.82	4560.35	4570.65	3737.79	4160.17	4544.3	3099.1	3809.36	3848.93	3655.25
P23470;P23470-2	P23470;P23470-2	PTPRG-2_HUMAN;PTPRG_HUMAN	PTPRG	Receptor-type tyrosine-protein phosphatase gamma															3364.54												544293
P23471;P23471-2	P23471;P23471-2;A0A494C0U4;A0A494C1B4;A0A494C087;A0A494C055	PTPRZ-2_HUMAN;PTPRZ_HUMAN	PTPRZ1	Receptor-type tyrosine-protein phosphatase zeta															6491.71
P23497-4	P23497;Q9H930;Q9H930-1;Q9H930-2;Q9H930-3;P23497-2;P23497-3;P23497-4;P23497-5;P23497-6;P23497-7;U5Y3L1;C9JBL0;H7BYP4;E9PHV6	SP100-4_HUMAN	SP100	Isoform of P23497, Isoform Sp100-C of Nuclear autoantigen Sp-100	6018.42	9104.13	10498.4	12553.4	9410.81	11249.8	11886.5	12994.9		7478.96	15311	13601.9	16243.6	6470.77		9643.78	9755.18	9111.33	6944.73	10994.6	15034	11581.3	10751.9	8920.61	7404.75	9268.91	4819.51	8016.11	12370.9	13101.1
P23526	P23526;P23526-2	SAHH_HUMAN	AHCY	Adenosylhomocysteinase	18993.3	17482.5	25903.5	22961.8	38381.2	25579.7	27384	25895.2	18603.2	19399.3	18367.8	20263	11060.5	17844.9	18063.7	25730.8	25116.7	22540.3	22473.1	18405.3	22315.7	23046.8	21136.5	27998.2	27372.5	18683.9	79867.3	23104.3	28104	23047.2
P23528	Q9Y281;P23528;Q9Y281-3;G3V1A4;E9PQB7;E9PP50;E9PLJ3;E9PK25	COF1_HUMAN	CFL1	Cofilin-1	140759	136101	127120	127041	134567	144694	148367	144732	117069	173278	120904	138129	110712	146766	130851	126542	146995	132558	144862	116018	153955	120264	142241	174657	190709	123674	145135	204312	157574	153528
P23588	P23588;E7EX17;F8VX11;F8VYE9;F8VSC7;F8VP89;F8W0K0;P23588-2	IF4B_HUMAN	EIF4B	Eukaryotic translation initiation factor 4B	11750.9	10258.8	18721	16916.3	13579	15059.3	14588	12581.1	14873.5	10669.7	13713	16773.1	12485.8	14666.6	10035.7	13195.2	14310.2	17935.1	10938.6	13285.4	13131.9	17899.6	14711.9	13133.8	13958.6	13740	10492.7	16309.3	17487.1	14559.5
P23610	P23610	HAP40_HUMAN	F8A3	40-kDa huntingtin-associated protein						1012.27		1774.71				1184.73												1126.47	1325.35			532188		443711
P23634;P23634-2;P23634-3;P23634-4;P23634-5;P23634-6;P23634-7;P23634-8	P23634;Q16720;P20020;Q01814;P20020-1;P20020-2;P20020-4;P20020-5;P20020-6;A0A2R8Y4R4;A0A2U3U055;E7ERY9;A0A2U3TZI3;Q16720-2;Q16720-3;Q16720-4;Q16720-5;Q16720-6;Q16720-7;Q16720-8;A0A804HKZ0;P23634-2;P23634-3;P23634-4;P23634-5;P23634-6;P23634-7;P23634-8;Q01814-2;Q01814-3;Q01814-4;Q01814-5;Q01814-6;Q01814-7;Q01814-8	AT2B4-2_HUMAN;AT2B4-3_HUMAN;AT2B4-4_HUMAN;AT2B4-5_HUMAN;AT2B4-6_HUMAN;AT2B4-7_HUMAN;AT2B4-8_HUMAN;AT2B4_HUMAN	ATP2B4	Plasma membrane calcium-transporting ATPase 4	2819.15	3948.66	2422.04	2257.04	2293.76	2386.3	2588.2	2088.34	3283.53	3525.68	2393.31	1716.64	2413.04	2845.97		2531.09	3059.51	3220.1	2889.24	3223.04	2115.3	2787.18	1892.99	2971.94	2434.37	2304.34	3164.41	2365.92	1687.17	1927.53
P23743	P23743;H0YJH4;G3V4E1	DGKA_HUMAN	DGKA	Diacylglycerol kinase alpha	4906.82	5835.67	3445.72	3186.57	4877.74	3867.25	4168.13	3018.79		3882.43	2644.56	3109.12	3453.51	4821.86	4495.18	3605.11	4238.69		3647.72	4105.95	2913.17	2979.88	3372.38	3324.37	3304.99	3622.76	4294.02	8233.55	3039.25	3079.67
P23786	P23786;A0A1B0GV75;A0A1B0GTB8;A0A1B0GWC0;A0A1B0GVF3	CPT2_HUMAN	CPT2	Carnitine O-palmitoyltransferase 2, mitochondrial						2135.24		954396		1154.87	1354.3		1611.93			2181.55	1908.54				1931.3	861362	1708.53	1310.85	1053.59		1326.66	977218	667416
P23919;P23919-2	P23919;H7BZ20;P23919-2	KTHY-2_HUMAN;KTHY_HUMAN	DTYMK	Thymidylate kinase	5819.79	4956.77	6833.94	8128.12	5713.03	6155.63	5543.57	5522.72	7616.41	5262.69	6908.1	8212.08	6161.21	4579.75	4637.49	8674.44	8126.64	6821.17	5887.59	7270.77	6021.87	6005.29	5970.29	6125.39	5747.73	6885.85	3732.7	5083.17	6857.86	7155.45
P23921	P23921;H0YCY7;E9PP77;E9PL69	RIR1_HUMAN	RRM1	Ribonucleoside-diphosphate reductase large subunit			2136.28	3259.15				2220.54			2773.36	2188.54				2035.54	1783.82	1821.7			1276.91	1130.68	3226.9	936165	1216.53			777113	2628.86	2568.02
P23946;P23946-2	P23946;P23946-2	CMA1-2_HUMAN;CMA1_HUMAN	CMA1	Chymase	5639.89	7493.77	6143.67	2796.05	2059.93	7787.85	2137.95	3139.23	37039.8	17540.2	6427.56	4108.53	7435.11	34568.9	37702.6	16951	12521.7	16909.9	47933.7	14022.6	23173	44436.7	70473.8	6288.59	6402.4	14972.5	29680.2	1947.12	8298.4	3704.53
P24158	P24158;U3KPS2	PRTN3_HUMAN	PRTN3	Myeloblastin			2833.8	2068.49	5695.52	13370.2	3199.39	3530.25	6608.97		4470.8	2849.34	3696.63				5583.1	3063.92		3174.65	6712.83	11266.8	7772.38	5537.5	6130.48	7224.95	792547		1560	2685.29
P24298	P24298	ALAT1_HUMAN	GPT	Alanine aminotransferase 1					4054.15		1929.21																				1589.67
P24311	P24311;A0A3B3ITX0;A0A3B3IRN8	COX7B_HUMAN	COX7B	Cytochrome c oxidase subunit 7B, mitochondrial								3918.08							4841.65						2872.31		10181.1	3139.45
P24534	P29692;P24534;H0YE58;E9PRY8;E9PQZ1;E9PL71;P29692-2;P29692-3;P29692-4;E9PK01;E9PI39;A0A087X1X7	EF1B_HUMAN	EEF1B2	Elongation factor 1-beta	10996.5	4852.72	15789.9	15072.9	12574.4	11858.6	13435.4	14640.6	8696.47	8499.92	11314.1	16074.5	11606.4	9106.03	6320.47	18047.6	14580	13962.1	11208.6	12685.2	15356.5	16802.6	14830.2	18796.2	15007.9	12844.3	9140.38	13087.6	19916.2	17928.6
P24539	P24539;Q5QNZ2	AT5F1_HUMAN	ATP5PB	ATP synthase F(0) complex subunit B1, mitochondrial	10341.9	7434.92	6586.72	7726.25	7777.17	7606.84	8475.58	7427.73	9568.37	8946.71	8582.58	7360.68	8337.13	7729.55	7197.09	8275.15	8727.5	6739.8	8341.02	9472.5	9746.17	7815.9	7812.67	9095.68	9105.16	8687.79	8910.15	8688.73	7723.35	7936.1
P24557;P24557-3;P24557-4	P24557;C9JS68;A0A0A0MSK3;Q53F23;P24557-2;P24557-3;P24557-4;A0A0C4DH47	THAS-3_HUMAN;THAS-4_HUMAN;THAS_HUMAN	TBXAS1	Thromboxane-A synthase			1196.35	1639.72	1265.54	2656.78	1239.74	1384.24		2274.12	2986.41	2966.22	1225.83	1452.51	1707.11	2700.83	3224.55		2148.82	1299.74	3691.27	3363.22	2207.48	1913.21	2065.23	2914.03	924823		1739.19	1834.16
P24592	P24592;F8VYK9;A0A3B3IUE0	IBP6_HUMAN	IGFBP6	Insulin-like growth factor-binding protein 6															42217.7
P24666	P24666;G5E9R5;D3YTI2;P24666-2;P24666-3;P24666-4;F2Z2Q9	PPAC_HUMAN	ACP1	Low molecular weight phosphotyrosine protein phosphatase	9049.89	9072.36	11917.3	10992.2	15794.2	11593.2	13519.2	14680.4	12787.6	14272.3	13242.7	12049.9	12398.5	15089	11391.7	10380.2	12628.8	14820.2	11618.2	11126.7	13213.4	14231.5	12796.2	11916.2	11673.8	10095	13495.8	13209.4	14441	9939.91
P24723	P24723;G3V520	KPCL_HUMAN	PRKCH	Protein kinase C eta type			1621.79			1138.98	1619.77			1163.38		1449.21		1970.01				2790.82	1105.42		697217	854796	2277.74	1298.69	1234.27		1164.52	1477.35	1708.88	1703.89
P24752	P24752;A0A5F9ZHJ7;A0A5F9ZHL1;A0A5F9ZHL7;A0A5F9ZHH9;E9PRQ6;P24752-2	THIL_HUMAN	ACAT1	Acetyl-CoA acetyltransferase, mitochondrial	13609	12198.3	12112.9	14451.2	14265	16240.4	16759.9	15496.6	15665.2	13983.5	15392.5	13669.1	13990.8	13969.6	15064.7	13855.8	16092.5	13034.1	13333.5	17491.7	16763.2	14964.1	13898.9	15620.5	14276.2	15298.8	15153.6	16495.9	12713	13260.8
P24821	P24821;P24821-2;P24821-3;P24821-4;P24821-5;P24821-6;E9PC84;H0YGZ3;F5H7V9;J3QSU6	TENA_HUMAN	TNC	Tenascin	8034.6	7010.58	37188.3	33290.3	20447.8	20073.6	7507.38	7413.59	5424.39	4026.6	35442.4	36574.3	21778.8	5173.65	6872.08	14032.5	16068.8	17815	16588.6	12280.4	14988	16470.6	8920.34	170957	163551	5147.1	10709.3	5392.8	17408	20744.7
P24821-2	P24821-2;P24821-4;H0YGZ3;J3QSU6	TENA-2_HUMAN	TNC	Isoform of P24821, Isoform 2 of Tenascin																				361.6
P24844	P24844;P24844-2	MYL9_HUMAN	MYL9	Myosin regulatory light polypeptide 9	2738.1			1826.86	3790.34	2257.39	2762.57			3809.45	2221.99		3007.67		5222.21		1884.94			4924.42	1996.81	3649.65		2650.23	2877.9	2305.44	2648.43	1760.24		2154.7
P24928	P24928;P24928-2;A0A6Q8PGB0	RPB1_HUMAN	POLR2A	DNA-directed RNA polymerase II subunit RPB1	4285.04	5430.42	5155.89	5081.33	5143.3	5099.34	5047.8	5463.65	7234.33	3412.9	5338.01	5192.02	5559.56	3910.95		6125.83	5229.34	5747.82	4122.34	5178.49	4117.77	3784.37	4266.3	3539.03	4075.08	6069.63	3595.52	4259.23	5449.35	5279.82
P24941;P24941-2	P24941;E7ESI2;G3V5T9;P24941-2	CDK2-2_HUMAN;CDK2_HUMAN	CDK2	Cyclin-dependent kinase 2			4273.65	3560.26						1560.19	3134.46											2217.19		2214.58	1894.42				2885.26	2979.65
P25098	P25098;P35626	ARBK1_HUMAN	GRK2	Beta-adrenergic receptor kinase 1	3482.05	4878.41	6543.13	7548.17	5541.31	6405.33	7219.16	7105.37	5716.39	4654.31	6209.19	7223.83	4811.46	4754.92		7764.8	5512.15	7621.06	4788.82	4634.21	6326.88	5400.95	4819.11	5342.79	5681.03	5892.37	4719.68	5918.99	7492.82	7604.99
P25205;P25205-2	P25205;J3KQ69;A0A499FHX9;P25205-2	MCM3-2_HUMAN;MCM3_HUMAN	MCM3	DNA replication licensing factor MCM3		3374.25	25945.2	26639.3	6568.72	8257.55	11058.4	11678	8419.42		17270.6	21087.5	16743.6	2533.43	22032.1	16984	16783.4	21270.6		10164.6	14372.3	9814.46	11828	7644.19	8795.69	7645.25	3798.03	5777.63	32241.5	26192.2
P25311	P25311;C9JEV0	ZA2G_HUMAN	AZGP1	Zinc-alpha-2-glycoprotein	10564	9568.68	33612.6	3979.51	116726	4709.1	92784.5	3286.14		5951.1	4997.12	3617		5461.15	55185.2	6485.61	2840.71	2121.53	6137.71	3235.33	2630.1	10006	5118.11	2660.78	3241.04	10615.3	110443	5697.2	1595.76	5606.55
P25325;P25325-2	P25325;P25325-2	THTM-2_HUMAN;THTM_HUMAN	MPST	3-mercaptopyruvate sulfurtransferase	3522.46		3104.05	4011.69			4006.58	4516.86			3261.89	4050.28			4303.12	6771.51	4365.1	2918.15	3592.85		3801.99	3655.71	4506.92	4455.9	4873.74	3548.82	6321.15	2257.14	3002.82	3790.04
P25398	P25398	RS12_HUMAN	RPS12	40S ribosomal protein S12	2863.39	4554.86	7309.62	5935.42	5335.42	5976.03	3745.3	4182.95		2784.39	5692.13	5116.56	3835.14	4694.55	2500.25	4120.13	5605.47	6602.64	3786.02	8919.66	6416.92	7371.75	5524.94	6454.73	5913.71	5812.01	4550.54	7671.91	9397.39	8358.66
P25440;P25440-2;P25440-3;P25440-4	P25440;H0Y6K2;A0A140T9V2;A0A140T9E9;A0A140T9F7;U3KQA6;P25440-2;P25440-3;P25440-4;A0A0G2JK44;A0A0G2JHL0	BRD2-2_HUMAN;BRD2-3_HUMAN;BRD2-4_HUMAN;BRD2_HUMAN	BRD2	Bromodomain-containing protein 2			1580.86		1763.8	1943.66	1542.01	1117.52		1237.91		2057.87		1511.52			2901.45	1418.99	1157.08			1348.51	2725.66	1647.38				1365.65	1882.09	1997.03
P25490	P25490;H0YJU4;H0YJV7	TYY1_HUMAN	YY1	Transcriptional repressor protein YY1		4713.36	5775.22	4016.52	6057.99	3972.74	4438.85	4797.33	3804.15	3989.78	5264.48	3075.17	4736.79	6614.58		4909.5	3758.46			3954.73	3221.08	3564.51	3039.79	3040.49	2636.39	3624.21	3445.88	4823.46	4281.7	4983.06
P25685	P25685;P25685-2;A0A7I2YQW1;A0A7I2V3K7	DNJB1_HUMAN	DNAJB1	DnaJ homolog subfamily B member 1	4145.69	3349.55	3305.23	3839.35	2290.12	3806.2	3257.51	3259.84		4099.65	3711.53	4463.83	2584.91	4275.53	5327.74	3732.19	3787.98	3011.03	3197.26	3240.8	2719.19	3590.17	2991.28	2713.11	3108.79	3396.23	3355.44	3232.86	3258.26	3740.26
P25686;P25686-2	P25686;C9J1G2;E7ETU0;C9JX00;C9JXB9;C9JRD2;P25686-2	DNJB2-2_HUMAN;DNJB2_HUMAN	DNAJB2	DnaJ homolog subfamily B member 2											2162.16					1254.38												1662.94	1486.04
P25705	P25705;P25705-2;K7EK77;K7EJP1;K7ENJ4;K7EQH4;K7ERX7	ATPA_HUMAN	ATP5F1A	ATP synthase subunit alpha, mitochondrial	77833	85007.4	102424	96574.6	102162	111299	103934	100602	95907.8	116500	128792	105720	115718	122925	97868.8	97529.7	107324	96624.8	124152	128229	127085	112112	113111	115262	108099	130455	107558	116396	104450	101485
P25774	P25774;A0A7P0T8H4;A0A7P0T904;A0A7P0T8U1;A0A7P0T844;A0A7P0TAQ0;A0A804DAZ0;P25774-2;U3KQE7	CATS_HUMAN	CTSS	Cathepsin S	4084.71	2773.81	8188.28	8734.49	9238.92	7890.96	9306.95	10969.8	16127.3	8166.72	11595.9	10699.4	11959.6	4546.55	5674.71	7003.12	10997.4	9236.96	5443.63	8806.38	18246.7	9425.54	10568.4	8673.77	9299.3	12159.7	9599.42	6324.44	6662.81	7911.65
P25786;P25786-2	P25786;F5GX11;P25786-2	PSA1-2_HUMAN;PSA1_HUMAN	PSMA1	Proteasome subunit alpha type-1	14278.6	15246.8	34419.5	24782.7	54646.3	22448.9	39560.9	26439.1	21850	16058.8	24869.1	26064.9	20954.8	15294.5	15317.5	21892.3	22986.2	24723.8	17526.5	22755.4	21119.4	23165	22837.6	27047.6	26063.5	22012.5	38171.1	21700.9	27657.1	25391.5
P25787	P25787;C9JCK5;A0A024RA52;A0A7I2YQP7	PSA2_HUMAN	PSMA2	Proteasome subunit alpha type-2	4377.06	7871.82	16315.7	9344.69	29343.3	7970.39	19105	10300.4	7084.46	6067.3	10386.7	8811.78	8483.89	7523.54	9236.09	6493.59	7897.99	7266.77	6670.73	8244.45	8217.92	7977.57	8298.23	10149.4	10286.4	7226.04	19712.1	9056.22	9908.21	9952.73
P25788;P25788-2	P25788;G3V5N4;G3V3W4;P25788-2	PSA3-2_HUMAN;PSA3_HUMAN	PSMA3	Proteasome subunit alpha type-3	12592.4	11981.1	19727.9	16653.9	46037.5	13936.4	29498.2	17847.4	22043.5	9806.71	13601.5	18615	13461.2	12384.9	11792.1	14517.4	13803.7	14768.3	10699.1	13450	14131.1	13869.1	14466.5	16993.5	17229.8	11582.1	33670.4	12332.6	15585.9	16544.9
P25789	P25789;H0YN18;H0YMZ1;H0YL69;P25789-2	PSA4_HUMAN	PSMA4	Proteasome subunit alpha type-4	24455.9	19011.4	43756	32030.3	88956	32106.1	60764.8	37162.9	28990.9	21053.4	30678.9	35312	27164.9	23683.8	20478.3	26991.6	32168.8	35539.1	24944.3	25440.6	27498	29264	25637.3	29775.3	30492.9	22086.4	50164.1	25749.3	35920.4	31230.6
P25940	P25940	CO5A3_HUMAN	COL5A3	Collagen alpha-3(V) chain	37261.8	25981.7	7658.96	10952.8	12848.9	18132.7	13210.6	14865.1	17924.1	27371.4	10685.8	10865.2	32400.9	22284.1	27839.3	8627.56	12079.4	9933.04	33082.6	30885.4	22860.3	18879.2	11248.5	28406.9	23015.1	17016.8	18786.1	15955.5	10082.1	10506.7
P25963	P25963;G3V3I4;G3V2A2	IKBA_HUMAN	NFKBIA	NF-kappa-B inhibitor alpha	3201.43	3241.19	2535.08			3841.31	3461.35	3084.17	3761.3	1600.44		2943.56				2430.2	3801.71		2726		1942.89	3825.25	2319.19	2294.37	2858.44			2169.64		2463.38
P26006;P26006-1	P26006;P26006-1;D6R9X8	ITA3-1_HUMAN;ITA3_HUMAN	ITGA3	Integrin alpha-3						1813.01	1768.08	3824.88	4202.83		1910.17	1786.58		2206.85						1989.53	2392.28	2692.62	2066.98	1685.58	1598.74	2309.45
P26010;P26010-2	P26010;P26010-2;F8VNX4;F5H6T4	ITB7-2_HUMAN;ITB7_HUMAN	ITGB7	Integrin beta-7			2620.59	2529.41	963944	1986.95	1729.08	1469.82		2350.45	2424.77	2294.69	3666.78	3309.38		981463	2725.42	4598.83	3311.36	1929.79	2410.95	1401.22	1814.89	967689	1399.45	3450.88	1511.18	1322.64	1365.39	2054.01
P26022	P26022	PTX3_HUMAN	PTX3	Pentraxin-related protein PTX3						917.15					495132	972434	1471.82					2775.27			1412.93	5362.05	3337.69	1003.1	1037.78	1620.82		932174	421335
P26038	P15311;P35241;P26038;A0A2R8Y7M3;A0A2R8Y5S7;E7EQR4;E9PNP4;P35241-5;P35241-3	MOES_HUMAN	MSN	Moesin	83758.1	83685.5	100990	100377	120615	106804	116592	118802	102887	101238	89319.6	93426.6	76320.5	85765.7	85602.3	91323.2	97854.4	98941	80343.5	104165	109079	109916	101319	130990	129773	83835.8	104709	134375	103382	116286
P26196	P26196	DDX6_HUMAN	DDX6	Probable ATP-dependent RNA helicase DDX6		3842.56	3864.88	3295.83	3796.94	3213.92	3423.2	2990.46	6048.51	3698.52	4001.33	2768.87	4285.47	2834.32	3450.7	2159.36	3127.4	3808.29	3669.55	3789.26	3087.73	3172.28	3542.75	2737.01	3057.19	3209.62	3256.39	3350.61	3594.81	3087.99
P26358;P26358-2	P26358;K7EIZ6;P26358-2;K7EJL0;K7EMU8;A0A7I2YQA8;A0A7I2YQQ0;A0A7I2V2G5;A0A7I2V3F8;A0A7I2V490;A0A7I2V5F1;A0A7I2V5F6;A0A7I2V5D0	DNMT1-2_HUMAN;DNMT1_HUMAN	DNMT1	DNA (cytosine-5)-methyltransferase 1	3603.91		11837.6	11116.4	6760.95	7573.22	5004.98	6440.85	6136.16	3276.12	8125.08	9424.55	8508.64	3626.53	14987.6	6790.6	5385.1	9959.82	2264.38	6774.08	4640.27	5477.78	5851.8	4328.55	4060.69	6144	3927.28	4269.5	11353	9538.34
P26368;P26368-2	P26368;P26368-2;K7ENG2	U2AF2-2_HUMAN;U2AF2_HUMAN	U2AF2	Splicing factor U2AF 65 kDa subunit	6661.4	7680.08	14647.9	12581.1	11536.6	13297.7	10035.7	11605	10942.1	8064.02	13929.9	12666.7	12868.8	8093.41	8548.67	13129	14013.1	12206.8	7953.91	11587.5	10535.4	9623.13	11199.2	9588.53	9203.43	11917.3	8098.8	12939.4	15525.9	14988.4
P26373	P26373;J3KS98;H3BUK8;P26373-2	RL13_HUMAN	RPL13	60S ribosomal protein L13	22431.1	21364.8	48071	49095.3	45607	44443.9	38943	35754.8	31532.5	29703.5	45078	49483	36791.1	29009	22146.6	39725.6	46173.1	47673.8	34998.3	36318.3	42422.7	45513.5	47218.7	42327.4	39531.9	45934.6	36175.5	55179.6	55125.2	46606.1
P26440;P26440-2	P26440;A0A0S2Z4K7;P26440-2;H0YN10;H0YLC3;H0YKV0;A0A0A0MT83;H7C4G6	IVD-2_HUMAN;IVD_HUMAN	IVD	Isovaleryl-CoA dehydrogenase, mitochondrial	7764.96	9294.25	4384.44	5192.81	6568.19	4568.76	5862.68	6679.23	2753.67	6237.02	5000.48	5512.25	4755.27	4229.74	4489.39	5444.32	6357.66	2904.74	8259.82	6685.24	6613.36	4637.05	4328.91	5428.96	5406.4	5905.76	5633.73	5081.91	3676.74	5031.25
P26447	P26447	S10A4_HUMAN	S100A4	Protein S100-A4	310245	428734	178955	212944	250247	272398	188453	185688	212872	548683	152588	151476	193078	643226	460357	272841	254934	98137.4	442147	276805	303211	288470	297589	349773	364022	244108	550053	393442	195338	220728
P26572	P26572;D6RF69	MGAT1_HUMAN	MGAT1	Alpha-1,3-mannosyl-glycoprotein 2-beta-N-acetylglucosaminyltransferase			2709.72	3162.46	3329.89	4503.81	3455.57	4250.23	5708.81	1152.82	4104.5	3611.22	3785.95	1533.86	2514.08	3140.14	3374.82	1356.56	1635.01	2783.81	3774.43	3253.5	3693.07	3642.59	2782.05	3353.89	1444.33	2074.32	2259.71	2327.38
P26583	P26583;D6R9A6	HMGB2_HUMAN	HMGB2	High mobility group protein B2	13080.6	15646.7	28010.9	28658.7	25070.9	33310.3	29357.5	35461.9	27210	14598.4	30996.5	30148.1	31919.5	18552	18446.3	16588.7	24895.8	30765.6	15938.3	29961.7	25049.9	19438.5	25563.4	22585.6	22833.3	21759.9	21344.2	38309.8	43628.1	30963.2
P26599;P26599-2;P26599-3	P26599;A0A0U1RRM4;P26599-2;P26599-3;A6NLN1;A0A0D9SF20;A0A7I2V621	PTBP1-2_HUMAN;PTBP1-3_HUMAN;PTBP1_HUMAN	PTBP1	Polypyrimidine tract-binding protein 1	9969.49	9053.82	21054.4	20192.1	19531.8	18816	16504.8	17451.6	10759	12071.1	20162.5	19715.9	19460.8	12460.2	11353.4	18993.7	18763.6	18174.9	14213.1	16873.6	16557.9	14643.5	18422.3	15855.5	16005.2	14923.4	14240.8	20097	23155.5	20113.2
P26639;P26639-2	P26639;A2RTX5;P26639-2;B7ZLP8;A2RTX5-2	SYTC-2_HUMAN;SYTC_HUMAN	TARS1	Threonine--tRNA ligase 1, cytoplasmic	8460.9		13101.6	11818.3	8616.37	7480.52	8899.3	11190.4	8502.12	5058.89	10187	9919.82	8432.07	7778.39	11657.5	10342.4	9531.79	10425	7233.16	8705.69	7411.9	9456.12	7772.9	10872	11325.9	6318.35	14179.4	6217.44	9420.59	8735.22
P26640	P26640;A0A140T936;A0A140T954	SYVC_HUMAN	VARS1	Valine--tRNA ligase	8699.92	6551.29	7173.28	8131.09	7993.29	7359.84	8134.01	8101.47	8768.15	6599.76	6066.64	6748.83	7476.47	6935.55	6441.04	7491.34	8396.67	6404.3	6470.67	7270.42	6597.05	7577.33	6757.15	6706.96	7392.64	6404.36	6290.42	7471.81	7613.6	6764.3
P26641;P26641-2	P26641;P26641-2	EF1G-2_HUMAN;EF1G_HUMAN	EEF1G	Elongation factor 1-gamma	20683.2	22191.7	43041.7	37758.8	30983.1	27616.2	35028.9	36673.8	29626.6	19460.4	33399.1	35959.7	30798	20773.5	18058	33652.3	32767.6	40260.1	20391.8	34930.4	32071.5	38038.5	34469.5	36865.1	34623.8	30153.2	21587.8	31490.5	38796.4	39195.8
P26885	P26885;A0A494C1N0	FKBP2_HUMAN	FKBP2	Peptidyl-prolyl cis-trans isomerase FKBP2		4600.88	4734.41	6540.05	4776.78	9204.66	5133.39	5752.6	10793.1	6107.92	4715.91	7410.69	4096.26	6072.7	8547.33	3786.02	7570.46	5376.86	4851.56	6014.19	6973.49	8650.5	7821.32	6712.91	9123.01	4784.51	6247.93	6622.85	5270.35	4833.6
P27105	P27105;P27105-2	STOM_HUMAN	STOM	Stomatin	25731.6	24667.8	23464.6	25931	32846	32071.7	39388.7	36573.4	43301.9	30451.1	49879.3	44329.3	42257.1	27060.1	30362.4	18995.1	32454.3	46050.2	41119.2	44009.3	43052.9	71438.3	58629.7	47663.3	39402.5	31667.5	26410.2	20076.5	24773.8	25556.9
P27144	P27144;F8VS11	KAD4_HUMAN	AK4	Adenylate kinase 4, mitochondrial	3675.77					2314.57		2748.19		3949.46	2871.82		3072.44	2600.38		1723.63	2556.93		1912.07	3936.83	3519.65	4847.8	3618.23	3567.86	3429.26	3055.31	2211.19		1657.05	2499.87
P27169	P27169	PON1_HUMAN	PON1	Serum paraoxonase/arylesterase 1	2352.79	2972.57				797495				935931					3459.93				2001.17					709322			2678.13
P27338	P27338;P27338-2	AOFB_HUMAN	MAOB	Amine oxidase [flavin-containing] B	5225.04	8074.73	3811.54	4548.87	6012.3	4837.54	3828.28	3876.46	6383.21	10211.7	5378.58	4463.01	5324.93	11207.8	12684.5	4244.59	5389.68	3587.88	13607.4	8110.12	8094.11	13172.3	20067.3	9660.29	8486.35	11473.3	10007.4	4238.91	2539.24	4475.47
P27348	P27348;E9PG15	1433T_HUMAN	YWHAQ	14-3-3 protein theta	3884.38	8505.79	5507.25	4275.83	4081.98	3332.27	6134.19	4937.86	5427.11	6636.71	4995.36	3537.16	5011.48	4530.63	5234.75	2696.09	4766.09	3572.16	7658.27	6323.05	6615.69	4468.32	4896.89	4857.11	5709.12	3991.39	5341.33	4856.84	5188.76	2712.32
P27361	P27361;P27361-2;P27361-3;E9PQW4;E9PJF0	MK03_HUMAN	MAPK3	Mitogen-activated protein kinase 3	8265	8474.62	4191.23	4786.27	5718.32	6597.47	6653.91	5218.81	7893.23	7680.21	5808.62	5252.6	4916.23	5742.05	6880.1	6604.85	6721.87	6709.76	7815.24	6029.98	6097.42	5662.9	4097.89	6630.78	6104.12	5883.38	6708.86	6977.71	4659.25	6375.8
P27482	P27482	CALL3_HUMAN	CALML3	Calmodulin-like protein 3					3437.53		1632.66				1218.19																5404.29
P27487	P27487;A0A7I2V2R5;A0A7I2V2X8;A0A7I2V5R8	DPP4_HUMAN	DPP4	Dipeptidyl peptidase 4	6124.57	6001.8	3968.51	5516.68	3915.78	3849.55	4183.29	4333.11		6291.84	4987.42	3978.76	3711.21	5541.7	6284.57	3950.4	3848.62	5588.21	7024.6	3679.39	1504.1	4105.37	4468.86	3146.57	3333.92	4471.52	8617.15	5018.73	3135.48	3756.95
P27635	P27635;Q96L21;F8W7C6;X1WI28;H7C2C5;H7C123	RL10_HUMAN	RPL10	60S ribosomal protein L10	4565.87		7367.1	5101.65	6761.88	4627.51	4916.37	3675.63	3542.64	4709.87	5766.58	5256.03	6071.51	4992.22		3309.43	4553.25	5845.4	2745.41	7084.95	4763.78	5907.28	5920.7	5381.66	4435.81	3412.38	4953.21	5770.97	6733.34	4903.07
P27694	P27694;I3L4R8	RFA1_HUMAN	RPA1	Replication protein A 70 kDa DNA-binding subunit	7998.91	8844.24	8866.59	9913.79	9742.78	10457.9	9299.49	9720.82	8322.66	8593.42	7838.89	8863.32	7719.36	7937.47	6921.62	9307.66	9629.62	11325.9	11939.1	7190.19	8604.95	8120.77	9240.53	7609.53	6615.6	10137.8	8810.12	12214.8	10418.5	9807.52
P27695	P27695;G3V5M0;G3V359;G3V3C7;G3V3M6	APEX1_HUMAN	APEX1	DNA-(apurinic or apyrimidinic site) endonuclease	12992.6	14681.7	15409.7	17605.9	30473.5	24475.3	20100.2	21370.4	16783	20982.4	15030.4	13053.8	16422.6	19646.9	18844.9	17235.1	20194.8	16168.1	22353.5	18560.7	19850.7	19671.8	21618.8	15466.5	16842.3	22499.6	19445.5	34748.8	15462	15097
P27701;P27701-2	P27701;E9PJC7;P27701-2	CD82-2_HUMAN;CD82_HUMAN	CD82	CD82 antigen	2764.47	846597	1222.98	1502.71	1960.19	1535.99		1285.16		1422.89	2038.07	2365.78	785.65			1631.6	2630.61		2206.96		2527.93	2271.94	3328.57	2446.31	2253.92	1684	2188.99	1751.86	1527.63	1722.38
P27707	P27707;D6RFG8;D6RCP9	DCK_HUMAN	DCK	Deoxycytidine kinase	4575.23	4521.92	4773.56	5046.59	5126.61	5783.06	6116.59	5672.44	6639.13	3067.18	3414.25	5553.72	3308.34	4881.89	3642.13	5313.57	6651.26	5971.2	3443.47	4142.8	5172.76	4689.78	4145.36	3200.03	3554.33	4114.8	4748.9	4726.82	4838.93	5140.84
P27708	P27708;F8VPD4;H7C2E4	PYR1_HUMAN	CAD	CAD protein	3505.4	4618.65	5887.52	5362.98	4906.5	3984.54	5099.6	4579.98	6585.87	3653.94	4748.61	4601.57	4255.26	4594.77	5134.66	4111.01	5250.76	6139.08	4238.13	3655.13	3718.19	4731.47	3430.52	4782.69	4959.45	3488.62	4121.61	4709.63	4239.17	4370.95
P27797	P27797;K7EJB9;A0A7P0T861;K7EL50	CALR_HUMAN	CALR	Calreticulin	17073.3	13936	21967.9	21978.4	24823.3	24491.1	24899.6	25793.2	23737.2	12840.4	28920.7	24482	35645.6	17084.6	18387.9	20335.8	21331.8	31458.8	13798.9	24833.3	26807.5	28587.4	31801.1	40748.9	38101.6	13690.1	16794.7	20460.2	26269.5	29260
P27816	P27816;E7EVA0;P27816-2;P27816-6;A0A804HKE7	MAP4_HUMAN	MAP4	Microtubule-associated protein 4	12979.7	13974.5	11554	10895.5	11758.7	12104.1	11909.7	12524.5	19313.4	16066.9	10368.5	10807.9	11920.3	13685.2	13658.5	9840.04	11709.5	12872.7	14858.5	14608.9	11019.6	13395.9	12471.6	14714.6	16654.1	9321.1	17089	13011.5	10135.2	10233.4
P27816-5	P27816-5;A0A804HKE7;H7C4C5	MAP4-5_HUMAN	MAP4	Isoform of P27816, Isoform 5 of Microtubule-associated protein 4			1140.59	939856		1098.02		798092		2177.85	1250.92	523197		258538	1322.4		166221			1301.8		877217	561126	1678.21	1305.35		1062.51	829186
[truncated: 3,154 more rows]
