# Supplementary material for: Spatial proteomics identifies JAKi as treatment for a lethal skin disease
Source: Nature. 2024 Oct 16;635(8040):1001–9. doi: 10.1038/s41586-024-08061-0 (PMC11602713; doi:10.1038/s41586-024-08061-0)
Supplement: Supplementary file 3 — Supplementary Tables 1–14 [file 41586_2024_8061_MOESM3_ESM.zip › 2023-09-16426F-s3/Supplemental_Table_9.xlsx]

## Sheet: Supplemental_Table_9
protein	Name	Intensity	cell	condition	patient	scene	sample
O00418	20240301_OA1_ThNo_SA_N756_mDIAscar_W40_F-40_Evo12_8Th16ms_Ref10_lmd7wellC11_P41_scene1_CD163_evotipwellG1_immunecells_target8		immunecell	CD163	P41	scene1	immunecell_CD163_P41_scene1
O00418	20240301_OA1_ThNo_SA_N756_mDIAscar_W40_F-40_Evo12_8Th16ms_Ref10_lmd7wellC13_P40_scene1_CD163_evotipwellG7_immunecells_target8		immunecell	CD163	P40	scene1	immunecell_CD163_P40_scene1
O00418	20240301_OA1_ThNo_SA_N756_mDIAscar_W40_F-40_Evo12_8Th16ms_Ref10_lmd7wellC15_P22_scene1_CD45_evotipwellG11_immunecells_target8		immunecell	CD45	P22	scene1	immunecell_CD45_P22_scene1
O00418	20240301_OA1_ThNo_SA_N756_mDIAscar_W40_F-40_Evo12_8Th16ms_Ref10_lmd7wellC17_P25_scene1_CD45_evotipwellH5_immunecells_target8		immunecell	CD45	P25	scene1	immunecell_CD45_P25_scene1
O00418	20240301_OA1_ThNo_SA_N756_mDIAscar_W40_F-40_Evo12_8Th16ms_Ref10_lmd7wellC3_P09_scene1and3_CD4_evotipwellE1_immunecells_target8		immunecell	CD4	P09	scene1	immunecell_CD4_P09_scene1
O00418	20240301_OA1_ThNo_SA_N756_mDIAscar_W40_F-40_Evo12_8Th16ms_Ref10_lmd7wellC5_P37_scene2_CD4_evotipwellE7_immunecells_target8		immunecell	CD4	P37	scene2	immunecell_CD4_P37_scene2
O00418	20240301_OA1_ThNo_SA_N756_mDIAscar_W40_F-40_Evo12_8Th16ms_Ref10_lmd7wellC7_P38_scene1_CD4_evotipwellF1_immunecells_target8		immunecell	CD4	P38	scene1	immunecell_CD4_P38_scene1
O00418	20240301_OA1_ThNo_SA_N756_mDIAscar_W40_F-40_Evo12_8Th16ms_Ref10_lmd7wellC9_P42_scene1_CD4_evotipwellF7_immunecells_target8	8.96209	immunecell	CD4	P42	scene1	immunecell_CD4_P42_scene1
O00418	20240301_OA1_ThNo_SA_N756_mDIAscar_W40_F-40_Evo12_8Th16ms_Ref10_lmd7wellE11_P06_scene1and2_CD4_evotipwellG2_immunecells_target8		immunecell	CD4	P06	scene1	immunecell_CD4_P06_scene1
O00418	20240301_OA1_ThNo_SA_N756_mDIAscar_W40_F-40_Evo12_8Th16ms_Ref10_lmd7wellE13_P31_scene1and2_CD4_evotipwellG8_immunecells_target8		immunecell	CD4	P31	scene1	immunecell_CD4_P31_scene1
O00418	20240301_OA1_ThNo_SA_N756_mDIAscar_W40_F-40_Evo12_8Th16ms_Ref10_lmd7wellE15_P50_scene1_CD45_evotipwellG12_immunecells_target8		immunecell	CD45	P50	scene1	immunecell_CD45_P50_scene1
O00418	20240301_OA1_ThNo_SA_N756_mDIAscar_W40_F-40_Evo12_8Th16ms_Ref10_lmd7wellE17_P25_scene2_CD45_evotipwellH6_immunecells_target8		immunecell	CD45	P25	scene2	immunecell_CD45_P25_scene2
O00418	20240301_OA1_ThNo_SA_N756_mDIAscar_W40_F-40_Evo12_8Th16ms_Ref10_lmd7wellE3_P09_scene1_CD8_evotipwellE2_immunecells_target8		immunecell	CD8	P09	scene1	immunecell_CD8_P09_scene1
O00418	20240301_OA1_ThNo_SA_N756_mDIAscar_W40_F-40_Evo12_8Th16ms_Ref10_lmd7wellE5_P37_scene2_CD8_evotipwellE8_immunecells_target8	11.8862	immunecell	CD8	P37	scene2	immunecell_CD8_P37_scene2
O00418	20240301_OA1_ThNo_SA_N756_mDIAscar_W40_F-40_Evo12_8Th16ms_Ref10_lmd7wellE7_P38_scene1_CD8_evotipwellF2_immunecells_target8		immunecell	CD8	P38	scene1	immunecell_CD8_P38_scene1
O00418	20240301_OA1_ThNo_SA_N756_mDIAscar_W40_F-40_Evo12_8Th16ms_Ref10_lmd7wellE9_P42_scene1and2_CD8_evotipwellF8_immunecells_target8	10.748	immunecell	CD8	P42	scene1	immunecell_CD8_P42_scene1
O00418	20240301_OA1_ThNo_SA_N756_mDIAscar_W40_F-40_Evo12_8Th16ms_Ref10_lmd7wellG11_P06_scene1and2_CD8_evotipwellG3_immunecells_target8	10.3893	immunecell	CD8	P06	scene1	immunecell_CD8_P06_scene1
O00418	20240301_OA1_ThNo_SA_N756_mDIAscar_W40_F-40_Evo12_8Th16ms_Ref10_lmd7wellG13_P31_scene1and2_CD8_evotipwellG9_immunecells_target8		immunecell	CD8	P31	scene1	immunecell_CD8_P31_scene1
O00418	20240301_OA1_ThNo_SA_N756_mDIAscar_W40_F-40_Evo12_8Th16ms_Ref10_lmd7wellG15_P24_scene1_CD45_evotipwellH1_immunecells_target8		immunecell	CD45	P24	scene1	immunecell_CD45_P24_scene1
O00418	20240301_OA1_ThNo_SA_N756_mDIAscar_W40_F-40_Evo12_8Th16ms_Ref10_lmd7wellG17_P51_scene1_CD45_evotipwellH7_immunecells_target8		immunecell	CD45	P51	scene1	immunecell_CD45_P51_scene1
O00418	20240301_OA1_ThNo_SA_N756_mDIAscar_W40_F-40_Evo12_8Th16ms_Ref10_lmd7wellG3_P09_scene1_CD163_evotipwellE3_immunecells_target8		immunecell	CD163	P09	scene1	immunecell_CD163_P09_scene1
O00418	20240301_OA1_ThNo_SA_N756_mDIAscar_W40_F-40_Evo12_8Th16ms_Ref10_lmd7wellG5_P37_scene2_CD163_evotipwellE9_immunecells_target8		immunecell	CD163	P37	scene2	immunecell_CD163_P37_scene2
O00418	20240301_OA1_ThNo_SA_N756_mDIAscar_W40_F-40_Evo12_8Th16ms_Ref10_lmd7wellG7_P38_scene1_CD163_evotipwellF3_immunecells_target8	11.7232	immunecell	CD163	P38	scene1	immunecell_CD163_P38_scene1
O00418	20240301_OA1_ThNo_SA_N756_mDIAscar_W40_F-40_Evo12_8Th16ms_Ref10_lmd7wellG9_P42_scene1_CD163_evotipwellF9_immunecells_target8		immunecell	CD163	P42	scene1	immunecell_CD163_P42_scene1
O00418	20240301_OA1_ThNo_SA_N756_mDIAscar_W40_F-40_Evo12_8Th16ms_Ref10_lmd7wellI11_P06_scene1_CD163_evotipwellG4_immunecells_target8		immunecell	CD163	P06	scene1	immunecell_CD163_P06_scene1
O00418	20240301_OA1_ThNo_SA_N756_mDIAscar_W40_F-40_Evo12_8Th16ms_Ref10_lmd7wellI13_P31_scene1and2_CD163_evotipwellG10_immunecells_target8	9.12205	immunecell	CD163	P31	scene1	immunecell_CD163_P31_scene1
O00418	20240301_OA1_ThNo_SA_N756_mDIAscar_W40_F-40_Evo12_8Th16ms_Ref10_lmd7wellI15_P24_scene2_CD45_evotipwellH2_immunecells_target8	9.56022	immunecell	CD45	P24	scene2	immunecell_CD45_P24_scene2
O00418	20240301_OA1_ThNo_SA_N756_mDIAscar_W40_F-40_Evo12_8Th16ms_Ref10_lmd7wellI17_P52_scene1_CD45_evotipwellH8_immunecells_target8		immunecell	CD45	P52	scene1	immunecell_CD45_P52_scene1
O00418	20240301_OA1_ThNo_SA_N756_mDIAscar_W40_F-40_Evo12_8Th16ms_Ref10_lmd7wellI3_P34_scene1_CD4_evotipwellE4_immunecells_target8		immunecell	CD4	P34	scene1	immunecell_CD4_P34_scene1
O00418	20240301_OA1_ThNo_SA_N756_mDIAscar_W40_F-40_Evo12_8Th16ms_Ref10_lmd7wellI5_P07_scene2_CD4_evotipwellE10_immunecells_target8		immunecell	CD4	P07	scene2	immunecell_CD4_P07_scene2
O00418	20240301_OA1_ThNo_SA_N756_mDIAscar_W40_F-40_Evo12_8Th16ms_Ref10_lmd7wellI7_P35_scene1and2_CD4_evotipwellF4_immunecells_target8		immunecell	CD4	P35	scene1	immunecell_CD4_P35_scene1
O00418	20240301_OA1_ThNo_SA_N756_mDIAscar_W40_F-40_Evo12_8Th16ms_Ref10_lmd7wellI9_P32_scene2_CD163_evotipwellF10_immunecells_target8		immunecell	CD163	P32	scene2	immunecell_CD163_P32_scene2
O00418	20240301_OA1_ThNo_SA_N756_mDIAscar_W40_F-40_Evo12_8Th16ms_Ref10_lmd7wellK15_P21_scene1_CD45_evotipwellH3_immunecells_target8		immunecell	CD45	P21	scene1	immunecell_CD45_P21_scene1
O00418	20240301_OA1_ThNo_SA_N756_mDIAscar_W40_F-40_Evo12_8Th16ms_Ref10_lmd7wellK3_P34_scene1_CD8_evotipwellE5_immunecells_target8		immunecell	CD8	P34	scene1	immunecell_CD8_P34_scene1
O00418	20240301_OA1_ThNo_SA_N756_mDIAscar_W40_F-40_Evo12_8Th16ms_Ref10_lmd7wellK5_P07_scene2_CD8_evotipwellE11_immunecells_target8	10.5581	immunecell	CD8	P07	scene2	immunecell_CD8_P07_scene2
O00418	20240301_OA1_ThNo_SA_N756_mDIAscar_W40_F-40_Evo12_8Th16ms_Ref10_lmd7wellK7_P35_scene1and2_CD8_evotipwellF5_immunecells_target8		immunecell	CD8	P35	scene1	immunecell_CD8_P35_scene1
O00418	20240301_OA1_ThNo_SA_N756_mDIAscar_W40_F-40_Evo12_8Th16ms_Ref10_lmd7wellK9_P41_scene1_CD4_evotipwellF11_immunecells_target8		immunecell	CD4	P41	scene1	immunecell_CD4_P41_scene1
O00418	20240301_OA1_ThNo_SA_N756_mDIAscar_W40_F-40_Evo12_8Th16ms_Ref10_lmd7wellM3_P34_scene1_CD163_evotipwellE6_immunecells_target8		immunecell	CD163	P34	scene1	immunecell_CD163_P34_scene1
O00418	20240301_OA1_ThNo_SA_N756_mDIAscar_W40_F-40_Evo12_8Th16ms_Ref10_lmd7wellM5_P07_scene2_CD163_evotipwellE12_immunecells_target8		immunecell	CD163	P07	scene2	immunecell_CD163_P07_scene2
O00418	20240301_OA1_ThNo_SA_N756_mDIAscar_W40_F-40_Evo12_8Th16ms_Ref10_lmd7wellM7_P35_scene1_CD163_evotipwellF6_immunecells_target8		immunecell	CD163	P35	scene1	immunecell_CD163_P35_scene1
O00418	20240301_OA1_ThNo_SA_N756_mDIAscar_W40_F-40_Evo12_8Th16ms_Ref10_lmd7wellM9_P41_scene1_CD8_evotipwellF12_immunecells_target8		immunecell	CD8	P41	scene1	immunecell_CD8_P41_scene1
O43304	20240301_OA1_ThNo_SA_N756_mDIAscar_W40_F-40_Evo12_8Th16ms_Ref10_lmd7wellC11_P41_scene1_CD163_evotipwellG1_immunecells_target8	15.2531	immunecell	CD163	P41	scene1	immunecell_CD163_P41_scene1
O43304	20240301_OA1_ThNo_SA_N756_mDIAscar_W40_F-40_Evo12_8Th16ms_Ref10_lmd7wellC13_P40_scene1_CD163_evotipwellG7_immunecells_target8		immunecell	CD163	P40	scene1	immunecell_CD163_P40_scene1
O43304	20240301_OA1_ThNo_SA_N756_mDIAscar_W40_F-40_Evo12_8Th16ms_Ref10_lmd7wellC15_P22_scene1_CD45_evotipwellG11_immunecells_target8		immunecell	CD45	P22	scene1	immunecell_CD45_P22_scene1
O43304	20240301_OA1_ThNo_SA_N756_mDIAscar_W40_F-40_Evo12_8Th16ms_Ref10_lmd7wellC17_P25_scene1_CD45_evotipwellH5_immunecells_target8		immunecell	CD45	P25	scene1	immunecell_CD45_P25_scene1
O43304	20240301_OA1_ThNo_SA_N756_mDIAscar_W40_F-40_Evo12_8Th16ms_Ref10_lmd7wellC3_P09_scene1and3_CD4_evotipwellE1_immunecells_target8		immunecell	CD4	P09	scene1	immunecell_CD4_P09_scene1
O43304	20240301_OA1_ThNo_SA_N756_mDIAscar_W40_F-40_Evo12_8Th16ms_Ref10_lmd7wellC5_P37_scene2_CD4_evotipwellE7_immunecells_target8		immunecell	CD4	P37	scene2	immunecell_CD4_P37_scene2
O43304	20240301_OA1_ThNo_SA_N756_mDIAscar_W40_F-40_Evo12_8Th16ms_Ref10_lmd7wellC7_P38_scene1_CD4_evotipwellF1_immunecells_target8		immunecell	CD4	P38	scene1	immunecell_CD4_P38_scene1
O43304	20240301_OA1_ThNo_SA_N756_mDIAscar_W40_F-40_Evo12_8Th16ms_Ref10_lmd7wellC9_P42_scene1_CD4_evotipwellF7_immunecells_target8		immunecell	CD4	P42	scene1	immunecell_CD4_P42_scene1
O43304	20240301_OA1_ThNo_SA_N756_mDIAscar_W40_F-40_Evo12_8Th16ms_Ref10_lmd7wellE11_P06_scene1and2_CD4_evotipwellG2_immunecells_target8		immunecell	CD4	P06	scene1	immunecell_CD4_P06_scene1
O43304	20240301_OA1_ThNo_SA_N756_mDIAscar_W40_F-40_Evo12_8Th16ms_Ref10_lmd7wellE13_P31_scene1and2_CD4_evotipwellG8_immunecells_target8		immunecell	CD4	P31	scene1	immunecell_CD4_P31_scene1
O43304	20240301_OA1_ThNo_SA_N756_mDIAscar_W40_F-40_Evo12_8Th16ms_Ref10_lmd7wellE15_P50_scene1_CD45_evotipwellG12_immunecells_target8		immunecell	CD45	P50	scene1	immunecell_CD45_P50_scene1
O43304	20240301_OA1_ThNo_SA_N756_mDIAscar_W40_F-40_Evo12_8Th16ms_Ref10_lmd7wellE17_P25_scene2_CD45_evotipwellH6_immunecells_target8		immunecell	CD45	P25	scene2	immunecell_CD45_P25_scene2
O43304	20240301_OA1_ThNo_SA_N756_mDIAscar_W40_F-40_Evo12_8Th16ms_Ref10_lmd7wellE3_P09_scene1_CD8_evotipwellE2_immunecells_target8		immunecell	CD8	P09	scene1	immunecell_CD8_P09_scene1
O43304	20240301_OA1_ThNo_SA_N756_mDIAscar_W40_F-40_Evo12_8Th16ms_Ref10_lmd7wellE5_P37_scene2_CD8_evotipwellE8_immunecells_target8		immunecell	CD8	P37	scene2	immunecell_CD8_P37_scene2
O43304	20240301_OA1_ThNo_SA_N756_mDIAscar_W40_F-40_Evo12_8Th16ms_Ref10_lmd7wellE7_P38_scene1_CD8_evotipwellF2_immunecells_target8		immunecell	CD8	P38	scene1	immunecell_CD8_P38_scene1
O43304	20240301_OA1_ThNo_SA_N756_mDIAscar_W40_F-40_Evo12_8Th16ms_Ref10_lmd7wellE9_P42_scene1and2_CD8_evotipwellF8_immunecells_target8		immunecell	CD8	P42	scene1	immunecell_CD8_P42_scene1
O43304	20240301_OA1_ThNo_SA_N756_mDIAscar_W40_F-40_Evo12_8Th16ms_Ref10_lmd7wellG11_P06_scene1and2_CD8_evotipwellG3_immunecells_target8		immunecell	CD8	P06	scene1	immunecell_CD8_P06_scene1
O43304	20240301_OA1_ThNo_SA_N756_mDIAscar_W40_F-40_Evo12_8Th16ms_Ref10_lmd7wellG13_P31_scene1and2_CD8_evotipwellG9_immunecells_target8		immunecell	CD8	P31	scene1	immunecell_CD8_P31_scene1
O43304	20240301_OA1_ThNo_SA_N756_mDIAscar_W40_F-40_Evo12_8Th16ms_Ref10_lmd7wellG15_P24_scene1_CD45_evotipwellH1_immunecells_target8		immunecell	CD45	P24	scene1	immunecell_CD45_P24_scene1
O43304	20240301_OA1_ThNo_SA_N756_mDIAscar_W40_F-40_Evo12_8Th16ms_Ref10_lmd7wellG17_P51_scene1_CD45_evotipwellH7_immunecells_target8		immunecell	CD45	P51	scene1	immunecell_CD45_P51_scene1
O43304	20240301_OA1_ThNo_SA_N756_mDIAscar_W40_F-40_Evo12_8Th16ms_Ref10_lmd7wellG3_P09_scene1_CD163_evotipwellE3_immunecells_target8		immunecell	CD163	P09	scene1	immunecell_CD163_P09_scene1
O43304	20240301_OA1_ThNo_SA_N756_mDIAscar_W40_F-40_Evo12_8Th16ms_Ref10_lmd7wellG5_P37_scene2_CD163_evotipwellE9_immunecells_target8		immunecell	CD163	P37	scene2	immunecell_CD163_P37_scene2
O43304	20240301_OA1_ThNo_SA_N756_mDIAscar_W40_F-40_Evo12_8Th16ms_Ref10_lmd7wellG7_P38_scene1_CD163_evotipwellF3_immunecells_target8		immunecell	CD163	P38	scene1	immunecell_CD163_P38_scene1
O43304	20240301_OA1_ThNo_SA_N756_mDIAscar_W40_F-40_Evo12_8Th16ms_Ref10_lmd7wellG9_P42_scene1_CD163_evotipwellF9_immunecells_target8		immunecell	CD163	P42	scene1	immunecell_CD163_P42_scene1
O43304	20240301_OA1_ThNo_SA_N756_mDIAscar_W40_F-40_Evo12_8Th16ms_Ref10_lmd7wellI11_P06_scene1_CD163_evotipwellG4_immunecells_target8		immunecell	CD163	P06	scene1	immunecell_CD163_P06_scene1
O43304	20240301_OA1_ThNo_SA_N756_mDIAscar_W40_F-40_Evo12_8Th16ms_Ref10_lmd7wellI13_P31_scene1and2_CD163_evotipwellG10_immunecells_target8		immunecell	CD163	P31	scene1	immunecell_CD163_P31_scene1
O43304	20240301_OA1_ThNo_SA_N756_mDIAscar_W40_F-40_Evo12_8Th16ms_Ref10_lmd7wellI15_P24_scene2_CD45_evotipwellH2_immunecells_target8		immunecell	CD45	P24	scene2	immunecell_CD45_P24_scene2
O43304	20240301_OA1_ThNo_SA_N756_mDIAscar_W40_F-40_Evo12_8Th16ms_Ref10_lmd7wellI17_P52_scene1_CD45_evotipwellH8_immunecells_target8	15.3691	immunecell	CD45	P52	scene1	immunecell_CD45_P52_scene1
O43304	20240301_OA1_ThNo_SA_N756_mDIAscar_W40_F-40_Evo12_8Th16ms_Ref10_lmd7wellI3_P34_scene1_CD4_evotipwellE4_immunecells_target8		immunecell	CD4	P34	scene1	immunecell_CD4_P34_scene1
O43304	20240301_OA1_ThNo_SA_N756_mDIAscar_W40_F-40_Evo12_8Th16ms_Ref10_lmd7wellI5_P07_scene2_CD4_evotipwellE10_immunecells_target8		immunecell	CD4	P07	scene2	immunecell_CD4_P07_scene2
O43304	20240301_OA1_ThNo_SA_N756_mDIAscar_W40_F-40_Evo12_8Th16ms_Ref10_lmd7wellI7_P35_scene1and2_CD4_evotipwellF4_immunecells_target8		immunecell	CD4	P35	scene1	immunecell_CD4_P35_scene1
O43304	20240301_OA1_ThNo_SA_N756_mDIAscar_W40_F-40_Evo12_8Th16ms_Ref10_lmd7wellI9_P32_scene2_CD163_evotipwellF10_immunecells_target8		immunecell	CD163	P32	scene2	immunecell_CD163_P32_scene2
O43304	20240301_OA1_ThNo_SA_N756_mDIAscar_W40_F-40_Evo12_8Th16ms_Ref10_lmd7wellK15_P21_scene1_CD45_evotipwellH3_immunecells_target8		immunecell	CD45	P21	scene1	immunecell_CD45_P21_scene1
O43304	20240301_OA1_ThNo_SA_N756_mDIAscar_W40_F-40_Evo12_8Th16ms_Ref10_lmd7wellK3_P34_scene1_CD8_evotipwellE5_immunecells_target8		immunecell	CD8	P34	scene1	immunecell_CD8_P34_scene1
O43304	20240301_OA1_ThNo_SA_N756_mDIAscar_W40_F-40_Evo12_8Th16ms_Ref10_lmd7wellK5_P07_scene2_CD8_evotipwellE11_immunecells_target8		immunecell	CD8	P07	scene2	immunecell_CD8_P07_scene2
O43304	20240301_OA1_ThNo_SA_N756_mDIAscar_W40_F-40_Evo12_8Th16ms_Ref10_lmd7wellK7_P35_scene1and2_CD8_evotipwellF5_immunecells_target8		immunecell	CD8	P35	scene1	immunecell_CD8_P35_scene1
O43304	20240301_OA1_ThNo_SA_N756_mDIAscar_W40_F-40_Evo12_8Th16ms_Ref10_lmd7wellK9_P41_scene1_CD4_evotipwellF11_immunecells_target8		immunecell	CD4	P41	scene1	immunecell_CD4_P41_scene1
O43304	20240301_OA1_ThNo_SA_N756_mDIAscar_W40_F-40_Evo12_8Th16ms_Ref10_lmd7wellM3_P34_scene1_CD163_evotipwellE6_immunecells_target8		immunecell	CD163	P34	scene1	immunecell_CD163_P34_scene1
O43304	20240301_OA1_ThNo_SA_N756_mDIAscar_W40_F-40_Evo12_8Th16ms_Ref10_lmd7wellM5_P07_scene2_CD163_evotipwellE12_immunecells_target8		immunecell	CD163	P07	scene2	immunecell_CD163_P07_scene2
O43304	20240301_OA1_ThNo_SA_N756_mDIAscar_W40_F-40_Evo12_8Th16ms_Ref10_lmd7wellM7_P35_scene1_CD163_evotipwellF6_immunecells_target8		immunecell	CD163	P35	scene1	immunecell_CD163_P35_scene1
O43304	20240301_OA1_ThNo_SA_N756_mDIAscar_W40_F-40_Evo12_8Th16ms_Ref10_lmd7wellM9_P41_scene1_CD8_evotipwellF12_immunecells_target8		immunecell	CD8	P41	scene1	immunecell_CD8_P41_scene1
O43815	20240301_OA1_ThNo_SA_N756_mDIAscar_W40_F-40_Evo12_8Th16ms_Ref10_lmd7wellC11_P41_scene1_CD163_evotipwellG1_immunecells_target8	11.6967	immunecell	CD163	P41	scene1	immunecell_CD163_P41_scene1
O43815	20240301_OA1_ThNo_SA_N756_mDIAscar_W40_F-40_Evo12_8Th16ms_Ref10_lmd7wellC13_P40_scene1_CD163_evotipwellG7_immunecells_target8	11.2269	immunecell	CD163	P40	scene1	immunecell_CD163_P40_scene1
O43815	20240301_OA1_ThNo_SA_N756_mDIAscar_W40_F-40_Evo12_8Th16ms_Ref10_lmd7wellC15_P22_scene1_CD45_evotipwellG11_immunecells_target8	12.9229	immunecell	CD45	P22	scene1	immunecell_CD45_P22_scene1
O43815	20240301_OA1_ThNo_SA_N756_mDIAscar_W40_F-40_Evo12_8Th16ms_Ref10_lmd7wellC17_P25_scene1_CD45_evotipwellH5_immunecells_target8	11.9493	immunecell	CD45	P25	scene1	immunecell_CD45_P25_scene1
O43815	20240301_OA1_ThNo_SA_N756_mDIAscar_W40_F-40_Evo12_8Th16ms_Ref10_lmd7wellC3_P09_scene1and3_CD4_evotipwellE1_immunecells_target8	11.7161	immunecell	CD4	P09	scene1	immunecell_CD4_P09_scene1
O43815	20240301_OA1_ThNo_SA_N756_mDIAscar_W40_F-40_Evo12_8Th16ms_Ref10_lmd7wellC5_P37_scene2_CD4_evotipwellE7_immunecells_target8	11.6125	immunecell	CD4	P37	scene2	immunecell_CD4_P37_scene2
O43815	20240301_OA1_ThNo_SA_N756_mDIAscar_W40_F-40_Evo12_8Th16ms_Ref10_lmd7wellC7_P38_scene1_CD4_evotipwellF1_immunecells_target8		immunecell	CD4	P38	scene1	immunecell_CD4_P38_scene1
O43815	20240301_OA1_ThNo_SA_N756_mDIAscar_W40_F-40_Evo12_8Th16ms_Ref10_lmd7wellC9_P42_scene1_CD4_evotipwellF7_immunecells_target8		immunecell	CD4	P42	scene1	immunecell_CD4_P42_scene1
O43815	20240301_OA1_ThNo_SA_N756_mDIAscar_W40_F-40_Evo12_8Th16ms_Ref10_lmd7wellE11_P06_scene1and2_CD4_evotipwellG2_immunecells_target8	11.4321	immunecell	CD4	P06	scene1	immunecell_CD4_P06_scene1
O43815	20240301_OA1_ThNo_SA_N756_mDIAscar_W40_F-40_Evo12_8Th16ms_Ref10_lmd7wellE13_P31_scene1and2_CD4_evotipwellG8_immunecells_target8		immunecell	CD4	P31	scene1	immunecell_CD4_P31_scene1
O43815	20240301_OA1_ThNo_SA_N756_mDIAscar_W40_F-40_Evo12_8Th16ms_Ref10_lmd7wellE15_P50_scene1_CD45_evotipwellG12_immunecells_target8	11.6028	immunecell	CD45	P50	scene1	immunecell_CD45_P50_scene1
O43815	20240301_OA1_ThNo_SA_N756_mDIAscar_W40_F-40_Evo12_8Th16ms_Ref10_lmd7wellE17_P25_scene2_CD45_evotipwellH6_immunecells_target8	11.6539	immunecell	CD45	P25	scene2	immunecell_CD45_P25_scene2
O43815	20240301_OA1_ThNo_SA_N756_mDIAscar_W40_F-40_Evo12_8Th16ms_Ref10_lmd7wellE3_P09_scene1_CD8_evotipwellE2_immunecells_target8	12.7112	immunecell	CD8	P09	scene1	immunecell_CD8_P09_scene1
O43815	20240301_OA1_ThNo_SA_N756_mDIAscar_W40_F-40_Evo12_8Th16ms_Ref10_lmd7wellE5_P37_scene2_CD8_evotipwellE8_immunecells_target8	12.1357	immunecell	CD8	P37	scene2	immunecell_CD8_P37_scene2
O43815	20240301_OA1_ThNo_SA_N756_mDIAscar_W40_F-40_Evo12_8Th16ms_Ref10_lmd7wellE7_P38_scene1_CD8_evotipwellF2_immunecells_target8	11.8963	immunecell	CD8	P38	scene1	immunecell_CD8_P38_scene1
O43815	20240301_OA1_ThNo_SA_N756_mDIAscar_W40_F-40_Evo12_8Th16ms_Ref10_lmd7wellE9_P42_scene1and2_CD8_evotipwellF8_immunecells_target8		immunecell	CD8	P42	scene1	immunecell_CD8_P42_scene1
O43815	20240301_OA1_ThNo_SA_N756_mDIAscar_W40_F-40_Evo12_8Th16ms_Ref10_lmd7wellG11_P06_scene1and2_CD8_evotipwellG3_immunecells_target8	11.8775	immunecell	CD8	P06	scene1	immunecell_CD8_P06_scene1
O43815	20240301_OA1_ThNo_SA_N756_mDIAscar_W40_F-40_Evo12_8Th16ms_Ref10_lmd7wellG13_P31_scene1and2_CD8_evotipwellG9_immunecells_target8	12.8174	immunecell	CD8	P31	scene1	immunecell_CD8_P31_scene1
O43815	20240301_OA1_ThNo_SA_N756_mDIAscar_W40_F-40_Evo12_8Th16ms_Ref10_lmd7wellG15_P24_scene1_CD45_evotipwellH1_immunecells_target8	12.3222	immunecell	CD45	P24	scene1	immunecell_CD45_P24_scene1
O43815	20240301_OA1_ThNo_SA_N756_mDIAscar_W40_F-40_Evo12_8Th16ms_Ref10_lmd7wellG17_P51_scene1_CD45_evotipwellH7_immunecells_target8		immunecell	CD45	P51	scene1	immunecell_CD45_P51_scene1
O43815	20240301_OA1_ThNo_SA_N756_mDIAscar_W40_F-40_Evo12_8Th16ms_Ref10_lmd7wellG3_P09_scene1_CD163_evotipwellE3_immunecells_target8	13.2089	immunecell	CD163	P09	scene1	immunecell_CD163_P09_scene1
O43815	20240301_OA1_ThNo_SA_N756_mDIAscar_W40_F-40_Evo12_8Th16ms_Ref10_lmd7wellG5_P37_scene2_CD163_evotipwellE9_immunecells_target8	12.5418	immunecell	CD163	P37	scene2	immunecell_CD163_P37_scene2
O43815	20240301_OA1_ThNo_SA_N756_mDIAscar_W40_F-40_Evo12_8Th16ms_Ref10_lmd7wellG7_P38_scene1_CD163_evotipwellF3_immunecells_target8	11.895	immunecell	CD163	P38	scene1	immunecell_CD163_P38_scene1
O43815	20240301_OA1_ThNo_SA_N756_mDIAscar_W40_F-40_Evo12_8Th16ms_Ref10_lmd7wellG9_P42_scene1_CD163_evotipwellF9_immunecells_target8	11.6193	immunecell	CD163	P42	scene1	immunecell_CD163_P42_scene1
O43815	20240301_OA1_ThNo_SA_N756_mDIAscar_W40_F-40_Evo12_8Th16ms_Ref10_lmd7wellI11_P06_scene1_CD163_evotipwellG4_immunecells_target8		immunecell	CD163	P06	scene1	immunecell_CD163_P06_scene1
O43815	20240301_OA1_ThNo_SA_N756_mDIAscar_W40_F-40_Evo12_8Th16ms_Ref10_lmd7wellI13_P31_scene1and2_CD163_evotipwellG10_immunecells_target8		immunecell	CD163	P31	scene1	immunecell_CD163_P31_scene1
O43815	20240301_OA1_ThNo_SA_N756_mDIAscar_W40_F-40_Evo12_8Th16ms_Ref10_lmd7wellI15_P24_scene2_CD45_evotipwellH2_immunecells_target8	12.4981	immunecell	CD45	P24	scene2	immunecell_CD45_P24_scene2
O43815	20240301_OA1_ThNo_SA_N756_mDIAscar_W40_F-40_Evo12_8Th16ms_Ref10_lmd7wellI17_P52_scene1_CD45_evotipwellH8_immunecells_target8	11.9003	immunecell	CD45	P52	scene1	immunecell_CD45_P52_scene1
O43815	20240301_OA1_ThNo_SA_N756_mDIAscar_W40_F-40_Evo12_8Th16ms_Ref10_lmd7wellI3_P34_scene1_CD4_evotipwellE4_immunecells_target8		immunecell	CD4	P34	scene1	immunecell_CD4_P34_scene1
O43815	20240301_OA1_ThNo_SA_N756_mDIAscar_W40_F-40_Evo12_8Th16ms_Ref10_lmd7wellI5_P07_scene2_CD4_evotipwellE10_immunecells_target8	11.039	immunecell	CD4	P07	scene2	immunecell_CD4_P07_scene2
O43815	20240301_OA1_ThNo_SA_N756_mDIAscar_W40_F-40_Evo12_8Th16ms_Ref10_lmd7wellI7_P35_scene1and2_CD4_evotipwellF4_immunecells_target8		immunecell	CD4	P35	scene1	immunecell_CD4_P35_scene1
O43815	20240301_OA1_ThNo_SA_N756_mDIAscar_W40_F-40_Evo12_8Th16ms_Ref10_lmd7wellI9_P32_scene2_CD163_evotipwellF10_immunecells_target8	13.0664	immunecell	CD163	P32	scene2	immunecell_CD163_P32_scene2
O43815	20240301_OA1_ThNo_SA_N756_mDIAscar_W40_F-40_Evo12_8Th16ms_Ref10_lmd7wellK15_P21_scene1_CD45_evotipwellH3_immunecells_target8		immunecell	CD45	P21	scene1	immunecell_CD45_P21_scene1
O43815	20240301_OA1_ThNo_SA_N756_mDIAscar_W40_F-40_Evo12_8Th16ms_Ref10_lmd7wellK3_P34_scene1_CD8_evotipwellE5_immunecells_target8		immunecell	CD8	P34	scene1	immunecell_CD8_P34_scene1
O43815	20240301_OA1_ThNo_SA_N756_mDIAscar_W40_F-40_Evo12_8Th16ms_Ref10_lmd7wellK5_P07_scene2_CD8_evotipwellE11_immunecells_target8	13.2861	immunecell	CD8	P07	scene2	immunecell_CD8_P07_scene2
O43815	20240301_OA1_ThNo_SA_N756_mDIAscar_W40_F-40_Evo12_8Th16ms_Ref10_lmd7wellK7_P35_scene1and2_CD8_evotipwellF5_immunecells_target8	11.5453	immunecell	CD8	P35	scene1	immunecell_CD8_P35_scene1
O43815	20240301_OA1_ThNo_SA_N756_mDIAscar_W40_F-40_Evo12_8Th16ms_Ref10_lmd7wellK9_P41_scene1_CD4_evotipwellF11_immunecells_target8	12.2081	immunecell	CD4	P41	scene1	immunecell_CD4_P41_scene1
O43815	20240301_OA1_ThNo_SA_N756_mDIAscar_W40_F-40_Evo12_8Th16ms_Ref10_lmd7wellM3_P34_scene1_CD163_evotipwellE6_immunecells_target8	11.1348	immunecell	CD163	P34	scene1	immunecell_CD163_P34_scene1
O43815	20240301_OA1_ThNo_SA_N756_mDIAscar_W40_F-40_Evo12_8Th16ms_Ref10_lmd7wellM5_P07_scene2_CD163_evotipwellE12_immunecells_target8		immunecell	CD163	P07	scene2	immunecell_CD163_P07_scene2
O43815	20240301_OA1_ThNo_SA_N756_mDIAscar_W40_F-40_Evo12_8Th16ms_Ref10_lmd7wellM7_P35_scene1_CD163_evotipwellF6_immunecells_target8	12.1864	immunecell	CD163	P35	scene1	immunecell_CD163_P35_scene1
O43815	20240301_OA1_ThNo_SA_N756_mDIAscar_W40_F-40_Evo12_8Th16ms_Ref10_lmd7wellM9_P41_scene1_CD8_evotipwellF12_immunecells_target8	12.0875	immunecell	CD8	P41	scene1	immunecell_CD8_P41_scene1
O43847	20240301_OA1_ThNo_SA_N756_mDIAscar_W40_F-40_Evo12_8Th16ms_Ref10_lmd7wellC11_P41_scene1_CD163_evotipwellG1_immunecells_target8	10.9024	immunecell	CD163	P41	scene1	immunecell_CD163_P41_scene1
O43847	20240301_OA1_ThNo_SA_N756_mDIAscar_W40_F-40_Evo12_8Th16ms_Ref10_lmd7wellC13_P40_scene1_CD163_evotipwellG7_immunecells_target8	11.7151	immunecell	CD163	P40	scene1	immunecell_CD163_P40_scene1
O43847	20240301_OA1_ThNo_SA_N756_mDIAscar_W40_F-40_Evo12_8Th16ms_Ref10_lmd7wellC15_P22_scene1_CD45_evotipwellG11_immunecells_target8	11.3255	immunecell	CD45	P22	scene1	immunecell_CD45_P22_scene1
O43847	20240301_OA1_ThNo_SA_N756_mDIAscar_W40_F-40_Evo12_8Th16ms_Ref10_lmd7wellC17_P25_scene1_CD45_evotipwellH5_immunecells_target8	10.4674	immunecell	CD45	P25	scene1	immunecell_CD45_P25_scene1
O43847	20240301_OA1_ThNo_SA_N756_mDIAscar_W40_F-40_Evo12_8Th16ms_Ref10_lmd7wellC3_P09_scene1and3_CD4_evotipwellE1_immunecells_target8		immunecell	CD4	P09	scene1	immunecell_CD4_P09_scene1
O43847	20240301_OA1_ThNo_SA_N756_mDIAscar_W40_F-40_Evo12_8Th16ms_Ref10_lmd7wellC5_P37_scene2_CD4_evotipwellE7_immunecells_target8	11.187	immunecell	CD4	P37	scene2	immunecell_CD4_P37_scene2
O43847	20240301_OA1_ThNo_SA_N756_mDIAscar_W40_F-40_Evo12_8Th16ms_Ref10_lmd7wellC7_P38_scene1_CD4_evotipwellF1_immunecells_target8		immunecell	CD4	P38	scene1	immunecell_CD4_P38_scene1
O43847	20240301_OA1_ThNo_SA_N756_mDIAscar_W40_F-40_Evo12_8Th16ms_Ref10_lmd7wellC9_P42_scene1_CD4_evotipwellF7_immunecells_target8		immunecell	CD4	P42	scene1	immunecell_CD4_P42_scene1
O43847	20240301_OA1_ThNo_SA_N756_mDIAscar_W40_F-40_Evo12_8Th16ms_Ref10_lmd7wellE11_P06_scene1and2_CD4_evotipwellG2_immunecells_target8		immunecell	CD4	P06	scene1	immunecell_CD4_P06_scene1
O43847	20240301_OA1_ThNo_SA_N756_mDIAscar_W40_F-40_Evo12_8Th16ms_Ref10_lmd7wellE13_P31_scene1and2_CD4_evotipwellG8_immunecells_target8		immunecell	CD4	P31	scene1	immunecell_CD4_P31_scene1
O43847	20240301_OA1_ThNo_SA_N756_mDIAscar_W40_F-40_Evo12_8Th16ms_Ref10_lmd7wellE15_P50_scene1_CD45_evotipwellG12_immunecells_target8	11.7767	immunecell	CD45	P50	scene1	immunecell_CD45_P50_scene1
O43847	20240301_OA1_ThNo_SA_N756_mDIAscar_W40_F-40_Evo12_8Th16ms_Ref10_lmd7wellE17_P25_scene2_CD45_evotipwellH6_immunecells_target8		immunecell	CD45	P25	scene2	immunecell_CD45_P25_scene2
O43847	20240301_OA1_ThNo_SA_N756_mDIAscar_W40_F-40_Evo12_8Th16ms_Ref10_lmd7wellE3_P09_scene1_CD8_evotipwellE2_immunecells_target8	10.1295	immunecell	CD8	P09	scene1	immunecell_CD8_P09_scene1
O43847	20240301_OA1_ThNo_SA_N756_mDIAscar_W40_F-40_Evo12_8Th16ms_Ref10_lmd7wellE5_P37_scene2_CD8_evotipwellE8_immunecells_target8	11.4707	immunecell	CD8	P37	scene2	immunecell_CD8_P37_scene2
O43847	20240301_OA1_ThNo_SA_N756_mDIAscar_W40_F-40_Evo12_8Th16ms_Ref10_lmd7wellE7_P38_scene1_CD8_evotipwellF2_immunecells_target8		immunecell	CD8	P38	scene1	immunecell_CD8_P38_scene1
O43847	20240301_OA1_ThNo_SA_N756_mDIAscar_W40_F-40_Evo12_8Th16ms_Ref10_lmd7wellE9_P42_scene1and2_CD8_evotipwellF8_immunecells_target8	11.142	immunecell	CD8	P42	scene1	immunecell_CD8_P42_scene1
O43847	20240301_OA1_ThNo_SA_N756_mDIAscar_W40_F-40_Evo12_8Th16ms_Ref10_lmd7wellG11_P06_scene1and2_CD8_evotipwellG3_immunecells_target8	11.161	immunecell	CD8	P06	scene1	immunecell_CD8_P06_scene1
O43847	20240301_OA1_ThNo_SA_N756_mDIAscar_W40_F-40_Evo12_8Th16ms_Ref10_lmd7wellG13_P31_scene1and2_CD8_evotipwellG9_immunecells_target8		immunecell	CD8	P31	scene1	immunecell_CD8_P31_scene1
O43847	20240301_OA1_ThNo_SA_N756_mDIAscar_W40_F-40_Evo12_8Th16ms_Ref10_lmd7wellG15_P24_scene1_CD45_evotipwellH1_immunecells_target8		immunecell	CD45	P24	scene1	immunecell_CD45_P24_scene1
O43847	20240301_OA1_ThNo_SA_N756_mDIAscar_W40_F-40_Evo12_8Th16ms_Ref10_lmd7wellG17_P51_scene1_CD45_evotipwellH7_immunecells_target8		immunecell	CD45	P51	scene1	immunecell_CD45_P51_scene1
O43847	20240301_OA1_ThNo_SA_N756_mDIAscar_W40_F-40_Evo12_8Th16ms_Ref10_lmd7wellG3_P09_scene1_CD163_evotipwellE3_immunecells_target8	11.9238	immunecell	CD163	P09	scene1	immunecell_CD163_P09_scene1
O43847	20240301_OA1_ThNo_SA_N756_mDIAscar_W40_F-40_Evo12_8Th16ms_Ref10_lmd7wellG5_P37_scene2_CD163_evotipwellE9_immunecells_target8	11.8869	immunecell	CD163	P37	scene2	immunecell_CD163_P37_scene2
O43847	20240301_OA1_ThNo_SA_N756_mDIAscar_W40_F-40_Evo12_8Th16ms_Ref10_lmd7wellG7_P38_scene1_CD163_evotipwellF3_immunecells_target8	11.4196	immunecell	CD163	P38	scene1	immunecell_CD163_P38_scene1
O43847	20240301_OA1_ThNo_SA_N756_mDIAscar_W40_F-40_Evo12_8Th16ms_Ref10_lmd7wellG9_P42_scene1_CD163_evotipwellF9_immunecells_target8	12.4576	immunecell	CD163	P42	scene1	immunecell_CD163_P42_scene1
O43847	20240301_OA1_ThNo_SA_N756_mDIAscar_W40_F-40_Evo12_8Th16ms_Ref10_lmd7wellI11_P06_scene1_CD163_evotipwellG4_immunecells_target8	12.3104	immunecell	CD163	P06	scene1	immunecell_CD163_P06_scene1
O43847	20240301_OA1_ThNo_SA_N756_mDIAscar_W40_F-40_Evo12_8Th16ms_Ref10_lmd7wellI13_P31_scene1and2_CD163_evotipwellG10_immunecells_target8	11.6059	immunecell	CD163	P31	scene1	immunecell_CD163_P31_scene1
O43847	20240301_OA1_ThNo_SA_N756_mDIAscar_W40_F-40_Evo12_8Th16ms_Ref10_lmd7wellI15_P24_scene2_CD45_evotipwellH2_immunecells_target8	11.4386	immunecell	CD45	P24	scene2	immunecell_CD45_P24_scene2
O43847	20240301_OA1_ThNo_SA_N756_mDIAscar_W40_F-40_Evo12_8Th16ms_Ref10_lmd7wellI17_P52_scene1_CD45_evotipwellH8_immunecells_target8	10.8188	immunecell	CD45	P52	scene1	immunecell_CD45_P52_scene1
O43847	20240301_OA1_ThNo_SA_N756_mDIAscar_W40_F-40_Evo12_8Th16ms_Ref10_lmd7wellI3_P34_scene1_CD4_evotipwellE4_immunecells_target8	11.9508	immunecell	CD4	P34	scene1	immunecell_CD4_P34_scene1
O43847	20240301_OA1_ThNo_SA_N756_mDIAscar_W40_F-40_Evo12_8Th16ms_Ref10_lmd7wellI5_P07_scene2_CD4_evotipwellE10_immunecells_target8		immunecell	CD4	P07	scene2	immunecell_CD4_P07_scene2
O43847	20240301_OA1_ThNo_SA_N756_mDIAscar_W40_F-40_Evo12_8Th16ms_Ref10_lmd7wellI7_P35_scene1and2_CD4_evotipwellF4_immunecells_target8		immunecell	CD4	P35	scene1	immunecell_CD4_P35_scene1
O43847	20240301_OA1_ThNo_SA_N756_mDIAscar_W40_F-40_Evo12_8Th16ms_Ref10_lmd7wellI9_P32_scene2_CD163_evotipwellF10_immunecells_target8	10.6294	immunecell	CD163	P32	scene2	immunecell_CD163_P32_scene2
O43847	20240301_OA1_ThNo_SA_N756_mDIAscar_W40_F-40_Evo12_8Th16ms_Ref10_lmd7wellK15_P21_scene1_CD45_evotipwellH3_immunecells_target8		immunecell	CD45	P21	scene1	immunecell_CD45_P21_scene1
O43847	20240301_OA1_ThNo_SA_N756_mDIAscar_W40_F-40_Evo12_8Th16ms_Ref10_lmd7wellK3_P34_scene1_CD8_evotipwellE5_immunecells_target8		immunecell	CD8	P34	scene1	immunecell_CD8_P34_scene1
O43847	20240301_OA1_ThNo_SA_N756_mDIAscar_W40_F-40_Evo12_8Th16ms_Ref10_lmd7wellK5_P07_scene2_CD8_evotipwellE11_immunecells_target8	11.6195	immunecell	CD8	P07	scene2	immunecell_CD8_P07_scene2
O43847	20240301_OA1_ThNo_SA_N756_mDIAscar_W40_F-40_Evo12_8Th16ms_Ref10_lmd7wellK7_P35_scene1and2_CD8_evotipwellF5_immunecells_target8	10.9365	immunecell	CD8	P35	scene1	immunecell_CD8_P35_scene1
O43847	20240301_OA1_ThNo_SA_N756_mDIAscar_W40_F-40_Evo12_8Th16ms_Ref10_lmd7wellK9_P41_scene1_CD4_evotipwellF11_immunecells_target8	11.6489	immunecell	CD4	P41	scene1	immunecell_CD4_P41_scene1
O43847	20240301_OA1_ThNo_SA_N756_mDIAscar_W40_F-40_Evo12_8Th16ms_Ref10_lmd7wellM3_P34_scene1_CD163_evotipwellE6_immunecells_target8	10.7579	immunecell	CD163	P34	scene1	immunecell_CD163_P34_scene1
O43847	20240301_OA1_ThNo_SA_N756_mDIAscar_W40_F-40_Evo12_8Th16ms_Ref10_lmd7wellM5_P07_scene2_CD163_evotipwellE12_immunecells_target8	12.4628	immunecell	CD163	P07	scene2	immunecell_CD163_P07_scene2
O43847	20240301_OA1_ThNo_SA_N756_mDIAscar_W40_F-40_Evo12_8Th16ms_Ref10_lmd7wellM7_P35_scene1_CD163_evotipwellF6_immunecells_target8	10.6331	immunecell	CD163	P35	scene1	immunecell_CD163_P35_scene1
O43847	20240301_OA1_ThNo_SA_N756_mDIAscar_W40_F-40_Evo12_8Th16ms_Ref10_lmd7wellM9_P41_scene1_CD8_evotipwellF12_immunecells_target8	10.3247	immunecell	CD8	P41	scene1	immunecell_CD8_P41_scene1
P20839	20240301_OA1_ThNo_SA_N756_mDIAscar_W40_F-40_Evo12_8Th16ms_Ref10_lmd7wellC11_P41_scene1_CD163_evotipwellG1_immunecells_target8	9.66318	immunecell	CD163	P41	scene1	immunecell_CD163_P41_scene1
P20839	20240301_OA1_ThNo_SA_N756_mDIAscar_W40_F-40_Evo12_8Th16ms_Ref10_lmd7wellC13_P40_scene1_CD163_evotipwellG7_immunecells_target8	9.39662	immunecell	CD163	P40	scene1	immunecell_CD163_P40_scene1
P20839	20240301_OA1_ThNo_SA_N756_mDIAscar_W40_F-40_Evo12_8Th16ms_Ref10_lmd7wellC15_P22_scene1_CD45_evotipwellG11_immunecells_target8		immunecell	CD45	P22	scene1	immunecell_CD45_P22_scene1
P20839	20240301_OA1_ThNo_SA_N756_mDIAscar_W40_F-40_Evo12_8Th16ms_Ref10_lmd7wellC17_P25_scene1_CD45_evotipwellH5_immunecells_target8	11.4471	immunecell	CD45	P25	scene1	immunecell_CD45_P25_scene1
P20839	20240301_OA1_ThNo_SA_N756_mDIAscar_W40_F-40_Evo12_8Th16ms_Ref10_lmd7wellC3_P09_scene1and3_CD4_evotipwellE1_immunecells_target8		immunecell	CD4	P09	scene1	immunecell_CD4_P09_scene1
P20839	20240301_OA1_ThNo_SA_N756_mDIAscar_W40_F-40_Evo12_8Th16ms_Ref10_lmd7wellC5_P37_scene2_CD4_evotipwellE7_immunecells_target8	10.1508	immunecell	CD4	P37	scene2	immunecell_CD4_P37_scene2
P20839	20240301_OA1_ThNo_SA_N756_mDIAscar_W40_F-40_Evo12_8Th16ms_Ref10_lmd7wellC7_P38_scene1_CD4_evotipwellF1_immunecells_target8		immunecell	CD4	P38	scene1	immunecell_CD4_P38_scene1
P20839	20240301_OA1_ThNo_SA_N756_mDIAscar_W40_F-40_Evo12_8Th16ms_Ref10_lmd7wellC9_P42_scene1_CD4_evotipwellF7_immunecells_target8		immunecell	CD4	P42	scene1	immunecell_CD4_P42_scene1
P20839	20240301_OA1_ThNo_SA_N756_mDIAscar_W40_F-40_Evo12_8Th16ms_Ref10_lmd7wellE11_P06_scene1and2_CD4_evotipwellG2_immunecells_target8	11.8997	immunecell	CD4	P06	scene1	immunecell_CD4_P06_scene1
P20839	20240301_OA1_ThNo_SA_N756_mDIAscar_W40_F-40_Evo12_8Th16ms_Ref10_lmd7wellE13_P31_scene1and2_CD4_evotipwellG8_immunecells_target8		immunecell	CD4	P31	scene1	immunecell_CD4_P31_scene1
P20839	20240301_OA1_ThNo_SA_N756_mDIAscar_W40_F-40_Evo12_8Th16ms_Ref10_lmd7wellE15_P50_scene1_CD45_evotipwellG12_immunecells_target8		immunecell	CD45	P50	scene1	immunecell_CD45_P50_scene1
P20839	20240301_OA1_ThNo_SA_N756_mDIAscar_W40_F-40_Evo12_8Th16ms_Ref10_lmd7wellE17_P25_scene2_CD45_evotipwellH6_immunecells_target8		immunecell	CD45	P25	scene2	immunecell_CD45_P25_scene2
P20839	20240301_OA1_ThNo_SA_N756_mDIAscar_W40_F-40_Evo12_8Th16ms_Ref10_lmd7wellE3_P09_scene1_CD8_evotipwellE2_immunecells_target8		immunecell	CD8	P09	scene1	immunecell_CD8_P09_scene1
P20839	20240301_OA1_ThNo_SA_N756_mDIAscar_W40_F-40_Evo12_8Th16ms_Ref10_lmd7wellE5_P37_scene2_CD8_evotipwellE8_immunecells_target8		immunecell	CD8	P37	scene2	immunecell_CD8_P37_scene2
P20839	20240301_OA1_ThNo_SA_N756_mDIAscar_W40_F-40_Evo12_8Th16ms_Ref10_lmd7wellE7_P38_scene1_CD8_evotipwellF2_immunecells_target8		immunecell	CD8	P38	scene1	immunecell_CD8_P38_scene1
P20839	20240301_OA1_ThNo_SA_N756_mDIAscar_W40_F-40_Evo12_8Th16ms_Ref10_lmd7wellE9_P42_scene1and2_CD8_evotipwellF8_immunecells_target8	11.334	immunecell	CD8	P42	scene1	immunecell_CD8_P42_scene1
P20839	20240301_OA1_ThNo_SA_N756_mDIAscar_W40_F-40_Evo12_8Th16ms_Ref10_lmd7wellG11_P06_scene1and2_CD8_evotipwellG3_immunecells_target8	10.6352	immunecell	CD8	P06	scene1	immunecell_CD8_P06_scene1
P20839	20240301_OA1_ThNo_SA_N756_mDIAscar_W40_F-40_Evo12_8Th16ms_Ref10_lmd7wellG13_P31_scene1and2_CD8_evotipwellG9_immunecells_target8		immunecell	CD8	P31	scene1	immunecell_CD8_P31_scene1
P20839	20240301_OA1_ThNo_SA_N756_mDIAscar_W40_F-40_Evo12_8Th16ms_Ref10_lmd7wellG15_P24_scene1_CD45_evotipwellH1_immunecells_target8	10.2985	immunecell	CD45	P24	scene1	immunecell_CD45_P24_scene1
P20839	20240301_OA1_ThNo_SA_N756_mDIAscar_W40_F-40_Evo12_8Th16ms_Ref10_lmd7wellG17_P51_scene1_CD45_evotipwellH7_immunecells_target8		immunecell	CD45	P51	scene1	immunecell_CD45_P51_scene1
P20839	20240301_OA1_ThNo_SA_N756_mDIAscar_W40_F-40_Evo12_8Th16ms_Ref10_lmd7wellG3_P09_scene1_CD163_evotipwellE3_immunecells_target8	10.1665	immunecell	CD163	P09	scene1	immunecell_CD163_P09_scene1
P20839	20240301_OA1_ThNo_SA_N756_mDIAscar_W40_F-40_Evo12_8Th16ms_Ref10_lmd7wellG5_P37_scene2_CD163_evotipwellE9_immunecells_target8	10.8406	immunecell	CD163	P37	scene2	immunecell_CD163_P37_scene2
P20839	20240301_OA1_ThNo_SA_N756_mDIAscar_W40_F-40_Evo12_8Th16ms_Ref10_lmd7wellG7_P38_scene1_CD163_evotipwellF3_immunecells_target8	8.95869	immunecell	CD163	P38	scene1	immunecell_CD163_P38_scene1
P20839	20240301_OA1_ThNo_SA_N756_mDIAscar_W40_F-40_Evo12_8Th16ms_Ref10_lmd7wellG9_P42_scene1_CD163_evotipwellF9_immunecells_target8	11.0888	immunecell	CD163	P42	scene1	immunecell_CD163_P42_scene1
P20839	20240301_OA1_ThNo_SA_N756_mDIAscar_W40_F-40_Evo12_8Th16ms_Ref10_lmd7wellI11_P06_scene1_CD163_evotipwellG4_immunecells_target8	10.8486	immunecell	CD163	P06	scene1	immunecell_CD163_P06_scene1
P20839	20240301_OA1_ThNo_SA_N756_mDIAscar_W40_F-40_Evo12_8Th16ms_Ref10_lmd7wellI13_P31_scene1and2_CD163_evotipwellG10_immunecells_target8		immunecell	CD163	P31	scene1	immunecell_CD163_P31_scene1
P20839	20240301_OA1_ThNo_SA_N756_mDIAscar_W40_F-40_Evo12_8Th16ms_Ref10_lmd7wellI15_P24_scene2_CD45_evotipwellH2_immunecells_target8		immunecell	CD45	P24	scene2	immunecell_CD45_P24_scene2
P20839	20240301_OA1_ThNo_SA_N756_mDIAscar_W40_F-40_Evo12_8Th16ms_Ref10_lmd7wellI17_P52_scene1_CD45_evotipwellH8_immunecells_target8		immunecell	CD45	P52	scene1	immunecell_CD45_P52_scene1
P20839	20240301_OA1_ThNo_SA_N756_mDIAscar_W40_F-40_Evo12_8Th16ms_Ref10_lmd7wellI3_P34_scene1_CD4_evotipwellE4_immunecells_target8	11.431	immunecell	CD4	P34	scene1	immunecell_CD4_P34_scene1
P20839	20240301_OA1_ThNo_SA_N756_mDIAscar_W40_F-40_Evo12_8Th16ms_Ref10_lmd7wellI5_P07_scene2_CD4_evotipwellE10_immunecells_target8		immunecell	CD4	P07	scene2	immunecell_CD4_P07_scene2
P20839	20240301_OA1_ThNo_SA_N756_mDIAscar_W40_F-40_Evo12_8Th16ms_Ref10_lmd7wellI7_P35_scene1and2_CD4_evotipwellF4_immunecells_target8	12.5359	immunecell	CD4	P35	scene1	immunecell_CD4_P35_scene1
P20839	20240301_OA1_ThNo_SA_N756_mDIAscar_W40_F-40_Evo12_8Th16ms_Ref10_lmd7wellI9_P32_scene2_CD163_evotipwellF10_immunecells_target8	9.93483	immunecell	CD163	P32	scene2	immunecell_CD163_P32_scene2
P20839	20240301_OA1_ThNo_SA_N756_mDIAscar_W40_F-40_Evo12_8Th16ms_Ref10_lmd7wellK15_P21_scene1_CD45_evotipwellH3_immunecells_target8	10.0023	immunecell	CD45	P21	scene1	immunecell_CD45_P21_scene1
P20839	20240301_OA1_ThNo_SA_N756_mDIAscar_W40_F-40_Evo12_8Th16ms_Ref10_lmd7wellK3_P34_scene1_CD8_evotipwellE5_immunecells_target8		immunecell	CD8	P34	scene1	immunecell_CD8_P34_scene1
P20839	20240301_OA1_ThNo_SA_N756_mDIAscar_W40_F-40_Evo12_8Th16ms_Ref10_lmd7wellK5_P07_scene2_CD8_evotipwellE11_immunecells_target8	12.0201	immunecell	CD8	P07	scene2	immunecell_CD8_P07_scene2
P20839	20240301_OA1_ThNo_SA_N756_mDIAscar_W40_F-40_Evo12_8Th16ms_Ref10_lmd7wellK7_P35_scene1and2_CD8_evotipwellF5_immunecells_target8	9.88302	immunecell	CD8	P35	scene1	immunecell_CD8_P35_scene1
P20839	20240301_OA1_ThNo_SA_N756_mDIAscar_W40_F-40_Evo12_8Th16ms_Ref10_lmd7wellK9_P41_scene1_CD4_evotipwellF11_immunecells_target8		immunecell	CD4	P41	scene1	immunecell_CD4_P41_scene1
P20839	20240301_OA1_ThNo_SA_N756_mDIAscar_W40_F-40_Evo12_8Th16ms_Ref10_lmd7wellM3_P34_scene1_CD163_evotipwellE6_immunecells_target8	10.2476	immunecell	CD163	P34	scene1	immunecell_CD163_P34_scene1
P20839	20240301_OA1_ThNo_SA_N756_mDIAscar_W40_F-40_Evo12_8Th16ms_Ref10_lmd7wellM5_P07_scene2_CD163_evotipwellE12_immunecells_target8	11.2029	immunecell	CD163	P07	scene2	immunecell_CD163_P07_scene2
P20839	20240301_OA1_ThNo_SA_N756_mDIAscar_W40_F-40_Evo12_8Th16ms_Ref10_lmd7wellM7_P35_scene1_CD163_evotipwellF6_immunecells_target8	10.6952	immunecell	CD163	P35	scene1	immunecell_CD163_P35_scene1
P20839	20240301_OA1_ThNo_SA_N756_mDIAscar_W40_F-40_Evo12_8Th16ms_Ref10_lmd7wellM9_P41_scene1_CD8_evotipwellF12_immunecells_target8		immunecell	CD8	P41	scene1	immunecell_CD8_P41_scene1
P30101	20240301_OA1_ThNo_SA_N756_mDIAscar_W40_F-40_Evo12_8Th16ms_Ref10_lmd7wellC11_P41_scene1_CD163_evotipwellG1_immunecells_target8	15.1514	immunecell	CD163	P41	scene1	immunecell_CD163_P41_scene1
P30101	20240301_OA1_ThNo_SA_N756_mDIAscar_W40_F-40_Evo12_8Th16ms_Ref10_lmd7wellC13_P40_scene1_CD163_evotipwellG7_immunecells_target8	15.955	immunecell	CD163	P40	scene1	immunecell_CD163_P40_scene1
P30101	20240301_OA1_ThNo_SA_N756_mDIAscar_W40_F-40_Evo12_8Th16ms_Ref10_lmd7wellC15_P22_scene1_CD45_evotipwellG11_immunecells_target8	14.6938	immunecell	CD45	P22	scene1	immunecell_CD45_P22_scene1
P30101	20240301_OA1_ThNo_SA_N756_mDIAscar_W40_F-40_Evo12_8Th16ms_Ref10_lmd7wellC17_P25_scene1_CD45_evotipwellH5_immunecells_target8	12.5546	immunecell	CD45	P25	scene1	immunecell_CD45_P25_scene1
P30101	20240301_OA1_ThNo_SA_N756_mDIAscar_W40_F-40_Evo12_8Th16ms_Ref10_lmd7wellC3_P09_scene1and3_CD4_evotipwellE1_immunecells_target8	12.5784	immunecell	CD4	P09	scene1	immunecell_CD4_P09_scene1
P30101	20240301_OA1_ThNo_SA_N756_mDIAscar_W40_F-40_Evo12_8Th16ms_Ref10_lmd7wellC5_P37_scene2_CD4_evotipwellE7_immunecells_target8	13.8117	immunecell	CD4	P37	scene2	immunecell_CD4_P37_scene2
P30101	20240301_OA1_ThNo_SA_N756_mDIAscar_W40_F-40_Evo12_8Th16ms_Ref10_lmd7wellC7_P38_scene1_CD4_evotipwellF1_immunecells_target8	10.6565	immunecell	CD4	P38	scene1	immunecell_CD4_P38_scene1
P30101	20240301_OA1_ThNo_SA_N756_mDIAscar_W40_F-40_Evo12_8Th16ms_Ref10_lmd7wellC9_P42_scene1_CD4_evotipwellF7_immunecells_target8	11.4511	immunecell	CD4	P42	scene1	immunecell_CD4_P42_scene1
P30101	20240301_OA1_ThNo_SA_N756_mDIAscar_W40_F-40_Evo12_8Th16ms_Ref10_lmd7wellE11_P06_scene1and2_CD4_evotipwellG2_immunecells_target8	13.2631	immunecell	CD4	P06	scene1	immunecell_CD4_P06_scene1
P30101	20240301_OA1_ThNo_SA_N756_mDIAscar_W40_F-40_Evo12_8Th16ms_Ref10_lmd7wellE13_P31_scene1and2_CD4_evotipwellG8_immunecells_target8	11.9462	immunecell	CD4	P31	scene1	immunecell_CD4_P31_scene1
P30101	20240301_OA1_ThNo_SA_N756_mDIAscar_W40_F-40_Evo12_8Th16ms_Ref10_lmd7wellE15_P50_scene1_CD45_evotipwellG12_immunecells_target8	12.8952	immunecell	CD45	P50	scene1	immunecell_CD45_P50_scene1
P30101	20240301_OA1_ThNo_SA_N756_mDIAscar_W40_F-40_Evo12_8Th16ms_Ref10_lmd7wellE17_P25_scene2_CD45_evotipwellH6_immunecells_target8	13.5822	immunecell	CD45	P25	scene2	immunecell_CD45_P25_scene2
P30101	20240301_OA1_ThNo_SA_N756_mDIAscar_W40_F-40_Evo12_8Th16ms_Ref10_lmd7wellE3_P09_scene1_CD8_evotipwellE2_immunecells_target8	13.8858	immunecell	CD8	P09	scene1	immunecell_CD8_P09_scene1
P30101	20240301_OA1_ThNo_SA_N756_mDIAscar_W40_F-40_Evo12_8Th16ms_Ref10_lmd7wellE5_P37_scene2_CD8_evotipwellE8_immunecells_target8	13.7645	immunecell	CD8	P37	scene2	immunecell_CD8_P37_scene2
P30101	20240301_OA1_ThNo_SA_N756_mDIAscar_W40_F-40_Evo12_8Th16ms_Ref10_lmd7wellE7_P38_scene1_CD8_evotipwellF2_immunecells_target8	13.4827	immunecell	CD8	P38	scene1	immunecell_CD8_P38_scene1
P30101	20240301_OA1_ThNo_SA_N756_mDIAscar_W40_F-40_Evo12_8Th16ms_Ref10_lmd7wellE9_P42_scene1and2_CD8_evotipwellF8_immunecells_target8	12.9287	immunecell	CD8	P42	scene1	immunecell_CD8_P42_scene1
P30101	20240301_OA1_ThNo_SA_N756_mDIAscar_W40_F-40_Evo12_8Th16ms_Ref10_lmd7wellG11_P06_scene1and2_CD8_evotipwellG3_immunecells_target8	12.7128	immunecell	CD8	P06	scene1	immunecell_CD8_P06_scene1
P30101	20240301_OA1_ThNo_SA_N756_mDIAscar_W40_F-40_Evo12_8Th16ms_Ref10_lmd7wellG13_P31_scene1and2_CD8_evotipwellG9_immunecells_target8	12.7573	immunecell	CD8	P31	scene1	immunecell_CD8_P31_scene1
P30101	20240301_OA1_ThNo_SA_N756_mDIAscar_W40_F-40_Evo12_8Th16ms_Ref10_lmd7wellG15_P24_scene1_CD45_evotipwellH1_immunecells_target8	13.3108	immunecell	CD45	P24	scene1	immunecell_CD45_P24_scene1
P30101	20240301_OA1_ThNo_SA_N756_mDIAscar_W40_F-40_Evo12_8Th16ms_Ref10_lmd7wellG17_P51_scene1_CD45_evotipwellH7_immunecells_target8	10.3973	immunecell	CD45	P51	scene1	immunecell_CD45_P51_scene1
P30101	20240301_OA1_ThNo_SA_N756_mDIAscar_W40_F-40_Evo12_8Th16ms_Ref10_lmd7wellG3_P09_scene1_CD163_evotipwellE3_immunecells_target8	15.9541	immunecell	CD163	P09	scene1	immunecell_CD163_P09_scene1
P30101	20240301_OA1_ThNo_SA_N756_mDIAscar_W40_F-40_Evo12_8Th16ms_Ref10_lmd7wellG5_P37_scene2_CD163_evotipwellE9_immunecells_target8	15.1904	immunecell	CD163	P37	scene2	immunecell_CD163_P37_scene2
P30101	20240301_OA1_ThNo_SA_N756_mDIAscar_W40_F-40_Evo12_8Th16ms_Ref10_lmd7wellG7_P38_scene1_CD163_evotipwellF3_immunecells_target8	14.455	immunecell	CD163	P38	scene1	immunecell_CD163_P38_scene1
P30101	20240301_OA1_ThNo_SA_N756_mDIAscar_W40_F-40_Evo12_8Th16ms_Ref10_lmd7wellG9_P42_scene1_CD163_evotipwellF9_immunecells_target8	14.3019	immunecell	CD163	P42	scene1	immunecell_CD163_P42_scene1
P30101	20240301_OA1_ThNo_SA_N756_mDIAscar_W40_F-40_Evo12_8Th16ms_Ref10_lmd7wellI11_P06_scene1_CD163_evotipwellG4_immunecells_target8	14.8711	immunecell	CD163	P06	scene1	immunecell_CD163_P06_scene1
P30101	20240301_OA1_ThNo_SA_N756_mDIAscar_W40_F-40_Evo12_8Th16ms_Ref10_lmd7wellI13_P31_scene1and2_CD163_evotipwellG10_immunecells_target8	14.5839	immunecell	CD163	P31	scene1	immunecell_CD163_P31_scene1
P30101	20240301_OA1_ThNo_SA_N756_mDIAscar_W40_F-40_Evo12_8Th16ms_Ref10_lmd7wellI15_P24_scene2_CD45_evotipwellH2_immunecells_target8	12.1195	immunecell	CD45	P24	scene2	immunecell_CD45_P24_scene2
P30101	20240301_OA1_ThNo_SA_N756_mDIAscar_W40_F-40_Evo12_8Th16ms_Ref10_lmd7wellI17_P52_scene1_CD45_evotipwellH8_immunecells_target8	13.0729	immunecell	CD45	P52	scene1	immunecell_CD45_P52_scene1
P30101	20240301_OA1_ThNo_SA_N756_mDIAscar_W40_F-40_Evo12_8Th16ms_Ref10_lmd7wellI3_P34_scene1_CD4_evotipwellE4_immunecells_target8	13.2065	immunecell	CD4	P34	scene1	immunecell_CD4_P34_scene1
P30101	20240301_OA1_ThNo_SA_N756_mDIAscar_W40_F-40_Evo12_8Th16ms_Ref10_lmd7wellI5_P07_scene2_CD4_evotipwellE10_immunecells_target8	12.7276	immunecell	CD4	P07	scene2	immunecell_CD4_P07_scene2
P30101	20240301_OA1_ThNo_SA_N756_mDIAscar_W40_F-40_Evo12_8Th16ms_Ref10_lmd7wellI7_P35_scene1and2_CD4_evotipwellF4_immunecells_target8	12.9769	immunecell	CD4	P35	scene1	immunecell_CD4_P35_scene1
P30101	20240301_OA1_ThNo_SA_N756_mDIAscar_W40_F-40_Evo12_8Th16ms_Ref10_lmd7wellI9_P32_scene2_CD163_evotipwellF10_immunecells_target8	14.6603	immunecell	CD163	P32	scene2	immunecell_CD163_P32_scene2
P30101	20240301_OA1_ThNo_SA_N756_mDIAscar_W40_F-40_Evo12_8Th16ms_Ref10_lmd7wellK15_P21_scene1_CD45_evotipwellH3_immunecells_target8	11.497	immunecell	CD45	P21	scene1	immunecell_CD45_P21_scene1
P30101	20240301_OA1_ThNo_SA_N756_mDIAscar_W40_F-40_Evo12_8Th16ms_Ref10_lmd7wellK3_P34_scene1_CD8_evotipwellE5_immunecells_target8	12.8656	immunecell	CD8	P34	scene1	immunecell_CD8_P34_scene1
P30101	20240301_OA1_ThNo_SA_N756_mDIAscar_W40_F-40_Evo12_8Th16ms_Ref10_lmd7wellK5_P07_scene2_CD8_evotipwellE11_immunecells_target8	13.7342	immunecell	CD8	P07	scene2	immunecell_CD8_P07_scene2
P30101	20240301_OA1_ThNo_SA_N756_mDIAscar_W40_F-40_Evo12_8Th16ms_Ref10_lmd7wellK7_P35_scene1and2_CD8_evotipwellF5_immunecells_target8	13.4804	immunecell	CD8	P35	scene1	immunecell_CD8_P35_scene1
P30101	20240301_OA1_ThNo_SA_N756_mDIAscar_W40_F-40_Evo12_8Th16ms_Ref10_lmd7wellK9_P41_scene1_CD4_evotipwellF11_immunecells_target8	13.2627	immunecell	CD4	P41	scene1	immunecell_CD4_P41_scene1
P30101	20240301_OA1_ThNo_SA_N756_mDIAscar_W40_F-40_Evo12_8Th16ms_Ref10_lmd7wellM3_P34_scene1_CD163_evotipwellE6_immunecells_target8	14.5733	immunecell	CD163	P34	scene1	immunecell_CD163_P34_scene1
P30101	20240301_OA1_ThNo_SA_N756_mDIAscar_W40_F-40_Evo12_8Th16ms_Ref10_lmd7wellM5_P07_scene2_CD163_evotipwellE12_immunecells_target8	14.6121	immunecell	CD163	P07	scene2	immunecell_CD163_P07_scene2
P30101	20240301_OA1_ThNo_SA_N756_mDIAscar_W40_F-40_Evo12_8Th16ms_Ref10_lmd7wellM7_P35_scene1_CD163_evotipwellF6_immunecells_target8	15.9676	immunecell	CD163	P35	scene1	immunecell_CD163_P35_scene1
P30101	20240301_OA1_ThNo_SA_N756_mDIAscar_W40_F-40_Evo12_8Th16ms_Ref10_lmd7wellM9_P41_scene1_CD8_evotipwellF12_immunecells_target8	13.7795	immunecell	CD8	P41	scene1	immunecell_CD8_P41_scene1
P31949	20240301_OA1_ThNo_SA_N756_mDIAscar_W40_F-40_Evo12_8Th16ms_Ref10_lmd7wellC11_P41_scene1_CD163_evotipwellG1_immunecells_target8	13.4825	immunecell	CD163	P41	scene1	immunecell_CD163_P41_scene1
P31949	20240301_OA1_ThNo_SA_N756_mDIAscar_W40_F-40_Evo12_8Th16ms_Ref10_lmd7wellC13_P40_scene1_CD163_evotipwellG7_immunecells_target8	14.4397	immunecell	CD163	P40	scene1	immunecell_CD163_P40_scene1
P31949	20240301_OA1_ThNo_SA_N756_mDIAscar_W40_F-40_Evo12_8Th16ms_Ref10_lmd7wellC15_P22_scene1_CD45_evotipwellG11_immunecells_target8	14.0704	immunecell	CD45	P22	scene1	immunecell_CD45_P22_scene1
P31949	20240301_OA1_ThNo_SA_N756_mDIAscar_W40_F-40_Evo12_8Th16ms_Ref10_lmd7wellC17_P25_scene1_CD45_evotipwellH5_immunecells_target8	10.7585	immunecell	CD45	P25	scene1	immunecell_CD45_P25_scene1
P31949	20240301_OA1_ThNo_SA_N756_mDIAscar_W40_F-40_Evo12_8Th16ms_Ref10_lmd7wellC3_P09_scene1and3_CD4_evotipwellE1_immunecells_target8	12.896	immunecell	CD4	P09	scene1	immunecell_CD4_P09_scene1
P31949	20240301_OA1_ThNo_SA_N756_mDIAscar_W40_F-40_Evo12_8Th16ms_Ref10_lmd7wellC5_P37_scene2_CD4_evotipwellE7_immunecells_target8	13.4854	immunecell	CD4	P37	scene2	immunecell_CD4_P37_scene2
P31949	20240301_OA1_ThNo_SA_N756_mDIAscar_W40_F-40_Evo12_8Th16ms_Ref10_lmd7wellC7_P38_scene1_CD4_evotipwellF1_immunecells_target8		immunecell	CD4	P38	scene1	immunecell_CD4_P38_scene1
P31949	20240301_OA1_ThNo_SA_N756_mDIAscar_W40_F-40_Evo12_8Th16ms_Ref10_lmd7wellC9_P42_scene1_CD4_evotipwellF7_immunecells_target8	11.9584	immunecell	CD4	P42	scene1	immunecell_CD4_P42_scene1
P31949	20240301_OA1_ThNo_SA_N756_mDIAscar_W40_F-40_Evo12_8Th16ms_Ref10_lmd7wellE11_P06_scene1and2_CD4_evotipwellG2_immunecells_target8	12.2897	immunecell	CD4	P06	scene1	immunecell_CD4_P06_scene1
P31949	20240301_OA1_ThNo_SA_N756_mDIAscar_W40_F-40_Evo12_8Th16ms_Ref10_lmd7wellE13_P31_scene1and2_CD4_evotipwellG8_immunecells_target8	11.1832	immunecell	CD4	P31	scene1	immunecell_CD4_P31_scene1
P31949	20240301_OA1_ThNo_SA_N756_mDIAscar_W40_F-40_Evo12_8Th16ms_Ref10_lmd7wellE15_P50_scene1_CD45_evotipwellG12_immunecells_target8	12.0775	immunecell	CD45	P50	scene1	immunecell_CD45_P50_scene1
P31949	20240301_OA1_ThNo_SA_N756_mDIAscar_W40_F-40_Evo12_8Th16ms_Ref10_lmd7wellE17_P25_scene2_CD45_evotipwellH6_immunecells_target8	11.783	immunecell	CD45	P25	scene2	immunecell_CD45_P25_scene2
P31949	20240301_OA1_ThNo_SA_N756_mDIAscar_W40_F-40_Evo12_8Th16ms_Ref10_lmd7wellE3_P09_scene1_CD8_evotipwellE2_immunecells_target8	11.4363	immunecell	CD8	P09	scene1	immunecell_CD8_P09_scene1
P31949	20240301_OA1_ThNo_SA_N756_mDIAscar_W40_F-40_Evo12_8Th16ms_Ref10_lmd7wellE5_P37_scene2_CD8_evotipwellE8_immunecells_target8	12.4063	immunecell	CD8	P37	scene2	immunecell_CD8_P37_scene2
P31949	20240301_OA1_ThNo_SA_N756_mDIAscar_W40_F-40_Evo12_8Th16ms_Ref10_lmd7wellE7_P38_scene1_CD8_evotipwellF2_immunecells_target8	12.5128	immunecell	CD8	P38	scene1	immunecell_CD8_P38_scene1
P31949	20240301_OA1_ThNo_SA_N756_mDIAscar_W40_F-40_Evo12_8Th16ms_Ref10_lmd7wellE9_P42_scene1and2_CD8_evotipwellF8_immunecells_target8	12.6148	immunecell	CD8	P42	scene1	immunecell_CD8_P42_scene1
P31949	20240301_OA1_ThNo_SA_N756_mDIAscar_W40_F-40_Evo12_8Th16ms_Ref10_lmd7wellG11_P06_scene1and2_CD8_evotipwellG3_immunecells_target8	12.757	immunecell	CD8	P06	scene1	immunecell_CD8_P06_scene1
P31949	20240301_OA1_ThNo_SA_N756_mDIAscar_W40_F-40_Evo12_8Th16ms_Ref10_lmd7wellG13_P31_scene1and2_CD8_evotipwellG9_immunecells_target8	14.322	immunecell	CD8	P31	scene1	immunecell_CD8_P31_scene1
P31949	20240301_OA1_ThNo_SA_N756_mDIAscar_W40_F-40_Evo12_8Th16ms_Ref10_lmd7wellG15_P24_scene1_CD45_evotipwellH1_immunecells_target8	12.4405	immunecell	CD45	P24	scene1	immunecell_CD45_P24_scene1
P31949	20240301_OA1_ThNo_SA_N756_mDIAscar_W40_F-40_Evo12_8Th16ms_Ref10_lmd7wellG17_P51_scene1_CD45_evotipwellH7_immunecells_target8		immunecell	CD45	P51	scene1	immunecell_CD45_P51_scene1
P31949	20240301_OA1_ThNo_SA_N756_mDIAscar_W40_F-40_Evo12_8Th16ms_Ref10_lmd7wellG3_P09_scene1_CD163_evotipwellE3_immunecells_target8	14.8263	immunecell	CD163	P09	scene1	immunecell_CD163_P09_scene1
P31949	20240301_OA1_ThNo_SA_N756_mDIAscar_W40_F-40_Evo12_8Th16ms_Ref10_lmd7wellG5_P37_scene2_CD163_evotipwellE9_immunecells_target8	14.4199	immunecell	CD163	P37	scene2	immunecell_CD163_P37_scene2
P31949	20240301_OA1_ThNo_SA_N756_mDIAscar_W40_F-40_Evo12_8Th16ms_Ref10_lmd7wellG7_P38_scene1_CD163_evotipwellF3_immunecells_target8	13.9583	immunecell	CD163	P38	scene1	immunecell_CD163_P38_scene1
P31949	20240301_OA1_ThNo_SA_N756_mDIAscar_W40_F-40_Evo12_8Th16ms_Ref10_lmd7wellG9_P42_scene1_CD163_evotipwellF9_immunecells_target8	12.8483	immunecell	CD163	P42	scene1	immunecell_CD163_P42_scene1
P31949	20240301_OA1_ThNo_SA_N756_mDIAscar_W40_F-40_Evo12_8Th16ms_Ref10_lmd7wellI11_P06_scene1_CD163_evotipwellG4_immunecells_target8	12.5436	immunecell	CD163	P06	scene1	immunecell_CD163_P06_scene1
P31949	20240301_OA1_ThNo_SA_N756_mDIAscar_W40_F-40_Evo12_8Th16ms_Ref10_lmd7wellI13_P31_scene1and2_CD163_evotipwellG10_immunecells_target8	13.7136	immunecell	CD163	P31	scene1	immunecell_CD163_P31_scene1
P31949	20240301_OA1_ThNo_SA_N756_mDIAscar_W40_F-40_Evo12_8Th16ms_Ref10_lmd7wellI15_P24_scene2_CD45_evotipwellH2_immunecells_target8	12.3942	immunecell	CD45	P24	scene2	immunecell_CD45_P24_scene2
P31949	20240301_OA1_ThNo_SA_N756_mDIAscar_W40_F-40_Evo12_8Th16ms_Ref10_lmd7wellI17_P52_scene1_CD45_evotipwellH8_immunecells_target8	12.393	immunecell	CD45	P52	scene1	immunecell_CD45_P52_scene1
P31949	20240301_OA1_ThNo_SA_N756_mDIAscar_W40_F-40_Evo12_8Th16ms_Ref10_lmd7wellI3_P34_scene1_CD4_evotipwellE4_immunecells_target8	12.571	immunecell	CD4	P34	scene1	immunecell_CD4_P34_scene1
P31949	20240301_OA1_ThNo_SA_N756_mDIAscar_W40_F-40_Evo12_8Th16ms_Ref10_lmd7wellI5_P07_scene2_CD4_evotipwellE10_immunecells_target8	12.1435	immunecell	CD4	P07	scene2	immunecell_CD4_P07_scene2
P31949	20240301_OA1_ThNo_SA_N756_mDIAscar_W40_F-40_Evo12_8Th16ms_Ref10_lmd7wellI7_P35_scene1and2_CD4_evotipwellF4_immunecells_target8		immunecell	CD4	P35	scene1	immunecell_CD4_P35_scene1
P31949	20240301_OA1_ThNo_SA_N756_mDIAscar_W40_F-40_Evo12_8Th16ms_Ref10_lmd7wellI9_P32_scene2_CD163_evotipwellF10_immunecells_target8	13.9221	immunecell	CD163	P32	scene2	immunecell_CD163_P32_scene2
P31949	20240301_OA1_ThNo_SA_N756_mDIAscar_W40_F-40_Evo12_8Th16ms_Ref10_lmd7wellK15_P21_scene1_CD45_evotipwellH3_immunecells_target8	12.1397	immunecell	CD45	P21	scene1	immunecell_CD45_P21_scene1
P31949	20240301_OA1_ThNo_SA_N756_mDIAscar_W40_F-40_Evo12_8Th16ms_Ref10_lmd7wellK3_P34_scene1_CD8_evotipwellE5_immunecells_target8	12.8311	immunecell	CD8	P34	scene1	immunecell_CD8_P34_scene1
P31949	20240301_OA1_ThNo_SA_N756_mDIAscar_W40_F-40_Evo12_8Th16ms_Ref10_lmd7wellK5_P07_scene2_CD8_evotipwellE11_immunecells_target8	12.4434	immunecell	CD8	P07	scene2	immunecell_CD8_P07_scene2
P31949	20240301_OA1_ThNo_SA_N756_mDIAscar_W40_F-40_Evo12_8Th16ms_Ref10_lmd7wellK7_P35_scene1and2_CD8_evotipwellF5_immunecells_target8	10.8448	immunecell	CD8	P35	scene1	immunecell_CD8_P35_scene1
P31949	20240301_OA1_ThNo_SA_N756_mDIAscar_W40_F-40_Evo12_8Th16ms_Ref10_lmd7wellK9_P41_scene1_CD4_evotipwellF11_immunecells_target8	13.5769	immunecell	CD4	P41	scene1	immunecell_CD4_P41_scene1
P31949	20240301_OA1_ThNo_SA_N756_mDIAscar_W40_F-40_Evo12_8Th16ms_Ref10_lmd7wellM3_P34_scene1_CD163_evotipwellE6_immunecells_target8	13.9191	immunecell	CD163	P34	scene1	immunecell_CD163_P34_scene1
P31949	20240301_OA1_ThNo_SA_N756_mDIAscar_W40_F-40_Evo12_8Th16ms_Ref10_lmd7wellM5_P07_scene2_CD163_evotipwellE12_immunecells_target8	14.2954	immunecell	CD163	P07	scene2	immunecell_CD163_P07_scene2
P31949	20240301_OA1_ThNo_SA_N756_mDIAscar_W40_F-40_Evo12_8Th16ms_Ref10_lmd7wellM7_P35_scene1_CD163_evotipwellF6_immunecells_target8	14.3302	immunecell	CD163	P35	scene1	immunecell_CD163_P35_scene1
P31949	20240301_OA1_ThNo_SA_N756_mDIAscar_W40_F-40_Evo12_8Th16ms_Ref10_lmd7wellM9_P41_scene1_CD8_evotipwellF12_immunecells_target8	12.7773	immunecell	CD8	P41	scene1	immunecell_CD8_P41_scene1
P49720	20240301_OA1_ThNo_SA_N756_mDIAscar_W40_F-40_Evo12_8Th16ms_Ref10_lmd7wellC11_P41_scene1_CD163_evotipwellG1_immunecells_target8	13.0918	immunecell	CD163	P41	scene1	immunecell_CD163_P41_scene1
P49720	20240301_OA1_ThNo_SA_N756_mDIAscar_W40_F-40_Evo12_8Th16ms_Ref10_lmd7wellC13_P40_scene1_CD163_evotipwellG7_immunecells_target8	13.5104	immunecell	CD163	P40	scene1	immunecell_CD163_P40_scene1
P49720	20240301_OA1_ThNo_SA_N756_mDIAscar_W40_F-40_Evo12_8Th16ms_Ref10_lmd7wellC15_P22_scene1_CD45_evotipwellG11_immunecells_target8	13.1707	immunecell	CD45	P22	scene1	immunecell_CD45_P22_scene1
P49720	20240301_OA1_ThNo_SA_N756_mDIAscar_W40_F-40_Evo12_8Th16ms_Ref10_lmd7wellC17_P25_scene1_CD45_evotipwellH5_immunecells_target8	11.4606	immunecell	CD45	P25	scene1	immunecell_CD45_P25_scene1
P49720	20240301_OA1_ThNo_SA_N756_mDIAscar_W40_F-40_Evo12_8Th16ms_Ref10_lmd7wellC3_P09_scene1and3_CD4_evotipwellE1_immunecells_target8	12.0415	immunecell	CD4	P09	scene1	immunecell_CD4_P09_scene1
P49720	20240301_OA1_ThNo_SA_N756_mDIAscar_W40_F-40_Evo12_8Th16ms_Ref10_lmd7wellC5_P37_scene2_CD4_evotipwellE7_immunecells_target8	13.5508	immunecell	CD4	P37	scene2	immunecell_CD4_P37_scene2
P49720	20240301_OA1_ThNo_SA_N756_mDIAscar_W40_F-40_Evo12_8Th16ms_Ref10_lmd7wellC7_P38_scene1_CD4_evotipwellF1_immunecells_target8	11.6424	immunecell	CD4	P38	scene1	immunecell_CD4_P38_scene1
P49720	20240301_OA1_ThNo_SA_N756_mDIAscar_W40_F-40_Evo12_8Th16ms_Ref10_lmd7wellC9_P42_scene1_CD4_evotipwellF7_immunecells_target8	10.1622	immunecell	CD4	P42	scene1	immunecell_CD4_P42_scene1
P49720	20240301_OA1_ThNo_SA_N756_mDIAscar_W40_F-40_Evo12_8Th16ms_Ref10_lmd7wellE11_P06_scene1and2_CD4_evotipwellG2_immunecells_target8	12.3008	immunecell	CD4	P06	scene1	immunecell_CD4_P06_scene1
P49720	20240301_OA1_ThNo_SA_N756_mDIAscar_W40_F-40_Evo12_8Th16ms_Ref10_lmd7wellE13_P31_scene1and2_CD4_evotipwellG8_immunecells_target8		immunecell	CD4	P31	scene1	immunecell_CD4_P31_scene1
P49720	20240301_OA1_ThNo_SA_N756_mDIAscar_W40_F-40_Evo12_8Th16ms_Ref10_lmd7wellE15_P50_scene1_CD45_evotipwellG12_immunecells_target8	11.6756	immunecell	CD45	P50	scene1	immunecell_CD45_P50_scene1
P49720	20240301_OA1_ThNo_SA_N756_mDIAscar_W40_F-40_Evo12_8Th16ms_Ref10_lmd7wellE17_P25_scene2_CD45_evotipwellH6_immunecells_target8	14.1113	immunecell	CD45	P25	scene2	immunecell_CD45_P25_scene2
P49720	20240301_OA1_ThNo_SA_N756_mDIAscar_W40_F-40_Evo12_8Th16ms_Ref10_lmd7wellE3_P09_scene1_CD8_evotipwellE2_immunecells_target8	13.3221	immunecell	CD8	P09	scene1	immunecell_CD8_P09_scene1
P49720	20240301_OA1_ThNo_SA_N756_mDIAscar_W40_F-40_Evo12_8Th16ms_Ref10_lmd7wellE5_P37_scene2_CD8_evotipwellE8_immunecells_target8	14.0624	immunecell	CD8	P37	scene2	immunecell_CD8_P37_scene2
P49720	20240301_OA1_ThNo_SA_N756_mDIAscar_W40_F-40_Evo12_8Th16ms_Ref10_lmd7wellE7_P38_scene1_CD8_evotipwellF2_immunecells_target8	13.3769	immunecell	CD8	P38	scene1	immunecell_CD8_P38_scene1
P49720	20240301_OA1_ThNo_SA_N756_mDIAscar_W40_F-40_Evo12_8Th16ms_Ref10_lmd7wellE9_P42_scene1and2_CD8_evotipwellF8_immunecells_target8	12.2646	immunecell	CD8	P42	scene1	immunecell_CD8_P42_scene1
P49720	20240301_OA1_ThNo_SA_N756_mDIAscar_W40_F-40_Evo12_8Th16ms_Ref10_lmd7wellG11_P06_scene1and2_CD8_evotipwellG3_immunecells_target8	12.22	immunecell	CD8	P06	scene1	immunecell_CD8_P06_scene1
P49720	20240301_OA1_ThNo_SA_N756_mDIAscar_W40_F-40_Evo12_8Th16ms_Ref10_lmd7wellG13_P31_scene1and2_CD8_evotipwellG9_immunecells_target8	14.1439	immunecell	CD8	P31	scene1	immunecell_CD8_P31_scene1
P49720	20240301_OA1_ThNo_SA_N756_mDIAscar_W40_F-40_Evo12_8Th16ms_Ref10_lmd7wellG15_P24_scene1_CD45_evotipwellH1_immunecells_target8	13.0133	immunecell	CD45	P24	scene1	immunecell_CD45_P24_scene1
P49720	20240301_OA1_ThNo_SA_N756_mDIAscar_W40_F-40_Evo12_8Th16ms_Ref10_lmd7wellG17_P51_scene1_CD45_evotipwellH7_immunecells_target8	12.5225	immunecell	CD45	P51	scene1	immunecell_CD45_P51_scene1
P49720	20240301_OA1_ThNo_SA_N756_mDIAscar_W40_F-40_Evo12_8Th16ms_Ref10_lmd7wellG3_P09_scene1_CD163_evotipwellE3_immunecells_target8	14.5519	immunecell	CD163	P09	scene1	immunecell_CD163_P09_scene1
P49720	20240301_OA1_ThNo_SA_N756_mDIAscar_W40_F-40_Evo12_8Th16ms_Ref10_lmd7wellG5_P37_scene2_CD163_evotipwellE9_immunecells_target8	14.3459	immunecell	CD163	P37	scene2	immunecell_CD163_P37_scene2
P49720	20240301_OA1_ThNo_SA_N756_mDIAscar_W40_F-40_Evo12_8Th16ms_Ref10_lmd7wellG7_P38_scene1_CD163_evotipwellF3_immunecells_target8	13.7862	immunecell	CD163	P38	scene1	immunecell_CD163_P38_scene1
P49720	20240301_OA1_ThNo_SA_N756_mDIAscar_W40_F-40_Evo12_8Th16ms_Ref10_lmd7wellG9_P42_scene1_CD163_evotipwellF9_immunecells_target8	12.5576	immunecell	CD163	P42	scene1	immunecell_CD163_P42_scene1
P49720	20240301_OA1_ThNo_SA_N756_mDIAscar_W40_F-40_Evo12_8Th16ms_Ref10_lmd7wellI11_P06_scene1_CD163_evotipwellG4_immunecells_target8	12.9139	immunecell	CD163	P06	scene1	immunecell_CD163_P06_scene1
P49720	20240301_OA1_ThNo_SA_N756_mDIAscar_W40_F-40_Evo12_8Th16ms_Ref10_lmd7wellI13_P31_scene1and2_CD163_evotipwellG10_immunecells_target8	12.9836	immunecell	CD163	P31	scene1	immunecell_CD163_P31_scene1
P49720	20240301_OA1_ThNo_SA_N756_mDIAscar_W40_F-40_Evo12_8Th16ms_Ref10_lmd7wellI15_P24_scene2_CD45_evotipwellH2_immunecells_target8	11.8133	immunecell	CD45	P24	scene2	immunecell_CD45_P24_scene2
P49720	20240301_OA1_ThNo_SA_N756_mDIAscar_W40_F-40_Evo12_8Th16ms_Ref10_lmd7wellI17_P52_scene1_CD45_evotipwellH8_immunecells_target8	11.4493	immunecell	CD45	P52	scene1	immunecell_CD45_P52_scene1
P49720	20240301_OA1_ThNo_SA_N756_mDIAscar_W40_F-40_Evo12_8Th16ms_Ref10_lmd7wellI3_P34_scene1_CD4_evotipwellE4_immunecells_target8	13.3348	immunecell	CD4	P34	scene1	immunecell_CD4_P34_scene1
P49720	20240301_OA1_ThNo_SA_N756_mDIAscar_W40_F-40_Evo12_8Th16ms_Ref10_lmd7wellI5_P07_scene2_CD4_evotipwellE10_immunecells_target8	12.9605	immunecell	CD4	P07	scene2	immunecell_CD4_P07_scene2
P49720	20240301_OA1_ThNo_SA_N756_mDIAscar_W40_F-40_Evo12_8Th16ms_Ref10_lmd7wellI7_P35_scene1and2_CD4_evotipwellF4_immunecells_target8	13.0351	immunecell	CD4	P35	scene1	immunecell_CD4_P35_scene1
P49720	20240301_OA1_ThNo_SA_N756_mDIAscar_W40_F-40_Evo12_8Th16ms_Ref10_lmd7wellI9_P32_scene2_CD163_evotipwellF10_immunecells_target8	13.8355	immunecell	CD163	P32	scene2	immunecell_CD163_P32_scene2
P49720	20240301_OA1_ThNo_SA_N756_mDIAscar_W40_F-40_Evo12_8Th16ms_Ref10_lmd7wellK15_P21_scene1_CD45_evotipwellH3_immunecells_target8	12.7093	immunecell	CD45	P21	scene1	immunecell_CD45_P21_scene1
P49720	20240301_OA1_ThNo_SA_N756_mDIAscar_W40_F-40_Evo12_8Th16ms_Ref10_lmd7wellK3_P34_scene1_CD8_evotipwellE5_immunecells_target8	12.9834	immunecell	CD8	P34	scene1	immunecell_CD8_P34_scene1
P49720	20240301_OA1_ThNo_SA_N756_mDIAscar_W40_F-40_Evo12_8Th16ms_Ref10_lmd7wellK5_P07_scene2_CD8_evotipwellE11_immunecells_target8	13.469	immunecell	CD8	P07	scene2	immunecell_CD8_P07_scene2
P49720	20240301_OA1_ThNo_SA_N756_mDIAscar_W40_F-40_Evo12_8Th16ms_Ref10_lmd7wellK7_P35_scene1and2_CD8_evotipwellF5_immunecells_target8	13.2197	immunecell	CD8	P35	scene1	immunecell_CD8_P35_scene1
P49720	20240301_OA1_ThNo_SA_N756_mDIAscar_W40_F-40_Evo12_8Th16ms_Ref10_lmd7wellK9_P41_scene1_CD4_evotipwellF11_immunecells_target8	13.4248	immunecell	CD4	P41	scene1	immunecell_CD4_P41_scene1
P49720	20240301_OA1_ThNo_SA_N756_mDIAscar_W40_F-40_Evo12_8Th16ms_Ref10_lmd7wellM3_P34_scene1_CD163_evotipwellE6_immunecells_target8	13.7147	immunecell	CD163	P34	scene1	immunecell_CD163_P34_scene1
P49720	20240301_OA1_ThNo_SA_N756_mDIAscar_W40_F-40_Evo12_8Th16ms_Ref10_lmd7wellM5_P07_scene2_CD163_evotipwellE12_immunecells_target8	13.0156	immunecell	CD163	P07	scene2	immunecell_CD163_P07_scene2
P49720	20240301_OA1_ThNo_SA_N756_mDIAscar_W40_F-40_Evo12_8Th16ms_Ref10_lmd7wellM7_P35_scene1_CD163_evotipwellF6_immunecells_target8	14.2048	immunecell	CD163	P35	scene1	immunecell_CD163_P35_scene1
P49720	20240301_OA1_ThNo_SA_N756_mDIAscar_W40_F-40_Evo12_8Th16ms_Ref10_lmd7wellM9_P41_scene1_CD8_evotipwellF12_immunecells_target8	12.8299	immunecell	CD8	P41	scene1	immunecell_CD8_P41_scene1
P61086	20240301_OA1_ThNo_SA_N756_mDIAscar_W40_F-40_Evo12_8Th16ms_Ref10_lmd7wellC11_P41_scene1_CD163_evotipwellG1_immunecells_target8	10.6626	immunecell	CD163	P41	scene1	immunecell_CD163_P41_scene1
P61086	20240301_OA1_ThNo_SA_N756_mDIAscar_W40_F-40_Evo12_8Th16ms_Ref10_lmd7wellC13_P40_scene1_CD163_evotipwellG7_immunecells_target8	11.8128	immunecell	CD163	P40	scene1	immunecell_CD163_P40_scene1
P61086	20240301_OA1_ThNo_SA_N756_mDIAscar_W40_F-40_Evo12_8Th16ms_Ref10_lmd7wellC15_P22_scene1_CD45_evotipwellG11_immunecells_target8	9.56896	immunecell	CD45	P22	scene1	immunecell_CD45_P22_scene1
P61086	20240301_OA1_ThNo_SA_N756_mDIAscar_W40_F-40_Evo12_8Th16ms_Ref10_lmd7wellC17_P25_scene1_CD45_evotipwellH5_immunecells_target8	10.4464	immunecell	CD45	P25	scene1	immunecell_CD45_P25_scene1
P61086	20240301_OA1_ThNo_SA_N756_mDIAscar_W40_F-40_Evo12_8Th16ms_Ref10_lmd7wellC3_P09_scene1and3_CD4_evotipwellE1_immunecells_target8	11.3179	immunecell	CD4	P09	scene1	immunecell_CD4_P09_scene1
P61086	20240301_OA1_ThNo_SA_N756_mDIAscar_W40_F-40_Evo12_8Th16ms_Ref10_lmd7wellC5_P37_scene2_CD4_evotipwellE7_immunecells_target8	11.6979	immunecell	CD4	P37	scene2	immunecell_CD4_P37_scene2
P61086	20240301_OA1_ThNo_SA_N756_mDIAscar_W40_F-40_Evo12_8Th16ms_Ref10_lmd7wellC7_P38_scene1_CD4_evotipwellF1_immunecells_target8		immunecell	CD4	P38	scene1	immunecell_CD4_P38_scene1
P61086	20240301_OA1_ThNo_SA_N756_mDIAscar_W40_F-40_Evo12_8Th16ms_Ref10_lmd7wellC9_P42_scene1_CD4_evotipwellF7_immunecells_target8		immunecell	CD4	P42	scene1	immunecell_CD4_P42_scene1
P61086	20240301_OA1_ThNo_SA_N756_mDIAscar_W40_F-40_Evo12_8Th16ms_Ref10_lmd7wellE11_P06_scene1and2_CD4_evotipwellG2_immunecells_target8		immunecell	CD4	P06	scene1	immunecell_CD4_P06_scene1
P61086	20240301_OA1_ThNo_SA_N756_mDIAscar_W40_F-40_Evo12_8Th16ms_Ref10_lmd7wellE13_P31_scene1and2_CD4_evotipwellG8_immunecells_target8	10.3862	immunecell	CD4	P31	scene1	immunecell_CD4_P31_scene1
P61086	20240301_OA1_ThNo_SA_N756_mDIAscar_W40_F-40_Evo12_8Th16ms_Ref10_lmd7wellE15_P50_scene1_CD45_evotipwellG12_immunecells_target8		immunecell	CD45	P50	scene1	immunecell_CD45_P50_scene1
P61086	20240301_OA1_ThNo_SA_N756_mDIAscar_W40_F-40_Evo12_8Th16ms_Ref10_lmd7wellE17_P25_scene2_CD45_evotipwellH6_immunecells_target8	10.8796	immunecell	CD45	P25	scene2	immunecell_CD45_P25_scene2
P61086	20240301_OA1_ThNo_SA_N756_mDIAscar_W40_F-40_Evo12_8Th16ms_Ref10_lmd7wellE3_P09_scene1_CD8_evotipwellE2_immunecells_target8	10.7747	immunecell	CD8	P09	scene1	immunecell_CD8_P09_scene1
P61086	20240301_OA1_ThNo_SA_N756_mDIAscar_W40_F-40_Evo12_8Th16ms_Ref10_lmd7wellE5_P37_scene2_CD8_evotipwellE8_immunecells_target8	11.4123	immunecell	CD8	P37	scene2	immunecell_CD8_P37_scene2
P61086	20240301_OA1_ThNo_SA_N756_mDIAscar_W40_F-40_Evo12_8Th16ms_Ref10_lmd7wellE7_P38_scene1_CD8_evotipwellF2_immunecells_target8	9.80974	immunecell	CD8	P38	scene1	immunecell_CD8_P38_scene1
P61086	20240301_OA1_ThNo_SA_N756_mDIAscar_W40_F-40_Evo12_8Th16ms_Ref10_lmd7wellE9_P42_scene1and2_CD8_evotipwellF8_immunecells_target8	11.318	immunecell	CD8	P42	scene1	immunecell_CD8_P42_scene1
P61086	20240301_OA1_ThNo_SA_N756_mDIAscar_W40_F-40_Evo12_8Th16ms_Ref10_lmd7wellG11_P06_scene1and2_CD8_evotipwellG3_immunecells_target8		immunecell	CD8	P06	scene1	immunecell_CD8_P06_scene1
P61086	20240301_OA1_ThNo_SA_N756_mDIAscar_W40_F-40_Evo12_8Th16ms_Ref10_lmd7wellG13_P31_scene1and2_CD8_evotipwellG9_immunecells_target8		immunecell	CD8	P31	scene1	immunecell_CD8_P31_scene1
P61086	20240301_OA1_ThNo_SA_N756_mDIAscar_W40_F-40_Evo12_8Th16ms_Ref10_lmd7wellG15_P24_scene1_CD45_evotipwellH1_immunecells_target8		immunecell	CD45	P24	scene1	immunecell_CD45_P24_scene1
P61086	20240301_OA1_ThNo_SA_N756_mDIAscar_W40_F-40_Evo12_8Th16ms_Ref10_lmd7wellG17_P51_scene1_CD45_evotipwellH7_immunecells_target8		immunecell	CD45	P51	scene1	immunecell_CD45_P51_scene1
P61086	20240301_OA1_ThNo_SA_N756_mDIAscar_W40_F-40_Evo12_8Th16ms_Ref10_lmd7wellG3_P09_scene1_CD163_evotipwellE3_immunecells_target8	12.8746	immunecell	CD163	P09	scene1	immunecell_CD163_P09_scene1
P61086	20240301_OA1_ThNo_SA_N756_mDIAscar_W40_F-40_Evo12_8Th16ms_Ref10_lmd7wellG5_P37_scene2_CD163_evotipwellE9_immunecells_target8	10.6049	immunecell	CD163	P37	scene2	immunecell_CD163_P37_scene2
P61086	20240301_OA1_ThNo_SA_N756_mDIAscar_W40_F-40_Evo12_8Th16ms_Ref10_lmd7wellG7_P38_scene1_CD163_evotipwellF3_immunecells_target8	10.7528	immunecell	CD163	P38	scene1	immunecell_CD163_P38_scene1
P61086	20240301_OA1_ThNo_SA_N756_mDIAscar_W40_F-40_Evo12_8Th16ms_Ref10_lmd7wellG9_P42_scene1_CD163_evotipwellF9_immunecells_target8		immunecell	CD163	P42	scene1	immunecell_CD163_P42_scene1
P61086	20240301_OA1_ThNo_SA_N756_mDIAscar_W40_F-40_Evo12_8Th16ms_Ref10_lmd7wellI11_P06_scene1_CD163_evotipwellG4_immunecells_target8		immunecell	CD163	P06	scene1	immunecell_CD163_P06_scene1
P61086	20240301_OA1_ThNo_SA_N756_mDIAscar_W40_F-40_Evo12_8Th16ms_Ref10_lmd7wellI13_P31_scene1and2_CD163_evotipwellG10_immunecells_target8	10.9513	immunecell	CD163	P31	scene1	immunecell_CD163_P31_scene1
P61086	20240301_OA1_ThNo_SA_N756_mDIAscar_W40_F-40_Evo12_8Th16ms_Ref10_lmd7wellI15_P24_scene2_CD45_evotipwellH2_immunecells_target8		immunecell	CD45	P24	scene2	immunecell_CD45_P24_scene2
P61086	20240301_OA1_ThNo_SA_N756_mDIAscar_W40_F-40_Evo12_8Th16ms_Ref10_lmd7wellI17_P52_scene1_CD45_evotipwellH8_immunecells_target8	11.1527	immunecell	CD45	P52	scene1	immunecell_CD45_P52_scene1
P61086	20240301_OA1_ThNo_SA_N756_mDIAscar_W40_F-40_Evo12_8Th16ms_Ref10_lmd7wellI3_P34_scene1_CD4_evotipwellE4_immunecells_target8	10.2267	immunecell	CD4	P34	scene1	immunecell_CD4_P34_scene1
P61086	20240301_OA1_ThNo_SA_N756_mDIAscar_W40_F-40_Evo12_8Th16ms_Ref10_lmd7wellI5_P07_scene2_CD4_evotipwellE10_immunecells_target8	9.68262	immunecell	CD4	P07	scene2	immunecell_CD4_P07_scene2
P61086	20240301_OA1_ThNo_SA_N756_mDIAscar_W40_F-40_Evo12_8Th16ms_Ref10_lmd7wellI7_P35_scene1and2_CD4_evotipwellF4_immunecells_target8		immunecell	CD4	P35	scene1	immunecell_CD4_P35_scene1
P61086	20240301_OA1_ThNo_SA_N756_mDIAscar_W40_F-40_Evo12_8Th16ms_Ref10_lmd7wellI9_P32_scene2_CD163_evotipwellF10_immunecells_target8	11.4977	immunecell	CD163	P32	scene2	immunecell_CD163_P32_scene2
P61086	20240301_OA1_ThNo_SA_N756_mDIAscar_W40_F-40_Evo12_8Th16ms_Ref10_lmd7wellK15_P21_scene1_CD45_evotipwellH3_immunecells_target8		immunecell	CD45	P21	scene1	immunecell_CD45_P21_scene1
P61086	20240301_OA1_ThNo_SA_N756_mDIAscar_W40_F-40_Evo12_8Th16ms_Ref10_lmd7wellK3_P34_scene1_CD8_evotipwellE5_immunecells_target8	11.2637	immunecell	CD8	P34	scene1	immunecell_CD8_P34_scene1
P61086	20240301_OA1_ThNo_SA_N756_mDIAscar_W40_F-40_Evo12_8Th16ms_Ref10_lmd7wellK5_P07_scene2_CD8_evotipwellE11_immunecells_target8		immunecell	CD8	P07	scene2	immunecell_CD8_P07_scene2
P61086	20240301_OA1_ThNo_SA_N756_mDIAscar_W40_F-40_Evo12_8Th16ms_Ref10_lmd7wellK7_P35_scene1and2_CD8_evotipwellF5_immunecells_target8	10.7802	immunecell	CD8	P35	scene1	immunecell_CD8_P35_scene1
P61086	20240301_OA1_ThNo_SA_N756_mDIAscar_W40_F-40_Evo12_8Th16ms_Ref10_lmd7wellK9_P41_scene1_CD4_evotipwellF11_immunecells_target8		immunecell	CD4	P41	scene1	immunecell_CD4_P41_scene1
P61086	20240301_OA1_ThNo_SA_N756_mDIAscar_W40_F-40_Evo12_8Th16ms_Ref10_lmd7wellM3_P34_scene1_CD163_evotipwellE6_immunecells_target8	11.6742	immunecell	CD163	P34	scene1	immunecell_CD163_P34_scene1
P61086	20240301_OA1_ThNo_SA_N756_mDIAscar_W40_F-40_Evo12_8Th16ms_Ref10_lmd7wellM5_P07_scene2_CD163_evotipwellE12_immunecells_target8		immunecell	CD163	P07	scene2	immunecell_CD163_P07_scene2
P61086	20240301_OA1_ThNo_SA_N756_mDIAscar_W40_F-40_Evo12_8Th16ms_Ref10_lmd7wellM7_P35_scene1_CD163_evotipwellF6_immunecells_target8	11.4691	immunecell	CD163	P35	scene1	immunecell_CD163_P35_scene1
P61086	20240301_OA1_ThNo_SA_N756_mDIAscar_W40_F-40_Evo12_8Th16ms_Ref10_lmd7wellM9_P41_scene1_CD8_evotipwellF12_immunecells_target8	11.7035	immunecell	CD8	P41	scene1	immunecell_CD8_P41_scene1
Q00839	20240301_OA1_ThNo_SA_N756_mDIAscar_W40_F-40_Evo12_8Th16ms_Ref10_lmd7wellC11_P41_scene1_CD163_evotipwellG1_immunecells_target8	14.4587	immunecell	CD163	P41	scene1	immunecell_CD163_P41_scene1
Q00839	20240301_OA1_ThNo_SA_N756_mDIAscar_W40_F-40_Evo12_8Th16ms_Ref10_lmd7wellC13_P40_scene1_CD163_evotipwellG7_immunecells_target8	15.2876	immunecell	CD163	P40	scene1	immunecell_CD163_P40_scene1
Q00839	20240301_OA1_ThNo_SA_N756_mDIAscar_W40_F-40_Evo12_8Th16ms_Ref10_lmd7wellC15_P22_scene1_CD45_evotipwellG11_immunecells_target8	15.5004	immunecell	CD45	P22	scene1	immunecell_CD45_P22_scene1
Q00839	20240301_OA1_ThNo_SA_N756_mDIAscar_W40_F-40_Evo12_8Th16ms_Ref10_lmd7wellC17_P25_scene1_CD45_evotipwellH5_immunecells_target8	13.351	immunecell	CD45	P25	scene1	immunecell_CD45_P25_scene1
Q00839	20240301_OA1_ThNo_SA_N756_mDIAscar_W40_F-40_Evo12_8Th16ms_Ref10_lmd7wellC3_P09_scene1and3_CD4_evotipwellE1_immunecells_target8	13.6981	immunecell	CD4	P09	scene1	immunecell_CD4_P09_scene1
Q00839	20240301_OA1_ThNo_SA_N756_mDIAscar_W40_F-40_Evo12_8Th16ms_Ref10_lmd7wellC5_P37_scene2_CD4_evotipwellE7_immunecells_target8	15.0084	immunecell	CD4	P37	scene2	immunecell_CD4_P37_scene2
Q00839	20240301_OA1_ThNo_SA_N756_mDIAscar_W40_F-40_Evo12_8Th16ms_Ref10_lmd7wellC7_P38_scene1_CD4_evotipwellF1_immunecells_target8	11.4762	immunecell	CD4	P38	scene1	immunecell_CD4_P38_scene1
Q00839	20240301_OA1_ThNo_SA_N756_mDIAscar_W40_F-40_Evo12_8Th16ms_Ref10_lmd7wellC9_P42_scene1_CD4_evotipwellF7_immunecells_target8	12.851	immunecell	CD4	P42	scene1	immunecell_CD4_P42_scene1
Q00839	20240301_OA1_ThNo_SA_N756_mDIAscar_W40_F-40_Evo12_8Th16ms_Ref10_lmd7wellE11_P06_scene1and2_CD4_evotipwellG2_immunecells_target8	14.675	immunecell	CD4	P06	scene1	immunecell_CD4_P06_scene1
Q00839	20240301_OA1_ThNo_SA_N756_mDIAscar_W40_F-40_Evo12_8Th16ms_Ref10_lmd7wellE13_P31_scene1and2_CD4_evotipwellG8_immunecells_target8	12.9976	immunecell	CD4	P31	scene1	immunecell_CD4_P31_scene1
Q00839	20240301_OA1_ThNo_SA_N756_mDIAscar_W40_F-40_Evo12_8Th16ms_Ref10_lmd7wellE15_P50_scene1_CD45_evotipwellG12_immunecells_target8	13.8067	immunecell	CD45	P50	scene1	immunecell_CD45_P50_scene1
Q00839	20240301_OA1_ThNo_SA_N756_mDIAscar_W40_F-40_Evo12_8Th16ms_Ref10_lmd7wellE17_P25_scene2_CD45_evotipwellH6_immunecells_target8	14.1738	immunecell	CD45	P25	scene2	immunecell_CD45_P25_scene2
Q00839	20240301_OA1_ThNo_SA_N756_mDIAscar_W40_F-40_Evo12_8Th16ms_Ref10_lmd7wellE3_P09_scene1_CD8_evotipwellE2_immunecells_target8	15.2833	immunecell	CD8	P09	scene1	immunecell_CD8_P09_scene1
Q00839	20240301_OA1_ThNo_SA_N756_mDIAscar_W40_F-40_Evo12_8Th16ms_Ref10_lmd7wellE5_P37_scene2_CD8_evotipwellE8_immunecells_target8	15.344	immunecell	CD8	P37	scene2	immunecell_CD8_P37_scene2
Q00839	20240301_OA1_ThNo_SA_N756_mDIAscar_W40_F-40_Evo12_8Th16ms_Ref10_lmd7wellE7_P38_scene1_CD8_evotipwellF2_immunecells_target8	15.0951	immunecell	CD8	P38	scene1	immunecell_CD8_P38_scene1
Q00839	20240301_OA1_ThNo_SA_N756_mDIAscar_W40_F-40_Evo12_8Th16ms_Ref10_lmd7wellE9_P42_scene1and2_CD8_evotipwellF8_immunecells_target8	14.3118	immunecell	CD8	P42	scene1	immunecell_CD8_P42_scene1
Q00839	20240301_OA1_ThNo_SA_N756_mDIAscar_W40_F-40_Evo12_8Th16ms_Ref10_lmd7wellG11_P06_scene1and2_CD8_evotipwellG3_immunecells_target8	13.4938	immunecell	CD8	P06	scene1	immunecell_CD8_P06_scene1
Q00839	20240301_OA1_ThNo_SA_N756_mDIAscar_W40_F-40_Evo12_8Th16ms_Ref10_lmd7wellG13_P31_scene1and2_CD8_evotipwellG9_immunecells_target8	14.188	immunecell	CD8	P31	scene1	immunecell_CD8_P31_scene1
Q00839	20240301_OA1_ThNo_SA_N756_mDIAscar_W40_F-40_Evo12_8Th16ms_Ref10_lmd7wellG15_P24_scene1_CD45_evotipwellH1_immunecells_target8	14.8717	immunecell	CD45	P24	scene1	immunecell_CD45_P24_scene1
Q00839	20240301_OA1_ThNo_SA_N756_mDIAscar_W40_F-40_Evo12_8Th16ms_Ref10_lmd7wellG17_P51_scene1_CD45_evotipwellH7_immunecells_target8	11.251	immunecell	CD45	P51	scene1	immunecell_CD45_P51_scene1
Q00839	20240301_OA1_ThNo_SA_N756_mDIAscar_W40_F-40_Evo12_8Th16ms_Ref10_lmd7wellG3_P09_scene1_CD163_evotipwellE3_immunecells_target8	15.5504	immunecell	CD163	P09	scene1	immunecell_CD163_P09_scene1
Q00839	20240301_OA1_ThNo_SA_N756_mDIAscar_W40_F-40_Evo12_8Th16ms_Ref10_lmd7wellG5_P37_scene2_CD163_evotipwellE9_immunecells_target8	15.3478	immunecell	CD163	P37	scene2	immunecell_CD163_P37_scene2
Q00839	20240301_OA1_ThNo_SA_N756_mDIAscar_W40_F-40_Evo12_8Th16ms_Ref10_lmd7wellG7_P38_scene1_CD163_evotipwellF3_immunecells_target8	15.7198	immunecell	CD163	P38	scene1	immunecell_CD163_P38_scene1
Q00839	20240301_OA1_ThNo_SA_N756_mDIAscar_W40_F-40_Evo12_8Th16ms_Ref10_lmd7wellG9_P42_scene1_CD163_evotipwellF9_immunecells_target8	14.7413	immunecell	CD163	P42	scene1	immunecell_CD163_P42_scene1
Q00839	20240301_OA1_ThNo_SA_N756_mDIAscar_W40_F-40_Evo12_8Th16ms_Ref10_lmd7wellI11_P06_scene1_CD163_evotipwellG4_immunecells_target8	13.9658	immunecell	CD163	P06	scene1	immunecell_CD163_P06_scene1
Q00839	20240301_OA1_ThNo_SA_N756_mDIAscar_W40_F-40_Evo12_8Th16ms_Ref10_lmd7wellI13_P31_scene1and2_CD163_evotipwellG10_immunecells_target8	15.5627	immunecell	CD163	P31	scene1	immunecell_CD163_P31_scene1
Q00839	20240301_OA1_ThNo_SA_N756_mDIAscar_W40_F-40_Evo12_8Th16ms_Ref10_lmd7wellI15_P24_scene2_CD45_evotipwellH2_immunecells_target8	13.3041	immunecell	CD45	P24	scene2	immunecell_CD45_P24_scene2
Q00839	20240301_OA1_ThNo_SA_N756_mDIAscar_W40_F-40_Evo12_8Th16ms_Ref10_lmd7wellI17_P52_scene1_CD45_evotipwellH8_immunecells_target8	14.3595	immunecell	CD45	P52	scene1	immunecell_CD45_P52_scene1
Q00839	20240301_OA1_ThNo_SA_N756_mDIAscar_W40_F-40_Evo12_8Th16ms_Ref10_lmd7wellI3_P34_scene1_CD4_evotipwellE4_immunecells_target8	15.0813	immunecell	CD4	P34	scene1	immunecell_CD4_P34_scene1
Q00839	20240301_OA1_ThNo_SA_N756_mDIAscar_W40_F-40_Evo12_8Th16ms_Ref10_lmd7wellI5_P07_scene2_CD4_evotipwellE10_immunecells_target8	14.3425	immunecell	CD4	P07	scene2	immunecell_CD4_P07_scene2
Q00839	20240301_OA1_ThNo_SA_N756_mDIAscar_W40_F-40_Evo12_8Th16ms_Ref10_lmd7wellI7_P35_scene1and2_CD4_evotipwellF4_immunecells_target8	13.5099	immunecell	CD4	P35	scene1	immunecell_CD4_P35_scene1
Q00839	20240301_OA1_ThNo_SA_N756_mDIAscar_W40_F-40_Evo12_8Th16ms_Ref10_lmd7wellI9_P32_scene2_CD163_evotipwellF10_immunecells_target8	15.1341	immunecell	CD163	P32	scene2	immunecell_CD163_P32_scene2
Q00839	20240301_OA1_ThNo_SA_N756_mDIAscar_W40_F-40_Evo12_8Th16ms_Ref10_lmd7wellK15_P21_scene1_CD45_evotipwellH3_immunecells_target8	9.81551	immunecell	CD45	P21	scene1	immunecell_CD45_P21_scene1
Q00839	20240301_OA1_ThNo_SA_N756_mDIAscar_W40_F-40_Evo12_8Th16ms_Ref10_lmd7wellK3_P34_scene1_CD8_evotipwellE5_immunecells_target8	14.3411	immunecell	CD8	P34	scene1	immunecell_CD8_P34_scene1
Q00839	20240301_OA1_ThNo_SA_N756_mDIAscar_W40_F-40_Evo12_8Th16ms_Ref10_lmd7wellK5_P07_scene2_CD8_evotipwellE11_immunecells_target8	14.2492	immunecell	CD8	P07	scene2	immunecell_CD8_P07_scene2
Q00839	20240301_OA1_ThNo_SA_N756_mDIAscar_W40_F-40_Evo12_8Th16ms_Ref10_lmd7wellK7_P35_scene1and2_CD8_evotipwellF5_immunecells_target8	15.0823	immunecell	CD8	P35	scene1	immunecell_CD8_P35_scene1
Q00839	20240301_OA1_ThNo_SA_N756_mDIAscar_W40_F-40_Evo12_8Th16ms_Ref10_lmd7wellK9_P41_scene1_CD4_evotipwellF11_immunecells_target8	15.4096	immunecell	CD4	P41	scene1	immunecell_CD4_P41_scene1
Q00839	20240301_OA1_ThNo_SA_N756_mDIAscar_W40_F-40_Evo12_8Th16ms_Ref10_lmd7wellM3_P34_scene1_CD163_evotipwellE6_immunecells_target8	15.2409	immunecell	CD163	P34	scene1	immunecell_CD163_P34_scene1
Q00839	20240301_OA1_ThNo_SA_N756_mDIAscar_W40_F-40_Evo12_8Th16ms_Ref10_lmd7wellM5_P07_scene2_CD163_evotipwellE12_immunecells_target8	14.1758	immunecell	CD163	P07	scene2	immunecell_CD163_P07_scene2
Q00839	20240301_OA1_ThNo_SA_N756_mDIAscar_W40_F-40_Evo12_8Th16ms_Ref10_lmd7wellM7_P35_scene1_CD163_evotipwellF6_immunecells_target8	15.1705	immunecell	CD163	P35	scene1	immunecell_CD163_P35_scene1
Q00839	20240301_OA1_ThNo_SA_N756_mDIAscar_W40_F-40_Evo12_8Th16ms_Ref10_lmd7wellM9_P41_scene1_CD8_evotipwellF12_immunecells_target8	15.7067	immunecell	CD8	P41	scene1	immunecell_CD8_P41_scene1
Q05639	20240301_OA1_ThNo_SA_N756_mDIAscar_W40_F-40_Evo12_8Th16ms_Ref10_lmd7wellC11_P41_scene1_CD163_evotipwellG1_immunecells_target8	10.9974	immunecell	CD163	P41	scene1	immunecell_CD163_P41_scene1
Q05639	20240301_OA1_ThNo_SA_N756_mDIAscar_W40_F-40_Evo12_8Th16ms_Ref10_lmd7wellC13_P40_scene1_CD163_evotipwellG7_immunecells_target8	12.0457	immunecell	CD163	P40	scene1	immunecell_CD163_P40_scene1
Q05639	20240301_OA1_ThNo_SA_N756_mDIAscar_W40_F-40_Evo12_8Th16ms_Ref10_lmd7wellC15_P22_scene1_CD45_evotipwellG11_immunecells_target8	11.4173	immunecell	CD45	P22	scene1	immunecell_CD45_P22_scene1
Q05639	20240301_OA1_ThNo_SA_N756_mDIAscar_W40_F-40_Evo12_8Th16ms_Ref10_lmd7wellC17_P25_scene1_CD45_evotipwellH5_immunecells_target8	9.68908	immunecell	CD45	P25	scene1	immunecell_CD45_P25_scene1
Q05639	20240301_OA1_ThNo_SA_N756_mDIAscar_W40_F-40_Evo12_8Th16ms_Ref10_lmd7wellC3_P09_scene1and3_CD4_evotipwellE1_immunecells_target8	11.2912	immunecell	CD4	P09	scene1	immunecell_CD4_P09_scene1
Q05639	20240301_OA1_ThNo_SA_N756_mDIAscar_W40_F-40_Evo12_8Th16ms_Ref10_lmd7wellC5_P37_scene2_CD4_evotipwellE7_immunecells_target8	11.3513	immunecell	CD4	P37	scene2	immunecell_CD4_P37_scene2
Q05639	20240301_OA1_ThNo_SA_N756_mDIAscar_W40_F-40_Evo12_8Th16ms_Ref10_lmd7wellC7_P38_scene1_CD4_evotipwellF1_immunecells_target8		immunecell	CD4	P38	scene1	immunecell_CD4_P38_scene1
Q05639	20240301_OA1_ThNo_SA_N756_mDIAscar_W40_F-40_Evo12_8Th16ms_Ref10_lmd7wellC9_P42_scene1_CD4_evotipwellF7_immunecells_target8		immunecell	CD4	P42	scene1	immunecell_CD4_P42_scene1
Q05639	20240301_OA1_ThNo_SA_N756_mDIAscar_W40_F-40_Evo12_8Th16ms_Ref10_lmd7wellE11_P06_scene1and2_CD4_evotipwellG2_immunecells_target8	10.5167	immunecell	CD4	P06	scene1	immunecell_CD4_P06_scene1
Q05639	20240301_OA1_ThNo_SA_N756_mDIAscar_W40_F-40_Evo12_8Th16ms_Ref10_lmd7wellE13_P31_scene1and2_CD4_evotipwellG8_immunecells_target8	9.96315	immunecell	CD4	P31	scene1	immunecell_CD4_P31_scene1
Q05639	20240301_OA1_ThNo_SA_N756_mDIAscar_W40_F-40_Evo12_8Th16ms_Ref10_lmd7wellE15_P50_scene1_CD45_evotipwellG12_immunecells_target8	10.7957	immunecell	CD45	P50	scene1	immunecell_CD45_P50_scene1
Q05639	20240301_OA1_ThNo_SA_N756_mDIAscar_W40_F-40_Evo12_8Th16ms_Ref10_lmd7wellE17_P25_scene2_CD45_evotipwellH6_immunecells_target8	9.39589	immunecell	CD45	P25	scene2	immunecell_CD45_P25_scene2
Q05639	20240301_OA1_ThNo_SA_N756_mDIAscar_W40_F-40_Evo12_8Th16ms_Ref10_lmd7wellE3_P09_scene1_CD8_evotipwellE2_immunecells_target8	11.7471	immunecell	CD8	P09	scene1	immunecell_CD8_P09_scene1
Q05639	20240301_OA1_ThNo_SA_N756_mDIAscar_W40_F-40_Evo12_8Th16ms_Ref10_lmd7wellE5_P37_scene2_CD8_evotipwellE8_immunecells_target8	11.3156	immunecell	CD8	P37	scene2	immunecell_CD8_P37_scene2
Q05639	20240301_OA1_ThNo_SA_N756_mDIAscar_W40_F-40_Evo12_8Th16ms_Ref10_lmd7wellE7_P38_scene1_CD8_evotipwellF2_immunecells_target8	11.7228	immunecell	CD8	P38	scene1	immunecell_CD8_P38_scene1
Q05639	20240301_OA1_ThNo_SA_N756_mDIAscar_W40_F-40_Evo12_8Th16ms_Ref10_lmd7wellE9_P42_scene1and2_CD8_evotipwellF8_immunecells_target8	10.9099	immunecell	CD8	P42	scene1	immunecell_CD8_P42_scene1
Q05639	20240301_OA1_ThNo_SA_N756_mDIAscar_W40_F-40_Evo12_8Th16ms_Ref10_lmd7wellG11_P06_scene1and2_CD8_evotipwellG3_immunecells_target8	10.5184	immunecell	CD8	P06	scene1	immunecell_CD8_P06_scene1
Q05639	20240301_OA1_ThNo_SA_N756_mDIAscar_W40_F-40_Evo12_8Th16ms_Ref10_lmd7wellG13_P31_scene1and2_CD8_evotipwellG9_immunecells_target8	12.0889	immunecell	CD8	P31	scene1	immunecell_CD8_P31_scene1
Q05639	20240301_OA1_ThNo_SA_N756_mDIAscar_W40_F-40_Evo12_8Th16ms_Ref10_lmd7wellG15_P24_scene1_CD45_evotipwellH1_immunecells_target8	11.7665	immunecell	CD45	P24	scene1	immunecell_CD45_P24_scene1
Q05639	20240301_OA1_ThNo_SA_N756_mDIAscar_W40_F-40_Evo12_8Th16ms_Ref10_lmd7wellG17_P51_scene1_CD45_evotipwellH7_immunecells_target8		immunecell	CD45	P51	scene1	immunecell_CD45_P51_scene1
Q05639	20240301_OA1_ThNo_SA_N756_mDIAscar_W40_F-40_Evo12_8Th16ms_Ref10_lmd7wellG3_P09_scene1_CD163_evotipwellE3_immunecells_target8	12.4651	immunecell	CD163	P09	scene1	immunecell_CD163_P09_scene1
Q05639	20240301_OA1_ThNo_SA_N756_mDIAscar_W40_F-40_Evo12_8Th16ms_Ref10_lmd7wellG5_P37_scene2_CD163_evotipwellE9_immunecells_target8	11.9321	immunecell	CD163	P37	scene2	immunecell_CD163_P37_scene2
Q05639	20240301_OA1_ThNo_SA_N756_mDIAscar_W40_F-40_Evo12_8Th16ms_Ref10_lmd7wellG7_P38_scene1_CD163_evotipwellF3_immunecells_target8	11.0575	immunecell	CD163	P38	scene1	immunecell_CD163_P38_scene1
Q05639	20240301_OA1_ThNo_SA_N756_mDIAscar_W40_F-40_Evo12_8Th16ms_Ref10_lmd7wellG9_P42_scene1_CD163_evotipwellF9_immunecells_target8	10.4857	immunecell	CD163	P42	scene1	immunecell_CD163_P42_scene1
Q05639	20240301_OA1_ThNo_SA_N756_mDIAscar_W40_F-40_Evo12_8Th16ms_Ref10_lmd7wellI11_P06_scene1_CD163_evotipwellG4_immunecells_target8	10.7646	immunecell	CD163	P06	scene1	immunecell_CD163_P06_scene1
Q05639	20240301_OA1_ThNo_SA_N756_mDIAscar_W40_F-40_Evo12_8Th16ms_Ref10_lmd7wellI13_P31_scene1and2_CD163_evotipwellG10_immunecells_target8	11.1458	immunecell	CD163	P31	scene1	immunecell_CD163_P31_scene1
Q05639	20240301_OA1_ThNo_SA_N756_mDIAscar_W40_F-40_Evo12_8Th16ms_Ref10_lmd7wellI15_P24_scene2_CD45_evotipwellH2_immunecells_target8	10.1386	immunecell	CD45	P24	scene2	immunecell_CD45_P24_scene2
Q05639	20240301_OA1_ThNo_SA_N756_mDIAscar_W40_F-40_Evo12_8Th16ms_Ref10_lmd7wellI17_P52_scene1_CD45_evotipwellH8_immunecells_target8	11.0223	immunecell	CD45	P52	scene1	immunecell_CD45_P52_scene1
Q05639	20240301_OA1_ThNo_SA_N756_mDIAscar_W40_F-40_Evo12_8Th16ms_Ref10_lmd7wellI3_P34_scene1_CD4_evotipwellE4_immunecells_target8	12.7362	immunecell	CD4	P34	scene1	immunecell_CD4_P34_scene1
Q05639	20240301_OA1_ThNo_SA_N756_mDIAscar_W40_F-40_Evo12_8Th16ms_Ref10_lmd7wellI5_P07_scene2_CD4_evotipwellE10_immunecells_target8	10.0062	immunecell	CD4	P07	scene2	immunecell_CD4_P07_scene2
Q05639	20240301_OA1_ThNo_SA_N756_mDIAscar_W40_F-40_Evo12_8Th16ms_Ref10_lmd7wellI7_P35_scene1and2_CD4_evotipwellF4_immunecells_target8	11.8521	immunecell	CD4	P35	scene1	immunecell_CD4_P35_scene1
Q05639	20240301_OA1_ThNo_SA_N756_mDIAscar_W40_F-40_Evo12_8Th16ms_Ref10_lmd7wellI9_P32_scene2_CD163_evotipwellF10_immunecells_target8	11.4454	immunecell	CD163	P32	scene2	immunecell_CD163_P32_scene2
Q05639	20240301_OA1_ThNo_SA_N756_mDIAscar_W40_F-40_Evo12_8Th16ms_Ref10_lmd7wellK15_P21_scene1_CD45_evotipwellH3_immunecells_target8		immunecell	CD45	P21	scene1	immunecell_CD45_P21_scene1
Q05639	20240301_OA1_ThNo_SA_N756_mDIAscar_W40_F-40_Evo12_8Th16ms_Ref10_lmd7wellK3_P34_scene1_CD8_evotipwellE5_immunecells_target8	10.9598	immunecell	CD8	P34	scene1	immunecell_CD8_P34_scene1
Q05639	20240301_OA1_ThNo_SA_N756_mDIAscar_W40_F-40_Evo12_8Th16ms_Ref10_lmd7wellK5_P07_scene2_CD8_evotipwellE11_immunecells_target8	10.8927	immunecell	CD8	P07	scene2	immunecell_CD8_P07_scene2
Q05639	20240301_OA1_ThNo_SA_N756_mDIAscar_W40_F-40_Evo12_8Th16ms_Ref10_lmd7wellK7_P35_scene1and2_CD8_evotipwellF5_immunecells_target8	11.4667	immunecell	CD8	P35	scene1	immunecell_CD8_P35_scene1
Q05639	20240301_OA1_ThNo_SA_N756_mDIAscar_W40_F-40_Evo12_8Th16ms_Ref10_lmd7wellK9_P41_scene1_CD4_evotipwellF11_immunecells_target8	10.9473	immunecell	CD4	P41	scene1	immunecell_CD4_P41_scene1
Q05639	20240301_OA1_ThNo_SA_N756_mDIAscar_W40_F-40_Evo12_8Th16ms_Ref10_lmd7wellM3_P34_scene1_CD163_evotipwellE6_immunecells_target8	12.1305	immunecell	CD163	P34	scene1	immunecell_CD163_P34_scene1
Q05639	20240301_OA1_ThNo_SA_N756_mDIAscar_W40_F-40_Evo12_8Th16ms_Ref10_lmd7wellM5_P07_scene2_CD163_evotipwellE12_immunecells_target8	12.0175	immunecell	CD163	P07	scene2	immunecell_CD163_P07_scene2
Q05639	20240301_OA1_ThNo_SA_N756_mDIAscar_W40_F-40_Evo12_8Th16ms_Ref10_lmd7wellM7_P35_scene1_CD163_evotipwellF6_immunecells_target8	11.3047	immunecell	CD163	P35	scene1	immunecell_CD163_P35_scene1
Q05639	20240301_OA1_ThNo_SA_N756_mDIAscar_W40_F-40_Evo12_8Th16ms_Ref10_lmd7wellM9_P41_scene1_CD8_evotipwellF12_immunecells_target8	11.106	immunecell	CD8	P41	scene1	immunecell_CD8_P41_scene1
Q06210	20240301_OA1_ThNo_SA_N756_mDIAscar_W40_F-40_Evo12_8Th16ms_Ref10_lmd7wellC11_P41_scene1_CD163_evotipwellG1_immunecells_target8		immunecell	CD163	P41	scene1	immunecell_CD163_P41_scene1
Q06210	20240301_OA1_ThNo_SA_N756_mDIAscar_W40_F-40_Evo12_8Th16ms_Ref10_lmd7wellC13_P40_scene1_CD163_evotipwellG7_immunecells_target8	11.3743	immunecell	CD163	P40	scene1	immunecell_CD163_P40_scene1
Q06210	20240301_OA1_ThNo_SA_N756_mDIAscar_W40_F-40_Evo12_8Th16ms_Ref10_lmd7wellC15_P22_scene1_CD45_evotipwellG11_immunecells_target8	10.6466	immunecell	CD45	P22	scene1	immunecell_CD45_P22_scene1
Q06210	20240301_OA1_ThNo_SA_N756_mDIAscar_W40_F-40_Evo12_8Th16ms_Ref10_lmd7wellC17_P25_scene1_CD45_evotipwellH5_immunecells_target8		immunecell	CD45	P25	scene1	immunecell_CD45_P25_scene1
Q06210	20240301_OA1_ThNo_SA_N756_mDIAscar_W40_F-40_Evo12_8Th16ms_Ref10_lmd7wellC3_P09_scene1and3_CD4_evotipwellE1_immunecells_target8	12.6392	immunecell	CD4	P09	scene1	immunecell_CD4_P09_scene1
Q06210	20240301_OA1_ThNo_SA_N756_mDIAscar_W40_F-40_Evo12_8Th16ms_Ref10_lmd7wellC5_P37_scene2_CD4_evotipwellE7_immunecells_target8	11.6167	immunecell	CD4	P37	scene2	immunecell_CD4_P37_scene2
Q06210	20240301_OA1_ThNo_SA_N756_mDIAscar_W40_F-40_Evo12_8Th16ms_Ref10_lmd7wellC7_P38_scene1_CD4_evotipwellF1_immunecells_target8		immunecell	CD4	P38	scene1	immunecell_CD4_P38_scene1
Q06210	20240301_OA1_ThNo_SA_N756_mDIAscar_W40_F-40_Evo12_8Th16ms_Ref10_lmd7wellC9_P42_scene1_CD4_evotipwellF7_immunecells_target8	12.3258	immunecell	CD4	P42	scene1	immunecell_CD4_P42_scene1
Q06210	20240301_OA1_ThNo_SA_N756_mDIAscar_W40_F-40_Evo12_8Th16ms_Ref10_lmd7wellE11_P06_scene1and2_CD4_evotipwellG2_immunecells_target8	11.2627	immunecell	CD4	P06	scene1	immunecell_CD4_P06_scene1
Q06210	20240301_OA1_ThNo_SA_N756_mDIAscar_W40_F-40_Evo12_8Th16ms_Ref10_lmd7wellE13_P31_scene1and2_CD4_evotipwellG8_immunecells_target8	10.154	immunecell	CD4	P31	scene1	immunecell_CD4_P31_scene1
Q06210	20240301_OA1_ThNo_SA_N756_mDIAscar_W40_F-40_Evo12_8Th16ms_Ref10_lmd7wellE15_P50_scene1_CD45_evotipwellG12_immunecells_target8		immunecell	CD45	P50	scene1	immunecell_CD45_P50_scene1
Q06210	20240301_OA1_ThNo_SA_N756_mDIAscar_W40_F-40_Evo12_8Th16ms_Ref10_lmd7wellE17_P25_scene2_CD45_evotipwellH6_immunecells_target8		immunecell	CD45	P25	scene2	immunecell_CD45_P25_scene2
Q06210	20240301_OA1_ThNo_SA_N756_mDIAscar_W40_F-40_Evo12_8Th16ms_Ref10_lmd7wellE3_P09_scene1_CD8_evotipwellE2_immunecells_target8	10.8737	immunecell	CD8	P09	scene1	immunecell_CD8_P09_scene1
Q06210	20240301_OA1_ThNo_SA_N756_mDIAscar_W40_F-40_Evo12_8Th16ms_Ref10_lmd7wellE5_P37_scene2_CD8_evotipwellE8_immunecells_target8	11.5758	immunecell	CD8	P37	scene2	immunecell_CD8_P37_scene2
Q06210	20240301_OA1_ThNo_SA_N756_mDIAscar_W40_F-40_Evo12_8Th16ms_Ref10_lmd7wellE7_P38_scene1_CD8_evotipwellF2_immunecells_target8	11.5794	immunecell	CD8	P38	scene1	immunecell_CD8_P38_scene1
Q06210	20240301_OA1_ThNo_SA_N756_mDIAscar_W40_F-40_Evo12_8Th16ms_Ref10_lmd7wellE9_P42_scene1and2_CD8_evotipwellF8_immunecells_target8	11.0903	immunecell	CD8	P42	scene1	immunecell_CD8_P42_scene1
Q06210	20240301_OA1_ThNo_SA_N756_mDIAscar_W40_F-40_Evo12_8Th16ms_Ref10_lmd7wellG11_P06_scene1and2_CD8_evotipwellG3_immunecells_target8	11.2341	immunecell	CD8	P06	scene1	immunecell_CD8_P06_scene1
Q06210	20240301_OA1_ThNo_SA_N756_mDIAscar_W40_F-40_Evo12_8Th16ms_Ref10_lmd7wellG13_P31_scene1and2_CD8_evotipwellG9_immunecells_target8	11.0536	immunecell	CD8	P31	scene1	immunecell_CD8_P31_scene1
Q06210	20240301_OA1_ThNo_SA_N756_mDIAscar_W40_F-40_Evo12_8Th16ms_Ref10_lmd7wellG15_P24_scene1_CD45_evotipwellH1_immunecells_target8	11.8376	immunecell	CD45	P24	scene1	immunecell_CD45_P24_scene1
Q06210	20240301_OA1_ThNo_SA_N756_mDIAscar_W40_F-40_Evo12_8Th16ms_Ref10_lmd7wellG17_P51_scene1_CD45_evotipwellH7_immunecells_target8	9.65782	immunecell	CD45	P51	scene1	immunecell_CD45_P51_scene1
Q06210	20240301_OA1_ThNo_SA_N756_mDIAscar_W40_F-40_Evo12_8Th16ms_Ref10_lmd7wellG3_P09_scene1_CD163_evotipwellE3_immunecells_target8	11.8291	immunecell	CD163	P09	scene1	immunecell_CD163_P09_scene1
Q06210	20240301_OA1_ThNo_SA_N756_mDIAscar_W40_F-40_Evo12_8Th16ms_Ref10_lmd7wellG5_P37_scene2_CD163_evotipwellE9_immunecells_target8	10.754	immunecell	CD163	P37	scene2	immunecell_CD163_P37_scene2
Q06210	20240301_OA1_ThNo_SA_N756_mDIAscar_W40_F-40_Evo12_8Th16ms_Ref10_lmd7wellG7_P38_scene1_CD163_evotipwellF3_immunecells_target8	11.8627	immunecell	CD163	P38	scene1	immunecell_CD163_P38_scene1
Q06210	20240301_OA1_ThNo_SA_N756_mDIAscar_W40_F-40_Evo12_8Th16ms_Ref10_lmd7wellG9_P42_scene1_CD163_evotipwellF9_immunecells_target8		immunecell	CD163	P42	scene1	immunecell_CD163_P42_scene1
Q06210	20240301_OA1_ThNo_SA_N756_mDIAscar_W40_F-40_Evo12_8Th16ms_Ref10_lmd7wellI11_P06_scene1_CD163_evotipwellG4_immunecells_target8		immunecell	CD163	P06	scene1	immunecell_CD163_P06_scene1
Q06210	20240301_OA1_ThNo_SA_N756_mDIAscar_W40_F-40_Evo12_8Th16ms_Ref10_lmd7wellI13_P31_scene1and2_CD163_evotipwellG10_immunecells_target8	11.925	immunecell	CD163	P31	scene1	immunecell_CD163_P31_scene1
Q06210	20240301_OA1_ThNo_SA_N756_mDIAscar_W40_F-40_Evo12_8Th16ms_Ref10_lmd7wellI15_P24_scene2_CD45_evotipwellH2_immunecells_target8		immunecell	CD45	P24	scene2	immunecell_CD45_P24_scene2
Q06210	20240301_OA1_ThNo_SA_N756_mDIAscar_W40_F-40_Evo12_8Th16ms_Ref10_lmd7wellI17_P52_scene1_CD45_evotipwellH8_immunecells_target8	11.48	immunecell	CD45	P52	scene1	immunecell_CD45_P52_scene1
Q06210	20240301_OA1_ThNo_SA_N756_mDIAscar_W40_F-40_Evo12_8Th16ms_Ref10_lmd7wellI3_P34_scene1_CD4_evotipwellE4_immunecells_target8	10.5489	immunecell	CD4	P34	scene1	immunecell_CD4_P34_scene1
Q06210	20240301_OA1_ThNo_SA_N756_mDIAscar_W40_F-40_Evo12_8Th16ms_Ref10_lmd7wellI5_P07_scene2_CD4_evotipwellE10_immunecells_target8	10.0316	immunecell	CD4	P07	scene2	immunecell_CD4_P07_scene2
Q06210	20240301_OA1_ThNo_SA_N756_mDIAscar_W40_F-40_Evo12_8Th16ms_Ref10_lmd7wellI7_P35_scene1and2_CD4_evotipwellF4_immunecells_target8		immunecell	CD4	P35	scene1	immunecell_CD4_P35_scene1
Q06210	20240301_OA1_ThNo_SA_N756_mDIAscar_W40_F-40_Evo12_8Th16ms_Ref10_lmd7wellI9_P32_scene2_CD163_evotipwellF10_immunecells_target8	11.6151	immunecell	CD163	P32	scene2	immunecell_CD163_P32_scene2
Q06210	20240301_OA1_ThNo_SA_N756_mDIAscar_W40_F-40_Evo12_8Th16ms_Ref10_lmd7wellK15_P21_scene1_CD45_evotipwellH3_immunecells_target8	11.0143	immunecell	CD45	P21	scene1	immunecell_CD45_P21_scene1
Q06210	20240301_OA1_ThNo_SA_N756_mDIAscar_W40_F-40_Evo12_8Th16ms_Ref10_lmd7wellK3_P34_scene1_CD8_evotipwellE5_immunecells_target8		immunecell	CD8	P34	scene1	immunecell_CD8_P34_scene1
Q06210	20240301_OA1_ThNo_SA_N756_mDIAscar_W40_F-40_Evo12_8Th16ms_Ref10_lmd7wellK5_P07_scene2_CD8_evotipwellE11_immunecells_target8		immunecell	CD8	P07	scene2	immunecell_CD8_P07_scene2
Q06210	20240301_OA1_ThNo_SA_N756_mDIAscar_W40_F-40_Evo12_8Th16ms_Ref10_lmd7wellK7_P35_scene1and2_CD8_evotipwellF5_immunecells_target8	11.8517	immunecell	CD8	P35	scene1	immunecell_CD8_P35_scene1
Q06210	20240301_OA1_ThNo_SA_N756_mDIAscar_W40_F-40_Evo12_8Th16ms_Ref10_lmd7wellK9_P41_scene1_CD4_evotipwellF11_immunecells_target8	11.0686	immunecell	CD4	P41	scene1	immunecell_CD4_P41_scene1
Q06210	20240301_OA1_ThNo_SA_N756_mDIAscar_W40_F-40_Evo12_8Th16ms_Ref10_lmd7wellM3_P34_scene1_CD163_evotipwellE6_immunecells_target8	10.0823	immunecell	CD163	P34	scene1	immunecell_CD163_P34_scene1
Q06210	20240301_OA1_ThNo_SA_N756_mDIAscar_W40_F-40_Evo12_8Th16ms_Ref10_lmd7wellM5_P07_scene2_CD163_evotipwellE12_immunecells_target8	11.0853	immunecell	CD163	P07	scene2	immunecell_CD163_P07_scene2
Q06210	20240301_OA1_ThNo_SA_N756_mDIAscar_W40_F-40_Evo12_8Th16ms_Ref10_lmd7wellM7_P35_scene1_CD163_evotipwellF6_immunecells_target8	12.3523	immunecell	CD163	P35	scene1	immunecell_CD163_P35_scene1
Q06210	20240301_OA1_ThNo_SA_N756_mDIAscar_W40_F-40_Evo12_8Th16ms_Ref10_lmd7wellM9_P41_scene1_CD8_evotipwellF12_immunecells_target8	11.2384	immunecell	CD8	P41	scene1	immunecell_CD8_P41_scene1
Q12931	20240301_OA1_ThNo_SA_N756_mDIAscar_W40_F-40_Evo12_8Th16ms_Ref10_lmd7wellC11_P41_scene1_CD163_evotipwellG1_immunecells_target8	12.378	immunecell	CD163	P41	scene1	immunecell_CD163_P41_scene1
Q12931	20240301_OA1_ThNo_SA_N756_mDIAscar_W40_F-40_Evo12_8Th16ms_Ref10_lmd7wellC13_P40_scene1_CD163_evotipwellG7_immunecells_target8	13.3622	immunecell	CD163	P40	scene1	immunecell_CD163_P40_scene1
Q12931	20240301_OA1_ThNo_SA_N756_mDIAscar_W40_F-40_Evo12_8Th16ms_Ref10_lmd7wellC15_P22_scene1_CD45_evotipwellG11_immunecells_target8	13.3373	immunecell	CD45	P22	scene1	immunecell_CD45_P22_scene1
Q12931	20240301_OA1_ThNo_SA_N756_mDIAscar_W40_F-40_Evo12_8Th16ms_Ref10_lmd7wellC17_P25_scene1_CD45_evotipwellH5_immunecells_target8	10.7624	immunecell	CD45	P25	scene1	immunecell_CD45_P25_scene1
Q12931	20240301_OA1_ThNo_SA_N756_mDIAscar_W40_F-40_Evo12_8Th16ms_Ref10_lmd7wellC3_P09_scene1and3_CD4_evotipwellE1_immunecells_target8	12.2049	immunecell	CD4	P09	scene1	immunecell_CD4_P09_scene1
Q12931	20240301_OA1_ThNo_SA_N756_mDIAscar_W40_F-40_Evo12_8Th16ms_Ref10_lmd7wellC5_P37_scene2_CD4_evotipwellE7_immunecells_target8	13.0469	immunecell	CD4	P37	scene2	immunecell_CD4_P37_scene2
Q12931	20240301_OA1_ThNo_SA_N756_mDIAscar_W40_F-40_Evo12_8Th16ms_Ref10_lmd7wellC7_P38_scene1_CD4_evotipwellF1_immunecells_target8	10.3345	immunecell	CD4	P38	scene1	immunecell_CD4_P38_scene1
Q12931	20240301_OA1_ThNo_SA_N756_mDIAscar_W40_F-40_Evo12_8Th16ms_Ref10_lmd7wellC9_P42_scene1_CD4_evotipwellF7_immunecells_target8	10.0488	immunecell	CD4	P42	scene1	immunecell_CD4_P42_scene1
Q12931	20240301_OA1_ThNo_SA_N756_mDIAscar_W40_F-40_Evo12_8Th16ms_Ref10_lmd7wellE11_P06_scene1and2_CD4_evotipwellG2_immunecells_target8	12.4621	immunecell	CD4	P06	scene1	immunecell_CD4_P06_scene1
Q12931	20240301_OA1_ThNo_SA_N756_mDIAscar_W40_F-40_Evo12_8Th16ms_Ref10_lmd7wellE13_P31_scene1and2_CD4_evotipwellG8_immunecells_target8	11.0943	immunecell	CD4	P31	scene1	immunecell_CD4_P31_scene1
Q12931	20240301_OA1_ThNo_SA_N756_mDIAscar_W40_F-40_Evo12_8Th16ms_Ref10_lmd7wellE15_P50_scene1_CD45_evotipwellG12_immunecells_target8	11.9673	immunecell	CD45	P50	scene1	immunecell_CD45_P50_scene1
Q12931	20240301_OA1_ThNo_SA_N756_mDIAscar_W40_F-40_Evo12_8Th16ms_Ref10_lmd7wellE17_P25_scene2_CD45_evotipwellH6_immunecells_target8	11.881	immunecell	CD45	P25	scene2	immunecell_CD45_P25_scene2
Q12931	20240301_OA1_ThNo_SA_N756_mDIAscar_W40_F-40_Evo12_8Th16ms_Ref10_lmd7wellE3_P09_scene1_CD8_evotipwellE2_immunecells_target8	12.8845	immunecell	CD8	P09	scene1	immunecell_CD8_P09_scene1
Q12931	20240301_OA1_ThNo_SA_N756_mDIAscar_W40_F-40_Evo12_8Th16ms_Ref10_lmd7wellE5_P37_scene2_CD8_evotipwellE8_immunecells_target8	13.4722	immunecell	CD8	P37	scene2	immunecell_CD8_P37_scene2
Q12931	20240301_OA1_ThNo_SA_N756_mDIAscar_W40_F-40_Evo12_8Th16ms_Ref10_lmd7wellE7_P38_scene1_CD8_evotipwellF2_immunecells_target8	13.5372	immunecell	CD8	P38	scene1	immunecell_CD8_P38_scene1
Q12931	20240301_OA1_ThNo_SA_N756_mDIAscar_W40_F-40_Evo12_8Th16ms_Ref10_lmd7wellE9_P42_scene1and2_CD8_evotipwellF8_immunecells_target8	12.7217	immunecell	CD8	P42	scene1	immunecell_CD8_P42_scene1
Q12931	20240301_OA1_ThNo_SA_N756_mDIAscar_W40_F-40_Evo12_8Th16ms_Ref10_lmd7wellG11_P06_scene1and2_CD8_evotipwellG3_immunecells_target8	11.7898	immunecell	CD8	P06	scene1	immunecell_CD8_P06_scene1
Q12931	20240301_OA1_ThNo_SA_N756_mDIAscar_W40_F-40_Evo12_8Th16ms_Ref10_lmd7wellG13_P31_scene1and2_CD8_evotipwellG9_immunecells_target8	13.488	immunecell	CD8	P31	scene1	immunecell_CD8_P31_scene1
Q12931	20240301_OA1_ThNo_SA_N756_mDIAscar_W40_F-40_Evo12_8Th16ms_Ref10_lmd7wellG15_P24_scene1_CD45_evotipwellH1_immunecells_target8	12.3407	immunecell	CD45	P24	scene1	immunecell_CD45_P24_scene1
Q12931	20240301_OA1_ThNo_SA_N756_mDIAscar_W40_F-40_Evo12_8Th16ms_Ref10_lmd7wellG17_P51_scene1_CD45_evotipwellH7_immunecells_target8	9.64537	immunecell	CD45	P51	scene1	immunecell_CD45_P51_scene1
Q12931	20240301_OA1_ThNo_SA_N756_mDIAscar_W40_F-40_Evo12_8Th16ms_Ref10_lmd7wellG3_P09_scene1_CD163_evotipwellE3_immunecells_target8	13.7297	immunecell	CD163	P09	scene1	immunecell_CD163_P09_scene1
Q12931	20240301_OA1_ThNo_SA_N756_mDIAscar_W40_F-40_Evo12_8Th16ms_Ref10_lmd7wellG5_P37_scene2_CD163_evotipwellE9_immunecells_target8	13.5209	immunecell	CD163	P37	scene2	immunecell_CD163_P37_scene2
Q12931	20240301_OA1_ThNo_SA_N756_mDIAscar_W40_F-40_Evo12_8Th16ms_Ref10_lmd7wellG7_P38_scene1_CD163_evotipwellF3_immunecells_target8	12.8732	immunecell	CD163	P38	scene1	immunecell_CD163_P38_scene1
Q12931	20240301_OA1_ThNo_SA_N756_mDIAscar_W40_F-40_Evo12_8Th16ms_Ref10_lmd7wellG9_P42_scene1_CD163_evotipwellF9_immunecells_target8	11.6113	immunecell	CD163	P42	scene1	immunecell_CD163_P42_scene1
Q12931	20240301_OA1_ThNo_SA_N756_mDIAscar_W40_F-40_Evo12_8Th16ms_Ref10_lmd7wellI11_P06_scene1_CD163_evotipwellG4_immunecells_target8	12.7545	immunecell	CD163	P06	scene1	immunecell_CD163_P06_scene1
Q12931	20240301_OA1_ThNo_SA_N756_mDIAscar_W40_F-40_Evo12_8Th16ms_Ref10_lmd7wellI13_P31_scene1and2_CD163_evotipwellG10_immunecells_target8	13.2668	immunecell	CD163	P31	scene1	immunecell_CD163_P31_scene1
Q12931	20240301_OA1_ThNo_SA_N756_mDIAscar_W40_F-40_Evo12_8Th16ms_Ref10_lmd7wellI15_P24_scene2_CD45_evotipwellH2_immunecells_target8	10.4065	immunecell	CD45	P24	scene2	immunecell_CD45_P24_scene2
Q12931	20240301_OA1_ThNo_SA_N756_mDIAscar_W40_F-40_Evo12_8Th16ms_Ref10_lmd7wellI17_P52_scene1_CD45_evotipwellH8_immunecells_target8	12.0646	immunecell	CD45	P52	scene1	immunecell_CD45_P52_scene1
Q12931	20240301_OA1_ThNo_SA_N756_mDIAscar_W40_F-40_Evo12_8Th16ms_Ref10_lmd7wellI3_P34_scene1_CD4_evotipwellE4_immunecells_target8	13.8165	immunecell	CD4	P34	scene1	immunecell_CD4_P34_scene1
Q12931	20240301_OA1_ThNo_SA_N756_mDIAscar_W40_F-40_Evo12_8Th16ms_Ref10_lmd7wellI5_P07_scene2_CD4_evotipwellE10_immunecells_target8	13.1103	immunecell	CD4	P07	scene2	immunecell_CD4_P07_scene2
Q12931	20240301_OA1_ThNo_SA_N756_mDIAscar_W40_F-40_Evo12_8Th16ms_Ref10_lmd7wellI7_P35_scene1and2_CD4_evotipwellF4_immunecells_target8	11.2295	immunecell	CD4	P35	scene1	immunecell_CD4_P35_scene1
Q12931	20240301_OA1_ThNo_SA_N756_mDIAscar_W40_F-40_Evo12_8Th16ms_Ref10_lmd7wellI9_P32_scene2_CD163_evotipwellF10_immunecells_target8	13.9758	immunecell	CD163	P32	scene2	immunecell_CD163_P32_scene2
Q12931	20240301_OA1_ThNo_SA_N756_mDIAscar_W40_F-40_Evo12_8Th16ms_Ref10_lmd7wellK15_P21_scene1_CD45_evotipwellH3_immunecells_target8	9.90066	immunecell	CD45	P21	scene1	immunecell_CD45_P21_scene1
Q12931	20240301_OA1_ThNo_SA_N756_mDIAscar_W40_F-40_Evo12_8Th16ms_Ref10_lmd7wellK3_P34_scene1_CD8_evotipwellE5_immunecells_target8	12.9438	immunecell	CD8	P34	scene1	immunecell_CD8_P34_scene1
Q12931	20240301_OA1_ThNo_SA_N756_mDIAscar_W40_F-40_Evo12_8Th16ms_Ref10_lmd7wellK5_P07_scene2_CD8_evotipwellE11_immunecells_target8	12.3385	immunecell	CD8	P07	scene2	immunecell_CD8_P07_scene2
Q12931	20240301_OA1_ThNo_SA_N756_mDIAscar_W40_F-40_Evo12_8Th16ms_Ref10_lmd7wellK7_P35_scene1and2_CD8_evotipwellF5_immunecells_target8	13.0236	immunecell	CD8	P35	scene1	immunecell_CD8_P35_scene1
Q12931	20240301_OA1_ThNo_SA_N756_mDIAscar_W40_F-40_Evo12_8Th16ms_Ref10_lmd7wellK9_P41_scene1_CD4_evotipwellF11_immunecells_target8	13.415	immunecell	CD4	P41	scene1	immunecell_CD4_P41_scene1
Q12931	20240301_OA1_ThNo_SA_N756_mDIAscar_W40_F-40_Evo12_8Th16ms_Ref10_lmd7wellM3_P34_scene1_CD163_evotipwellE6_immunecells_target8	13.6936	immunecell	CD163	P34	scene1	immunecell_CD163_P34_scene1
Q12931	20240301_OA1_ThNo_SA_N756_mDIAscar_W40_F-40_Evo12_8Th16ms_Ref10_lmd7wellM5_P07_scene2_CD163_evotipwellE12_immunecells_target8	13.0187	immunecell	CD163	P07	scene2	immunecell_CD163_P07_scene2
Q12931	20240301_OA1_ThNo_SA_N756_mDIAscar_W40_F-40_Evo12_8Th16ms_Ref10_lmd7wellM7_P35_scene1_CD163_evotipwellF6_immunecells_target8	13.4506	immunecell	CD163	P35	scene1	immunecell_CD163_P35_scene1
Q12931	20240301_OA1_ThNo_SA_N756_mDIAscar_W40_F-40_Evo12_8Th16ms_Ref10_lmd7wellM9_P41_scene1_CD8_evotipwellF12_immunecells_target8	13.7678	immunecell	CD8	P41	scene1	immunecell_CD8_P41_scene1
Q13618	20240301_OA1_ThNo_SA_N756_mDIAscar_W40_F-40_Evo12_8Th16ms_Ref10_lmd7wellC11_P41_scene1_CD163_evotipwellG1_immunecells_target8		immunecell	CD163	P41	scene1	immunecell_CD163_P41_scene1
Q13618	20240301_OA1_ThNo_SA_N756_mDIAscar_W40_F-40_Evo12_8Th16ms_Ref10_lmd7wellC13_P40_scene1_CD163_evotipwellG7_immunecells_target8	11.4144	immunecell	CD163	P40	scene1	immunecell_CD163_P40_scene1
Q13618	20240301_OA1_ThNo_SA_N756_mDIAscar_W40_F-40_Evo12_8Th16ms_Ref10_lmd7wellC15_P22_scene1_CD45_evotipwellG11_immunecells_target8	11.7937	immunecell	CD45	P22	scene1	immunecell_CD45_P22_scene1
Q13618	20240301_OA1_ThNo_SA_N756_mDIAscar_W40_F-40_Evo12_8Th16ms_Ref10_lmd7wellC17_P25_scene1_CD45_evotipwellH5_immunecells_target8	10.9865	immunecell	CD45	P25	scene1	immunecell_CD45_P25_scene1
Q13618	20240301_OA1_ThNo_SA_N756_mDIAscar_W40_F-40_Evo12_8Th16ms_Ref10_lmd7wellC3_P09_scene1and3_CD4_evotipwellE1_immunecells_target8	10.4894	immunecell	CD4	P09	scene1	immunecell_CD4_P09_scene1
Q13618	20240301_OA1_ThNo_SA_N756_mDIAscar_W40_F-40_Evo12_8Th16ms_Ref10_lmd7wellC5_P37_scene2_CD4_evotipwellE7_immunecells_target8	11.6878	immunecell	CD4	P37	scene2	immunecell_CD4_P37_scene2
Q13618	20240301_OA1_ThNo_SA_N756_mDIAscar_W40_F-40_Evo12_8Th16ms_Ref10_lmd7wellC7_P38_scene1_CD4_evotipwellF1_immunecells_target8		immunecell	CD4	P38	scene1	immunecell_CD4_P38_scene1
Q13618	20240301_OA1_ThNo_SA_N756_mDIAscar_W40_F-40_Evo12_8Th16ms_Ref10_lmd7wellC9_P42_scene1_CD4_evotipwellF7_immunecells_target8		immunecell	CD4	P42	scene1	immunecell_CD4_P42_scene1
Q13618	20240301_OA1_ThNo_SA_N756_mDIAscar_W40_F-40_Evo12_8Th16ms_Ref10_lmd7wellE11_P06_scene1and2_CD4_evotipwellG2_immunecells_target8	10.0133	immunecell	CD4	P06	scene1	immunecell_CD4_P06_scene1
Q13618	20240301_OA1_ThNo_SA_N756_mDIAscar_W40_F-40_Evo12_8Th16ms_Ref10_lmd7wellE13_P31_scene1and2_CD4_evotipwellG8_immunecells_target8		immunecell	CD4	P31	scene1	immunecell_CD4_P31_scene1
Q13618	20240301_OA1_ThNo_SA_N756_mDIAscar_W40_F-40_Evo12_8Th16ms_Ref10_lmd7wellE15_P50_scene1_CD45_evotipwellG12_immunecells_target8	12.8814	immunecell	CD45	P50	scene1	immunecell_CD45_P50_scene1
Q13618	20240301_OA1_ThNo_SA_N756_mDIAscar_W40_F-40_Evo12_8Th16ms_Ref10_lmd7wellE17_P25_scene2_CD45_evotipwellH6_immunecells_target8	11.0478	immunecell	CD45	P25	scene2	immunecell_CD45_P25_scene2
Q13618	20240301_OA1_ThNo_SA_N756_mDIAscar_W40_F-40_Evo12_8Th16ms_Ref10_lmd7wellE3_P09_scene1_CD8_evotipwellE2_immunecells_target8	12.8006	immunecell	CD8	P09	scene1	immunecell_CD8_P09_scene1
Q13618	20240301_OA1_ThNo_SA_N756_mDIAscar_W40_F-40_Evo12_8Th16ms_Ref10_lmd7wellE5_P37_scene2_CD8_evotipwellE8_immunecells_target8	12.0614	immunecell	CD8	P37	scene2	immunecell_CD8_P37_scene2
Q13618	20240301_OA1_ThNo_SA_N756_mDIAscar_W40_F-40_Evo12_8Th16ms_Ref10_lmd7wellE7_P38_scene1_CD8_evotipwellF2_immunecells_target8	10.6433	immunecell	CD8	P38	scene1	immunecell_CD8_P38_scene1
Q13618	20240301_OA1_ThNo_SA_N756_mDIAscar_W40_F-40_Evo12_8Th16ms_Ref10_lmd7wellE9_P42_scene1and2_CD8_evotipwellF8_immunecells_target8		immunecell	CD8	P42	scene1	immunecell_CD8_P42_scene1
Q13618	20240301_OA1_ThNo_SA_N756_mDIAscar_W40_F-40_Evo12_8Th16ms_Ref10_lmd7wellG11_P06_scene1and2_CD8_evotipwellG3_immunecells_target8		immunecell	CD8	P06	scene1	immunecell_CD8_P06_scene1
Q13618	20240301_OA1_ThNo_SA_N756_mDIAscar_W40_F-40_Evo12_8Th16ms_Ref10_lmd7wellG13_P31_scene1and2_CD8_evotipwellG9_immunecells_target8	10.5236	immunecell	CD8	P31	scene1	immunecell_CD8_P31_scene1
Q13618	20240301_OA1_ThNo_SA_N756_mDIAscar_W40_F-40_Evo12_8Th16ms_Ref10_lmd7wellG15_P24_scene1_CD45_evotipwellH1_immunecells_target8		immunecell	CD45	P24	scene1	immunecell_CD45_P24_scene1
Q13618	20240301_OA1_ThNo_SA_N756_mDIAscar_W40_F-40_Evo12_8Th16ms_Ref10_lmd7wellG17_P51_scene1_CD45_evotipwellH7_immunecells_target8	11.9784	immunecell	CD45	P51	scene1	immunecell_CD45_P51_scene1
Q13618	20240301_OA1_ThNo_SA_N756_mDIAscar_W40_F-40_Evo12_8Th16ms_Ref10_lmd7wellG3_P09_scene1_CD163_evotipwellE3_immunecells_target8	11.9381	immunecell	CD163	P09	scene1	immunecell_CD163_P09_scene1
Q13618	20240301_OA1_ThNo_SA_N756_mDIAscar_W40_F-40_Evo12_8Th16ms_Ref10_lmd7wellG5_P37_scene2_CD163_evotipwellE9_immunecells_target8	11.3674	immunecell	CD163	P37	scene2	immunecell_CD163_P37_scene2
Q13618	20240301_OA1_ThNo_SA_N756_mDIAscar_W40_F-40_Evo12_8Th16ms_Ref10_lmd7wellG7_P38_scene1_CD163_evotipwellF3_immunecells_target8		immunecell	CD163	P38	scene1	immunecell_CD163_P38_scene1
Q13618	20240301_OA1_ThNo_SA_N756_mDIAscar_W40_F-40_Evo12_8Th16ms_Ref10_lmd7wellG9_P42_scene1_CD163_evotipwellF9_immunecells_target8	13.7646	immunecell	CD163	P42	scene1	immunecell_CD163_P42_scene1
Q13618	20240301_OA1_ThNo_SA_N756_mDIAscar_W40_F-40_Evo12_8Th16ms_Ref10_lmd7wellI11_P06_scene1_CD163_evotipwellG4_immunecells_target8		immunecell	CD163	P06	scene1	immunecell_CD163_P06_scene1
Q13618	20240301_OA1_ThNo_SA_N756_mDIAscar_W40_F-40_Evo12_8Th16ms_Ref10_lmd7wellI13_P31_scene1and2_CD163_evotipwellG10_immunecells_target8	10.4813	immunecell	CD163	P31	scene1	immunecell_CD163_P31_scene1
Q13618	20240301_OA1_ThNo_SA_N756_mDIAscar_W40_F-40_Evo12_8Th16ms_Ref10_lmd7wellI15_P24_scene2_CD45_evotipwellH2_immunecells_target8	13.1376	immunecell	CD45	P24	scene2	immunecell_CD45_P24_scene2
Q13618	20240301_OA1_ThNo_SA_N756_mDIAscar_W40_F-40_Evo12_8Th16ms_Ref10_lmd7wellI17_P52_scene1_CD45_evotipwellH8_immunecells_target8	12.29	immunecell	CD45	P52	scene1	immunecell_CD45_P52_scene1
Q13618	20240301_OA1_ThNo_SA_N756_mDIAscar_W40_F-40_Evo12_8Th16ms_Ref10_lmd7wellI3_P34_scene1_CD4_evotipwellE4_immunecells_target8	11.423	immunecell	CD4	P34	scene1	immunecell_CD4_P34_scene1
Q13618	20240301_OA1_ThNo_SA_N756_mDIAscar_W40_F-40_Evo12_8Th16ms_Ref10_lmd7wellI5_P07_scene2_CD4_evotipwellE10_immunecells_target8	13.0596	immunecell	CD4	P07	scene2	immunecell_CD4_P07_scene2
Q13618	20240301_OA1_ThNo_SA_N756_mDIAscar_W40_F-40_Evo12_8Th16ms_Ref10_lmd7wellI7_P35_scene1and2_CD4_evotipwellF4_immunecells_target8		immunecell	CD4	P35	scene1	immunecell_CD4_P35_scene1
Q13618	20240301_OA1_ThNo_SA_N756_mDIAscar_W40_F-40_Evo12_8Th16ms_Ref10_lmd7wellI9_P32_scene2_CD163_evotipwellF10_immunecells_target8	12.1656	immunecell	CD163	P32	scene2	immunecell_CD163_P32_scene2
Q13618	20240301_OA1_ThNo_SA_N756_mDIAscar_W40_F-40_Evo12_8Th16ms_Ref10_lmd7wellK15_P21_scene1_CD45_evotipwellH3_immunecells_target8		immunecell	CD45	P21	scene1	immunecell_CD45_P21_scene1
Q13618	20240301_OA1_ThNo_SA_N756_mDIAscar_W40_F-40_Evo12_8Th16ms_Ref10_lmd7wellK3_P34_scene1_CD8_evotipwellE5_immunecells_target8		immunecell	CD8	P34	scene1	immunecell_CD8_P34_scene1
Q13618	20240301_OA1_ThNo_SA_N756_mDIAscar_W40_F-40_Evo12_8Th16ms_Ref10_lmd7wellK5_P07_scene2_CD8_evotipwellE11_immunecells_target8	12.036	immunecell	CD8	P07	scene2	immunecell_CD8_P07_scene2
Q13618	20240301_OA1_ThNo_SA_N756_mDIAscar_W40_F-40_Evo12_8Th16ms_Ref10_lmd7wellK7_P35_scene1and2_CD8_evotipwellF5_immunecells_target8	13.108	immunecell	CD8	P35	scene1	immunecell_CD8_P35_scene1
Q13618	20240301_OA1_ThNo_SA_N756_mDIAscar_W40_F-40_Evo12_8Th16ms_Ref10_lmd7wellK9_P41_scene1_CD4_evotipwellF11_immunecells_target8	14.6732	immunecell	CD4	P41	scene1	immunecell_CD4_P41_scene1
Q13618	20240301_OA1_ThNo_SA_N756_mDIAscar_W40_F-40_Evo12_8Th16ms_Ref10_lmd7wellM3_P34_scene1_CD163_evotipwellE6_immunecells_target8	10.6517	immunecell	CD163	P34	scene1	immunecell_CD163_P34_scene1
Q13618	20240301_OA1_ThNo_SA_N756_mDIAscar_W40_F-40_Evo12_8Th16ms_Ref10_lmd7wellM5_P07_scene2_CD163_evotipwellE12_immunecells_target8		immunecell	CD163	P07	scene2	immunecell_CD163_P07_scene2
Q13618	20240301_OA1_ThNo_SA_N756_mDIAscar_W40_F-40_Evo12_8Th16ms_Ref10_lmd7wellM7_P35_scene1_CD163_evotipwellF6_immunecells_target8	9.14514	immunecell	CD163	P35	scene1	immunecell_CD163_P35_scene1
Q13618	20240301_OA1_ThNo_SA_N756_mDIAscar_W40_F-40_Evo12_8Th16ms_Ref10_lmd7wellM9_P41_scene1_CD8_evotipwellF12_immunecells_target8	12.8141	immunecell	CD8	P41	scene1	immunecell_CD8_P41_scene1
Q8IZW8	20240301_OA1_ThNo_SA_N756_mDIAscar_W40_F-40_Evo12_8Th16ms_Ref10_lmd7wellC11_P41_scene1_CD163_evotipwellG1_immunecells_target8		immunecell	CD163	P41	scene1	immunecell_CD163_P41_scene1
Q8IZW8	20240301_OA1_ThNo_SA_N756_mDIAscar_W40_F-40_Evo12_8Th16ms_Ref10_lmd7wellC13_P40_scene1_CD163_evotipwellG7_immunecells_target8		immunecell	CD163	P40	scene1	immunecell_CD163_P40_scene1
Q8IZW8	20240301_OA1_ThNo_SA_N756_mDIAscar_W40_F-40_Evo12_8Th16ms_Ref10_lmd7wellC15_P22_scene1_CD45_evotipwellG11_immunecells_target8		immunecell	CD45	P22	scene1	immunecell_CD45_P22_scene1
Q8IZW8	20240301_OA1_ThNo_SA_N756_mDIAscar_W40_F-40_Evo12_8Th16ms_Ref10_lmd7wellC17_P25_scene1_CD45_evotipwellH5_immunecells_target8		immunecell	CD45	P25	scene1	immunecell_CD45_P25_scene1
Q8IZW8	20240301_OA1_ThNo_SA_N756_mDIAscar_W40_F-40_Evo12_8Th16ms_Ref10_lmd7wellC3_P09_scene1and3_CD4_evotipwellE1_immunecells_target8		immunecell	CD4	P09	scene1	immunecell_CD4_P09_scene1
Q8IZW8	20240301_OA1_ThNo_SA_N756_mDIAscar_W40_F-40_Evo12_8Th16ms_Ref10_lmd7wellC5_P37_scene2_CD4_evotipwellE7_immunecells_target8		immunecell	CD4	P37	scene2	immunecell_CD4_P37_scene2
Q8IZW8	20240301_OA1_ThNo_SA_N756_mDIAscar_W40_F-40_Evo12_8Th16ms_Ref10_lmd7wellC7_P38_scene1_CD4_evotipwellF1_immunecells_target8		immunecell	CD4	P38	scene1	immunecell_CD4_P38_scene1
Q8IZW8	20240301_OA1_ThNo_SA_N756_mDIAscar_W40_F-40_Evo12_8Th16ms_Ref10_lmd7wellC9_P42_scene1_CD4_evotipwellF7_immunecells_target8		immunecell	CD4	P42	scene1	immunecell_CD4_P42_scene1
Q8IZW8	20240301_OA1_ThNo_SA_N756_mDIAscar_W40_F-40_Evo12_8Th16ms_Ref10_lmd7wellE11_P06_scene1and2_CD4_evotipwellG2_immunecells_target8		immunecell	CD4	P06	scene1	immunecell_CD4_P06_scene1
Q8IZW8	20240301_OA1_ThNo_SA_N756_mDIAscar_W40_F-40_Evo12_8Th16ms_Ref10_lmd7wellE13_P31_scene1and2_CD4_evotipwellG8_immunecells_target8	12.2427	immunecell	CD4	P31	scene1	immunecell_CD4_P31_scene1
Q8IZW8	20240301_OA1_ThNo_SA_N756_mDIAscar_W40_F-40_Evo12_8Th16ms_Ref10_lmd7wellE15_P50_scene1_CD45_evotipwellG12_immunecells_target8		immunecell	CD45	P50	scene1	immunecell_CD45_P50_scene1
Q8IZW8	20240301_OA1_ThNo_SA_N756_mDIAscar_W40_F-40_Evo12_8Th16ms_Ref10_lmd7wellE17_P25_scene2_CD45_evotipwellH6_immunecells_target8		immunecell	CD45	P25	scene2	immunecell_CD45_P25_scene2
Q8IZW8	20240301_OA1_ThNo_SA_N756_mDIAscar_W40_F-40_Evo12_8Th16ms_Ref10_lmd7wellE3_P09_scene1_CD8_evotipwellE2_immunecells_target8		immunecell	CD8	P09	scene1	immunecell_CD8_P09_scene1
Q8IZW8	20240301_OA1_ThNo_SA_N756_mDIAscar_W40_F-40_Evo12_8Th16ms_Ref10_lmd7wellE5_P37_scene2_CD8_evotipwellE8_immunecells_target8	13.2202	immunecell	CD8	P37	scene2	immunecell_CD8_P37_scene2
Q8IZW8	20240301_OA1_ThNo_SA_N756_mDIAscar_W40_F-40_Evo12_8Th16ms_Ref10_lmd7wellE7_P38_scene1_CD8_evotipwellF2_immunecells_target8		immunecell	CD8	P38	scene1	immunecell_CD8_P38_scene1
Q8IZW8	20240301_OA1_ThNo_SA_N756_mDIAscar_W40_F-40_Evo12_8Th16ms_Ref10_lmd7wellE9_P42_scene1and2_CD8_evotipwellF8_immunecells_target8		immunecell	CD8	P42	scene1	immunecell_CD8_P42_scene1
Q8IZW8	20240301_OA1_ThNo_SA_N756_mDIAscar_W40_F-40_Evo12_8Th16ms_Ref10_lmd7wellG11_P06_scene1and2_CD8_evotipwellG3_immunecells_target8		immunecell	CD8	P06	scene1	immunecell_CD8_P06_scene1
Q8IZW8	20240301_OA1_ThNo_SA_N756_mDIAscar_W40_F-40_Evo12_8Th16ms_Ref10_lmd7wellG13_P31_scene1and2_CD8_evotipwellG9_immunecells_target8		immunecell	CD8	P31	scene1	immunecell_CD8_P31_scene1
Q8IZW8	20240301_OA1_ThNo_SA_N756_mDIAscar_W40_F-40_Evo12_8Th16ms_Ref10_lmd7wellG15_P24_scene1_CD45_evotipwellH1_immunecells_target8		immunecell	CD45	P24	scene1	immunecell_CD45_P24_scene1
Q8IZW8	20240301_OA1_ThNo_SA_N756_mDIAscar_W40_F-40_Evo12_8Th16ms_Ref10_lmd7wellG17_P51_scene1_CD45_evotipwellH7_immunecells_target8		immunecell	CD45	P51	scene1	immunecell_CD45_P51_scene1
Q8IZW8	20240301_OA1_ThNo_SA_N756_mDIAscar_W40_F-40_Evo12_8Th16ms_Ref10_lmd7wellG3_P09_scene1_CD163_evotipwellE3_immunecells_target8		immunecell	CD163	P09	scene1	immunecell_CD163_P09_scene1
Q8IZW8	20240301_OA1_ThNo_SA_N756_mDIAscar_W40_F-40_Evo12_8Th16ms_Ref10_lmd7wellG5_P37_scene2_CD163_evotipwellE9_immunecells_target8	9.50067	immunecell	CD163	P37	scene2	immunecell_CD163_P37_scene2
Q8IZW8	20240301_OA1_ThNo_SA_N756_mDIAscar_W40_F-40_Evo12_8Th16ms_Ref10_lmd7wellG7_P38_scene1_CD163_evotipwellF3_immunecells_target8		immunecell	CD163	P38	scene1	immunecell_CD163_P38_scene1
Q8IZW8	20240301_OA1_ThNo_SA_N756_mDIAscar_W40_F-40_Evo12_8Th16ms_Ref10_lmd7wellG9_P42_scene1_CD163_evotipwellF9_immunecells_target8		immunecell	CD163	P42	scene1	immunecell_CD163_P42_scene1
Q8IZW8	20240301_OA1_ThNo_SA_N756_mDIAscar_W40_F-40_Evo12_8Th16ms_Ref10_lmd7wellI11_P06_scene1_CD163_evotipwellG4_immunecells_target8		immunecell	CD163	P06	scene1	immunecell_CD163_P06_scene1
Q8IZW8	20240301_OA1_ThNo_SA_N756_mDIAscar_W40_F-40_Evo12_8Th16ms_Ref10_lmd7wellI13_P31_scene1and2_CD163_evotipwellG10_immunecells_target8	10.5376	immunecell	CD163	P31	scene1	immunecell_CD163_P31_scene1
Q8IZW8	20240301_OA1_ThNo_SA_N756_mDIAscar_W40_F-40_Evo12_8Th16ms_Ref10_lmd7wellI15_P24_scene2_CD45_evotipwellH2_immunecells_target8		immunecell	CD45	P24	scene2	immunecell_CD45_P24_scene2
Q8IZW8	20240301_OA1_ThNo_SA_N756_mDIAscar_W40_F-40_Evo12_8Th16ms_Ref10_lmd7wellI17_P52_scene1_CD45_evotipwellH8_immunecells_target8		immunecell	CD45	P52	scene1	immunecell_CD45_P52_scene1
Q8IZW8	20240301_OA1_ThNo_SA_N756_mDIAscar_W40_F-40_Evo12_8Th16ms_Ref10_lmd7wellI3_P34_scene1_CD4_evotipwellE4_immunecells_target8		immunecell	CD4	P34	scene1	immunecell_CD4_P34_scene1
Q8IZW8	20240301_OA1_ThNo_SA_N756_mDIAscar_W40_F-40_Evo12_8Th16ms_Ref10_lmd7wellI5_P07_scene2_CD4_evotipwellE10_immunecells_target8		immunecell	CD4	P07	scene2	immunecell_CD4_P07_scene2
Q8IZW8	20240301_OA1_ThNo_SA_N756_mDIAscar_W40_F-40_Evo12_8Th16ms_Ref10_lmd7wellI7_P35_scene1and2_CD4_evotipwellF4_immunecells_target8		immunecell	CD4	P35	scene1	immunecell_CD4_P35_scene1
Q8IZW8	20240301_OA1_ThNo_SA_N756_mDIAscar_W40_F-40_Evo12_8Th16ms_Ref10_lmd7wellI9_P32_scene2_CD163_evotipwellF10_immunecells_target8		immunecell	CD163	P32	scene2	immunecell_CD163_P32_scene2
Q8IZW8	20240301_OA1_ThNo_SA_N756_mDIAscar_W40_F-40_Evo12_8Th16ms_Ref10_lmd7wellK15_P21_scene1_CD45_evotipwellH3_immunecells_target8		immunecell	CD45	P21	scene1	immunecell_CD45_P21_scene1
Q8IZW8	20240301_OA1_ThNo_SA_N756_mDIAscar_W40_F-40_Evo12_8Th16ms_Ref10_lmd7wellK3_P34_scene1_CD8_evotipwellE5_immunecells_target8		immunecell	CD8	P34	scene1	immunecell_CD8_P34_scene1
Q8IZW8	20240301_OA1_ThNo_SA_N756_mDIAscar_W40_F-40_Evo12_8Th16ms_Ref10_lmd7wellK5_P07_scene2_CD8_evotipwellE11_immunecells_target8		immunecell	CD8	P07	scene2	immunecell_CD8_P07_scene2
Q8IZW8	20240301_OA1_ThNo_SA_N756_mDIAscar_W40_F-40_Evo12_8Th16ms_Ref10_lmd7wellK7_P35_scene1and2_CD8_evotipwellF5_immunecells_target8		immunecell	CD8	P35	scene1	immunecell_CD8_P35_scene1
Q8IZW8	20240301_OA1_ThNo_SA_N756_mDIAscar_W40_F-40_Evo12_8Th16ms_Ref10_lmd7wellK9_P41_scene1_CD4_evotipwellF11_immunecells_target8		immunecell	CD4	P41	scene1	immunecell_CD4_P41_scene1
Q8IZW8	20240301_OA1_ThNo_SA_N756_mDIAscar_W40_F-40_Evo12_8Th16ms_Ref10_lmd7wellM3_P34_scene1_CD163_evotipwellE6_immunecells_target8	12.5064	immunecell	CD163	P34	scene1	immunecell_CD163_P34_scene1
Q8IZW8	20240301_OA1_ThNo_SA_N756_mDIAscar_W40_F-40_Evo12_8Th16ms_Ref10_lmd7wellM5_P07_scene2_CD163_evotipwellE12_immunecells_target8		immunecell	CD163	P07	scene2	immunecell_CD163_P07_scene2
Q8IZW8	20240301_OA1_ThNo_SA_N756_mDIAscar_W40_F-40_Evo12_8Th16ms_Ref10_lmd7wellM7_P35_scene1_CD163_evotipwellF6_immunecells_target8		immunecell	CD163	P35	scene1	immunecell_CD163_P35_scene1
Q8IZW8	20240301_OA1_ThNo_SA_N756_mDIAscar_W40_F-40_Evo12_8Th16ms_Ref10_lmd7wellM9_P41_scene1_CD8_evotipwellF12_immunecells_target8		immunecell	CD8	P41	scene1	immunecell_CD8_P41_scene1
Q8TB37	20240301_OA1_ThNo_SA_N756_mDIAscar_W40_F-40_Evo12_8Th16ms_Ref10_lmd7wellC11_P41_scene1_CD163_evotipwellG1_immunecells_target8		immunecell	CD163	P41	scene1	immunecell_CD163_P41_scene1
Q8TB37	20240301_OA1_ThNo_SA_N756_mDIAscar_W40_F-40_Evo12_8Th16ms_Ref10_lmd7wellC13_P40_scene1_CD163_evotipwellG7_immunecells_target8		immunecell	CD163	P40	scene1	immunecell_CD163_P40_scene1
Q8TB37	20240301_OA1_ThNo_SA_N756_mDIAscar_W40_F-40_Evo12_8Th16ms_Ref10_lmd7wellC15_P22_scene1_CD45_evotipwellG11_immunecells_target8	13.2081	immunecell	CD45	P22	scene1	immunecell_CD45_P22_scene1
Q8TB37	20240301_OA1_ThNo_SA_N756_mDIAscar_W40_F-40_Evo12_8Th16ms_Ref10_lmd7wellC17_P25_scene1_CD45_evotipwellH5_immunecells_target8		immunecell	CD45	P25	scene1	immunecell_CD45_P25_scene1
Q8TB37	20240301_OA1_ThNo_SA_N756_mDIAscar_W40_F-40_Evo12_8Th16ms_Ref10_lmd7wellC3_P09_scene1and3_CD4_evotipwellE1_immunecells_target8	10.1137	immunecell	CD4	P09	scene1	immunecell_CD4_P09_scene1
Q8TB37	20240301_OA1_ThNo_SA_N756_mDIAscar_W40_F-40_Evo12_8Th16ms_Ref10_lmd7wellC5_P37_scene2_CD4_evotipwellE7_immunecells_target8		immunecell	CD4	P37	scene2	immunecell_CD4_P37_scene2
Q8TB37	20240301_OA1_ThNo_SA_N756_mDIAscar_W40_F-40_Evo12_8Th16ms_Ref10_lmd7wellC7_P38_scene1_CD4_evotipwellF1_immunecells_target8		immunecell	CD4	P38	scene1	immunecell_CD4_P38_scene1
Q8TB37	20240301_OA1_ThNo_SA_N756_mDIAscar_W40_F-40_Evo12_8Th16ms_Ref10_lmd7wellC9_P42_scene1_CD4_evotipwellF7_immunecells_target8		immunecell	CD4	P42	scene1	immunecell_CD4_P42_scene1
Q8TB37	20240301_OA1_ThNo_SA_N756_mDIAscar_W40_F-40_Evo12_8Th16ms_Ref10_lmd7wellE11_P06_scene1and2_CD4_evotipwellG2_immunecells_target8		immunecell	CD4	P06	scene1	immunecell_CD4_P06_scene1
Q8TB37	20240301_OA1_ThNo_SA_N756_mDIAscar_W40_F-40_Evo12_8Th16ms_Ref10_lmd7wellE13_P31_scene1and2_CD4_evotipwellG8_immunecells_target8		immunecell	CD4	P31	scene1	immunecell_CD4_P31_scene1
Q8TB37	20240301_OA1_ThNo_SA_N756_mDIAscar_W40_F-40_Evo12_8Th16ms_Ref10_lmd7wellE15_P50_scene1_CD45_evotipwellG12_immunecells_target8		immunecell	CD45	P50	scene1	immunecell_CD45_P50_scene1
Q8TB37	20240301_OA1_ThNo_SA_N756_mDIAscar_W40_F-40_Evo12_8Th16ms_Ref10_lmd7wellE17_P25_scene2_CD45_evotipwellH6_immunecells_target8		immunecell	CD45	P25	scene2	immunecell_CD45_P25_scene2
Q8TB37	20240301_OA1_ThNo_SA_N756_mDIAscar_W40_F-40_Evo12_8Th16ms_Ref10_lmd7wellE3_P09_scene1_CD8_evotipwellE2_immunecells_target8		immunecell	CD8	P09	scene1	immunecell_CD8_P09_scene1
Q8TB37	20240301_OA1_ThNo_SA_N756_mDIAscar_W40_F-40_Evo12_8Th16ms_Ref10_lmd7wellE5_P37_scene2_CD8_evotipwellE8_immunecells_target8	10.9714	immunecell	CD8	P37	scene2	immunecell_CD8_P37_scene2
Q8TB37	20240301_OA1_ThNo_SA_N756_mDIAscar_W40_F-40_Evo12_8Th16ms_Ref10_lmd7wellE7_P38_scene1_CD8_evotipwellF2_immunecells_target8		immunecell	CD8	P38	scene1	immunecell_CD8_P38_scene1
Q8TB37	20240301_OA1_ThNo_SA_N756_mDIAscar_W40_F-40_Evo12_8Th16ms_Ref10_lmd7wellE9_P42_scene1and2_CD8_evotipwellF8_immunecells_target8	11.5956	immunecell	CD8	P42	scene1	immunecell_CD8_P42_scene1
Q8TB37	20240301_OA1_ThNo_SA_N756_mDIAscar_W40_F-40_Evo12_8Th16ms_Ref10_lmd7wellG11_P06_scene1and2_CD8_evotipwellG3_immunecells_target8	13.1949	immunecell	CD8	P06	scene1	immunecell_CD8_P06_scene1
Q8TB37	20240301_OA1_ThNo_SA_N756_mDIAscar_W40_F-40_Evo12_8Th16ms_Ref10_lmd7wellG13_P31_scene1and2_CD8_evotipwellG9_immunecells_target8		immunecell	CD8	P31	scene1	immunecell_CD8_P31_scene1
Q8TB37	20240301_OA1_ThNo_SA_N756_mDIAscar_W40_F-40_Evo12_8Th16ms_Ref10_lmd7wellG15_P24_scene1_CD45_evotipwellH1_immunecells_target8		immunecell	CD45	P24	scene1	immunecell_CD45_P24_scene1
Q8TB37	20240301_OA1_ThNo_SA_N756_mDIAscar_W40_F-40_Evo12_8Th16ms_Ref10_lmd7wellG17_P51_scene1_CD45_evotipwellH7_immunecells_target8		immunecell	CD45	P51	scene1	immunecell_CD45_P51_scene1
Q8TB37	20240301_OA1_ThNo_SA_N756_mDIAscar_W40_F-40_Evo12_8Th16ms_Ref10_lmd7wellG3_P09_scene1_CD163_evotipwellE3_immunecells_target8		immunecell	CD163	P09	scene1	immunecell_CD163_P09_scene1
Q8TB37	20240301_OA1_ThNo_SA_N756_mDIAscar_W40_F-40_Evo12_8Th16ms_Ref10_lmd7wellG5_P37_scene2_CD163_evotipwellE9_immunecells_target8		immunecell	CD163	P37	scene2	immunecell_CD163_P37_scene2
Q8TB37	20240301_OA1_ThNo_SA_N756_mDIAscar_W40_F-40_Evo12_8Th16ms_Ref10_lmd7wellG7_P38_scene1_CD163_evotipwellF3_immunecells_target8		immunecell	CD163	P38	scene1	immunecell_CD163_P38_scene1
Q8TB37	20240301_OA1_ThNo_SA_N756_mDIAscar_W40_F-40_Evo12_8Th16ms_Ref10_lmd7wellG9_P42_scene1_CD163_evotipwellF9_immunecells_target8		immunecell	CD163	P42	scene1	immunecell_CD163_P42_scene1
Q8TB37	20240301_OA1_ThNo_SA_N756_mDIAscar_W40_F-40_Evo12_8Th16ms_Ref10_lmd7wellI11_P06_scene1_CD163_evotipwellG4_immunecells_target8		immunecell	CD163	P06	scene1	immunecell_CD163_P06_scene1
Q8TB37	20240301_OA1_ThNo_SA_N756_mDIAscar_W40_F-40_Evo12_8Th16ms_Ref10_lmd7wellI13_P31_scene1and2_CD163_evotipwellG10_immunecells_target8	12.4384	immunecell	CD163	P31	scene1	immunecell_CD163_P31_scene1
Q8TB37	20240301_OA1_ThNo_SA_N756_mDIAscar_W40_F-40_Evo12_8Th16ms_Ref10_lmd7wellI15_P24_scene2_CD45_evotipwellH2_immunecells_target8		immunecell	CD45	P24	scene2	immunecell_CD45_P24_scene2
Q8TB37	20240301_OA1_ThNo_SA_N756_mDIAscar_W40_F-40_Evo12_8Th16ms_Ref10_lmd7wellI17_P52_scene1_CD45_evotipwellH8_immunecells_target8		immunecell	CD45	P52	scene1	immunecell_CD45_P52_scene1
Q8TB37	20240301_OA1_ThNo_SA_N756_mDIAscar_W40_F-40_Evo12_8Th16ms_Ref10_lmd7wellI3_P34_scene1_CD4_evotipwellE4_immunecells_target8		immunecell	CD4	P34	scene1	immunecell_CD4_P34_scene1
Q8TB37	20240301_OA1_ThNo_SA_N756_mDIAscar_W40_F-40_Evo12_8Th16ms_Ref10_lmd7wellI5_P07_scene2_CD4_evotipwellE10_immunecells_target8		immunecell	CD4	P07	scene2	immunecell_CD4_P07_scene2
Q8TB37	20240301_OA1_ThNo_SA_N756_mDIAscar_W40_F-40_Evo12_8Th16ms_Ref10_lmd7wellI7_P35_scene1and2_CD4_evotipwellF4_immunecells_target8		immunecell	CD4	P35	scene1	immunecell_CD4_P35_scene1
Q8TB37	20240301_OA1_ThNo_SA_N756_mDIAscar_W40_F-40_Evo12_8Th16ms_Ref10_lmd7wellI9_P32_scene2_CD163_evotipwellF10_immunecells_target8	11.3217	immunecell	CD163	P32	scene2	immunecell_CD163_P32_scene2
Q8TB37	20240301_OA1_ThNo_SA_N756_mDIAscar_W40_F-40_Evo12_8Th16ms_Ref10_lmd7wellK15_P21_scene1_CD45_evotipwellH3_immunecells_target8		immunecell	CD45	P21	scene1	immunecell_CD45_P21_scene1
Q8TB37	20240301_OA1_ThNo_SA_N756_mDIAscar_W40_F-40_Evo12_8Th16ms_Ref10_lmd7wellK3_P34_scene1_CD8_evotipwellE5_immunecells_target8		immunecell	CD8	P34	scene1	immunecell_CD8_P34_scene1
Q8TB37	20240301_OA1_ThNo_SA_N756_mDIAscar_W40_F-40_Evo12_8Th16ms_Ref10_lmd7wellK5_P07_scene2_CD8_evotipwellE11_immunecells_target8		immunecell	CD8	P07	scene2	immunecell_CD8_P07_scene2
Q8TB37	20240301_OA1_ThNo_SA_N756_mDIAscar_W40_F-40_Evo12_8Th16ms_Ref10_lmd7wellK7_P35_scene1and2_CD8_evotipwellF5_immunecells_target8		immunecell	CD8	P35	scene1	immunecell_CD8_P35_scene1
Q8TB37	20240301_OA1_ThNo_SA_N756_mDIAscar_W40_F-40_Evo12_8Th16ms_Ref10_lmd7wellK9_P41_scene1_CD4_evotipwellF11_immunecells_target8		immunecell	CD4	P41	scene1	immunecell_CD4_P41_scene1
Q8TB37	20240301_OA1_ThNo_SA_N756_mDIAscar_W40_F-40_Evo12_8Th16ms_Ref10_lmd7wellM3_P34_scene1_CD163_evotipwellE6_immunecells_target8		immunecell	CD163	P34	scene1	immunecell_CD163_P34_scene1
Q8TB37	20240301_OA1_ThNo_SA_N756_mDIAscar_W40_F-40_Evo12_8Th16ms_Ref10_lmd7wellM5_P07_scene2_CD163_evotipwellE12_immunecells_target8		immunecell	CD163	P07	scene2	immunecell_CD163_P07_scene2
Q8TB37	20240301_OA1_ThNo_SA_N756_mDIAscar_W40_F-40_Evo12_8Th16ms_Ref10_lmd7wellM7_P35_scene1_CD163_evotipwellF6_immunecells_target8		immunecell	CD163	P35	scene1	immunecell_CD163_P35_scene1
Q8TB37	20240301_OA1_ThNo_SA_N756_mDIAscar_W40_F-40_Evo12_8Th16ms_Ref10_lmd7wellM9_P41_scene1_CD8_evotipwellF12_immunecells_target8		immunecell	CD8	P41	scene1	immunecell_CD8_P41_scene1
Q96FV2	20240301_OA1_ThNo_SA_N756_mDIAscar_W40_F-40_Evo12_8Th16ms_Ref10_lmd7wellC11_P41_scene1_CD163_evotipwellG1_immunecells_target8		immunecell	CD163	P41	scene1	immunecell_CD163_P41_scene1
Q96FV2	20240301_OA1_ThNo_SA_N756_mDIAscar_W40_F-40_Evo12_8Th16ms_Ref10_lmd7wellC13_P40_scene1_CD163_evotipwellG7_immunecells_target8		immunecell	CD163	P40	scene1	immunecell_CD163_P40_scene1
Q96FV2	20240301_OA1_ThNo_SA_N756_mDIAscar_W40_F-40_Evo12_8Th16ms_Ref10_lmd7wellC15_P22_scene1_CD45_evotipwellG11_immunecells_target8		immunecell	CD45	P22	scene1	immunecell_CD45_P22_scene1
Q96FV2	20240301_OA1_ThNo_SA_N756_mDIAscar_W40_F-40_Evo12_8Th16ms_Ref10_lmd7wellC17_P25_scene1_CD45_evotipwellH5_immunecells_target8	8.44353	immunecell	CD45	P25	scene1	immunecell_CD45_P25_scene1
Q96FV2	20240301_OA1_ThNo_SA_N756_mDIAscar_W40_F-40_Evo12_8Th16ms_Ref10_lmd7wellC3_P09_scene1and3_CD4_evotipwellE1_immunecells_target8		immunecell	CD4	P09	scene1	immunecell_CD4_P09_scene1
Q96FV2	20240301_OA1_ThNo_SA_N756_mDIAscar_W40_F-40_Evo12_8Th16ms_Ref10_lmd7wellC5_P37_scene2_CD4_evotipwellE7_immunecells_target8		immunecell	CD4	P37	scene2	immunecell_CD4_P37_scene2
Q96FV2	20240301_OA1_ThNo_SA_N756_mDIAscar_W40_F-40_Evo12_8Th16ms_Ref10_lmd7wellC7_P38_scene1_CD4_evotipwellF1_immunecells_target8		immunecell	CD4	P38	scene1	immunecell_CD4_P38_scene1
Q96FV2	20240301_OA1_ThNo_SA_N756_mDIAscar_W40_F-40_Evo12_8Th16ms_Ref10_lmd7wellC9_P42_scene1_CD4_evotipwellF7_immunecells_target8		immunecell	CD4	P42	scene1	immunecell_CD4_P42_scene1
Q96FV2	20240301_OA1_ThNo_SA_N756_mDIAscar_W40_F-40_Evo12_8Th16ms_Ref10_lmd7wellE11_P06_scene1and2_CD4_evotipwellG2_immunecells_target8		immunecell	CD4	P06	scene1	immunecell_CD4_P06_scene1
Q96FV2	20240301_OA1_ThNo_SA_N756_mDIAscar_W40_F-40_Evo12_8Th16ms_Ref10_lmd7wellE13_P31_scene1and2_CD4_evotipwellG8_immunecells_target8		immunecell	CD4	P31	scene1	immunecell_CD4_P31_scene1
Q96FV2	20240301_OA1_ThNo_SA_N756_mDIAscar_W40_F-40_Evo12_8Th16ms_Ref10_lmd7wellE15_P50_scene1_CD45_evotipwellG12_immunecells_target8		immunecell	CD45	P50	scene1	immunecell_CD45_P50_scene1
Q96FV2	20240301_OA1_ThNo_SA_N756_mDIAscar_W40_F-40_Evo12_8Th16ms_Ref10_lmd7wellE17_P25_scene2_CD45_evotipwellH6_immunecells_target8		immunecell	CD45	P25	scene2	immunecell_CD45_P25_scene2
Q96FV2	20240301_OA1_ThNo_SA_N756_mDIAscar_W40_F-40_Evo12_8Th16ms_Ref10_lmd7wellE3_P09_scene1_CD8_evotipwellE2_immunecells_target8	11.3929	immunecell	CD8	P09	scene1	immunecell_CD8_P09_scene1
Q96FV2	20240301_OA1_ThNo_SA_N756_mDIAscar_W40_F-40_Evo12_8Th16ms_Ref10_lmd7wellE5_P37_scene2_CD8_evotipwellE8_immunecells_target8		immunecell	CD8	P37	scene2	immunecell_CD8_P37_scene2
Q96FV2	20240301_OA1_ThNo_SA_N756_mDIAscar_W40_F-40_Evo12_8Th16ms_Ref10_lmd7wellE7_P38_scene1_CD8_evotipwellF2_immunecells_target8	12.7971	immunecell	CD8	P38	scene1	immunecell_CD8_P38_scene1
Q96FV2	20240301_OA1_ThNo_SA_N756_mDIAscar_W40_F-40_Evo12_8Th16ms_Ref10_lmd7wellE9_P42_scene1and2_CD8_evotipwellF8_immunecells_target8		immunecell	CD8	P42	scene1	immunecell_CD8_P42_scene1
Q96FV2	20240301_OA1_ThNo_SA_N756_mDIAscar_W40_F-40_Evo12_8Th16ms_Ref10_lmd7wellG11_P06_scene1and2_CD8_evotipwellG3_immunecells_target8		immunecell	CD8	P06	scene1	immunecell_CD8_P06_scene1
Q96FV2	20240301_OA1_ThNo_SA_N756_mDIAscar_W40_F-40_Evo12_8Th16ms_Ref10_lmd7wellG13_P31_scene1and2_CD8_evotipwellG9_immunecells_target8		immunecell	CD8	P31	scene1	immunecell_CD8_P31_scene1
Q96FV2	20240301_OA1_ThNo_SA_N756_mDIAscar_W40_F-40_Evo12_8Th16ms_Ref10_lmd7wellG15_P24_scene1_CD45_evotipwellH1_immunecells_target8	12.4771	immunecell	CD45	P24	scene1	immunecell_CD45_P24_scene1
Q96FV2	20240301_OA1_ThNo_SA_N756_mDIAscar_W40_F-40_Evo12_8Th16ms_Ref10_lmd7wellG17_P51_scene1_CD45_evotipwellH7_immunecells_target8		immunecell	CD45	P51	scene1	immunecell_CD45_P51_scene1
Q96FV2	20240301_OA1_ThNo_SA_N756_mDIAscar_W40_F-40_Evo12_8Th16ms_Ref10_lmd7wellG3_P09_scene1_CD163_evotipwellE3_immunecells_target8	11.3481	immunecell	CD163	P09	scene1	immunecell_CD163_P09_scene1
Q96FV2	20240301_OA1_ThNo_SA_N756_mDIAscar_W40_F-40_Evo12_8Th16ms_Ref10_lmd7wellG5_P37_scene2_CD163_evotipwellE9_immunecells_target8		immunecell	CD163	P37	scene2	immunecell_CD163_P37_scene2
Q96FV2	20240301_OA1_ThNo_SA_N756_mDIAscar_W40_F-40_Evo12_8Th16ms_Ref10_lmd7wellG7_P38_scene1_CD163_evotipwellF3_immunecells_target8		immunecell	CD163	P38	scene1	immunecell_CD163_P38_scene1
Q96FV2	20240301_OA1_ThNo_SA_N756_mDIAscar_W40_F-40_Evo12_8Th16ms_Ref10_lmd7wellG9_P42_scene1_CD163_evotipwellF9_immunecells_target8		immunecell	CD163	P42	scene1	immunecell_CD163_P42_scene1
Q96FV2	20240301_OA1_ThNo_SA_N756_mDIAscar_W40_F-40_Evo12_8Th16ms_Ref10_lmd7wellI11_P06_scene1_CD163_evotipwellG4_immunecells_target8		immunecell	CD163	P06	scene1	immunecell_CD163_P06_scene1
Q96FV2	20240301_OA1_ThNo_SA_N756_mDIAscar_W40_F-40_Evo12_8Th16ms_Ref10_lmd7wellI13_P31_scene1and2_CD163_evotipwellG10_immunecells_target8		immunecell	CD163	P31	scene1	immunecell_CD163_P31_scene1
Q96FV2	20240301_OA1_ThNo_SA_N756_mDIAscar_W40_F-40_Evo12_8Th16ms_Ref10_lmd7wellI15_P24_scene2_CD45_evotipwellH2_immunecells_target8	9.04633	immunecell	CD45	P24	scene2	immunecell_CD45_P24_scene2
Q96FV2	20240301_OA1_ThNo_SA_N756_mDIAscar_W40_F-40_Evo12_8Th16ms_Ref10_lmd7wellI17_P52_scene1_CD45_evotipwellH8_immunecells_target8		immunecell	CD45	P52	scene1	immunecell_CD45_P52_scene1
Q96FV2	20240301_OA1_ThNo_SA_N756_mDIAscar_W40_F-40_Evo12_8Th16ms_Ref10_lmd7wellI3_P34_scene1_CD4_evotipwellE4_immunecells_target8		immunecell	CD4	P34	scene1	immunecell_CD4_P34_scene1
Q96FV2	20240301_OA1_ThNo_SA_N756_mDIAscar_W40_F-40_Evo12_8Th16ms_Ref10_lmd7wellI5_P07_scene2_CD4_evotipwellE10_immunecells_target8	11.7747	immunecell	CD4	P07	scene2	immunecell_CD4_P07_scene2
Q96FV2	20240301_OA1_ThNo_SA_N756_mDIAscar_W40_F-40_Evo12_8Th16ms_Ref10_lmd7wellI7_P35_scene1and2_CD4_evotipwellF4_immunecells_target8		immunecell	CD4	P35	scene1	immunecell_CD4_P35_scene1
Q96FV2	20240301_OA1_ThNo_SA_N756_mDIAscar_W40_F-40_Evo12_8Th16ms_Ref10_lmd7wellI9_P32_scene2_CD163_evotipwellF10_immunecells_target8		immunecell	CD163	P32	scene2	immunecell_CD163_P32_scene2
Q96FV2	20240301_OA1_ThNo_SA_N756_mDIAscar_W40_F-40_Evo12_8Th16ms_Ref10_lmd7wellK15_P21_scene1_CD45_evotipwellH3_immunecells_target8		immunecell	CD45	P21	scene1	immunecell_CD45_P21_scene1
Q96FV2	20240301_OA1_ThNo_SA_N756_mDIAscar_W40_F-40_Evo12_8Th16ms_Ref10_lmd7wellK3_P34_scene1_CD8_evotipwellE5_immunecells_target8	10.5544	immunecell	CD8	P34	scene1	immunecell_CD8_P34_scene1
Q96FV2	20240301_OA1_ThNo_SA_N756_mDIAscar_W40_F-40_Evo12_8Th16ms_Ref10_lmd7wellK5_P07_scene2_CD8_evotipwellE11_immunecells_target8		immunecell	CD8	P07	scene2	immunecell_CD8_P07_scene2
Q96FV2	20240301_OA1_ThNo_SA_N756_mDIAscar_W40_F-40_Evo12_8Th16ms_Ref10_lmd7wellK7_P35_scene1and2_CD8_evotipwellF5_immunecells_target8	10.0036	immunecell	CD8	P35	scene1	immunecell_CD8_P35_scene1
Q96FV2	20240301_OA1_ThNo_SA_N756_mDIAscar_W40_F-40_Evo12_8Th16ms_Ref10_lmd7wellK9_P41_scene1_CD4_evotipwellF11_immunecells_target8		immunecell	CD4	P41	scene1	immunecell_CD4_P41_scene1
Q96FV2	20240301_OA1_ThNo_SA_N756_mDIAscar_W40_F-40_Evo12_8Th16ms_Ref10_lmd7wellM3_P34_scene1_CD163_evotipwellE6_immunecells_target8		immunecell	CD163	P34	scene1	immunecell_CD163_P34_scene1
Q96FV2	20240301_OA1_ThNo_SA_N756_mDIAscar_W40_F-40_Evo12_8Th16ms_Ref10_lmd7wellM5_P07_scene2_CD163_evotipwellE12_immunecells_target8		immunecell	CD163	P07	scene2	immunecell_CD163_P07_scene2
Q96FV2	20240301_OA1_ThNo_SA_N756_mDIAscar_W40_F-40_Evo12_8Th16ms_Ref10_lmd7wellM7_P35_scene1_CD163_evotipwellF6_immunecells_target8	12.0261	immunecell	CD163	P35	scene1	immunecell_CD163_P35_scene1
Q96FV2	20240301_OA1_ThNo_SA_N756_mDIAscar_W40_F-40_Evo12_8Th16ms_Ref10_lmd7wellM9_P41_scene1_CD8_evotipwellF12_immunecells_target8	11.9407	immunecell	CD8	P41	scene1	immunecell_CD8_P41_scene1
Q9BXJ9	20240301_OA1_ThNo_SA_N756_mDIAscar_W40_F-40_Evo12_8Th16ms_Ref10_lmd7wellC11_P41_scene1_CD163_evotipwellG1_immunecells_target8	10.4983	immunecell	CD163	P41	scene1	immunecell_CD163_P41_scene1
Q9BXJ9	20240301_OA1_ThNo_SA_N756_mDIAscar_W40_F-40_Evo12_8Th16ms_Ref10_lmd7wellC13_P40_scene1_CD163_evotipwellG7_immunecells_target8	11.1463	immunecell	CD163	P40	scene1	immunecell_CD163_P40_scene1
Q9BXJ9	20240301_OA1_ThNo_SA_N756_mDIAscar_W40_F-40_Evo12_8Th16ms_Ref10_lmd7wellC15_P22_scene1_CD45_evotipwellG11_immunecells_target8		immunecell	CD45	P22	scene1	immunecell_CD45_P22_scene1
Q9BXJ9	20240301_OA1_ThNo_SA_N756_mDIAscar_W40_F-40_Evo12_8Th16ms_Ref10_lmd7wellC17_P25_scene1_CD45_evotipwellH5_immunecells_target8		immunecell	CD45	P25	scene1	immunecell_CD45_P25_scene1
Q9BXJ9	20240301_OA1_ThNo_SA_N756_mDIAscar_W40_F-40_Evo12_8Th16ms_Ref10_lmd7wellC3_P09_scene1and3_CD4_evotipwellE1_immunecells_target8	8.97829	immunecell	CD4	P09	scene1	immunecell_CD4_P09_scene1
Q9BXJ9	20240301_OA1_ThNo_SA_N756_mDIAscar_W40_F-40_Evo12_8Th16ms_Ref10_lmd7wellC5_P37_scene2_CD4_evotipwellE7_immunecells_target8		immunecell	CD4	P37	scene2	immunecell_CD4_P37_scene2
Q9BXJ9	20240301_OA1_ThNo_SA_N756_mDIAscar_W40_F-40_Evo12_8Th16ms_Ref10_lmd7wellC7_P38_scene1_CD4_evotipwellF1_immunecells_target8		immunecell	CD4	P38	scene1	immunecell_CD4_P38_scene1
Q9BXJ9	20240301_OA1_ThNo_SA_N756_mDIAscar_W40_F-40_Evo12_8Th16ms_Ref10_lmd7wellC9_P42_scene1_CD4_evotipwellF7_immunecells_target8	11.0202	immunecell	CD4	P42	scene1	immunecell_CD4_P42_scene1
Q9BXJ9	20240301_OA1_ThNo_SA_N756_mDIAscar_W40_F-40_Evo12_8Th16ms_Ref10_lmd7wellE11_P06_scene1and2_CD4_evotipwellG2_immunecells_target8	10.4757	immunecell	CD4	P06	scene1	immunecell_CD4_P06_scene1
Q9BXJ9	20240301_OA1_ThNo_SA_N756_mDIAscar_W40_F-40_Evo12_8Th16ms_Ref10_lmd7wellE13_P31_scene1and2_CD4_evotipwellG8_immunecells_target8		immunecell	CD4	P31	scene1	immunecell_CD4_P31_scene1
Q9BXJ9	20240301_OA1_ThNo_SA_N756_mDIAscar_W40_F-40_Evo12_8Th16ms_Ref10_lmd7wellE15_P50_scene1_CD45_evotipwellG12_immunecells_target8	11.377	immunecell	CD45	P50	scene1	immunecell_CD45_P50_scene1
Q9BXJ9	20240301_OA1_ThNo_SA_N756_mDIAscar_W40_F-40_Evo12_8Th16ms_Ref10_lmd7wellE17_P25_scene2_CD45_evotipwellH6_immunecells_target8	9.67481	immunecell	CD45	P25	scene2	immunecell_CD45_P25_scene2
Q9BXJ9	20240301_OA1_ThNo_SA_N756_mDIAscar_W40_F-40_Evo12_8Th16ms_Ref10_lmd7wellE3_P09_scene1_CD8_evotipwellE2_immunecells_target8	10.6899	immunecell	CD8	P09	scene1	immunecell_CD8_P09_scene1
Q9BXJ9	20240301_OA1_ThNo_SA_N756_mDIAscar_W40_F-40_Evo12_8Th16ms_Ref10_lmd7wellE5_P37_scene2_CD8_evotipwellE8_immunecells_target8	10.8015	immunecell	CD8	P37	scene2	immunecell_CD8_P37_scene2
Q9BXJ9	20240301_OA1_ThNo_SA_N756_mDIAscar_W40_F-40_Evo12_8Th16ms_Ref10_lmd7wellE7_P38_scene1_CD8_evotipwellF2_immunecells_target8	14.3437	immunecell	CD8	P38	scene1	immunecell_CD8_P38_scene1
Q9BXJ9	20240301_OA1_ThNo_SA_N756_mDIAscar_W40_F-40_Evo12_8Th16ms_Ref10_lmd7wellE9_P42_scene1and2_CD8_evotipwellF8_immunecells_target8		immunecell	CD8	P42	scene1	immunecell_CD8_P42_scene1
Q9BXJ9	20240301_OA1_ThNo_SA_N756_mDIAscar_W40_F-40_Evo12_8Th16ms_Ref10_lmd7wellG11_P06_scene1and2_CD8_evotipwellG3_immunecells_target8		immunecell	CD8	P06	scene1	immunecell_CD8_P06_scene1
Q9BXJ9	20240301_OA1_ThNo_SA_N756_mDIAscar_W40_F-40_Evo12_8Th16ms_Ref10_lmd7wellG13_P31_scene1and2_CD8_evotipwellG9_immunecells_target8	10.7135	immunecell	CD8	P31	scene1	immunecell_CD8_P31_scene1
Q9BXJ9	20240301_OA1_ThNo_SA_N756_mDIAscar_W40_F-40_Evo12_8Th16ms_Ref10_lmd7wellG15_P24_scene1_CD45_evotipwellH1_immunecells_target8	10.6416	immunecell	CD45	P24	scene1	immunecell_CD45_P24_scene1
Q9BXJ9	20240301_OA1_ThNo_SA_N756_mDIAscar_W40_F-40_Evo12_8Th16ms_Ref10_lmd7wellG17_P51_scene1_CD45_evotipwellH7_immunecells_target8		immunecell	CD45	P51	scene1	immunecell_CD45_P51_scene1
Q9BXJ9	20240301_OA1_ThNo_SA_N756_mDIAscar_W40_F-40_Evo12_8Th16ms_Ref10_lmd7wellG3_P09_scene1_CD163_evotipwellE3_immunecells_target8	10.9543	immunecell	CD163	P09	scene1	immunecell_CD163_P09_scene1
Q9BXJ9	20240301_OA1_ThNo_SA_N756_mDIAscar_W40_F-40_Evo12_8Th16ms_Ref10_lmd7wellG5_P37_scene2_CD163_evotipwellE9_immunecells_target8	10.6881	immunecell	CD163	P37	scene2	immunecell_CD163_P37_scene2
Q9BXJ9	20240301_OA1_ThNo_SA_N756_mDIAscar_W40_F-40_Evo12_8Th16ms_Ref10_lmd7wellG7_P38_scene1_CD163_evotipwellF3_immunecells_target8	10.397	immunecell	CD163	P38	scene1	immunecell_CD163_P38_scene1
Q9BXJ9	20240301_OA1_ThNo_SA_N756_mDIAscar_W40_F-40_Evo12_8Th16ms_Ref10_lmd7wellG9_P42_scene1_CD163_evotipwellF9_immunecells_target8	10.7203	immunecell	CD163	P42	scene1	immunecell_CD163_P42_scene1
Q9BXJ9	20240301_OA1_ThNo_SA_N756_mDIAscar_W40_F-40_Evo12_8Th16ms_Ref10_lmd7wellI11_P06_scene1_CD163_evotipwellG4_immunecells_target8	10.0208	immunecell	CD163	P06	scene1	immunecell_CD163_P06_scene1
Q9BXJ9	20240301_OA1_ThNo_SA_N756_mDIAscar_W40_F-40_Evo12_8Th16ms_Ref10_lmd7wellI13_P31_scene1and2_CD163_evotipwellG10_immunecells_target8	11.0165	immunecell	CD163	P31	scene1	immunecell_CD163_P31_scene1
Q9BXJ9	20240301_OA1_ThNo_SA_N756_mDIAscar_W40_F-40_Evo12_8Th16ms_Ref10_lmd7wellI15_P24_scene2_CD45_evotipwellH2_immunecells_target8	10.8964	immunecell	CD45	P24	scene2	immunecell_CD45_P24_scene2
Q9BXJ9	20240301_OA1_ThNo_SA_N756_mDIAscar_W40_F-40_Evo12_8Th16ms_Ref10_lmd7wellI17_P52_scene1_CD45_evotipwellH8_immunecells_target8		immunecell	CD45	P52	scene1	immunecell_CD45_P52_scene1
Q9BXJ9	20240301_OA1_ThNo_SA_N756_mDIAscar_W40_F-40_Evo12_8Th16ms_Ref10_lmd7wellI3_P34_scene1_CD4_evotipwellE4_immunecells_target8	9.94686	immunecell	CD4	P34	scene1	immunecell_CD4_P34_scene1
Q9BXJ9	20240301_OA1_ThNo_SA_N756_mDIAscar_W40_F-40_Evo12_8Th16ms_Ref10_lmd7wellI5_P07_scene2_CD4_evotipwellE10_immunecells_target8	10.106	immunecell	CD4	P07	scene2	immunecell_CD4_P07_scene2
Q9BXJ9	20240301_OA1_ThNo_SA_N756_mDIAscar_W40_F-40_Evo12_8Th16ms_Ref10_lmd7wellI7_P35_scene1and2_CD4_evotipwellF4_immunecells_target8		immunecell	CD4	P35	scene1	immunecell_CD4_P35_scene1
Q9BXJ9	20240301_OA1_ThNo_SA_N756_mDIAscar_W40_F-40_Evo12_8Th16ms_Ref10_lmd7wellI9_P32_scene2_CD163_evotipwellF10_immunecells_target8	11.4137	immunecell	CD163	P32	scene2	immunecell_CD163_P32_scene2
Q9BXJ9	20240301_OA1_ThNo_SA_N756_mDIAscar_W40_F-40_Evo12_8Th16ms_Ref10_lmd7wellK15_P21_scene1_CD45_evotipwellH3_immunecells_target8		immunecell	CD45	P21	scene1	immunecell_CD45_P21_scene1
Q9BXJ9	20240301_OA1_ThNo_SA_N756_mDIAscar_W40_F-40_Evo12_8Th16ms_Ref10_lmd7wellK3_P34_scene1_CD8_evotipwellE5_immunecells_target8	9.14162	immunecell	CD8	P34	scene1	immunecell_CD8_P34_scene1
Q9BXJ9	20240301_OA1_ThNo_SA_N756_mDIAscar_W40_F-40_Evo12_8Th16ms_Ref10_lmd7wellK5_P07_scene2_CD8_evotipwellE11_immunecells_target8	10.826	immunecell	CD8	P07	scene2	immunecell_CD8_P07_scene2
Q9BXJ9	20240301_OA1_ThNo_SA_N756_mDIAscar_W40_F-40_Evo12_8Th16ms_Ref10_lmd7wellK7_P35_scene1and2_CD8_evotipwellF5_immunecells_target8	11.4253	immunecell	CD8	P35	scene1	immunecell_CD8_P35_scene1
Q9BXJ9	20240301_OA1_ThNo_SA_N756_mDIAscar_W40_F-40_Evo12_8Th16ms_Ref10_lmd7wellK9_P41_scene1_CD4_evotipwellF11_immunecells_target8		immunecell	CD4	P41	scene1	immunecell_CD4_P41_scene1
Q9BXJ9	20240301_OA1_ThNo_SA_N756_mDIAscar_W40_F-40_Evo12_8Th16ms_Ref10_lmd7wellM3_P34_scene1_CD163_evotipwellE6_immunecells_target8	9.17311	immunecell	CD163	P34	scene1	immunecell_CD163_P34_scene1
Q9BXJ9	20240301_OA1_ThNo_SA_N756_mDIAscar_W40_F-40_Evo12_8Th16ms_Ref10_lmd7wellM5_P07_scene2_CD163_evotipwellE12_immunecells_target8		immunecell	CD163	P07	scene2	immunecell_CD163_P07_scene2
Q9BXJ9	20240301_OA1_ThNo_SA_N756_mDIAscar_W40_F-40_Evo12_8Th16ms_Ref10_lmd7wellM7_P35_scene1_CD163_evotipwellF6_immunecells_target8	10.5839	immunecell	CD163	P35	scene1	immunecell_CD163_P35_scene1
Q9BXJ9	20240301_OA1_ThNo_SA_N756_mDIAscar_W40_F-40_Evo12_8Th16ms_Ref10_lmd7wellM9_P41_scene1_CD8_evotipwellF12_immunecells_target8	11.2666	immunecell	CD8	P41	scene1	immunecell_CD8_P41_scene1
Q9UPU5	20240301_OA1_ThNo_SA_N756_mDIAscar_W40_F-40_Evo12_8Th16ms_Ref10_lmd7wellC11_P41_scene1_CD163_evotipwellG1_immunecells_target8	9.79928	immunecell	CD163	P41	scene1	immunecell_CD163_P41_scene1
Q9UPU5	20240301_OA1_ThNo_SA_N756_mDIAscar_W40_F-40_Evo12_8Th16ms_Ref10_lmd7wellC13_P40_scene1_CD163_evotipwellG7_immunecells_target8	9.84752	immunecell	CD163	P40	scene1	immunecell_CD163_P40_scene1
Q9UPU5	20240301_OA1_ThNo_SA_N756_mDIAscar_W40_F-40_Evo12_8Th16ms_Ref10_lmd7wellC15_P22_scene1_CD45_evotipwellG11_immunecells_target8	11.5634	immunecell	CD45	P22	scene1	immunecell_CD45_P22_scene1
Q9UPU5	20240301_OA1_ThNo_SA_N756_mDIAscar_W40_F-40_Evo12_8Th16ms_Ref10_lmd7wellC17_P25_scene1_CD45_evotipwellH5_immunecells_target8	10.0318	immunecell	CD45	P25	scene1	immunecell_CD45_P25_scene1
Q9UPU5	20240301_OA1_ThNo_SA_N756_mDIAscar_W40_F-40_Evo12_8Th16ms_Ref10_lmd7wellC3_P09_scene1and3_CD4_evotipwellE1_immunecells_target8		immunecell	CD4	P09	scene1	immunecell_CD4_P09_scene1
Q9UPU5	20240301_OA1_ThNo_SA_N756_mDIAscar_W40_F-40_Evo12_8Th16ms_Ref10_lmd7wellC5_P37_scene2_CD4_evotipwellE7_immunecells_target8	10.5575	immunecell	CD4	P37	scene2	immunecell_CD4_P37_scene2
Q9UPU5	20240301_OA1_ThNo_SA_N756_mDIAscar_W40_F-40_Evo12_8Th16ms_Ref10_lmd7wellC7_P38_scene1_CD4_evotipwellF1_immunecells_target8		immunecell	CD4	P38	scene1	immunecell_CD4_P38_scene1
Q9UPU5	20240301_OA1_ThNo_SA_N756_mDIAscar_W40_F-40_Evo12_8Th16ms_Ref10_lmd7wellC9_P42_scene1_CD4_evotipwellF7_immunecells_target8		immunecell	CD4	P42	scene1	immunecell_CD4_P42_scene1
Q9UPU5	20240301_OA1_ThNo_SA_N756_mDIAscar_W40_F-40_Evo12_8Th16ms_Ref10_lmd7wellE11_P06_scene1and2_CD4_evotipwellG2_immunecells_target8		immunecell	CD4	P06	scene1	immunecell_CD4_P06_scene1
Q9UPU5	20240301_OA1_ThNo_SA_N756_mDIAscar_W40_F-40_Evo12_8Th16ms_Ref10_lmd7wellE13_P31_scene1and2_CD4_evotipwellG8_immunecells_target8		immunecell	CD4	P31	scene1	immunecell_CD4_P31_scene1
Q9UPU5	20240301_OA1_ThNo_SA_N756_mDIAscar_W40_F-40_Evo12_8Th16ms_Ref10_lmd7wellE15_P50_scene1_CD45_evotipwellG12_immunecells_target8	11.2696	immunecell	CD45	P50	scene1	immunecell_CD45_P50_scene1
Q9UPU5	20240301_OA1_ThNo_SA_N756_mDIAscar_W40_F-40_Evo12_8Th16ms_Ref10_lmd7wellE17_P25_scene2_CD45_evotipwellH6_immunecells_target8	10.1952	immunecell	CD45	P25	scene2	immunecell_CD45_P25_scene2
Q9UPU5	20240301_OA1_ThNo_SA_N756_mDIAscar_W40_F-40_Evo12_8Th16ms_Ref10_lmd7wellE3_P09_scene1_CD8_evotipwellE2_immunecells_target8	9.24162	immunecell	CD8	P09	scene1	immunecell_CD8_P09_scene1
Q9UPU5	20240301_OA1_ThNo_SA_N756_mDIAscar_W40_F-40_Evo12_8Th16ms_Ref10_lmd7wellE5_P37_scene2_CD8_evotipwellE8_immunecells_target8		immunecell	CD8	P37	scene2	immunecell_CD8_P37_scene2
Q9UPU5	20240301_OA1_ThNo_SA_N756_mDIAscar_W40_F-40_Evo12_8Th16ms_Ref10_lmd7wellE7_P38_scene1_CD8_evotipwellF2_immunecells_target8	8.02347	immunecell	CD8	P38	scene1	immunecell_CD8_P38_scene1
Q9UPU5	20240301_OA1_ThNo_SA_N756_mDIAscar_W40_F-40_Evo12_8Th16ms_Ref10_lmd7wellE9_P42_scene1and2_CD8_evotipwellF8_immunecells_target8	10.7904	immunecell	CD8	P42	scene1	immunecell_CD8_P42_scene1
Q9UPU5	20240301_OA1_ThNo_SA_N756_mDIAscar_W40_F-40_Evo12_8Th16ms_Ref10_lmd7wellG11_P06_scene1and2_CD8_evotipwellG3_immunecells_target8		immunecell	CD8	P06	scene1	immunecell_CD8_P06_scene1
Q9UPU5	20240301_OA1_ThNo_SA_N756_mDIAscar_W40_F-40_Evo12_8Th16ms_Ref10_lmd7wellG13_P31_scene1and2_CD8_evotipwellG9_immunecells_target8	9.77047	immunecell	CD8	P31	scene1	immunecell_CD8_P31_scene1
Q9UPU5	20240301_OA1_ThNo_SA_N756_mDIAscar_W40_F-40_Evo12_8Th16ms_Ref10_lmd7wellG15_P24_scene1_CD45_evotipwellH1_immunecells_target8	11.4015	immunecell	CD45	P24	scene1	immunecell_CD45_P24_scene1
Q9UPU5	20240301_OA1_ThNo_SA_N756_mDIAscar_W40_F-40_Evo12_8Th16ms_Ref10_lmd7wellG17_P51_scene1_CD45_evotipwellH7_immunecells_target8	10.6952	immunecell	CD45	P51	scene1	immunecell_CD45_P51_scene1
Q9UPU5	20240301_OA1_ThNo_SA_N756_mDIAscar_W40_F-40_Evo12_8Th16ms_Ref10_lmd7wellG3_P09_scene1_CD163_evotipwellE3_immunecells_target8	10.2601	immunecell	CD163	P09	scene1	immunecell_CD163_P09_scene1
Q9UPU5	20240301_OA1_ThNo_SA_N756_mDIAscar_W40_F-40_Evo12_8Th16ms_Ref10_lmd7wellG5_P37_scene2_CD163_evotipwellE9_immunecells_target8	11.2067	immunecell	CD163	P37	scene2	immunecell_CD163_P37_scene2
Q9UPU5	20240301_OA1_ThNo_SA_N756_mDIAscar_W40_F-40_Evo12_8Th16ms_Ref10_lmd7wellG7_P38_scene1_CD163_evotipwellF3_immunecells_target8	11.6595	immunecell	CD163	P38	scene1	immunecell_CD163_P38_scene1
Q9UPU5	20240301_OA1_ThNo_SA_N756_mDIAscar_W40_F-40_Evo12_8Th16ms_Ref10_lmd7wellG9_P42_scene1_CD163_evotipwellF9_immunecells_target8	10.9327	immunecell	CD163	P42	scene1	immunecell_CD163_P42_scene1
Q9UPU5	20240301_OA1_ThNo_SA_N756_mDIAscar_W40_F-40_Evo12_8Th16ms_Ref10_lmd7wellI11_P06_scene1_CD163_evotipwellG4_immunecells_target8		immunecell	CD163	P06	scene1	immunecell_CD163_P06_scene1
Q9UPU5	20240301_OA1_ThNo_SA_N756_mDIAscar_W40_F-40_Evo12_8Th16ms_Ref10_lmd7wellI13_P31_scene1and2_CD163_evotipwellG10_immunecells_target8	9.94142	immunecell	CD163	P31	scene1	immunecell_CD163_P31_scene1
Q9UPU5	20240301_OA1_ThNo_SA_N756_mDIAscar_W40_F-40_Evo12_8Th16ms_Ref10_lmd7wellI15_P24_scene2_CD45_evotipwellH2_immunecells_target8		immunecell	CD45	P24	scene2	immunecell_CD45_P24_scene2
Q9UPU5	20240301_OA1_ThNo_SA_N756_mDIAscar_W40_F-40_Evo12_8Th16ms_Ref10_lmd7wellI17_P52_scene1_CD45_evotipwellH8_immunecells_target8	12.0518	immunecell	CD45	P52	scene1	immunecell_CD45_P52_scene1
Q9UPU5	20240301_OA1_ThNo_SA_N756_mDIAscar_W40_F-40_Evo12_8Th16ms_Ref10_lmd7wellI3_P34_scene1_CD4_evotipwellE4_immunecells_target8		immunecell	CD4	P34	scene1	immunecell_CD4_P34_scene1
Q9UPU5	20240301_OA1_ThNo_SA_N756_mDIAscar_W40_F-40_Evo12_8Th16ms_Ref10_lmd7wellI5_P07_scene2_CD4_evotipwellE10_immunecells_target8	10.811	immunecell	CD4	P07	scene2	immunecell_CD4_P07_scene2
Q9UPU5	20240301_OA1_ThNo_SA_N756_mDIAscar_W40_F-40_Evo12_8Th16ms_Ref10_lmd7wellI7_P35_scene1and2_CD4_evotipwellF4_immunecells_target8		immunecell	CD4	P35	scene1	immunecell_CD4_P35_scene1
Q9UPU5	20240301_OA1_ThNo_SA_N756_mDIAscar_W40_F-40_Evo12_8Th16ms_Ref10_lmd7wellI9_P32_scene2_CD163_evotipwellF10_immunecells_target8	10.7985	immunecell	CD163	P32	scene2	immunecell_CD163_P32_scene2
Q9UPU5	20240301_OA1_ThNo_SA_N756_mDIAscar_W40_F-40_Evo12_8Th16ms_Ref10_lmd7wellK15_P21_scene1_CD45_evotipwellH3_immunecells_target8		immunecell	CD45	P21	scene1	immunecell_CD45_P21_scene1
Q9UPU5	20240301_OA1_ThNo_SA_N756_mDIAscar_W40_F-40_Evo12_8Th16ms_Ref10_lmd7wellK3_P34_scene1_CD8_evotipwellE5_immunecells_target8		immunecell	CD8	P34	scene1	immunecell_CD8_P34_scene1
Q9UPU5	20240301_OA1_ThNo_SA_N756_mDIAscar_W40_F-40_Evo12_8Th16ms_Ref10_lmd7wellK5_P07_scene2_CD8_evotipwellE11_immunecells_target8		immunecell	CD8	P07	scene2	immunecell_CD8_P07_scene2
Q9UPU5	20240301_OA1_ThNo_SA_N756_mDIAscar_W40_F-40_Evo12_8Th16ms_Ref10_lmd7wellK7_P35_scene1and2_CD8_evotipwellF5_immunecells_target8	11.0935	immunecell	CD8	P35	scene1	immunecell_CD8_P35_scene1
Q9UPU5	20240301_OA1_ThNo_SA_N756_mDIAscar_W40_F-40_Evo12_8Th16ms_Ref10_lmd7wellK9_P41_scene1_CD4_evotipwellF11_immunecells_target8		immunecell	CD4	P41	scene1	immunecell_CD4_P41_scene1
Q9UPU5	20240301_OA1_ThNo_SA_N756_mDIAscar_W40_F-40_Evo12_8Th16ms_Ref10_lmd7wellM3_P34_scene1_CD163_evotipwellE6_immunecells_target8	10.4781	immunecell	CD163	P34	scene1	immunecell_CD163_P34_scene1
Q9UPU5	20240301_OA1_ThNo_SA_N756_mDIAscar_W40_F-40_Evo12_8Th16ms_Ref10_lmd7wellM5_P07_scene2_CD163_evotipwellE12_immunecells_target8	11.963	immunecell	CD163	P07	scene2	immunecell_CD163_P07_scene2
Q9UPU5	20240301_OA1_ThNo_SA_N756_mDIAscar_W40_F-40_Evo12_8Th16ms_Ref10_lmd7wellM7_P35_scene1_CD163_evotipwellF6_immunecells_target8	12.1849	immunecell	CD163	P35	scene1	immunecell_CD163_P35_scene1
Q9UPU5	20240301_OA1_ThNo_SA_N756_mDIAscar_W40_F-40_Evo12_8Th16ms_Ref10_lmd7wellM9_P41_scene1_CD8_evotipwellF12_immunecells_target8	10.1123	immunecell	CD8	P41	scene1	immunecell_CD8_P41_scene1
A0A075B6P5	20240301_OA1_ThNo_SA_N756_mDIAscar_W40_F-40_Evo12_8Th16ms_Ref10_lmd7wellC11_P41_scene1_CD163_evotipwellG1_immunecells_target8	15.0295	immunecell	CD163	P41	scene1	immunecell_CD163_P41_scene1
A0A075B6P5	20240301_OA1_ThNo_SA_N756_mDIAscar_W40_F-40_Evo12_8Th16ms_Ref10_lmd7wellC13_P40_scene1_CD163_evotipwellG7_immunecells_target8	15.3042	immunecell	CD163	P40	scene1	immunecell_CD163_P40_scene1
A0A075B6P5	20240301_OA1_ThNo_SA_N756_mDIAscar_W40_F-40_Evo12_8Th16ms_Ref10_lmd7wellC15_P22_scene1_CD45_evotipwellG11_immunecells_target8	15.7818	immunecell	CD45	P22	scene1	immunecell_CD45_P22_scene1
A0A075B6P5	20240301_OA1_ThNo_SA_N756_mDIAscar_W40_F-40_Evo12_8Th16ms_Ref10_lmd7wellC17_P25_scene1_CD45_evotipwellH5_immunecells_target8		immunecell	CD45	P25	scene1	immunecell_CD45_P25_scene1
A0A075B6P5	20240301_OA1_ThNo_SA_N756_mDIAscar_W40_F-40_Evo12_8Th16ms_Ref10_lmd7wellC3_P09_scene1and3_CD4_evotipwellE1_immunecells_target8	12.3368	immunecell	CD4	P09	scene1	immunecell_CD4_P09_scene1
A0A075B6P5	20240301_OA1_ThNo_SA_N756_mDIAscar_W40_F-40_Evo12_8Th16ms_Ref10_lmd7wellC5_P37_scene2_CD4_evotipwellE7_immunecells_target8		immunecell	CD4	P37	scene2	immunecell_CD4_P37_scene2
A0A075B6P5	20240301_OA1_ThNo_SA_N756_mDIAscar_W40_F-40_Evo12_8Th16ms_Ref10_lmd7wellC7_P38_scene1_CD4_evotipwellF1_immunecells_target8	13.4357	immunecell	CD4	P38	scene1	immunecell_CD4_P38_scene1
A0A075B6P5	20240301_OA1_ThNo_SA_N756_mDIAscar_W40_F-40_Evo12_8Th16ms_Ref10_lmd7wellC9_P42_scene1_CD4_evotipwellF7_immunecells_target8		immunecell	CD4	P42	scene1	immunecell_CD4_P42_scene1
A0A075B6P5	20240301_OA1_ThNo_SA_N756_mDIAscar_W40_F-40_Evo12_8Th16ms_Ref10_lmd7wellE11_P06_scene1and2_CD4_evotipwellG2_immunecells_target8	13.7263	immunecell	CD4	P06	scene1	immunecell_CD4_P06_scene1
A0A075B6P5	20240301_OA1_ThNo_SA_N756_mDIAscar_W40_F-40_Evo12_8Th16ms_Ref10_lmd7wellE13_P31_scene1and2_CD4_evotipwellG8_immunecells_target8	14.8561	immunecell	CD4	P31	scene1	immunecell_CD4_P31_scene1
A0A075B6P5	20240301_OA1_ThNo_SA_N756_mDIAscar_W40_F-40_Evo12_8Th16ms_Ref10_lmd7wellE15_P50_scene1_CD45_evotipwellG12_immunecells_target8	13.0926	immunecell	CD45	P50	scene1	immunecell_CD45_P50_scene1
A0A075B6P5	20240301_OA1_ThNo_SA_N756_mDIAscar_W40_F-40_Evo12_8Th16ms_Ref10_lmd7wellE17_P25_scene2_CD45_evotipwellH6_immunecells_target8	14.5311	immunecell	CD45	P25	scene2	immunecell_CD45_P25_scene2
A0A075B6P5	20240301_OA1_ThNo_SA_N756_mDIAscar_W40_F-40_Evo12_8Th16ms_Ref10_lmd7wellE3_P09_scene1_CD8_evotipwellE2_immunecells_target8	13.424	immunecell	CD8	P09	scene1	immunecell_CD8_P09_scene1
A0A075B6P5	20240301_OA1_ThNo_SA_N756_mDIAscar_W40_F-40_Evo12_8Th16ms_Ref10_lmd7wellE5_P37_scene2_CD8_evotipwellE8_immunecells_target8	13.837	immunecell	CD8	P37	scene2	immunecell_CD8_P37_scene2
A0A075B6P5	20240301_OA1_ThNo_SA_N756_mDIAscar_W40_F-40_Evo12_8Th16ms_Ref10_lmd7wellE7_P38_scene1_CD8_evotipwellF2_immunecells_target8	14.0434	immunecell	CD8	P38	scene1	immunecell_CD8_P38_scene1
A0A075B6P5	20240301_OA1_ThNo_SA_N756_mDIAscar_W40_F-40_Evo12_8Th16ms_Ref10_lmd7wellE9_P42_scene1and2_CD8_evotipwellF8_immunecells_target8	13.2115	immunecell	CD8	P42	scene1	immunecell_CD8_P42_scene1
A0A075B6P5	20240301_OA1_ThNo_SA_N756_mDIAscar_W40_F-40_Evo12_8Th16ms_Ref10_lmd7wellG11_P06_scene1and2_CD8_evotipwellG3_immunecells_target8	12.3892	immunecell	CD8	P06	scene1	immunecell_CD8_P06_scene1
A0A075B6P5	20240301_OA1_ThNo_SA_N756_mDIAscar_W40_F-40_Evo12_8Th16ms_Ref10_lmd7wellG13_P31_scene1and2_CD8_evotipwellG9_immunecells_target8	14.0784	immunecell	CD8	P31	scene1	immunecell_CD8_P31_scene1
A0A075B6P5	20240301_OA1_ThNo_SA_N756_mDIAscar_W40_F-40_Evo12_8Th16ms_Ref10_lmd7wellG15_P24_scene1_CD45_evotipwellH1_immunecells_target8	14.1766	immunecell	CD45	P24	scene1	immunecell_CD45_P24_scene1
A0A075B6P5	20240301_OA1_ThNo_SA_N756_mDIAscar_W40_F-40_Evo12_8Th16ms_Ref10_lmd7wellG17_P51_scene1_CD45_evotipwellH7_immunecells_target8	13.4513	immunecell	CD45	P51	scene1	immunecell_CD45_P51_scene1
A0A075B6P5	20240301_OA1_ThNo_SA_N756_mDIAscar_W40_F-40_Evo12_8Th16ms_Ref10_lmd7wellG3_P09_scene1_CD163_evotipwellE3_immunecells_target8	16.4672	immunecell	CD163	P09	scene1	immunecell_CD163_P09_scene1
A0A075B6P5	20240301_OA1_ThNo_SA_N756_mDIAscar_W40_F-40_Evo12_8Th16ms_Ref10_lmd7wellG5_P37_scene2_CD163_evotipwellE9_immunecells_target8	16.4696	immunecell	CD163	P37	scene2	immunecell_CD163_P37_scene2
A0A075B6P5	20240301_OA1_ThNo_SA_N756_mDIAscar_W40_F-40_Evo12_8Th16ms_Ref10_lmd7wellG7_P38_scene1_CD163_evotipwellF3_immunecells_target8	15.2866	immunecell	CD163	P38	scene1	immunecell_CD163_P38_scene1
A0A075B6P5	20240301_OA1_ThNo_SA_N756_mDIAscar_W40_F-40_Evo12_8Th16ms_Ref10_lmd7wellG9_P42_scene1_CD163_evotipwellF9_immunecells_target8	14.1377	immunecell	CD163	P42	scene1	immunecell_CD163_P42_scene1
A0A075B6P5	20240301_OA1_ThNo_SA_N756_mDIAscar_W40_F-40_Evo12_8Th16ms_Ref10_lmd7wellI11_P06_scene1_CD163_evotipwellG4_immunecells_target8	14.5135	immunecell	CD163	P06	scene1	immunecell_CD163_P06_scene1
A0A075B6P5	20240301_OA1_ThNo_SA_N756_mDIAscar_W40_F-40_Evo12_8Th16ms_Ref10_lmd7wellI13_P31_scene1and2_CD163_evotipwellG10_immunecells_target8	15.2583	immunecell	CD163	P31	scene1	immunecell_CD163_P31_scene1
A0A075B6P5	20240301_OA1_ThNo_SA_N756_mDIAscar_W40_F-40_Evo12_8Th16ms_Ref10_lmd7wellI15_P24_scene2_CD45_evotipwellH2_immunecells_target8	13.5257	immunecell	CD45	P24	scene2	immunecell_CD45_P24_scene2
A0A075B6P5	20240301_OA1_ThNo_SA_N756_mDIAscar_W40_F-40_Evo12_8Th16ms_Ref10_lmd7wellI17_P52_scene1_CD45_evotipwellH8_immunecells_target8	13.3908	immunecell	CD45	P52	scene1	immunecell_CD45_P52_scene1
A0A075B6P5	20240301_OA1_ThNo_SA_N756_mDIAscar_W40_F-40_Evo12_8Th16ms_Ref10_lmd7wellI3_P34_scene1_CD4_evotipwellE4_immunecells_target8	14.5253	immunecell	CD4	P34	scene1	immunecell_CD4_P34_scene1
A0A075B6P5	20240301_OA1_ThNo_SA_N756_mDIAscar_W40_F-40_Evo12_8Th16ms_Ref10_lmd7wellI5_P07_scene2_CD4_evotipwellE10_immunecells_target8	13.933	immunecell	CD4	P07	scene2	immunecell_CD4_P07_scene2
A0A075B6P5	20240301_OA1_ThNo_SA_N756_mDIAscar_W40_F-40_Evo12_8Th16ms_Ref10_lmd7wellI7_P35_scene1and2_CD4_evotipwellF4_immunecells_target8	14.3667	immunecell	CD4	P35	scene1	immunecell_CD4_P35_scene1
A0A075B6P5	20240301_OA1_ThNo_SA_N756_mDIAscar_W40_F-40_Evo12_8Th16ms_Ref10_lmd7wellI9_P32_scene2_CD163_evotipwellF10_immunecells_target8	14.3989	immunecell	CD163	P32	scene2	immunecell_CD163_P32_scene2
A0A075B6P5	20240301_OA1_ThNo_SA_N756_mDIAscar_W40_F-40_Evo12_8Th16ms_Ref10_lmd7wellK15_P21_scene1_CD45_evotipwellH3_immunecells_target8	12.2237	immunecell	CD45	P21	scene1	immunecell_CD45_P21_scene1
A0A075B6P5	20240301_OA1_ThNo_SA_N756_mDIAscar_W40_F-40_Evo12_8Th16ms_Ref10_lmd7wellK3_P34_scene1_CD8_evotipwellE5_immunecells_target8	13.6956	immunecell	CD8	P34	scene1	immunecell_CD8_P34_scene1
A0A075B6P5	20240301_OA1_ThNo_SA_N756_mDIAscar_W40_F-40_Evo12_8Th16ms_Ref10_lmd7wellK5_P07_scene2_CD8_evotipwellE11_immunecells_target8	14.5953	immunecell	CD8	P07	scene2	immunecell_CD8_P07_scene2
A0A075B6P5	20240301_OA1_ThNo_SA_N756_mDIAscar_W40_F-40_Evo12_8Th16ms_Ref10_lmd7wellK7_P35_scene1and2_CD8_evotipwellF5_immunecells_target8	13.5781	immunecell	CD8	P35	scene1	immunecell_CD8_P35_scene1
A0A075B6P5	20240301_OA1_ThNo_SA_N756_mDIAscar_W40_F-40_Evo12_8Th16ms_Ref10_lmd7wellK9_P41_scene1_CD4_evotipwellF11_immunecells_target8	13.9965	immunecell	CD4	P41	scene1	immunecell_CD4_P41_scene1
A0A075B6P5	20240301_OA1_ThNo_SA_N756_mDIAscar_W40_F-40_Evo12_8Th16ms_Ref10_lmd7wellM3_P34_scene1_CD163_evotipwellE6_immunecells_target8	15.4013	immunecell	CD163	P34	scene1	immunecell_CD163_P34_scene1
A0A075B6P5	20240301_OA1_ThNo_SA_N756_mDIAscar_W40_F-40_Evo12_8Th16ms_Ref10_lmd7wellM5_P07_scene2_CD163_evotipwellE12_immunecells_target8	16.2649	immunecell	CD163	P07	scene2	immunecell_CD163_P07_scene2
A0A075B6P5	20240301_OA1_ThNo_SA_N756_mDIAscar_W40_F-40_Evo12_8Th16ms_Ref10_lmd7wellM7_P35_scene1_CD163_evotipwellF6_immunecells_target8	15.2257	immunecell	CD163	P35	scene1	immunecell_CD163_P35_scene1
A0A075B6P5	20240301_OA1_ThNo_SA_N756_mDIAscar_W40_F-40_Evo12_8Th16ms_Ref10_lmd7wellM9_P41_scene1_CD8_evotipwellF12_immunecells_target8	14.3766	immunecell	CD8	P41	scene1	immunecell_CD8_P41_scene1
A0A0B4J2D5	20240301_OA1_ThNo_SA_N756_mDIAscar_W40_F-40_Evo12_8Th16ms_Ref10_lmd7wellC11_P41_scene1_CD163_evotipwellG1_immunecells_target8	12.0839	immunecell	CD163	P41	scene1	immunecell_CD163_P41_scene1
A0A0B4J2D5	20240301_OA1_ThNo_SA_N756_mDIAscar_W40_F-40_Evo12_8Th16ms_Ref10_lmd7wellC13_P40_scene1_CD163_evotipwellG7_immunecells_target8	10.2096	immunecell	CD163	P40	scene1	immunecell_CD163_P40_scene1
A0A0B4J2D5	20240301_OA1_ThNo_SA_N756_mDIAscar_W40_F-40_Evo12_8Th16ms_Ref10_lmd7wellC15_P22_scene1_CD45_evotipwellG11_immunecells_target8	11.7695	immunecell	CD45	P22	scene1	immunecell_CD45_P22_scene1
A0A0B4J2D5	20240301_OA1_ThNo_SA_N756_mDIAscar_W40_F-40_Evo12_8Th16ms_Ref10_lmd7wellC17_P25_scene1_CD45_evotipwellH5_immunecells_target8	10.7353	immunecell	CD45	P25	scene1	immunecell_CD45_P25_scene1
A0A0B4J2D5	20240301_OA1_ThNo_SA_N756_mDIAscar_W40_F-40_Evo12_8Th16ms_Ref10_lmd7wellC3_P09_scene1and3_CD4_evotipwellE1_immunecells_target8		immunecell	CD4	P09	scene1	immunecell_CD4_P09_scene1
A0A0B4J2D5	20240301_OA1_ThNo_SA_N756_mDIAscar_W40_F-40_Evo12_8Th16ms_Ref10_lmd7wellC5_P37_scene2_CD4_evotipwellE7_immunecells_target8	10.0485	immunecell	CD4	P37	scene2	immunecell_CD4_P37_scene2
A0A0B4J2D5	20240301_OA1_ThNo_SA_N756_mDIAscar_W40_F-40_Evo12_8Th16ms_Ref10_lmd7wellC7_P38_scene1_CD4_evotipwellF1_immunecells_target8		immunecell	CD4	P38	scene1	immunecell_CD4_P38_scene1
A0A0B4J2D5	20240301_OA1_ThNo_SA_N756_mDIAscar_W40_F-40_Evo12_8Th16ms_Ref10_lmd7wellC9_P42_scene1_CD4_evotipwellF7_immunecells_target8		immunecell	CD4	P42	scene1	immunecell_CD4_P42_scene1
A0A0B4J2D5	20240301_OA1_ThNo_SA_N756_mDIAscar_W40_F-40_Evo12_8Th16ms_Ref10_lmd7wellE11_P06_scene1and2_CD4_evotipwellG2_immunecells_target8	10.5569	immunecell	CD4	P06	scene1	immunecell_CD4_P06_scene1
A0A0B4J2D5	20240301_OA1_ThNo_SA_N756_mDIAscar_W40_F-40_Evo12_8Th16ms_Ref10_lmd7wellE13_P31_scene1and2_CD4_evotipwellG8_immunecells_target8		immunecell	CD4	P31	scene1	immunecell_CD4_P31_scene1
A0A0B4J2D5	20240301_OA1_ThNo_SA_N756_mDIAscar_W40_F-40_Evo12_8Th16ms_Ref10_lmd7wellE15_P50_scene1_CD45_evotipwellG12_immunecells_target8	10.2868	immunecell	CD45	P50	scene1	immunecell_CD45_P50_scene1
A0A0B4J2D5	20240301_OA1_ThNo_SA_N756_mDIAscar_W40_F-40_Evo12_8Th16ms_Ref10_lmd7wellE17_P25_scene2_CD45_evotipwellH6_immunecells_target8	10.5534	immunecell	CD45	P25	scene2	immunecell_CD45_P25_scene2
A0A0B4J2D5	20240301_OA1_ThNo_SA_N756_mDIAscar_W40_F-40_Evo12_8Th16ms_Ref10_lmd7wellE3_P09_scene1_CD8_evotipwellE2_immunecells_target8	11.2346	immunecell	CD8	P09	scene1	immunecell_CD8_P09_scene1
A0A0B4J2D5	20240301_OA1_ThNo_SA_N756_mDIAscar_W40_F-40_Evo12_8Th16ms_Ref10_lmd7wellE5_P37_scene2_CD8_evotipwellE8_immunecells_target8	11.213	immunecell	CD8	P37	scene2	immunecell_CD8_P37_scene2
A0A0B4J2D5	20240301_OA1_ThNo_SA_N756_mDIAscar_W40_F-40_Evo12_8Th16ms_Ref10_lmd7wellE7_P38_scene1_CD8_evotipwellF2_immunecells_target8	10.6321	immunecell	CD8	P38	scene1	immunecell_CD8_P38_scene1
A0A0B4J2D5	20240301_OA1_ThNo_SA_N756_mDIAscar_W40_F-40_Evo12_8Th16ms_Ref10_lmd7wellE9_P42_scene1and2_CD8_evotipwellF8_immunecells_target8		immunecell	CD8	P42	scene1	immunecell_CD8_P42_scene1
A0A0B4J2D5	20240301_OA1_ThNo_SA_N756_mDIAscar_W40_F-40_Evo12_8Th16ms_Ref10_lmd7wellG11_P06_scene1and2_CD8_evotipwellG3_immunecells_target8	8.48418	immunecell	CD8	P06	scene1	immunecell_CD8_P06_scene1
A0A0B4J2D5	20240301_OA1_ThNo_SA_N756_mDIAscar_W40_F-40_Evo12_8Th16ms_Ref10_lmd7wellG13_P31_scene1and2_CD8_evotipwellG9_immunecells_target8	11.3612	immunecell	CD8	P31	scene1	immunecell_CD8_P31_scene1
A0A0B4J2D5	20240301_OA1_ThNo_SA_N756_mDIAscar_W40_F-40_Evo12_8Th16ms_Ref10_lmd7wellG15_P24_scene1_CD45_evotipwellH1_immunecells_target8	11.4476	immunecell	CD45	P24	scene1	immunecell_CD45_P24_scene1
A0A0B4J2D5	20240301_OA1_ThNo_SA_N756_mDIAscar_W40_F-40_Evo12_8Th16ms_Ref10_lmd7wellG17_P51_scene1_CD45_evotipwellH7_immunecells_target8	11.5907	immunecell	CD45	P51	scene1	immunecell_CD45_P51_scene1
A0A0B4J2D5	20240301_OA1_ThNo_SA_N756_mDIAscar_W40_F-40_Evo12_8Th16ms_Ref10_lmd7wellG3_P09_scene1_CD163_evotipwellE3_immunecells_target8	10.1537	immunecell	CD163	P09	scene1	immunecell_CD163_P09_scene1
A0A0B4J2D5	20240301_OA1_ThNo_SA_N756_mDIAscar_W40_F-40_Evo12_8Th16ms_Ref10_lmd7wellG5_P37_scene2_CD163_evotipwellE9_immunecells_target8	11.3203	immunecell	CD163	P37	scene2	immunecell_CD163_P37_scene2
A0A0B4J2D5	20240301_OA1_ThNo_SA_N756_mDIAscar_W40_F-40_Evo12_8Th16ms_Ref10_lmd7wellG7_P38_scene1_CD163_evotipwellF3_immunecells_target8	11.6232	immunecell	CD163	P38	scene1	immunecell_CD163_P38_scene1
A0A0B4J2D5	20240301_OA1_ThNo_SA_N756_mDIAscar_W40_F-40_Evo12_8Th16ms_Ref10_lmd7wellG9_P42_scene1_CD163_evotipwellF9_immunecells_target8	9.84852	immunecell	CD163	P42	scene1	immunecell_CD163_P42_scene1
A0A0B4J2D5	20240301_OA1_ThNo_SA_N756_mDIAscar_W40_F-40_Evo12_8Th16ms_Ref10_lmd7wellI11_P06_scene1_CD163_evotipwellG4_immunecells_target8	9.71372	immunecell	CD163	P06	scene1	immunecell_CD163_P06_scene1
A0A0B4J2D5	20240301_OA1_ThNo_SA_N756_mDIAscar_W40_F-40_Evo12_8Th16ms_Ref10_lmd7wellI13_P31_scene1and2_CD163_evotipwellG10_immunecells_target8	10.8827	immunecell	CD163	P31	scene1	immunecell_CD163_P31_scene1
A0A0B4J2D5	20240301_OA1_ThNo_SA_N756_mDIAscar_W40_F-40_Evo12_8Th16ms_Ref10_lmd7wellI15_P24_scene2_CD45_evotipwellH2_immunecells_target8		immunecell	CD45	P24	scene2	immunecell_CD45_P24_scene2
A0A0B4J2D5	20240301_OA1_ThNo_SA_N756_mDIAscar_W40_F-40_Evo12_8Th16ms_Ref10_lmd7wellI17_P52_scene1_CD45_evotipwellH8_immunecells_target8	9.43826	immunecell	CD45	P52	scene1	immunecell_CD45_P52_scene1
A0A0B4J2D5	20240301_OA1_ThNo_SA_N756_mDIAscar_W40_F-40_Evo12_8Th16ms_Ref10_lmd7wellI3_P34_scene1_CD4_evotipwellE4_immunecells_target8	9.04181	immunecell	CD4	P34	scene1	immunecell_CD4_P34_scene1
A0A0B4J2D5	20240301_OA1_ThNo_SA_N756_mDIAscar_W40_F-40_Evo12_8Th16ms_Ref10_lmd7wellI5_P07_scene2_CD4_evotipwellE10_immunecells_target8	10.9782	immunecell	CD4	P07	scene2	immunecell_CD4_P07_scene2
A0A0B4J2D5	20240301_OA1_ThNo_SA_N756_mDIAscar_W40_F-40_Evo12_8Th16ms_Ref10_lmd7wellI7_P35_scene1and2_CD4_evotipwellF4_immunecells_target8		immunecell	CD4	P35	scene1	immunecell_CD4_P35_scene1
A0A0B4J2D5	20240301_OA1_ThNo_SA_N756_mDIAscar_W40_F-40_Evo12_8Th16ms_Ref10_lmd7wellI9_P32_scene2_CD163_evotipwellF10_immunecells_target8	10.094	immunecell	CD163	P32	scene2	immunecell_CD163_P32_scene2
A0A0B4J2D5	20240301_OA1_ThNo_SA_N756_mDIAscar_W40_F-40_Evo12_8Th16ms_Ref10_lmd7wellK15_P21_scene1_CD45_evotipwellH3_immunecells_target8		immunecell	CD45	P21	scene1	immunecell_CD45_P21_scene1
A0A0B4J2D5	20240301_OA1_ThNo_SA_N756_mDIAscar_W40_F-40_Evo12_8Th16ms_Ref10_lmd7wellK3_P34_scene1_CD8_evotipwellE5_immunecells_target8	9.21687	immunecell	CD8	P34	scene1	immunecell_CD8_P34_scene1
A0A0B4J2D5	20240301_OA1_ThNo_SA_N756_mDIAscar_W40_F-40_Evo12_8Th16ms_Ref10_lmd7wellK5_P07_scene2_CD8_evotipwellE11_immunecells_target8	10.4103	immunecell	CD8	P07	scene2	immunecell_CD8_P07_scene2
A0A0B4J2D5	20240301_OA1_ThNo_SA_N756_mDIAscar_W40_F-40_Evo12_8Th16ms_Ref10_lmd7wellK7_P35_scene1and2_CD8_evotipwellF5_immunecells_target8	10.8125	immunecell	CD8	P35	scene1	immunecell_CD8_P35_scene1
A0A0B4J2D5	20240301_OA1_ThNo_SA_N756_mDIAscar_W40_F-40_Evo12_8Th16ms_Ref10_lmd7wellK9_P41_scene1_CD4_evotipwellF11_immunecells_target8	11.7091	immunecell	CD4	P41	scene1	immunecell_CD4_P41_scene1
A0A0B4J2D5	20240301_OA1_ThNo_SA_N756_mDIAscar_W40_F-40_Evo12_8Th16ms_Ref10_lmd7wellM3_P34_scene1_CD163_evotipwellE6_immunecells_target8	11.3867	immunecell	CD163	P34	scene1	immunecell_CD163_P34_scene1
A0A0B4J2D5	20240301_OA1_ThNo_SA_N756_mDIAscar_W40_F-40_Evo12_8Th16ms_Ref10_lmd7wellM5_P07_scene2_CD163_evotipwellE12_immunecells_target8	10.3578	immunecell	CD163	P07	scene2	immunecell_CD163_P07_scene2
A0A0B4J2D5	20240301_OA1_ThNo_SA_N756_mDIAscar_W40_F-40_Evo12_8Th16ms_Ref10_lmd7wellM7_P35_scene1_CD163_evotipwellF6_immunecells_target8	11.1185	immunecell	CD163	P35	scene1	immunecell_CD163_P35_scene1
A0A0B4J2D5	20240301_OA1_ThNo_SA_N756_mDIAscar_W40_F-40_Evo12_8Th16ms_Ref10_lmd7wellM9_P41_scene1_CD8_evotipwellF12_immunecells_target8	11.3411	immunecell	CD8	P41	scene1	immunecell_CD8_P41_scene1
A0AV96	20240301_OA1_ThNo_SA_N756_mDIAscar_W40_F-40_Evo12_8Th16ms_Ref10_lmd7wellC11_P41_scene1_CD163_evotipwellG1_immunecells_target8	10.1137	immunecell	CD163	P41	scene1	immunecell_CD163_P41_scene1
A0AV96	20240301_OA1_ThNo_SA_N756_mDIAscar_W40_F-40_Evo12_8Th16ms_Ref10_lmd7wellC13_P40_scene1_CD163_evotipwellG7_immunecells_target8	13.491	immunecell	CD163	P40	scene1	immunecell_CD163_P40_scene1
A0AV96	20240301_OA1_ThNo_SA_N756_mDIAscar_W40_F-40_Evo12_8Th16ms_Ref10_lmd7wellC15_P22_scene1_CD45_evotipwellG11_immunecells_target8		immunecell	CD45	P22	scene1	immunecell_CD45_P22_scene1
A0AV96	20240301_OA1_ThNo_SA_N756_mDIAscar_W40_F-40_Evo12_8Th16ms_Ref10_lmd7wellC17_P25_scene1_CD45_evotipwellH5_immunecells_target8		immunecell	CD45	P25	scene1	immunecell_CD45_P25_scene1
A0AV96	20240301_OA1_ThNo_SA_N756_mDIAscar_W40_F-40_Evo12_8Th16ms_Ref10_lmd7wellC3_P09_scene1and3_CD4_evotipwellE1_immunecells_target8		immunecell	CD4	P09	scene1	immunecell_CD4_P09_scene1
A0AV96	20240301_OA1_ThNo_SA_N756_mDIAscar_W40_F-40_Evo12_8Th16ms_Ref10_lmd7wellC5_P37_scene2_CD4_evotipwellE7_immunecells_target8		immunecell	CD4	P37	scene2	immunecell_CD4_P37_scene2
A0AV96	20240301_OA1_ThNo_SA_N756_mDIAscar_W40_F-40_Evo12_8Th16ms_Ref10_lmd7wellC7_P38_scene1_CD4_evotipwellF1_immunecells_target8		immunecell	CD4	P38	scene1	immunecell_CD4_P38_scene1
A0AV96	20240301_OA1_ThNo_SA_N756_mDIAscar_W40_F-40_Evo12_8Th16ms_Ref10_lmd7wellC9_P42_scene1_CD4_evotipwellF7_immunecells_target8		immunecell	CD4	P42	scene1	immunecell_CD4_P42_scene1
A0AV96	20240301_OA1_ThNo_SA_N756_mDIAscar_W40_F-40_Evo12_8Th16ms_Ref10_lmd7wellE11_P06_scene1and2_CD4_evotipwellG2_immunecells_target8		immunecell	CD4	P06	scene1	immunecell_CD4_P06_scene1
A0AV96	20240301_OA1_ThNo_SA_N756_mDIAscar_W40_F-40_Evo12_8Th16ms_Ref10_lmd7wellE13_P31_scene1and2_CD4_evotipwellG8_immunecells_target8	9.44481	immunecell	CD4	P31	scene1	immunecell_CD4_P31_scene1
A0AV96	20240301_OA1_ThNo_SA_N756_mDIAscar_W40_F-40_Evo12_8Th16ms_Ref10_lmd7wellE15_P50_scene1_CD45_evotipwellG12_immunecells_target8		immunecell	CD45	P50	scene1	immunecell_CD45_P50_scene1
A0AV96	20240301_OA1_ThNo_SA_N756_mDIAscar_W40_F-40_Evo12_8Th16ms_Ref10_lmd7wellE17_P25_scene2_CD45_evotipwellH6_immunecells_target8		immunecell	CD45	P25	scene2	immunecell_CD45_P25_scene2
A0AV96	20240301_OA1_ThNo_SA_N756_mDIAscar_W40_F-40_Evo12_8Th16ms_Ref10_lmd7wellE3_P09_scene1_CD8_evotipwellE2_immunecells_target8		immunecell	CD8	P09	scene1	immunecell_CD8_P09_scene1
A0AV96	20240301_OA1_ThNo_SA_N756_mDIAscar_W40_F-40_Evo12_8Th16ms_Ref10_lmd7wellE5_P37_scene2_CD8_evotipwellE8_immunecells_target8		immunecell	CD8	P37	scene2	immunecell_CD8_P37_scene2
A0AV96	20240301_OA1_ThNo_SA_N756_mDIAscar_W40_F-40_Evo12_8Th16ms_Ref10_lmd7wellE7_P38_scene1_CD8_evotipwellF2_immunecells_target8		immunecell	CD8	P38	scene1	immunecell_CD8_P38_scene1
A0AV96	20240301_OA1_ThNo_SA_N756_mDIAscar_W40_F-40_Evo12_8Th16ms_Ref10_lmd7wellE9_P42_scene1and2_CD8_evotipwellF8_immunecells_target8		immunecell	CD8	P42	scene1	immunecell_CD8_P42_scene1
A0AV96	20240301_OA1_ThNo_SA_N756_mDIAscar_W40_F-40_Evo12_8Th16ms_Ref10_lmd7wellG11_P06_scene1and2_CD8_evotipwellG3_immunecells_target8		immunecell	CD8	P06	scene1	immunecell_CD8_P06_scene1
A0AV96	20240301_OA1_ThNo_SA_N756_mDIAscar_W40_F-40_Evo12_8Th16ms_Ref10_lmd7wellG13_P31_scene1and2_CD8_evotipwellG9_immunecells_target8		immunecell	CD8	P31	scene1	immunecell_CD8_P31_scene1
A0AV96	20240301_OA1_ThNo_SA_N756_mDIAscar_W40_F-40_Evo12_8Th16ms_Ref10_lmd7wellG15_P24_scene1_CD45_evotipwellH1_immunecells_target8		immunecell	CD45	P24	scene1	immunecell_CD45_P24_scene1
A0AV96	20240301_OA1_ThNo_SA_N756_mDIAscar_W40_F-40_Evo12_8Th16ms_Ref10_lmd7wellG17_P51_scene1_CD45_evotipwellH7_immunecells_target8		immunecell	CD45	P51	scene1	immunecell_CD45_P51_scene1
A0AV96	20240301_OA1_ThNo_SA_N756_mDIAscar_W40_F-40_Evo12_8Th16ms_Ref10_lmd7wellG3_P09_scene1_CD163_evotipwellE3_immunecells_target8	13.4606	immunecell	CD163	P09	scene1	immunecell_CD163_P09_scene1
A0AV96	20240301_OA1_ThNo_SA_N756_mDIAscar_W40_F-40_Evo12_8Th16ms_Ref10_lmd7wellG5_P37_scene2_CD163_evotipwellE9_immunecells_target8	14.7969	immunecell	CD163	P37	scene2	immunecell_CD163_P37_scene2
A0AV96	20240301_OA1_ThNo_SA_N756_mDIAscar_W40_F-40_Evo12_8Th16ms_Ref10_lmd7wellG7_P38_scene1_CD163_evotipwellF3_immunecells_target8		immunecell	CD163	P38	scene1	immunecell_CD163_P38_scene1
A0AV96	20240301_OA1_ThNo_SA_N756_mDIAscar_W40_F-40_Evo12_8Th16ms_Ref10_lmd7wellG9_P42_scene1_CD163_evotipwellF9_immunecells_target8		immunecell	CD163	P42	scene1	immunecell_CD163_P42_scene1
A0AV96	20240301_OA1_ThNo_SA_N756_mDIAscar_W40_F-40_Evo12_8Th16ms_Ref10_lmd7wellI11_P06_scene1_CD163_evotipwellG4_immunecells_target8	12.8281	immunecell	CD163	P06	scene1	immunecell_CD163_P06_scene1
A0AV96	20240301_OA1_ThNo_SA_N756_mDIAscar_W40_F-40_Evo12_8Th16ms_Ref10_lmd7wellI13_P31_scene1and2_CD163_evotipwellG10_immunecells_target8	13.2509	immunecell	CD163	P31	scene1	immunecell_CD163_P31_scene1
A0AV96	20240301_OA1_ThNo_SA_N756_mDIAscar_W40_F-40_Evo12_8Th16ms_Ref10_lmd7wellI15_P24_scene2_CD45_evotipwellH2_immunecells_target8		immunecell	CD45	P24	scene2	immunecell_CD45_P24_scene2
A0AV96	20240301_OA1_ThNo_SA_N756_mDIAscar_W40_F-40_Evo12_8Th16ms_Ref10_lmd7wellI17_P52_scene1_CD45_evotipwellH8_immunecells_target8		immunecell	CD45	P52	scene1	immunecell_CD45_P52_scene1
A0AV96	20240301_OA1_ThNo_SA_N756_mDIAscar_W40_F-40_Evo12_8Th16ms_Ref10_lmd7wellI3_P34_scene1_CD4_evotipwellE4_immunecells_target8		immunecell	CD4	P34	scene1	immunecell_CD4_P34_scene1
A0AV96	20240301_OA1_ThNo_SA_N756_mDIAscar_W40_F-40_Evo12_8Th16ms_Ref10_lmd7wellI5_P07_scene2_CD4_evotipwellE10_immunecells_target8		immunecell	CD4	P07	scene2	immunecell_CD4_P07_scene2
A0AV96	20240301_OA1_ThNo_SA_N756_mDIAscar_W40_F-40_Evo12_8Th16ms_Ref10_lmd7wellI7_P35_scene1and2_CD4_evotipwellF4_immunecells_target8		immunecell	CD4	P35	scene1	immunecell_CD4_P35_scene1
A0AV96	20240301_OA1_ThNo_SA_N756_mDIAscar_W40_F-40_Evo12_8Th16ms_Ref10_lmd7wellI9_P32_scene2_CD163_evotipwellF10_immunecells_target8		immunecell	CD163	P32	scene2	immunecell_CD163_P32_scene2
A0AV96	20240301_OA1_ThNo_SA_N756_mDIAscar_W40_F-40_Evo12_8Th16ms_Ref10_lmd7wellK15_P21_scene1_CD45_evotipwellH3_immunecells_target8		immunecell	CD45	P21	scene1	immunecell_CD45_P21_scene1
A0AV96	20240301_OA1_ThNo_SA_N756_mDIAscar_W40_F-40_Evo12_8Th16ms_Ref10_lmd7wellK3_P34_scene1_CD8_evotipwellE5_immunecells_target8		immunecell	CD8	P34	scene1	immunecell_CD8_P34_scene1
A0AV96	20240301_OA1_ThNo_SA_N756_mDIAscar_W40_F-40_Evo12_8Th16ms_Ref10_lmd7wellK5_P07_scene2_CD8_evotipwellE11_immunecells_target8	12.8037	immunecell	CD8	P07	scene2	immunecell_CD8_P07_scene2
A0AV96	20240301_OA1_ThNo_SA_N756_mDIAscar_W40_F-40_Evo12_8Th16ms_Ref10_lmd7wellK7_P35_scene1and2_CD8_evotipwellF5_immunecells_target8		immunecell	CD8	P35	scene1	immunecell_CD8_P35_scene1
A0AV96	20240301_OA1_ThNo_SA_N756_mDIAscar_W40_F-40_Evo12_8Th16ms_Ref10_lmd7wellK9_P41_scene1_CD4_evotipwellF11_immunecells_target8		immunecell	CD4	P41	scene1	immunecell_CD4_P41_scene1
A0AV96	20240301_OA1_ThNo_SA_N756_mDIAscar_W40_F-40_Evo12_8Th16ms_Ref10_lmd7wellM3_P34_scene1_CD163_evotipwellE6_immunecells_target8	11.2291	immunecell	CD163	P34	scene1	immunecell_CD163_P34_scene1
A0AV96	20240301_OA1_ThNo_SA_N756_mDIAscar_W40_F-40_Evo12_8Th16ms_Ref10_lmd7wellM5_P07_scene2_CD163_evotipwellE12_immunecells_target8	10.3311	immunecell	CD163	P07	scene2	immunecell_CD163_P07_scene2
A0AV96	20240301_OA1_ThNo_SA_N756_mDIAscar_W40_F-40_Evo12_8Th16ms_Ref10_lmd7wellM7_P35_scene1_CD163_evotipwellF6_immunecells_target8	12.3709	immunecell	CD163	P35	scene1	immunecell_CD163_P35_scene1
A0AV96	20240301_OA1_ThNo_SA_N756_mDIAscar_W40_F-40_Evo12_8Th16ms_Ref10_lmd7wellM9_P41_scene1_CD8_evotipwellF12_immunecells_target8		immunecell	CD8	P41	scene1	immunecell_CD8_P41_scene1
A0AVT1	20240301_OA1_ThNo_SA_N756_mDIAscar_W40_F-40_Evo12_8Th16ms_Ref10_lmd7wellC11_P41_scene1_CD163_evotipwellG1_immunecells_target8	9.19288	immunecell	CD163	P41	scene1	immunecell_CD163_P41_scene1
A0AVT1	20240301_OA1_ThNo_SA_N756_mDIAscar_W40_F-40_Evo12_8Th16ms_Ref10_lmd7wellC13_P40_scene1_CD163_evotipwellG7_immunecells_target8	11.3891	immunecell	CD163	P40	scene1	immunecell_CD163_P40_scene1
A0AVT1	20240301_OA1_ThNo_SA_N756_mDIAscar_W40_F-40_Evo12_8Th16ms_Ref10_lmd7wellC15_P22_scene1_CD45_evotipwellG11_immunecells_target8	10.1681	immunecell	CD45	P22	scene1	immunecell_CD45_P22_scene1
A0AVT1	20240301_OA1_ThNo_SA_N756_mDIAscar_W40_F-40_Evo12_8Th16ms_Ref10_lmd7wellC17_P25_scene1_CD45_evotipwellH5_immunecells_target8	9.11933	immunecell	CD45	P25	scene1	immunecell_CD45_P25_scene1
A0AVT1	20240301_OA1_ThNo_SA_N756_mDIAscar_W40_F-40_Evo12_8Th16ms_Ref10_lmd7wellC3_P09_scene1and3_CD4_evotipwellE1_immunecells_target8		immunecell	CD4	P09	scene1	immunecell_CD4_P09_scene1
A0AVT1	20240301_OA1_ThNo_SA_N756_mDIAscar_W40_F-40_Evo12_8Th16ms_Ref10_lmd7wellC5_P37_scene2_CD4_evotipwellE7_immunecells_target8	12.0216	immunecell	CD4	P37	scene2	immunecell_CD4_P37_scene2
A0AVT1	20240301_OA1_ThNo_SA_N756_mDIAscar_W40_F-40_Evo12_8Th16ms_Ref10_lmd7wellC7_P38_scene1_CD4_evotipwellF1_immunecells_target8		immunecell	CD4	P38	scene1	immunecell_CD4_P38_scene1
A0AVT1	20240301_OA1_ThNo_SA_N756_mDIAscar_W40_F-40_Evo12_8Th16ms_Ref10_lmd7wellC9_P42_scene1_CD4_evotipwellF7_immunecells_target8	9.66083	immunecell	CD4	P42	scene1	immunecell_CD4_P42_scene1
A0AVT1	20240301_OA1_ThNo_SA_N756_mDIAscar_W40_F-40_Evo12_8Th16ms_Ref10_lmd7wellE11_P06_scene1and2_CD4_evotipwellG2_immunecells_target8		immunecell	CD4	P06	scene1	immunecell_CD4_P06_scene1
A0AVT1	20240301_OA1_ThNo_SA_N756_mDIAscar_W40_F-40_Evo12_8Th16ms_Ref10_lmd7wellE13_P31_scene1and2_CD4_evotipwellG8_immunecells_target8		immunecell	CD4	P31	scene1	immunecell_CD4_P31_scene1
A0AVT1	20240301_OA1_ThNo_SA_N756_mDIAscar_W40_F-40_Evo12_8Th16ms_Ref10_lmd7wellE15_P50_scene1_CD45_evotipwellG12_immunecells_target8	10.5912	immunecell	CD45	P50	scene1	immunecell_CD45_P50_scene1
A0AVT1	20240301_OA1_ThNo_SA_N756_mDIAscar_W40_F-40_Evo12_8Th16ms_Ref10_lmd7wellE17_P25_scene2_CD45_evotipwellH6_immunecells_target8	10.2718	immunecell	CD45	P25	scene2	immunecell_CD45_P25_scene2
A0AVT1	20240301_OA1_ThNo_SA_N756_mDIAscar_W40_F-40_Evo12_8Th16ms_Ref10_lmd7wellE3_P09_scene1_CD8_evotipwellE2_immunecells_target8	10.5538	immunecell	CD8	P09	scene1	immunecell_CD8_P09_scene1
A0AVT1	20240301_OA1_ThNo_SA_N756_mDIAscar_W40_F-40_Evo12_8Th16ms_Ref10_lmd7wellE5_P37_scene2_CD8_evotipwellE8_immunecells_target8	10.6994	immunecell	CD8	P37	scene2	immunecell_CD8_P37_scene2
A0AVT1	20240301_OA1_ThNo_SA_N756_mDIAscar_W40_F-40_Evo12_8Th16ms_Ref10_lmd7wellE7_P38_scene1_CD8_evotipwellF2_immunecells_target8		immunecell	CD8	P38	scene1	immunecell_CD8_P38_scene1
A0AVT1	20240301_OA1_ThNo_SA_N756_mDIAscar_W40_F-40_Evo12_8Th16ms_Ref10_lmd7wellE9_P42_scene1and2_CD8_evotipwellF8_immunecells_target8	10.1458	immunecell	CD8	P42	scene1	immunecell_CD8_P42_scene1
A0AVT1	20240301_OA1_ThNo_SA_N756_mDIAscar_W40_F-40_Evo12_8Th16ms_Ref10_lmd7wellG11_P06_scene1and2_CD8_evotipwellG3_immunecells_target8		immunecell	CD8	P06	scene1	immunecell_CD8_P06_scene1
A0AVT1	20240301_OA1_ThNo_SA_N756_mDIAscar_W40_F-40_Evo12_8Th16ms_Ref10_lmd7wellG13_P31_scene1and2_CD8_evotipwellG9_immunecells_target8	10.4124	immunecell	CD8	P31	scene1	immunecell_CD8_P31_scene1
A0AVT1	20240301_OA1_ThNo_SA_N756_mDIAscar_W40_F-40_Evo12_8Th16ms_Ref10_lmd7wellG15_P24_scene1_CD45_evotipwellH1_immunecells_target8	11.0442	immunecell	CD45	P24	scene1	immunecell_CD45_P24_scene1
A0AVT1	20240301_OA1_ThNo_SA_N756_mDIAscar_W40_F-40_Evo12_8Th16ms_Ref10_lmd7wellG17_P51_scene1_CD45_evotipwellH7_immunecells_target8	12.0125	immunecell	CD45	P51	scene1	immunecell_CD45_P51_scene1
A0AVT1	20240301_OA1_ThNo_SA_N756_mDIAscar_W40_F-40_Evo12_8Th16ms_Ref10_lmd7wellG3_P09_scene1_CD163_evotipwellE3_immunecells_target8	10.9377	immunecell	CD163	P09	scene1	immunecell_CD163_P09_scene1
A0AVT1	20240301_OA1_ThNo_SA_N756_mDIAscar_W40_F-40_Evo12_8Th16ms_Ref10_lmd7wellG5_P37_scene2_CD163_evotipwellE9_immunecells_target8	10.6235	immunecell	CD163	P37	scene2	immunecell_CD163_P37_scene2
A0AVT1	20240301_OA1_ThNo_SA_N756_mDIAscar_W40_F-40_Evo12_8Th16ms_Ref10_lmd7wellG7_P38_scene1_CD163_evotipwellF3_immunecells_target8	12.8342	immunecell	CD163	P38	scene1	immunecell_CD163_P38_scene1
A0AVT1	20240301_OA1_ThNo_SA_N756_mDIAscar_W40_F-40_Evo12_8Th16ms_Ref10_lmd7wellG9_P42_scene1_CD163_evotipwellF9_immunecells_target8		immunecell	CD163	P42	scene1	immunecell_CD163_P42_scene1
A0AVT1	20240301_OA1_ThNo_SA_N756_mDIAscar_W40_F-40_Evo12_8Th16ms_Ref10_lmd7wellI11_P06_scene1_CD163_evotipwellG4_immunecells_target8		immunecell	CD163	P06	scene1	immunecell_CD163_P06_scene1
A0AVT1	20240301_OA1_ThNo_SA_N756_mDIAscar_W40_F-40_Evo12_8Th16ms_Ref10_lmd7wellI13_P31_scene1and2_CD163_evotipwellG10_immunecells_target8	10.7721	immunecell	CD163	P31	scene1	immunecell_CD163_P31_scene1
A0AVT1	20240301_OA1_ThNo_SA_N756_mDIAscar_W40_F-40_Evo12_8Th16ms_Ref10_lmd7wellI15_P24_scene2_CD45_evotipwellH2_immunecells_target8		immunecell	CD45	P24	scene2	immunecell_CD45_P24_scene2
A0AVT1	20240301_OA1_ThNo_SA_N756_mDIAscar_W40_F-40_Evo12_8Th16ms_Ref10_lmd7wellI17_P52_scene1_CD45_evotipwellH8_immunecells_target8	11.2231	immunecell	CD45	P52	scene1	immunecell_CD45_P52_scene1
A0AVT1	20240301_OA1_ThNo_SA_N756_mDIAscar_W40_F-40_Evo12_8Th16ms_Ref10_lmd7wellI3_P34_scene1_CD4_evotipwellE4_immunecells_target8	9.52474	immunecell	CD4	P34	scene1	immunecell_CD4_P34_scene1
A0AVT1	20240301_OA1_ThNo_SA_N756_mDIAscar_W40_F-40_Evo12_8Th16ms_Ref10_lmd7wellI5_P07_scene2_CD4_evotipwellE10_immunecells_target8	10.9531	immunecell	CD4	P07	scene2	immunecell_CD4_P07_scene2
A0AVT1	20240301_OA1_ThNo_SA_N756_mDIAscar_W40_F-40_Evo12_8Th16ms_Ref10_lmd7wellI7_P35_scene1and2_CD4_evotipwellF4_immunecells_target8		immunecell	CD4	P35	scene1	immunecell_CD4_P35_scene1
A0AVT1	20240301_OA1_ThNo_SA_N756_mDIAscar_W40_F-40_Evo12_8Th16ms_Ref10_lmd7wellI9_P32_scene2_CD163_evotipwellF10_immunecells_target8	9.34008	immunecell	CD163	P32	scene2	immunecell_CD163_P32_scene2
A0AVT1	20240301_OA1_ThNo_SA_N756_mDIAscar_W40_F-40_Evo12_8Th16ms_Ref10_lmd7wellK15_P21_scene1_CD45_evotipwellH3_immunecells_target8		immunecell	CD45	P21	scene1	immunecell_CD45_P21_scene1
A0AVT1	20240301_OA1_ThNo_SA_N756_mDIAscar_W40_F-40_Evo12_8Th16ms_Ref10_lmd7wellK3_P34_scene1_CD8_evotipwellE5_immunecells_target8		immunecell	CD8	P34	scene1	immunecell_CD8_P34_scene1
A0AVT1	20240301_OA1_ThNo_SA_N756_mDIAscar_W40_F-40_Evo12_8Th16ms_Ref10_lmd7wellK5_P07_scene2_CD8_evotipwellE11_immunecells_target8	11.0426	immunecell	CD8	P07	scene2	immunecell_CD8_P07_scene2
A0AVT1	20240301_OA1_ThNo_SA_N756_mDIAscar_W40_F-40_Evo12_8Th16ms_Ref10_lmd7wellK7_P35_scene1and2_CD8_evotipwellF5_immunecells_target8		immunecell	CD8	P35	scene1	immunecell_CD8_P35_scene1
A0AVT1	20240301_OA1_ThNo_SA_N756_mDIAscar_W40_F-40_Evo12_8Th16ms_Ref10_lmd7wellK9_P41_scene1_CD4_evotipwellF11_immunecells_target8		immunecell	CD4	P41	scene1	immunecell_CD4_P41_scene1
A0AVT1	20240301_OA1_ThNo_SA_N756_mDIAscar_W40_F-40_Evo12_8Th16ms_Ref10_lmd7wellM3_P34_scene1_CD163_evotipwellE6_immunecells_target8	10.1667	immunecell	CD163	P34	scene1	immunecell_CD163_P34_scene1
A0AVT1	20240301_OA1_ThNo_SA_N756_mDIAscar_W40_F-40_Evo12_8Th16ms_Ref10_lmd7wellM5_P07_scene2_CD163_evotipwellE12_immunecells_target8	11.043	immunecell	CD163	P07	scene2	immunecell_CD163_P07_scene2
A0AVT1	20240301_OA1_ThNo_SA_N756_mDIAscar_W40_F-40_Evo12_8Th16ms_Ref10_lmd7wellM7_P35_scene1_CD163_evotipwellF6_immunecells_target8	10.8187	immunecell	CD163	P35	scene1	immunecell_CD163_P35_scene1
A0AVT1	20240301_OA1_ThNo_SA_N756_mDIAscar_W40_F-40_Evo12_8Th16ms_Ref10_lmd7wellM9_P41_scene1_CD8_evotipwellF12_immunecells_target8	10.9365	immunecell	CD8	P41	scene1	immunecell_CD8_P41_scene1
A0FGR8	20240301_OA1_ThNo_SA_N756_mDIAscar_W40_F-40_Evo12_8Th16ms_Ref10_lmd7wellC11_P41_scene1_CD163_evotipwellG1_immunecells_target8	10.1285	immunecell	CD163	P41	scene1	immunecell_CD163_P41_scene1
A0FGR8	20240301_OA1_ThNo_SA_N756_mDIAscar_W40_F-40_Evo12_8Th16ms_Ref10_lmd7wellC13_P40_scene1_CD163_evotipwellG7_immunecells_target8	10.3051	immunecell	CD163	P40	scene1	immunecell_CD163_P40_scene1
A0FGR8	20240301_OA1_ThNo_SA_N756_mDIAscar_W40_F-40_Evo12_8Th16ms_Ref10_lmd7wellC15_P22_scene1_CD45_evotipwellG11_immunecells_target8	12.1605	immunecell	CD45	P22	scene1	immunecell_CD45_P22_scene1
A0FGR8	20240301_OA1_ThNo_SA_N756_mDIAscar_W40_F-40_Evo12_8Th16ms_Ref10_lmd7wellC17_P25_scene1_CD45_evotipwellH5_immunecells_target8	9.92231	immunecell	CD45	P25	scene1	immunecell_CD45_P25_scene1
A0FGR8	20240301_OA1_ThNo_SA_N756_mDIAscar_W40_F-40_Evo12_8Th16ms_Ref10_lmd7wellC3_P09_scene1and3_CD4_evotipwellE1_immunecells_target8	9.24382	immunecell	CD4	P09	scene1	immunecell_CD4_P09_scene1
A0FGR8	20240301_OA1_ThNo_SA_N756_mDIAscar_W40_F-40_Evo12_8Th16ms_Ref10_lmd7wellC5_P37_scene2_CD4_evotipwellE7_immunecells_target8	10.935	immunecell	CD4	P37	scene2	immunecell_CD4_P37_scene2
A0FGR8	20240301_OA1_ThNo_SA_N756_mDIAscar_W40_F-40_Evo12_8Th16ms_Ref10_lmd7wellC7_P38_scene1_CD4_evotipwellF1_immunecells_target8	11.3384	immunecell	CD4	P38	scene1	immunecell_CD4_P38_scene1
A0FGR8	20240301_OA1_ThNo_SA_N756_mDIAscar_W40_F-40_Evo12_8Th16ms_Ref10_lmd7wellC9_P42_scene1_CD4_evotipwellF7_immunecells_target8		immunecell	CD4	P42	scene1	immunecell_CD4_P42_scene1
A0FGR8	20240301_OA1_ThNo_SA_N756_mDIAscar_W40_F-40_Evo12_8Th16ms_Ref10_lmd7wellE11_P06_scene1and2_CD4_evotipwellG2_immunecells_target8	11.1679	immunecell	CD4	P06	scene1	immunecell_CD4_P06_scene1
A0FGR8	20240301_OA1_ThNo_SA_N756_mDIAscar_W40_F-40_Evo12_8Th16ms_Ref10_lmd7wellE13_P31_scene1and2_CD4_evotipwellG8_immunecells_target8	10.679	immunecell	CD4	P31	scene1	immunecell_CD4_P31_scene1
A0FGR8	20240301_OA1_ThNo_SA_N756_mDIAscar_W40_F-40_Evo12_8Th16ms_Ref10_lmd7wellE15_P50_scene1_CD45_evotipwellG12_immunecells_target8	11.0354	immunecell	CD45	P50	scene1	immunecell_CD45_P50_scene1
A0FGR8	20240301_OA1_ThNo_SA_N756_mDIAscar_W40_F-40_Evo12_8Th16ms_Ref10_lmd7wellE17_P25_scene2_CD45_evotipwellH6_immunecells_target8	10.5628	immunecell	CD45	P25	scene2	immunecell_CD45_P25_scene2
A0FGR8	20240301_OA1_ThNo_SA_N756_mDIAscar_W40_F-40_Evo12_8Th16ms_Ref10_lmd7wellE3_P09_scene1_CD8_evotipwellE2_immunecells_target8	10.3278	immunecell	CD8	P09	scene1	immunecell_CD8_P09_scene1
A0FGR8	20240301_OA1_ThNo_SA_N756_mDIAscar_W40_F-40_Evo12_8Th16ms_Ref10_lmd7wellE5_P37_scene2_CD8_evotipwellE8_immunecells_target8	9.83516	immunecell	CD8	P37	scene2	immunecell_CD8_P37_scene2
A0FGR8	20240301_OA1_ThNo_SA_N756_mDIAscar_W40_F-40_Evo12_8Th16ms_Ref10_lmd7wellE7_P38_scene1_CD8_evotipwellF2_immunecells_target8	11.3822	immunecell	CD8	P38	scene1	immunecell_CD8_P38_scene1
A0FGR8	20240301_OA1_ThNo_SA_N756_mDIAscar_W40_F-40_Evo12_8Th16ms_Ref10_lmd7wellE9_P42_scene1and2_CD8_evotipwellF8_immunecells_target8		immunecell	CD8	P42	scene1	immunecell_CD8_P42_scene1
A0FGR8	20240301_OA1_ThNo_SA_N756_mDIAscar_W40_F-40_Evo12_8Th16ms_Ref10_lmd7wellG11_P06_scene1and2_CD8_evotipwellG3_immunecells_target8	10.0213	immunecell	CD8	P06	scene1	immunecell_CD8_P06_scene1
A0FGR8	20240301_OA1_ThNo_SA_N756_mDIAscar_W40_F-40_Evo12_8Th16ms_Ref10_lmd7wellG13_P31_scene1and2_CD8_evotipwellG9_immunecells_target8	9.48408	immunecell	CD8	P31	scene1	immunecell_CD8_P31_scene1
A0FGR8	20240301_OA1_ThNo_SA_N756_mDIAscar_W40_F-40_Evo12_8Th16ms_Ref10_lmd7wellG15_P24_scene1_CD45_evotipwellH1_immunecells_target8	11.4023	immunecell	CD45	P24	scene1	immunecell_CD45_P24_scene1
A0FGR8	20240301_OA1_ThNo_SA_N756_mDIAscar_W40_F-40_Evo12_8Th16ms_Ref10_lmd7wellG17_P51_scene1_CD45_evotipwellH7_immunecells_target8		immunecell	CD45	P51	scene1	immunecell_CD45_P51_scene1
A0FGR8	20240301_OA1_ThNo_SA_N756_mDIAscar_W40_F-40_Evo12_8Th16ms_Ref10_lmd7wellG3_P09_scene1_CD163_evotipwellE3_immunecells_target8	10.002	immunecell	CD163	P09	scene1	immunecell_CD163_P09_scene1
A0FGR8	20240301_OA1_ThNo_SA_N756_mDIAscar_W40_F-40_Evo12_8Th16ms_Ref10_lmd7wellG5_P37_scene2_CD163_evotipwellE9_immunecells_target8	10.6664	immunecell	CD163	P37	scene2	immunecell_CD163_P37_scene2
A0FGR8	20240301_OA1_ThNo_SA_N756_mDIAscar_W40_F-40_Evo12_8Th16ms_Ref10_lmd7wellG7_P38_scene1_CD163_evotipwellF3_immunecells_target8		immunecell	CD163	P38	scene1	immunecell_CD163_P38_scene1
A0FGR8	20240301_OA1_ThNo_SA_N756_mDIAscar_W40_F-40_Evo12_8Th16ms_Ref10_lmd7wellG9_P42_scene1_CD163_evotipwellF9_immunecells_target8	10.5465	immunecell	CD163	P42	scene1	immunecell_CD163_P42_scene1
A0FGR8	20240301_OA1_ThNo_SA_N756_mDIAscar_W40_F-40_Evo12_8Th16ms_Ref10_lmd7wellI11_P06_scene1_CD163_evotipwellG4_immunecells_target8	10.5937	immunecell	CD163	P06	scene1	immunecell_CD163_P06_scene1
A0FGR8	20240301_OA1_ThNo_SA_N756_mDIAscar_W40_F-40_Evo12_8Th16ms_Ref10_lmd7wellI13_P31_scene1and2_CD163_evotipwellG10_immunecells_target8	10.5602	immunecell	CD163	P31	scene1	immunecell_CD163_P31_scene1
A0FGR8	20240301_OA1_ThNo_SA_N756_mDIAscar_W40_F-40_Evo12_8Th16ms_Ref10_lmd7wellI15_P24_scene2_CD45_evotipwellH2_immunecells_target8	10.2211	immunecell	CD45	P24	scene2	immunecell_CD45_P24_scene2
A0FGR8	20240301_OA1_ThNo_SA_N756_mDIAscar_W40_F-40_Evo12_8Th16ms_Ref10_lmd7wellI17_P52_scene1_CD45_evotipwellH8_immunecells_target8	11.0057	immunecell	CD45	P52	scene1	immunecell_CD45_P52_scene1
A0FGR8	20240301_OA1_ThNo_SA_N756_mDIAscar_W40_F-40_Evo12_8Th16ms_Ref10_lmd7wellI3_P34_scene1_CD4_evotipwellE4_immunecells_target8	10.237	immunecell	CD4	P34	scene1	immunecell_CD4_P34_scene1
A0FGR8	20240301_OA1_ThNo_SA_N756_mDIAscar_W40_F-40_Evo12_8Th16ms_Ref10_lmd7wellI5_P07_scene2_CD4_evotipwellE10_immunecells_target8	9.84569	immunecell	CD4	P07	scene2	immunecell_CD4_P07_scene2
A0FGR8	20240301_OA1_ThNo_SA_N756_mDIAscar_W40_F-40_Evo12_8Th16ms_Ref10_lmd7wellI7_P35_scene1and2_CD4_evotipwellF4_immunecells_target8		immunecell	CD4	P35	scene1	immunecell_CD4_P35_scene1
A0FGR8	20240301_OA1_ThNo_SA_N756_mDIAscar_W40_F-40_Evo12_8Th16ms_Ref10_lmd7wellI9_P32_scene2_CD163_evotipwellF10_immunecells_target8	11.1834	immunecell	CD163	P32	scene2	immunecell_CD163_P32_scene2
A0FGR8	20240301_OA1_ThNo_SA_N756_mDIAscar_W40_F-40_Evo12_8Th16ms_Ref10_lmd7wellK15_P21_scene1_CD45_evotipwellH3_immunecells_target8	8.94575	immunecell	CD45	P21	scene1	immunecell_CD45_P21_scene1
A0FGR8	20240301_OA1_ThNo_SA_N756_mDIAscar_W40_F-40_Evo12_8Th16ms_Ref10_lmd7wellK3_P34_scene1_CD8_evotipwellE5_immunecells_target8	10.2961	immunecell	CD8	P34	scene1	immunecell_CD8_P34_scene1
A0FGR8	20240301_OA1_ThNo_SA_N756_mDIAscar_W40_F-40_Evo12_8Th16ms_Ref10_lmd7wellK5_P07_scene2_CD8_evotipwellE11_immunecells_target8	11.4546	immunecell	CD8	P07	scene2	immunecell_CD8_P07_scene2
A0FGR8	20240301_OA1_ThNo_SA_N756_mDIAscar_W40_F-40_Evo12_8Th16ms_Ref10_lmd7wellK7_P35_scene1and2_CD8_evotipwellF5_immunecells_target8	10.6975	immunecell	CD8	P35	scene1	immunecell_CD8_P35_scene1
A0FGR8	20240301_OA1_ThNo_SA_N756_mDIAscar_W40_F-40_Evo12_8Th16ms_Ref10_lmd7wellK9_P41_scene1_CD4_evotipwellF11_immunecells_target8	10.664	immunecell	CD4	P41	scene1	immunecell_CD4_P41_scene1
A0FGR8	20240301_OA1_ThNo_SA_N756_mDIAscar_W40_F-40_Evo12_8Th16ms_Ref10_lmd7wellM3_P34_scene1_CD163_evotipwellE6_immunecells_target8	10.5139	immunecell	CD163	P34	scene1	immunecell_CD163_P34_scene1
A0FGR8	20240301_OA1_ThNo_SA_N756_mDIAscar_W40_F-40_Evo12_8Th16ms_Ref10_lmd7wellM5_P07_scene2_CD163_evotipwellE12_immunecells_target8	10.7684	immunecell	CD163	P07	scene2	immunecell_CD163_P07_scene2
A0FGR8	20240301_OA1_ThNo_SA_N756_mDIAscar_W40_F-40_Evo12_8Th16ms_Ref10_lmd7wellM7_P35_scene1_CD163_evotipwellF6_immunecells_target8	10.3339	immunecell	CD163	P35	scene1	immunecell_CD163_P35_scene1
A0FGR8	20240301_OA1_ThNo_SA_N756_mDIAscar_W40_F-40_Evo12_8Th16ms_Ref10_lmd7wellM9_P41_scene1_CD8_evotipwellF12_immunecells_target8	11.4136	immunecell	CD8	P41	scene1	immunecell_CD8_P41_scene1
A0MZ66	20240301_OA1_ThNo_SA_N756_mDIAscar_W40_F-40_Evo12_8Th16ms_Ref10_lmd7wellC11_P41_scene1_CD163_evotipwellG1_immunecells_target8	10.1818	immunecell	CD163	P41	scene1	immunecell_CD163_P41_scene1
A0MZ66	20240301_OA1_ThNo_SA_N756_mDIAscar_W40_F-40_Evo12_8Th16ms_Ref10_lmd7wellC13_P40_scene1_CD163_evotipwellG7_immunecells_target8	8.94293	immunecell	CD163	P40	scene1	immunecell_CD163_P40_scene1
A0MZ66	20240301_OA1_ThNo_SA_N756_mDIAscar_W40_F-40_Evo12_8Th16ms_Ref10_lmd7wellC15_P22_scene1_CD45_evotipwellG11_immunecells_target8		immunecell	CD45	P22	scene1	immunecell_CD45_P22_scene1
A0MZ66	20240301_OA1_ThNo_SA_N756_mDIAscar_W40_F-40_Evo12_8Th16ms_Ref10_lmd7wellC17_P25_scene1_CD45_evotipwellH5_immunecells_target8		immunecell	CD45	P25	scene1	immunecell_CD45_P25_scene1
A0MZ66	20240301_OA1_ThNo_SA_N756_mDIAscar_W40_F-40_Evo12_8Th16ms_Ref10_lmd7wellC3_P09_scene1and3_CD4_evotipwellE1_immunecells_target8		immunecell	CD4	P09	scene1	immunecell_CD4_P09_scene1
A0MZ66	20240301_OA1_ThNo_SA_N756_mDIAscar_W40_F-40_Evo12_8Th16ms_Ref10_lmd7wellC5_P37_scene2_CD4_evotipwellE7_immunecells_target8	10.65	immunecell	CD4	P37	scene2	immunecell_CD4_P37_scene2
A0MZ66	20240301_OA1_ThNo_SA_N756_mDIAscar_W40_F-40_Evo12_8Th16ms_Ref10_lmd7wellC7_P38_scene1_CD4_evotipwellF1_immunecells_target8		immunecell	CD4	P38	scene1	immunecell_CD4_P38_scene1
A0MZ66	20240301_OA1_ThNo_SA_N756_mDIAscar_W40_F-40_Evo12_8Th16ms_Ref10_lmd7wellC9_P42_scene1_CD4_evotipwellF7_immunecells_target8		immunecell	CD4	P42	scene1	immunecell_CD4_P42_scene1
A0MZ66	20240301_OA1_ThNo_SA_N756_mDIAscar_W40_F-40_Evo12_8Th16ms_Ref10_lmd7wellE11_P06_scene1and2_CD4_evotipwellG2_immunecells_target8	11.9904	immunecell	CD4	P06	scene1	immunecell_CD4_P06_scene1
A0MZ66	20240301_OA1_ThNo_SA_N756_mDIAscar_W40_F-40_Evo12_8Th16ms_Ref10_lmd7wellE13_P31_scene1and2_CD4_evotipwellG8_immunecells_target8		immunecell	CD4	P31	scene1	immunecell_CD4_P31_scene1
A0MZ66	20240301_OA1_ThNo_SA_N756_mDIAscar_W40_F-40_Evo12_8Th16ms_Ref10_lmd7wellE15_P50_scene1_CD45_evotipwellG12_immunecells_target8	9.9318	immunecell	CD45	P50	scene1	immunecell_CD45_P50_scene1
A0MZ66	20240301_OA1_ThNo_SA_N756_mDIAscar_W40_F-40_Evo12_8Th16ms_Ref10_lmd7wellE17_P25_scene2_CD45_evotipwellH6_immunecells_target8		immunecell	CD45	P25	scene2	immunecell_CD45_P25_scene2
A0MZ66	20240301_OA1_ThNo_SA_N756_mDIAscar_W40_F-40_Evo12_8Th16ms_Ref10_lmd7wellE3_P09_scene1_CD8_evotipwellE2_immunecells_target8		immunecell	CD8	P09	scene1	immunecell_CD8_P09_scene1
A0MZ66	20240301_OA1_ThNo_SA_N756_mDIAscar_W40_F-40_Evo12_8Th16ms_Ref10_lmd7wellE5_P37_scene2_CD8_evotipwellE8_immunecells_target8		immunecell	CD8	P37	scene2	immunecell_CD8_P37_scene2
A0MZ66	20240301_OA1_ThNo_SA_N756_mDIAscar_W40_F-40_Evo12_8Th16ms_Ref10_lmd7wellE7_P38_scene1_CD8_evotipwellF2_immunecells_target8		immunecell	CD8	P38	scene1	immunecell_CD8_P38_scene1
A0MZ66	20240301_OA1_ThNo_SA_N756_mDIAscar_W40_F-40_Evo12_8Th16ms_Ref10_lmd7wellE9_P42_scene1and2_CD8_evotipwellF8_immunecells_target8		immunecell	CD8	P42	scene1	immunecell_CD8_P42_scene1
A0MZ66	20240301_OA1_ThNo_SA_N756_mDIAscar_W40_F-40_Evo12_8Th16ms_Ref10_lmd7wellG11_P06_scene1and2_CD8_evotipwellG3_immunecells_target8		immunecell	CD8	P06	scene1	immunecell_CD8_P06_scene1
A0MZ66	20240301_OA1_ThNo_SA_N756_mDIAscar_W40_F-40_Evo12_8Th16ms_Ref10_lmd7wellG13_P31_scene1and2_CD8_evotipwellG9_immunecells_target8		immunecell	CD8	P31	scene1	immunecell_CD8_P31_scene1
A0MZ66	20240301_OA1_ThNo_SA_N756_mDIAscar_W40_F-40_Evo12_8Th16ms_Ref10_lmd7wellG15_P24_scene1_CD45_evotipwellH1_immunecells_target8		immunecell	CD45	P24	scene1	immunecell_CD45_P24_scene1
A0MZ66	20240301_OA1_ThNo_SA_N756_mDIAscar_W40_F-40_Evo12_8Th16ms_Ref10_lmd7wellG17_P51_scene1_CD45_evotipwellH7_immunecells_target8		immunecell	CD45	P51	scene1	immunecell_CD45_P51_scene1
A0MZ66	20240301_OA1_ThNo_SA_N756_mDIAscar_W40_F-40_Evo12_8Th16ms_Ref10_lmd7wellG3_P09_scene1_CD163_evotipwellE3_immunecells_target8	10.9894	immunecell	CD163	P09	scene1	immunecell_CD163_P09_scene1
A0MZ66	20240301_OA1_ThNo_SA_N756_mDIAscar_W40_F-40_Evo12_8Th16ms_Ref10_lmd7wellG5_P37_scene2_CD163_evotipwellE9_immunecells_target8	10.6573	immunecell	CD163	P37	scene2	immunecell_CD163_P37_scene2
A0MZ66	20240301_OA1_ThNo_SA_N756_mDIAscar_W40_F-40_Evo12_8Th16ms_Ref10_lmd7wellG7_P38_scene1_CD163_evotipwellF3_immunecells_target8	12.365	immunecell	CD163	P38	scene1	immunecell_CD163_P38_scene1
A0MZ66	20240301_OA1_ThNo_SA_N756_mDIAscar_W40_F-40_Evo12_8Th16ms_Ref10_lmd7wellG9_P42_scene1_CD163_evotipwellF9_immunecells_target8		immunecell	CD163	P42	scene1	immunecell_CD163_P42_scene1
A0MZ66	20240301_OA1_ThNo_SA_N756_mDIAscar_W40_F-40_Evo12_8Th16ms_Ref10_lmd7wellI11_P06_scene1_CD163_evotipwellG4_immunecells_target8		immunecell	CD163	P06	scene1	immunecell_CD163_P06_scene1
A0MZ66	20240301_OA1_ThNo_SA_N756_mDIAscar_W40_F-40_Evo12_8Th16ms_Ref10_lmd7wellI13_P31_scene1and2_CD163_evotipwellG10_immunecells_target8	11.2563	immunecell	CD163	P31	scene1	immunecell_CD163_P31_scene1
A0MZ66	20240301_OA1_ThNo_SA_N756_mDIAscar_W40_F-40_Evo12_8Th16ms_Ref10_lmd7wellI15_P24_scene2_CD45_evotipwellH2_immunecells_target8		immunecell	CD45	P24	scene2	immunecell_CD45_P24_scene2
A0MZ66	20240301_OA1_ThNo_SA_N756_mDIAscar_W40_F-40_Evo12_8Th16ms_Ref10_lmd7wellI17_P52_scene1_CD45_evotipwellH8_immunecells_target8		immunecell	CD45	P52	scene1	immunecell_CD45_P52_scene1
A0MZ66	20240301_OA1_ThNo_SA_N756_mDIAscar_W40_F-40_Evo12_8Th16ms_Ref10_lmd7wellI3_P34_scene1_CD4_evotipwellE4_immunecells_target8	11.7199	immunecell	CD4	P34	scene1	immunecell_CD4_P34_scene1
A0MZ66	20240301_OA1_ThNo_SA_N756_mDIAscar_W40_F-40_Evo12_8Th16ms_Ref10_lmd7wellI5_P07_scene2_CD4_evotipwellE10_immunecells_target8		immunecell	CD4	P07	scene2	immunecell_CD4_P07_scene2
A0MZ66	20240301_OA1_ThNo_SA_N756_mDIAscar_W40_F-40_Evo12_8Th16ms_Ref10_lmd7wellI7_P35_scene1and2_CD4_evotipwellF4_immunecells_target8		immunecell	CD4	P35	scene1	immunecell_CD4_P35_scene1
A0MZ66	20240301_OA1_ThNo_SA_N756_mDIAscar_W40_F-40_Evo12_8Th16ms_Ref10_lmd7wellI9_P32_scene2_CD163_evotipwellF10_immunecells_target8	12.6877	immunecell	CD163	P32	scene2	immunecell_CD163_P32_scene2
A0MZ66	20240301_OA1_ThNo_SA_N756_mDIAscar_W40_F-40_Evo12_8Th16ms_Ref10_lmd7wellK15_P21_scene1_CD45_evotipwellH3_immunecells_target8	9.34973	immunecell	CD45	P21	scene1	immunecell_CD45_P21_scene1
A0MZ66	20240301_OA1_ThNo_SA_N756_mDIAscar_W40_F-40_Evo12_8Th16ms_Ref10_lmd7wellK3_P34_scene1_CD8_evotipwellE5_immunecells_target8		immunecell	CD8	P34	scene1	immunecell_CD8_P34_scene1
A0MZ66	20240301_OA1_ThNo_SA_N756_mDIAscar_W40_F-40_Evo12_8Th16ms_Ref10_lmd7wellK5_P07_scene2_CD8_evotipwellE11_immunecells_target8		immunecell	CD8	P07	scene2	immunecell_CD8_P07_scene2
A0MZ66	20240301_OA1_ThNo_SA_N756_mDIAscar_W40_F-40_Evo12_8Th16ms_Ref10_lmd7wellK7_P35_scene1and2_CD8_evotipwellF5_immunecells_target8		immunecell	CD8	P35	scene1	immunecell_CD8_P35_scene1
A0MZ66	20240301_OA1_ThNo_SA_N756_mDIAscar_W40_F-40_Evo12_8Th16ms_Ref10_lmd7wellK9_P41_scene1_CD4_evotipwellF11_immunecells_target8		immunecell	CD4	P41	scene1	immunecell_CD4_P41_scene1
A0MZ66	20240301_OA1_ThNo_SA_N756_mDIAscar_W40_F-40_Evo12_8Th16ms_Ref10_lmd7wellM3_P34_scene1_CD163_evotipwellE6_immunecells_target8		immunecell	CD163	P34	scene1	immunecell_CD163_P34_scene1
A0MZ66	20240301_OA1_ThNo_SA_N756_mDIAscar_W40_F-40_Evo12_8Th16ms_Ref10_lmd7wellM5_P07_scene2_CD163_evotipwellE12_immunecells_target8		immunecell	CD163	P07	scene2	immunecell_CD163_P07_scene2
A0MZ66	20240301_OA1_ThNo_SA_N756_mDIAscar_W40_F-40_Evo12_8Th16ms_Ref10_lmd7wellM7_P35_scene1_CD163_evotipwellF6_immunecells_target8	11.1502	immunecell	CD163	P35	scene1	immunecell_CD163_P35_scene1
A0MZ66	20240301_OA1_ThNo_SA_N756_mDIAscar_W40_F-40_Evo12_8Th16ms_Ref10_lmd7wellM9_P41_scene1_CD8_evotipwellF12_immunecells_target8		immunecell	CD8	P41	scene1	immunecell_CD8_P41_scene1
A1A4S6	20240301_OA1_ThNo_SA_N756_mDIAscar_W40_F-40_Evo12_8Th16ms_Ref10_lmd7wellC11_P41_scene1_CD163_evotipwellG1_immunecells_target8	8.59192	immunecell	CD163	P41	scene1	immunecell_CD163_P41_scene1
A1A4S6	20240301_OA1_ThNo_SA_N756_mDIAscar_W40_F-40_Evo12_8Th16ms_Ref10_lmd7wellC13_P40_scene1_CD163_evotipwellG7_immunecells_target8	8.57551	immunecell	CD163	P40	scene1	immunecell_CD163_P40_scene1
A1A4S6	20240301_OA1_ThNo_SA_N756_mDIAscar_W40_F-40_Evo12_8Th16ms_Ref10_lmd7wellC15_P22_scene1_CD45_evotipwellG11_immunecells_target8	8.29256	immunecell	CD45	P22	scene1	immunecell_CD45_P22_scene1
A1A4S6	20240301_OA1_ThNo_SA_N756_mDIAscar_W40_F-40_Evo12_8Th16ms_Ref10_lmd7wellC17_P25_scene1_CD45_evotipwellH5_immunecells_target8		immunecell	CD45	P25	scene1	immunecell_CD45_P25_scene1
A1A4S6	20240301_OA1_ThNo_SA_N756_mDIAscar_W40_F-40_Evo12_8Th16ms_Ref10_lmd7wellC3_P09_scene1and3_CD4_evotipwellE1_immunecells_target8		immunecell	CD4	P09	scene1	immunecell_CD4_P09_scene1
A1A4S6	20240301_OA1_ThNo_SA_N756_mDIAscar_W40_F-40_Evo12_8Th16ms_Ref10_lmd7wellC5_P37_scene2_CD4_evotipwellE7_immunecells_target8		immunecell	CD4	P37	scene2	immunecell_CD4_P37_scene2
A1A4S6	20240301_OA1_ThNo_SA_N756_mDIAscar_W40_F-40_Evo12_8Th16ms_Ref10_lmd7wellC7_P38_scene1_CD4_evotipwellF1_immunecells_target8		immunecell	CD4	P38	scene1	immunecell_CD4_P38_scene1
A1A4S6	20240301_OA1_ThNo_SA_N756_mDIAscar_W40_F-40_Evo12_8Th16ms_Ref10_lmd7wellC9_P42_scene1_CD4_evotipwellF7_immunecells_target8		immunecell	CD4	P42	scene1	immunecell_CD4_P42_scene1
A1A4S6	20240301_OA1_ThNo_SA_N756_mDIAscar_W40_F-40_Evo12_8Th16ms_Ref10_lmd7wellE11_P06_scene1and2_CD4_evotipwellG2_immunecells_target8		immunecell	CD4	P06	scene1	immunecell_CD4_P06_scene1
A1A4S6	20240301_OA1_ThNo_SA_N756_mDIAscar_W40_F-40_Evo12_8Th16ms_Ref10_lmd7wellE13_P31_scene1and2_CD4_evotipwellG8_immunecells_target8		immunecell	CD4	P31	scene1	immunecell_CD4_P31_scene1
A1A4S6	20240301_OA1_ThNo_SA_N756_mDIAscar_W40_F-40_Evo12_8Th16ms_Ref10_lmd7wellE15_P50_scene1_CD45_evotipwellG12_immunecells_target8		immunecell	CD45	P50	scene1	immunecell_CD45_P50_scene1
A1A4S6	20240301_OA1_ThNo_SA_N756_mDIAscar_W40_F-40_Evo12_8Th16ms_Ref10_lmd7wellE17_P25_scene2_CD45_evotipwellH6_immunecells_target8		immunecell	CD45	P25	scene2	immunecell_CD45_P25_scene2
A1A4S6	20240301_OA1_ThNo_SA_N756_mDIAscar_W40_F-40_Evo12_8Th16ms_Ref10_lmd7wellE3_P09_scene1_CD8_evotipwellE2_immunecells_target8		immunecell	CD8	P09	scene1	immunecell_CD8_P09_scene1
A1A4S6	20240301_OA1_ThNo_SA_N756_mDIAscar_W40_F-40_Evo12_8Th16ms_Ref10_lmd7wellE5_P37_scene2_CD8_evotipwellE8_immunecells_target8	8.62918	immunecell	CD8	P37	scene2	immunecell_CD8_P37_scene2
A1A4S6	20240301_OA1_ThNo_SA_N756_mDIAscar_W40_F-40_Evo12_8Th16ms_Ref10_lmd7wellE7_P38_scene1_CD8_evotipwellF2_immunecells_target8		immunecell	CD8	P38	scene1	immunecell_CD8_P38_scene1
A1A4S6	20240301_OA1_ThNo_SA_N756_mDIAscar_W40_F-40_Evo12_8Th16ms_Ref10_lmd7wellE9_P42_scene1and2_CD8_evotipwellF8_immunecells_target8		immunecell	CD8	P42	scene1	immunecell_CD8_P42_scene1
A1A4S6	20240301_OA1_ThNo_SA_N756_mDIAscar_W40_F-40_Evo12_8Th16ms_Ref10_lmd7wellG11_P06_scene1and2_CD8_evotipwellG3_immunecells_target8		immunecell	CD8	P06	scene1	immunecell_CD8_P06_scene1
A1A4S6	20240301_OA1_ThNo_SA_N756_mDIAscar_W40_F-40_Evo12_8Th16ms_Ref10_lmd7wellG13_P31_scene1and2_CD8_evotipwellG9_immunecells_target8	7.11161	immunecell	CD8	P31	scene1	immunecell_CD8_P31_scene1
A1A4S6	20240301_OA1_ThNo_SA_N756_mDIAscar_W40_F-40_Evo12_8Th16ms_Ref10_lmd7wellG15_P24_scene1_CD45_evotipwellH1_immunecells_target8		immunecell	CD45	P24	scene1	immunecell_CD45_P24_scene1
A1A4S6	20240301_OA1_ThNo_SA_N756_mDIAscar_W40_F-40_Evo12_8Th16ms_Ref10_lmd7wellG17_P51_scene1_CD45_evotipwellH7_immunecells_target8		immunecell	CD45	P51	scene1	immunecell_CD45_P51_scene1
A1A4S6	20240301_OA1_ThNo_SA_N756_mDIAscar_W40_F-40_Evo12_8Th16ms_Ref10_lmd7wellG3_P09_scene1_CD163_evotipwellE3_immunecells_target8	9.06839	immunecell	CD163	P09	scene1	immunecell_CD163_P09_scene1
A1A4S6	20240301_OA1_ThNo_SA_N756_mDIAscar_W40_F-40_Evo12_8Th16ms_Ref10_lmd7wellG5_P37_scene2_CD163_evotipwellE9_immunecells_target8		immunecell	CD163	P37	scene2	immunecell_CD163_P37_scene2
A1A4S6	20240301_OA1_ThNo_SA_N756_mDIAscar_W40_F-40_Evo12_8Th16ms_Ref10_lmd7wellG7_P38_scene1_CD163_evotipwellF3_immunecells_target8		immunecell	CD163	P38	scene1	immunecell_CD163_P38_scene1
A1A4S6	20240301_OA1_ThNo_SA_N756_mDIAscar_W40_F-40_Evo12_8Th16ms_Ref10_lmd7wellG9_P42_scene1_CD163_evotipwellF9_immunecells_target8		immunecell	CD163	P42	scene1	immunecell_CD163_P42_scene1
A1A4S6	20240301_OA1_ThNo_SA_N756_mDIAscar_W40_F-40_Evo12_8Th16ms_Ref10_lmd7wellI11_P06_scene1_CD163_evotipwellG4_immunecells_target8		immunecell	CD163	P06	scene1	immunecell_CD163_P06_scene1
A1A4S6	20240301_OA1_ThNo_SA_N756_mDIAscar_W40_F-40_Evo12_8Th16ms_Ref10_lmd7wellI13_P31_scene1and2_CD163_evotipwellG10_immunecells_target8		immunecell	CD163	P31	scene1	immunecell_CD163_P31_scene1
A1A4S6	20240301_OA1_ThNo_SA_N756_mDIAscar_W40_F-40_Evo12_8Th16ms_Ref10_lmd7wellI15_P24_scene2_CD45_evotipwellH2_immunecells_target8		immunecell	CD45	P24	scene2	immunecell_CD45_P24_scene2
A1A4S6	20240301_OA1_ThNo_SA_N756_mDIAscar_W40_F-40_Evo12_8Th16ms_Ref10_lmd7wellI17_P52_scene1_CD45_evotipwellH8_immunecells_target8		immunecell	CD45	P52	scene1	immunecell_CD45_P52_scene1
A1A4S6	20240301_OA1_ThNo_SA_N756_mDIAscar_W40_F-40_Evo12_8Th16ms_Ref10_lmd7wellI3_P34_scene1_CD4_evotipwellE4_immunecells_target8		immunecell	CD4	P34	scene1	immunecell_CD4_P34_scene1
A1A4S6	20240301_OA1_ThNo_SA_N756_mDIAscar_W40_F-40_Evo12_8Th16ms_Ref10_lmd7wellI5_P07_scene2_CD4_evotipwellE10_immunecells_target8		immunecell	CD4	P07	scene2	immunecell_CD4_P07_scene2
A1A4S6	20240301_OA1_ThNo_SA_N756_mDIAscar_W40_F-40_Evo12_8Th16ms_Ref10_lmd7wellI7_P35_scene1and2_CD4_evotipwellF4_immunecells_target8		immunecell	CD4	P35	scene1	immunecell_CD4_P35_scene1
A1A4S6	20240301_OA1_ThNo_SA_N756_mDIAscar_W40_F-40_Evo12_8Th16ms_Ref10_lmd7wellI9_P32_scene2_CD163_evotipwellF10_immunecells_target8	6.58709	immunecell	CD163	P32	scene2	immunecell_CD163_P32_scene2
A1A4S6	20240301_OA1_ThNo_SA_N756_mDIAscar_W40_F-40_Evo12_8Th16ms_Ref10_lmd7wellK15_P21_scene1_CD45_evotipwellH3_immunecells_target8		immunecell	CD45	P21	scene1	immunecell_CD45_P21_scene1
A1A4S6	20240301_OA1_ThNo_SA_N756_mDIAscar_W40_F-40_Evo12_8Th16ms_Ref10_lmd7wellK3_P34_scene1_CD8_evotipwellE5_immunecells_target8		immunecell	CD8	P34	scene1	immunecell_CD8_P34_scene1
A1A4S6	20240301_OA1_ThNo_SA_N756_mDIAscar_W40_F-40_Evo12_8Th16ms_Ref10_lmd7wellK5_P07_scene2_CD8_evotipwellE11_immunecells_target8		immunecell	CD8	P07	scene2	immunecell_CD8_P07_scene2
A1A4S6	20240301_OA1_ThNo_SA_N756_mDIAscar_W40_F-40_Evo12_8Th16ms_Ref10_lmd7wellK7_P35_scene1and2_CD8_evotipwellF5_immunecells_target8		immunecell	CD8	P35	scene1	immunecell_CD8_P35_scene1
A1A4S6	20240301_OA1_ThNo_SA_N756_mDIAscar_W40_F-40_Evo12_8Th16ms_Ref10_lmd7wellK9_P41_scene1_CD4_evotipwellF11_immunecells_target8		immunecell	CD4	P41	scene1	immunecell_CD4_P41_scene1
A1A4S6	20240301_OA1_ThNo_SA_N756_mDIAscar_W40_F-40_Evo12_8Th16ms_Ref10_lmd7wellM3_P34_scene1_CD163_evotipwellE6_immunecells_target8		immunecell	CD163	P34	scene1	immunecell_CD163_P34_scene1
A1A4S6	20240301_OA1_ThNo_SA_N756_mDIAscar_W40_F-40_Evo12_8Th16ms_Ref10_lmd7wellM5_P07_scene2_CD163_evotipwellE12_immunecells_target8		immunecell	CD163	P07	scene2	immunecell_CD163_P07_scene2
A1A4S6	20240301_OA1_ThNo_SA_N756_mDIAscar_W40_F-40_Evo12_8Th16ms_Ref10_lmd7wellM7_P35_scene1_CD163_evotipwellF6_immunecells_target8		immunecell	CD163	P35	scene1	immunecell_CD163_P35_scene1
A1A4S6	20240301_OA1_ThNo_SA_N756_mDIAscar_W40_F-40_Evo12_8Th16ms_Ref10_lmd7wellM9_P41_scene1_CD8_evotipwellF12_immunecells_target8		immunecell	CD8	P41	scene1	immunecell_CD8_P41_scene1
A4D1P6	20240301_OA1_ThNo_SA_N756_mDIAscar_W40_F-40_Evo12_8Th16ms_Ref10_lmd7wellC11_P41_scene1_CD163_evotipwellG1_immunecells_target8	9.85732	immunecell	CD163	P41	scene1	immunecell_CD163_P41_scene1
A4D1P6	20240301_OA1_ThNo_SA_N756_mDIAscar_W40_F-40_Evo12_8Th16ms_Ref10_lmd7wellC13_P40_scene1_CD163_evotipwellG7_immunecells_target8	9.45223	immunecell	CD163	P40	scene1	immunecell_CD163_P40_scene1
A4D1P6	20240301_OA1_ThNo_SA_N756_mDIAscar_W40_F-40_Evo12_8Th16ms_Ref10_lmd7wellC15_P22_scene1_CD45_evotipwellG11_immunecells_target8	12.0653	immunecell	CD45	P22	scene1	immunecell_CD45_P22_scene1
A4D1P6	20240301_OA1_ThNo_SA_N756_mDIAscar_W40_F-40_Evo12_8Th16ms_Ref10_lmd7wellC17_P25_scene1_CD45_evotipwellH5_immunecells_target8	7.75611	immunecell	CD45	P25	scene1	immunecell_CD45_P25_scene1
A4D1P6	20240301_OA1_ThNo_SA_N756_mDIAscar_W40_F-40_Evo12_8Th16ms_Ref10_lmd7wellC3_P09_scene1and3_CD4_evotipwellE1_immunecells_target8		immunecell	CD4	P09	scene1	immunecell_CD4_P09_scene1
A4D1P6	20240301_OA1_ThNo_SA_N756_mDIAscar_W40_F-40_Evo12_8Th16ms_Ref10_lmd7wellC5_P37_scene2_CD4_evotipwellE7_immunecells_target8		immunecell	CD4	P37	scene2	immunecell_CD4_P37_scene2
A4D1P6	20240301_OA1_ThNo_SA_N756_mDIAscar_W40_F-40_Evo12_8Th16ms_Ref10_lmd7wellC7_P38_scene1_CD4_evotipwellF1_immunecells_target8		immunecell	CD4	P38	scene1	immunecell_CD4_P38_scene1
A4D1P6	20240301_OA1_ThNo_SA_N756_mDIAscar_W40_F-40_Evo12_8Th16ms_Ref10_lmd7wellC9_P42_scene1_CD4_evotipwellF7_immunecells_target8		immunecell	CD4	P42	scene1	immunecell_CD4_P42_scene1
A4D1P6	20240301_OA1_ThNo_SA_N756_mDIAscar_W40_F-40_Evo12_8Th16ms_Ref10_lmd7wellE11_P06_scene1and2_CD4_evotipwellG2_immunecells_target8		immunecell	CD4	P06	scene1	immunecell_CD4_P06_scene1
A4D1P6	20240301_OA1_ThNo_SA_N756_mDIAscar_W40_F-40_Evo12_8Th16ms_Ref10_lmd7wellE13_P31_scene1and2_CD4_evotipwellG8_immunecells_target8		immunecell	CD4	P31	scene1	immunecell_CD4_P31_scene1
A4D1P6	20240301_OA1_ThNo_SA_N756_mDIAscar_W40_F-40_Evo12_8Th16ms_Ref10_lmd7wellE15_P50_scene1_CD45_evotipwellG12_immunecells_target8	9.33133	immunecell	CD45	P50	scene1	immunecell_CD45_P50_scene1
A4D1P6	20240301_OA1_ThNo_SA_N756_mDIAscar_W40_F-40_Evo12_8Th16ms_Ref10_lmd7wellE17_P25_scene2_CD45_evotipwellH6_immunecells_target8	10.4359	immunecell	CD45	P25	scene2	immunecell_CD45_P25_scene2
A4D1P6	20240301_OA1_ThNo_SA_N756_mDIAscar_W40_F-40_Evo12_8Th16ms_Ref10_lmd7wellE3_P09_scene1_CD8_evotipwellE2_immunecells_target8		immunecell	CD8	P09	scene1	immunecell_CD8_P09_scene1
A4D1P6	20240301_OA1_ThNo_SA_N756_mDIAscar_W40_F-40_Evo12_8Th16ms_Ref10_lmd7wellE5_P37_scene2_CD8_evotipwellE8_immunecells_target8	9.50941	immunecell	CD8	P37	scene2	immunecell_CD8_P37_scene2
A4D1P6	20240301_OA1_ThNo_SA_N756_mDIAscar_W40_F-40_Evo12_8Th16ms_Ref10_lmd7wellE7_P38_scene1_CD8_evotipwellF2_immunecells_target8		immunecell	CD8	P38	scene1	immunecell_CD8_P38_scene1
A4D1P6	20240301_OA1_ThNo_SA_N756_mDIAscar_W40_F-40_Evo12_8Th16ms_Ref10_lmd7wellE9_P42_scene1and2_CD8_evotipwellF8_immunecells_target8		immunecell	CD8	P42	scene1	immunecell_CD8_P42_scene1
A4D1P6	20240301_OA1_ThNo_SA_N756_mDIAscar_W40_F-40_Evo12_8Th16ms_Ref10_lmd7wellG11_P06_scene1and2_CD8_evotipwellG3_immunecells_target8		immunecell	CD8	P06	scene1	immunecell_CD8_P06_scene1
A4D1P6	20240301_OA1_ThNo_SA_N756_mDIAscar_W40_F-40_Evo12_8Th16ms_Ref10_lmd7wellG13_P31_scene1and2_CD8_evotipwellG9_immunecells_target8	9.98875	immunecell	CD8	P31	scene1	immunecell_CD8_P31_scene1
A4D1P6	20240301_OA1_ThNo_SA_N756_mDIAscar_W40_F-40_Evo12_8Th16ms_Ref10_lmd7wellG15_P24_scene1_CD45_evotipwellH1_immunecells_target8		immunecell	CD45	P24	scene1	immunecell_CD45_P24_scene1
A4D1P6	20240301_OA1_ThNo_SA_N756_mDIAscar_W40_F-40_Evo12_8Th16ms_Ref10_lmd7wellG17_P51_scene1_CD45_evotipwellH7_immunecells_target8		immunecell	CD45	P51	scene1	immunecell_CD45_P51_scene1
A4D1P6	20240301_OA1_ThNo_SA_N756_mDIAscar_W40_F-40_Evo12_8Th16ms_Ref10_lmd7wellG3_P09_scene1_CD163_evotipwellE3_immunecells_target8	9.86637	immunecell	CD163	P09	scene1	immunecell_CD163_P09_scene1
A4D1P6	20240301_OA1_ThNo_SA_N756_mDIAscar_W40_F-40_Evo12_8Th16ms_Ref10_lmd7wellG5_P37_scene2_CD163_evotipwellE9_immunecells_target8	10.2277	immunecell	CD163	P37	scene2	immunecell_CD163_P37_scene2
A4D1P6	20240301_OA1_ThNo_SA_N756_mDIAscar_W40_F-40_Evo12_8Th16ms_Ref10_lmd7wellG7_P38_scene1_CD163_evotipwellF3_immunecells_target8	8.22658	immunecell	CD163	P38	scene1	immunecell_CD163_P38_scene1
A4D1P6	20240301_OA1_ThNo_SA_N756_mDIAscar_W40_F-40_Evo12_8Th16ms_Ref10_lmd7wellG9_P42_scene1_CD163_evotipwellF9_immunecells_target8		immunecell	CD163	P42	scene1	immunecell_CD163_P42_scene1
A4D1P6	20240301_OA1_ThNo_SA_N756_mDIAscar_W40_F-40_Evo12_8Th16ms_Ref10_lmd7wellI11_P06_scene1_CD163_evotipwellG4_immunecells_target8		immunecell	CD163	P06	scene1	immunecell_CD163_P06_scene1
A4D1P6	20240301_OA1_ThNo_SA_N756_mDIAscar_W40_F-40_Evo12_8Th16ms_Ref10_lmd7wellI13_P31_scene1and2_CD163_evotipwellG10_immunecells_target8		immunecell	CD163	P31	scene1	immunecell_CD163_P31_scene1
A4D1P6	20240301_OA1_ThNo_SA_N756_mDIAscar_W40_F-40_Evo12_8Th16ms_Ref10_lmd7wellI15_P24_scene2_CD45_evotipwellH2_immunecells_target8		immunecell	CD45	P24	scene2	immunecell_CD45_P24_scene2
A4D1P6	20240301_OA1_ThNo_SA_N756_mDIAscar_W40_F-40_Evo12_8Th16ms_Ref10_lmd7wellI17_P52_scene1_CD45_evotipwellH8_immunecells_target8		immunecell	CD45	P52	scene1	immunecell_CD45_P52_scene1
A4D1P6	20240301_OA1_ThNo_SA_N756_mDIAscar_W40_F-40_Evo12_8Th16ms_Ref10_lmd7wellI3_P34_scene1_CD4_evotipwellE4_immunecells_target8	9.61722	immunecell	CD4	P34	scene1	immunecell_CD4_P34_scene1
A4D1P6	20240301_OA1_ThNo_SA_N756_mDIAscar_W40_F-40_Evo12_8Th16ms_Ref10_lmd7wellI5_P07_scene2_CD4_evotipwellE10_immunecells_target8		immunecell	CD4	P07	scene2	immunecell_CD4_P07_scene2
A4D1P6	20240301_OA1_ThNo_SA_N756_mDIAscar_W40_F-40_Evo12_8Th16ms_Ref10_lmd7wellI7_P35_scene1and2_CD4_evotipwellF4_immunecells_target8		immunecell	CD4	P35	scene1	immunecell_CD4_P35_scene1
A4D1P6	20240301_OA1_ThNo_SA_N756_mDIAscar_W40_F-40_Evo12_8Th16ms_Ref10_lmd7wellI9_P32_scene2_CD163_evotipwellF10_immunecells_target8	10.6435	immunecell	CD163	P32	scene2	immunecell_CD163_P32_scene2
A4D1P6	20240301_OA1_ThNo_SA_N756_mDIAscar_W40_F-40_Evo12_8Th16ms_Ref10_lmd7wellK15_P21_scene1_CD45_evotipwellH3_immunecells_target8		immunecell	CD45	P21	scene1	immunecell_CD45_P21_scene1
A4D1P6	20240301_OA1_ThNo_SA_N756_mDIAscar_W40_F-40_Evo12_8Th16ms_Ref10_lmd7wellK3_P34_scene1_CD8_evotipwellE5_immunecells_target8		immunecell	CD8	P34	scene1	immunecell_CD8_P34_scene1
A4D1P6	20240301_OA1_ThNo_SA_N756_mDIAscar_W40_F-40_Evo12_8Th16ms_Ref10_lmd7wellK5_P07_scene2_CD8_evotipwellE11_immunecells_target8	8.83448	immunecell	CD8	P07	scene2	immunecell_CD8_P07_scene2
A4D1P6	20240301_OA1_ThNo_SA_N756_mDIAscar_W40_F-40_Evo12_8Th16ms_Ref10_lmd7wellK7_P35_scene1and2_CD8_evotipwellF5_immunecells_target8		immunecell	CD8	P35	scene1	immunecell_CD8_P35_scene1
A4D1P6	20240301_OA1_ThNo_SA_N756_mDIAscar_W40_F-40_Evo12_8Th16ms_Ref10_lmd7wellK9_P41_scene1_CD4_evotipwellF11_immunecells_target8		immunecell	CD4	P41	scene1	immunecell_CD4_P41_scene1
A4D1P6	20240301_OA1_ThNo_SA_N756_mDIAscar_W40_F-40_Evo12_8Th16ms_Ref10_lmd7wellM3_P34_scene1_CD163_evotipwellE6_immunecells_target8		immunecell	CD163	P34	scene1	immunecell_CD163_P34_scene1
A4D1P6	20240301_OA1_ThNo_SA_N756_mDIAscar_W40_F-40_Evo12_8Th16ms_Ref10_lmd7wellM5_P07_scene2_CD163_evotipwellE12_immunecells_target8		immunecell	CD163	P07	scene2	immunecell_CD163_P07_scene2
A4D1P6	20240301_OA1_ThNo_SA_N756_mDIAscar_W40_F-40_Evo12_8Th16ms_Ref10_lmd7wellM7_P35_scene1_CD163_evotipwellF6_immunecells_target8	11.8506	immunecell	CD163	P35	scene1	immunecell_CD163_P35_scene1
A4D1P6	20240301_OA1_ThNo_SA_N756_mDIAscar_W40_F-40_Evo12_8Th16ms_Ref10_lmd7wellM9_P41_scene1_CD8_evotipwellF12_immunecells_target8	9.51182	immunecell	CD8	P41	scene1	immunecell_CD8_P41_scene1
A5YKK6	20240301_OA1_ThNo_SA_N756_mDIAscar_W40_F-40_Evo12_8Th16ms_Ref10_lmd7wellC11_P41_scene1_CD163_evotipwellG1_immunecells_target8	9.64003	immunecell	CD163	P41	scene1	immunecell_CD163_P41_scene1
A5YKK6	20240301_OA1_ThNo_SA_N756_mDIAscar_W40_F-40_Evo12_8Th16ms_Ref10_lmd7wellC13_P40_scene1_CD163_evotipwellG7_immunecells_target8	9.6946	immunecell	CD163	P40	scene1	immunecell_CD163_P40_scene1
A5YKK6	20240301_OA1_ThNo_SA_N756_mDIAscar_W40_F-40_Evo12_8Th16ms_Ref10_lmd7wellC15_P22_scene1_CD45_evotipwellG11_immunecells_target8	10.3943	immunecell	CD45	P22	scene1	immunecell_CD45_P22_scene1
A5YKK6	20240301_OA1_ThNo_SA_N756_mDIAscar_W40_F-40_Evo12_8Th16ms_Ref10_lmd7wellC17_P25_scene1_CD45_evotipwellH5_immunecells_target8	9.72397	immunecell	CD45	P25	scene1	immunecell_CD45_P25_scene1
A5YKK6	20240301_OA1_ThNo_SA_N756_mDIAscar_W40_F-40_Evo12_8Th16ms_Ref10_lmd7wellC3_P09_scene1and3_CD4_evotipwellE1_immunecells_target8	10.8488	immunecell	CD4	P09	scene1	immunecell_CD4_P09_scene1
A5YKK6	20240301_OA1_ThNo_SA_N756_mDIAscar_W40_F-40_Evo12_8Th16ms_Ref10_lmd7wellC5_P37_scene2_CD4_evotipwellE7_immunecells_target8	9.12581	immunecell	CD4	P37	scene2	immunecell_CD4_P37_scene2
A5YKK6	20240301_OA1_ThNo_SA_N756_mDIAscar_W40_F-40_Evo12_8Th16ms_Ref10_lmd7wellC7_P38_scene1_CD4_evotipwellF1_immunecells_target8		immunecell	CD4	P38	scene1	immunecell_CD4_P38_scene1
A5YKK6	20240301_OA1_ThNo_SA_N756_mDIAscar_W40_F-40_Evo12_8Th16ms_Ref10_lmd7wellC9_P42_scene1_CD4_evotipwellF7_immunecells_target8	9.38262	immunecell	CD4	P42	scene1	immunecell_CD4_P42_scene1
A5YKK6	20240301_OA1_ThNo_SA_N756_mDIAscar_W40_F-40_Evo12_8Th16ms_Ref10_lmd7wellE11_P06_scene1and2_CD4_evotipwellG2_immunecells_target8	8.88451	immunecell	CD4	P06	scene1	immunecell_CD4_P06_scene1
A5YKK6	20240301_OA1_ThNo_SA_N756_mDIAscar_W40_F-40_Evo12_8Th16ms_Ref10_lmd7wellE13_P31_scene1and2_CD4_evotipwellG8_immunecells_target8		immunecell	CD4	P31	scene1	immunecell_CD4_P31_scene1
A5YKK6	20240301_OA1_ThNo_SA_N756_mDIAscar_W40_F-40_Evo12_8Th16ms_Ref10_lmd7wellE15_P50_scene1_CD45_evotipwellG12_immunecells_target8	10.7378	immunecell	CD45	P50	scene1	immunecell_CD45_P50_scene1
A5YKK6	20240301_OA1_ThNo_SA_N756_mDIAscar_W40_F-40_Evo12_8Th16ms_Ref10_lmd7wellE17_P25_scene2_CD45_evotipwellH6_immunecells_target8		immunecell	CD45	P25	scene2	immunecell_CD45_P25_scene2
A5YKK6	20240301_OA1_ThNo_SA_N756_mDIAscar_W40_F-40_Evo12_8Th16ms_Ref10_lmd7wellE3_P09_scene1_CD8_evotipwellE2_immunecells_target8	9.02913	immunecell	CD8	P09	scene1	immunecell_CD8_P09_scene1
A5YKK6	20240301_OA1_ThNo_SA_N756_mDIAscar_W40_F-40_Evo12_8Th16ms_Ref10_lmd7wellE5_P37_scene2_CD8_evotipwellE8_immunecells_target8	11.0269	immunecell	CD8	P37	scene2	immunecell_CD8_P37_scene2
A5YKK6	20240301_OA1_ThNo_SA_N756_mDIAscar_W40_F-40_Evo12_8Th16ms_Ref10_lmd7wellE7_P38_scene1_CD8_evotipwellF2_immunecells_target8	10.2839	immunecell	CD8	P38	scene1	immunecell_CD8_P38_scene1
A5YKK6	20240301_OA1_ThNo_SA_N756_mDIAscar_W40_F-40_Evo12_8Th16ms_Ref10_lmd7wellE9_P42_scene1and2_CD8_evotipwellF8_immunecells_target8	8.9369	immunecell	CD8	P42	scene1	immunecell_CD8_P42_scene1
A5YKK6	20240301_OA1_ThNo_SA_N756_mDIAscar_W40_F-40_Evo12_8Th16ms_Ref10_lmd7wellG11_P06_scene1and2_CD8_evotipwellG3_immunecells_target8	10.0375	immunecell	CD8	P06	scene1	immunecell_CD8_P06_scene1
A5YKK6	20240301_OA1_ThNo_SA_N756_mDIAscar_W40_F-40_Evo12_8Th16ms_Ref10_lmd7wellG13_P31_scene1and2_CD8_evotipwellG9_immunecells_target8	8.84279	immunecell	CD8	P31	scene1	immunecell_CD8_P31_scene1
A5YKK6	20240301_OA1_ThNo_SA_N756_mDIAscar_W40_F-40_Evo12_8Th16ms_Ref10_lmd7wellG15_P24_scene1_CD45_evotipwellH1_immunecells_target8		immunecell	CD45	P24	scene1	immunecell_CD45_P24_scene1
A5YKK6	20240301_OA1_ThNo_SA_N756_mDIAscar_W40_F-40_Evo12_8Th16ms_Ref10_lmd7wellG17_P51_scene1_CD45_evotipwellH7_immunecells_target8	11.0154	immunecell	CD45	P51	scene1	immunecell_CD45_P51_scene1
A5YKK6	20240301_OA1_ThNo_SA_N756_mDIAscar_W40_F-40_Evo12_8Th16ms_Ref10_lmd7wellG3_P09_scene1_CD163_evotipwellE3_immunecells_target8	10.1911	immunecell	CD163	P09	scene1	immunecell_CD163_P09_scene1
A5YKK6	20240301_OA1_ThNo_SA_N756_mDIAscar_W40_F-40_Evo12_8Th16ms_Ref10_lmd7wellG5_P37_scene2_CD163_evotipwellE9_immunecells_target8	10.8941	immunecell	CD163	P37	scene2	immunecell_CD163_P37_scene2
A5YKK6	20240301_OA1_ThNo_SA_N756_mDIAscar_W40_F-40_Evo12_8Th16ms_Ref10_lmd7wellG7_P38_scene1_CD163_evotipwellF3_immunecells_target8	10.632	immunecell	CD163	P38	scene1	immunecell_CD163_P38_scene1
A5YKK6	20240301_OA1_ThNo_SA_N756_mDIAscar_W40_F-40_Evo12_8Th16ms_Ref10_lmd7wellG9_P42_scene1_CD163_evotipwellF9_immunecells_target8	9.54636	immunecell	CD163	P42	scene1	immunecell_CD163_P42_scene1
A5YKK6	20240301_OA1_ThNo_SA_N756_mDIAscar_W40_F-40_Evo12_8Th16ms_Ref10_lmd7wellI11_P06_scene1_CD163_evotipwellG4_immunecells_target8	11.3954	immunecell	CD163	P06	scene1	immunecell_CD163_P06_scene1
A5YKK6	20240301_OA1_ThNo_SA_N756_mDIAscar_W40_F-40_Evo12_8Th16ms_Ref10_lmd7wellI13_P31_scene1and2_CD163_evotipwellG10_immunecells_target8	9.79657	immunecell	CD163	P31	scene1	immunecell_CD163_P31_scene1
A5YKK6	20240301_OA1_ThNo_SA_N756_mDIAscar_W40_F-40_Evo12_8Th16ms_Ref10_lmd7wellI15_P24_scene2_CD45_evotipwellH2_immunecells_target8	10.0023	immunecell	CD45	P24	scene2	immunecell_CD45_P24_scene2
A5YKK6	20240301_OA1_ThNo_SA_N756_mDIAscar_W40_F-40_Evo12_8Th16ms_Ref10_lmd7wellI17_P52_scene1_CD45_evotipwellH8_immunecells_target8	9.77364	immunecell	CD45	P52	scene1	immunecell_CD45_P52_scene1
A5YKK6	20240301_OA1_ThNo_SA_N756_mDIAscar_W40_F-40_Evo12_8Th16ms_Ref10_lmd7wellI3_P34_scene1_CD4_evotipwellE4_immunecells_target8	9.26867	immunecell	CD4	P34	scene1	immunecell_CD4_P34_scene1
A5YKK6	20240301_OA1_ThNo_SA_N756_mDIAscar_W40_F-40_Evo12_8Th16ms_Ref10_lmd7wellI5_P07_scene2_CD4_evotipwellE10_immunecells_target8		immunecell	CD4	P07	scene2	immunecell_CD4_P07_scene2
A5YKK6	20240301_OA1_ThNo_SA_N756_mDIAscar_W40_F-40_Evo12_8Th16ms_Ref10_lmd7wellI7_P35_scene1and2_CD4_evotipwellF4_immunecells_target8	11.5239	immunecell	CD4	P35	scene1	immunecell_CD4_P35_scene1
A5YKK6	20240301_OA1_ThNo_SA_N756_mDIAscar_W40_F-40_Evo12_8Th16ms_Ref10_lmd7wellI9_P32_scene2_CD163_evotipwellF10_immunecells_target8	11.1409	immunecell	CD163	P32	scene2	immunecell_CD163_P32_scene2
A5YKK6	20240301_OA1_ThNo_SA_N756_mDIAscar_W40_F-40_Evo12_8Th16ms_Ref10_lmd7wellK15_P21_scene1_CD45_evotipwellH3_immunecells_target8		immunecell	CD45	P21	scene1	immunecell_CD45_P21_scene1
A5YKK6	20240301_OA1_ThNo_SA_N756_mDIAscar_W40_F-40_Evo12_8Th16ms_Ref10_lmd7wellK3_P34_scene1_CD8_evotipwellE5_immunecells_target8	9.51907	immunecell	CD8	P34	scene1	immunecell_CD8_P34_scene1
A5YKK6	20240301_OA1_ThNo_SA_N756_mDIAscar_W40_F-40_Evo12_8Th16ms_Ref10_lmd7wellK5_P07_scene2_CD8_evotipwellE11_immunecells_target8	10.0601	immunecell	CD8	P07	scene2	immunecell_CD8_P07_scene2
A5YKK6	20240301_OA1_ThNo_SA_N756_mDIAscar_W40_F-40_Evo12_8Th16ms_Ref10_lmd7wellK7_P35_scene1and2_CD8_evotipwellF5_immunecells_target8	11.7489	immunecell	CD8	P35	scene1	immunecell_CD8_P35_scene1
A5YKK6	20240301_OA1_ThNo_SA_N756_mDIAscar_W40_F-40_Evo12_8Th16ms_Ref10_lmd7wellK9_P41_scene1_CD4_evotipwellF11_immunecells_target8	9.17046	immunecell	CD4	P41	scene1	immunecell_CD4_P41_scene1
A5YKK6	20240301_OA1_ThNo_SA_N756_mDIAscar_W40_F-40_Evo12_8Th16ms_Ref10_lmd7wellM3_P34_scene1_CD163_evotipwellE6_immunecells_target8	10.5512	immunecell	CD163	P34	scene1	immunecell_CD163_P34_scene1
A5YKK6	20240301_OA1_ThNo_SA_N756_mDIAscar_W40_F-40_Evo12_8Th16ms_Ref10_lmd7wellM5_P07_scene2_CD163_evotipwellE12_immunecells_target8	9.98445	immunecell	CD163	P07	scene2	immunecell_CD163_P07_scene2
A5YKK6	20240301_OA1_ThNo_SA_N756_mDIAscar_W40_F-40_Evo12_8Th16ms_Ref10_lmd7wellM7_P35_scene1_CD163_evotipwellF6_immunecells_target8	10.9204	immunecell	CD163	P35	scene1	immunecell_CD163_P35_scene1
A5YKK6	20240301_OA1_ThNo_SA_N756_mDIAscar_W40_F-40_Evo12_8Th16ms_Ref10_lmd7wellM9_P41_scene1_CD8_evotipwellF12_immunecells_target8	10.5413	immunecell	CD8	P41	scene1	immunecell_CD8_P41_scene1
A6NC98	20240301_OA1_ThNo_SA_N756_mDIAscar_W40_F-40_Evo12_8Th16ms_Ref10_lmd7wellC11_P41_scene1_CD163_evotipwellG1_immunecells_target8	8.94435	immunecell	CD163	P41	scene1	immunecell_CD163_P41_scene1
A6NC98	20240301_OA1_ThNo_SA_N756_mDIAscar_W40_F-40_Evo12_8Th16ms_Ref10_lmd7wellC13_P40_scene1_CD163_evotipwellG7_immunecells_target8		immunecell	CD163	P40	scene1	immunecell_CD163_P40_scene1
A6NC98	20240301_OA1_ThNo_SA_N756_mDIAscar_W40_F-40_Evo12_8Th16ms_Ref10_lmd7wellC15_P22_scene1_CD45_evotipwellG11_immunecells_target8	9.17238	immunecell	CD45	P22	scene1	immunecell_CD45_P22_scene1
A6NC98	20240301_OA1_ThNo_SA_N756_mDIAscar_W40_F-40_Evo12_8Th16ms_Ref10_lmd7wellC17_P25_scene1_CD45_evotipwellH5_immunecells_target8	10.217	immunecell	CD45	P25	scene1	immunecell_CD45_P25_scene1
A6NC98	20240301_OA1_ThNo_SA_N756_mDIAscar_W40_F-40_Evo12_8Th16ms_Ref10_lmd7wellC3_P09_scene1and3_CD4_evotipwellE1_immunecells_target8		immunecell	CD4	P09	scene1	immunecell_CD4_P09_scene1
A6NC98	20240301_OA1_ThNo_SA_N756_mDIAscar_W40_F-40_Evo12_8Th16ms_Ref10_lmd7wellC5_P37_scene2_CD4_evotipwellE7_immunecells_target8	12.5556	immunecell	CD4	P37	scene2	immunecell_CD4_P37_scene2
A6NC98	20240301_OA1_ThNo_SA_N756_mDIAscar_W40_F-40_Evo12_8Th16ms_Ref10_lmd7wellC7_P38_scene1_CD4_evotipwellF1_immunecells_target8		immunecell	CD4	P38	scene1	immunecell_CD4_P38_scene1
A6NC98	20240301_OA1_ThNo_SA_N756_mDIAscar_W40_F-40_Evo12_8Th16ms_Ref10_lmd7wellC9_P42_scene1_CD4_evotipwellF7_immunecells_target8		immunecell	CD4	P42	scene1	immunecell_CD4_P42_scene1
A6NC98	20240301_OA1_ThNo_SA_N756_mDIAscar_W40_F-40_Evo12_8Th16ms_Ref10_lmd7wellE11_P06_scene1and2_CD4_evotipwellG2_immunecells_target8	8.52064	immunecell	CD4	P06	scene1	immunecell_CD4_P06_scene1
A6NC98	20240301_OA1_ThNo_SA_N756_mDIAscar_W40_F-40_Evo12_8Th16ms_Ref10_lmd7wellE13_P31_scene1and2_CD4_evotipwellG8_immunecells_target8	10.6572	immunecell	CD4	P31	scene1	immunecell_CD4_P31_scene1
A6NC98	20240301_OA1_ThNo_SA_N756_mDIAscar_W40_F-40_Evo12_8Th16ms_Ref10_lmd7wellE15_P50_scene1_CD45_evotipwellG12_immunecells_target8		immunecell	CD45	P50	scene1	immunecell_CD45_P50_scene1
A6NC98	20240301_OA1_ThNo_SA_N756_mDIAscar_W40_F-40_Evo12_8Th16ms_Ref10_lmd7wellE17_P25_scene2_CD45_evotipwellH6_immunecells_target8	10.9603	immunecell	CD45	P25	scene2	immunecell_CD45_P25_scene2
A6NC98	20240301_OA1_ThNo_SA_N756_mDIAscar_W40_F-40_Evo12_8Th16ms_Ref10_lmd7wellE3_P09_scene1_CD8_evotipwellE2_immunecells_target8	10.8091	immunecell	CD8	P09	scene1	immunecell_CD8_P09_scene1
A6NC98	20240301_OA1_ThNo_SA_N756_mDIAscar_W40_F-40_Evo12_8Th16ms_Ref10_lmd7wellE5_P37_scene2_CD8_evotipwellE8_immunecells_target8	12.3719	immunecell	CD8	P37	scene2	immunecell_CD8_P37_scene2
A6NC98	20240301_OA1_ThNo_SA_N756_mDIAscar_W40_F-40_Evo12_8Th16ms_Ref10_lmd7wellE7_P38_scene1_CD8_evotipwellF2_immunecells_target8	10.7376	immunecell	CD8	P38	scene1	immunecell_CD8_P38_scene1
A6NC98	20240301_OA1_ThNo_SA_N756_mDIAscar_W40_F-40_Evo12_8Th16ms_Ref10_lmd7wellE9_P42_scene1and2_CD8_evotipwellF8_immunecells_target8	12.3327	immunecell	CD8	P42	scene1	immunecell_CD8_P42_scene1
A6NC98	20240301_OA1_ThNo_SA_N756_mDIAscar_W40_F-40_Evo12_8Th16ms_Ref10_lmd7wellG11_P06_scene1and2_CD8_evotipwellG3_immunecells_target8		immunecell	CD8	P06	scene1	immunecell_CD8_P06_scene1
A6NC98	20240301_OA1_ThNo_SA_N756_mDIAscar_W40_F-40_Evo12_8Th16ms_Ref10_lmd7wellG13_P31_scene1and2_CD8_evotipwellG9_immunecells_target8		immunecell	CD8	P31	scene1	immunecell_CD8_P31_scene1
A6NC98	20240301_OA1_ThNo_SA_N756_mDIAscar_W40_F-40_Evo12_8Th16ms_Ref10_lmd7wellG15_P24_scene1_CD45_evotipwellH1_immunecells_target8		immunecell	CD45	P24	scene1	immunecell_CD45_P24_scene1
A6NC98	20240301_OA1_ThNo_SA_N756_mDIAscar_W40_F-40_Evo12_8Th16ms_Ref10_lmd7wellG17_P51_scene1_CD45_evotipwellH7_immunecells_target8		immunecell	CD45	P51	scene1	immunecell_CD45_P51_scene1
A6NC98	20240301_OA1_ThNo_SA_N756_mDIAscar_W40_F-40_Evo12_8Th16ms_Ref10_lmd7wellG3_P09_scene1_CD163_evotipwellE3_immunecells_target8	10.5189	immunecell	CD163	P09	scene1	immunecell_CD163_P09_scene1
A6NC98	20240301_OA1_ThNo_SA_N756_mDIAscar_W40_F-40_Evo12_8Th16ms_Ref10_lmd7wellG5_P37_scene2_CD163_evotipwellE9_immunecells_target8	10.1534	immunecell	CD163	P37	scene2	immunecell_CD163_P37_scene2
A6NC98	20240301_OA1_ThNo_SA_N756_mDIAscar_W40_F-40_Evo12_8Th16ms_Ref10_lmd7wellG7_P38_scene1_CD163_evotipwellF3_immunecells_target8		immunecell	CD163	P38	scene1	immunecell_CD163_P38_scene1
A6NC98	20240301_OA1_ThNo_SA_N756_mDIAscar_W40_F-40_Evo12_8Th16ms_Ref10_lmd7wellG9_P42_scene1_CD163_evotipwellF9_immunecells_target8	11.3094	immunecell	CD163	P42	scene1	immunecell_CD163_P42_scene1
A6NC98	20240301_OA1_ThNo_SA_N756_mDIAscar_W40_F-40_Evo12_8Th16ms_Ref10_lmd7wellI11_P06_scene1_CD163_evotipwellG4_immunecells_target8		immunecell	CD163	P06	scene1	immunecell_CD163_P06_scene1
A6NC98	20240301_OA1_ThNo_SA_N756_mDIAscar_W40_F-40_Evo12_8Th16ms_Ref10_lmd7wellI13_P31_scene1and2_CD163_evotipwellG10_immunecells_target8		immunecell	CD163	P31	scene1	immunecell_CD163_P31_scene1
A6NC98	20240301_OA1_ThNo_SA_N756_mDIAscar_W40_F-40_Evo12_8Th16ms_Ref10_lmd7wellI15_P24_scene2_CD45_evotipwellH2_immunecells_target8		immunecell	CD45	P24	scene2	immunecell_CD45_P24_scene2
A6NC98	20240301_OA1_ThNo_SA_N756_mDIAscar_W40_F-40_Evo12_8Th16ms_Ref10_lmd7wellI17_P52_scene1_CD45_evotipwellH8_immunecells_target8		immunecell	CD45	P52	scene1	immunecell_CD45_P52_scene1
A6NC98	20240301_OA1_ThNo_SA_N756_mDIAscar_W40_F-40_Evo12_8Th16ms_Ref10_lmd7wellI3_P34_scene1_CD4_evotipwellE4_immunecells_target8		immunecell	CD4	P34	scene1	immunecell_CD4_P34_scene1
A6NC98	20240301_OA1_ThNo_SA_N756_mDIAscar_W40_F-40_Evo12_8Th16ms_Ref10_lmd7wellI5_P07_scene2_CD4_evotipwellE10_immunecells_target8		immunecell	CD4	P07	scene2	immunecell_CD4_P07_scene2
A6NC98	20240301_OA1_ThNo_SA_N756_mDIAscar_W40_F-40_Evo12_8Th16ms_Ref10_lmd7wellI7_P35_scene1and2_CD4_evotipwellF4_immunecells_target8		immunecell	CD4	P35	scene1	immunecell_CD4_P35_scene1
A6NC98	20240301_OA1_ThNo_SA_N756_mDIAscar_W40_F-40_Evo12_8Th16ms_Ref10_lmd7wellI9_P32_scene2_CD163_evotipwellF10_immunecells_target8		immunecell	CD163	P32	scene2	immunecell_CD163_P32_scene2
A6NC98	20240301_OA1_ThNo_SA_N756_mDIAscar_W40_F-40_Evo12_8Th16ms_Ref10_lmd7wellK15_P21_scene1_CD45_evotipwellH3_immunecells_target8		immunecell	CD45	P21	scene1	immunecell_CD45_P21_scene1
A6NC98	20240301_OA1_ThNo_SA_N756_mDIAscar_W40_F-40_Evo12_8Th16ms_Ref10_lmd7wellK3_P34_scene1_CD8_evotipwellE5_immunecells_target8	10.3705	immunecell	CD8	P34	scene1	immunecell_CD8_P34_scene1
A6NC98	20240301_OA1_ThNo_SA_N756_mDIAscar_W40_F-40_Evo12_8Th16ms_Ref10_lmd7wellK5_P07_scene2_CD8_evotipwellE11_immunecells_target8		immunecell	CD8	P07	scene2	immunecell_CD8_P07_scene2
A6NC98	20240301_OA1_ThNo_SA_N756_mDIAscar_W40_F-40_Evo12_8Th16ms_Ref10_lmd7wellK7_P35_scene1and2_CD8_evotipwellF5_immunecells_target8	11.2322	immunecell	CD8	P35	scene1	immunecell_CD8_P35_scene1
A6NC98	20240301_OA1_ThNo_SA_N756_mDIAscar_W40_F-40_Evo12_8Th16ms_Ref10_lmd7wellK9_P41_scene1_CD4_evotipwellF11_immunecells_target8	10.5107	immunecell	CD4	P41	scene1	immunecell_CD4_P41_scene1
A6NC98	20240301_OA1_ThNo_SA_N756_mDIAscar_W40_F-40_Evo12_8Th16ms_Ref10_lmd7wellM3_P34_scene1_CD163_evotipwellE6_immunecells_target8	11.7156	immunecell	CD163	P34	scene1	immunecell_CD163_P34_scene1
A6NC98	20240301_OA1_ThNo_SA_N756_mDIAscar_W40_F-40_Evo12_8Th16ms_Ref10_lmd7wellM5_P07_scene2_CD163_evotipwellE12_immunecells_target8		immunecell	CD163	P07	scene2	immunecell_CD163_P07_scene2
A6NC98	20240301_OA1_ThNo_SA_N756_mDIAscar_W40_F-40_Evo12_8Th16ms_Ref10_lmd7wellM7_P35_scene1_CD163_evotipwellF6_immunecells_target8	11.698	immunecell	CD163	P35	scene1	immunecell_CD163_P35_scene1
A6NC98	20240301_OA1_ThNo_SA_N756_mDIAscar_W40_F-40_Evo12_8Th16ms_Ref10_lmd7wellM9_P41_scene1_CD8_evotipwellF12_immunecells_target8		immunecell	CD8	P41	scene1	immunecell_CD8_P41_scene1
A6NDG6	20240301_OA1_ThNo_SA_N756_mDIAscar_W40_F-40_Evo12_8Th16ms_Ref10_lmd7wellC11_P41_scene1_CD163_evotipwellG1_immunecells_target8	9.73283	immunecell	CD163	P41	scene1	immunecell_CD163_P41_scene1
A6NDG6	20240301_OA1_ThNo_SA_N756_mDIAscar_W40_F-40_Evo12_8Th16ms_Ref10_lmd7wellC13_P40_scene1_CD163_evotipwellG7_immunecells_target8	8.43756	immunecell	CD163	P40	scene1	immunecell_CD163_P40_scene1
A6NDG6	20240301_OA1_ThNo_SA_N756_mDIAscar_W40_F-40_Evo12_8Th16ms_Ref10_lmd7wellC15_P22_scene1_CD45_evotipwellG11_immunecells_target8	10.5076	immunecell	CD45	P22	scene1	immunecell_CD45_P22_scene1
A6NDG6	20240301_OA1_ThNo_SA_N756_mDIAscar_W40_F-40_Evo12_8Th16ms_Ref10_lmd7wellC17_P25_scene1_CD45_evotipwellH5_immunecells_target8		immunecell	CD45	P25	scene1	immunecell_CD45_P25_scene1
A6NDG6	20240301_OA1_ThNo_SA_N756_mDIAscar_W40_F-40_Evo12_8Th16ms_Ref10_lmd7wellC3_P09_scene1and3_CD4_evotipwellE1_immunecells_target8	10.2722	immunecell	CD4	P09	scene1	immunecell_CD4_P09_scene1
A6NDG6	20240301_OA1_ThNo_SA_N756_mDIAscar_W40_F-40_Evo12_8Th16ms_Ref10_lmd7wellC5_P37_scene2_CD4_evotipwellE7_immunecells_target8	10.2749	immunecell	CD4	P37	scene2	immunecell_CD4_P37_scene2
A6NDG6	20240301_OA1_ThNo_SA_N756_mDIAscar_W40_F-40_Evo12_8Th16ms_Ref10_lmd7wellC7_P38_scene1_CD4_evotipwellF1_immunecells_target8		immunecell	CD4	P38	scene1	immunecell_CD4_P38_scene1
A6NDG6	20240301_OA1_ThNo_SA_N756_mDIAscar_W40_F-40_Evo12_8Th16ms_Ref10_lmd7wellC9_P42_scene1_CD4_evotipwellF7_immunecells_target8	8.9961	immunecell	CD4	P42	scene1	immunecell_CD4_P42_scene1
A6NDG6	20240301_OA1_ThNo_SA_N756_mDIAscar_W40_F-40_Evo12_8Th16ms_Ref10_lmd7wellE11_P06_scene1and2_CD4_evotipwellG2_immunecells_target8		immunecell	CD4	P06	scene1	immunecell_CD4_P06_scene1
A6NDG6	20240301_OA1_ThNo_SA_N756_mDIAscar_W40_F-40_Evo12_8Th16ms_Ref10_lmd7wellE13_P31_scene1and2_CD4_evotipwellG8_immunecells_target8	8.9566	immunecell	CD4	P31	scene1	immunecell_CD4_P31_scene1
A6NDG6	20240301_OA1_ThNo_SA_N756_mDIAscar_W40_F-40_Evo12_8Th16ms_Ref10_lmd7wellE15_P50_scene1_CD45_evotipwellG12_immunecells_target8	9.9482	immunecell	CD45	P50	scene1	immunecell_CD45_P50_scene1
A6NDG6	20240301_OA1_ThNo_SA_N756_mDIAscar_W40_F-40_Evo12_8Th16ms_Ref10_lmd7wellE17_P25_scene2_CD45_evotipwellH6_immunecells_target8	10.1391	immunecell	CD45	P25	scene2	immunecell_CD45_P25_scene2
A6NDG6	20240301_OA1_ThNo_SA_N756_mDIAscar_W40_F-40_Evo12_8Th16ms_Ref10_lmd7wellE3_P09_scene1_CD8_evotipwellE2_immunecells_target8		immunecell	CD8	P09	scene1	immunecell_CD8_P09_scene1
A6NDG6	20240301_OA1_ThNo_SA_N756_mDIAscar_W40_F-40_Evo12_8Th16ms_Ref10_lmd7wellE5_P37_scene2_CD8_evotipwellE8_immunecells_target8	10.4136	immunecell	CD8	P37	scene2	immunecell_CD8_P37_scene2
A6NDG6	20240301_OA1_ThNo_SA_N756_mDIAscar_W40_F-40_Evo12_8Th16ms_Ref10_lmd7wellE7_P38_scene1_CD8_evotipwellF2_immunecells_target8	8.65449	immunecell	CD8	P38	scene1	immunecell_CD8_P38_scene1
A6NDG6	20240301_OA1_ThNo_SA_N756_mDIAscar_W40_F-40_Evo12_8Th16ms_Ref10_lmd7wellE9_P42_scene1and2_CD8_evotipwellF8_immunecells_target8		immunecell	CD8	P42	scene1	immunecell_CD8_P42_scene1
A6NDG6	20240301_OA1_ThNo_SA_N756_mDIAscar_W40_F-40_Evo12_8Th16ms_Ref10_lmd7wellG11_P06_scene1and2_CD8_evotipwellG3_immunecells_target8		immunecell	CD8	P06	scene1	immunecell_CD8_P06_scene1
A6NDG6	20240301_OA1_ThNo_SA_N756_mDIAscar_W40_F-40_Evo12_8Th16ms_Ref10_lmd7wellG13_P31_scene1and2_CD8_evotipwellG9_immunecells_target8		immunecell	CD8	P31	scene1	immunecell_CD8_P31_scene1
A6NDG6	20240301_OA1_ThNo_SA_N756_mDIAscar_W40_F-40_Evo12_8Th16ms_Ref10_lmd7wellG15_P24_scene1_CD45_evotipwellH1_immunecells_target8	9.97819	immunecell	CD45	P24	scene1	immunecell_CD45_P24_scene1
A6NDG6	20240301_OA1_ThNo_SA_N756_mDIAscar_W40_F-40_Evo12_8Th16ms_Ref10_lmd7wellG17_P51_scene1_CD45_evotipwellH7_immunecells_target8		immunecell	CD45	P51	scene1	immunecell_CD45_P51_scene1
A6NDG6	20240301_OA1_ThNo_SA_N756_mDIAscar_W40_F-40_Evo12_8Th16ms_Ref10_lmd7wellG3_P09_scene1_CD163_evotipwellE3_immunecells_target8	11.7929	immunecell	CD163	P09	scene1	immunecell_CD163_P09_scene1
A6NDG6	20240301_OA1_ThNo_SA_N756_mDIAscar_W40_F-40_Evo12_8Th16ms_Ref10_lmd7wellG5_P37_scene2_CD163_evotipwellE9_immunecells_target8		immunecell	CD163	P37	scene2	immunecell_CD163_P37_scene2
A6NDG6	20240301_OA1_ThNo_SA_N756_mDIAscar_W40_F-40_Evo12_8Th16ms_Ref10_lmd7wellG7_P38_scene1_CD163_evotipwellF3_immunecells_target8	9.54892	immunecell	CD163	P38	scene1	immunecell_CD163_P38_scene1
A6NDG6	20240301_OA1_ThNo_SA_N756_mDIAscar_W40_F-40_Evo12_8Th16ms_Ref10_lmd7wellG9_P42_scene1_CD163_evotipwellF9_immunecells_target8		immunecell	CD163	P42	scene1	immunecell_CD163_P42_scene1
A6NDG6	20240301_OA1_ThNo_SA_N756_mDIAscar_W40_F-40_Evo12_8Th16ms_Ref10_lmd7wellI11_P06_scene1_CD163_evotipwellG4_immunecells_target8		immunecell	CD163	P06	scene1	immunecell_CD163_P06_scene1
A6NDG6	20240301_OA1_ThNo_SA_N756_mDIAscar_W40_F-40_Evo12_8Th16ms_Ref10_lmd7wellI13_P31_scene1and2_CD163_evotipwellG10_immunecells_target8	9.74686	immunecell	CD163	P31	scene1	immunecell_CD163_P31_scene1
A6NDG6	20240301_OA1_ThNo_SA_N756_mDIAscar_W40_F-40_Evo12_8Th16ms_Ref10_lmd7wellI15_P24_scene2_CD45_evotipwellH2_immunecells_target8		immunecell	CD45	P24	scene2	immunecell_CD45_P24_scene2
A6NDG6	20240301_OA1_ThNo_SA_N756_mDIAscar_W40_F-40_Evo12_8Th16ms_Ref10_lmd7wellI17_P52_scene1_CD45_evotipwellH8_immunecells_target8	10.8377	immunecell	CD45	P52	scene1	immunecell_CD45_P52_scene1
A6NDG6	20240301_OA1_ThNo_SA_N756_mDIAscar_W40_F-40_Evo12_8Th16ms_Ref10_lmd7wellI3_P34_scene1_CD4_evotipwellE4_immunecells_target8		immunecell	CD4	P34	scene1	immunecell_CD4_P34_scene1
A6NDG6	20240301_OA1_ThNo_SA_N756_mDIAscar_W40_F-40_Evo12_8Th16ms_Ref10_lmd7wellI5_P07_scene2_CD4_evotipwellE10_immunecells_target8	9.84897	immunecell	CD4	P07	scene2	immunecell_CD4_P07_scene2
A6NDG6	20240301_OA1_ThNo_SA_N756_mDIAscar_W40_F-40_Evo12_8Th16ms_Ref10_lmd7wellI7_P35_scene1and2_CD4_evotipwellF4_immunecells_target8	11.4731	immunecell	CD4	P35	scene1	immunecell_CD4_P35_scene1
A6NDG6	20240301_OA1_ThNo_SA_N756_mDIAscar_W40_F-40_Evo12_8Th16ms_Ref10_lmd7wellI9_P32_scene2_CD163_evotipwellF10_immunecells_target8	10.1542	immunecell	CD163	P32	scene2	immunecell_CD163_P32_scene2
A6NDG6	20240301_OA1_ThNo_SA_N756_mDIAscar_W40_F-40_Evo12_8Th16ms_Ref10_lmd7wellK15_P21_scene1_CD45_evotipwellH3_immunecells_target8		immunecell	CD45	P21	scene1	immunecell_CD45_P21_scene1
A6NDG6	20240301_OA1_ThNo_SA_N756_mDIAscar_W40_F-40_Evo12_8Th16ms_Ref10_lmd7wellK3_P34_scene1_CD8_evotipwellE5_immunecells_target8	10.9563	immunecell	CD8	P34	scene1	immunecell_CD8_P34_scene1
A6NDG6	20240301_OA1_ThNo_SA_N756_mDIAscar_W40_F-40_Evo12_8Th16ms_Ref10_lmd7wellK5_P07_scene2_CD8_evotipwellE11_immunecells_target8		immunecell	CD8	P07	scene2	immunecell_CD8_P07_scene2
A6NDG6	20240301_OA1_ThNo_SA_N756_mDIAscar_W40_F-40_Evo12_8Th16ms_Ref10_lmd7wellK7_P35_scene1and2_CD8_evotipwellF5_immunecells_target8	9.69911	immunecell	CD8	P35	scene1	immunecell_CD8_P35_scene1
A6NDG6	20240301_OA1_ThNo_SA_N756_mDIAscar_W40_F-40_Evo12_8Th16ms_Ref10_lmd7wellK9_P41_scene1_CD4_evotipwellF11_immunecells_target8		immunecell	CD4	P41	scene1	immunecell_CD4_P41_scene1
A6NDG6	20240301_OA1_ThNo_SA_N756_mDIAscar_W40_F-40_Evo12_8Th16ms_Ref10_lmd7wellM3_P34_scene1_CD163_evotipwellE6_immunecells_target8	10.0285	immunecell	CD163	P34	scene1	immunecell_CD163_P34_scene1
A6NDG6	20240301_OA1_ThNo_SA_N756_mDIAscar_W40_F-40_Evo12_8Th16ms_Ref10_lmd7wellM5_P07_scene2_CD163_evotipwellE12_immunecells_target8	9.67324	immunecell	CD163	P07	scene2	immunecell_CD163_P07_scene2
A6NDG6	20240301_OA1_ThNo_SA_N756_mDIAscar_W40_F-40_Evo12_8Th16ms_Ref10_lmd7wellM7_P35_scene1_CD163_evotipwellF6_immunecells_target8	8.48835	immunecell	CD163	P35	scene1	immunecell_CD163_P35_scene1
A6NDG6	20240301_OA1_ThNo_SA_N756_mDIAscar_W40_F-40_Evo12_8Th16ms_Ref10_lmd7wellM9_P41_scene1_CD8_evotipwellF12_immunecells_target8	8.9625	immunecell	CD8	P41	scene1	immunecell_CD8_P41_scene1
A6NHR9	20240301_OA1_ThNo_SA_N756_mDIAscar_W40_F-40_Evo12_8Th16ms_Ref10_lmd7wellC11_P41_scene1_CD163_evotipwellG1_immunecells_target8	11.7951	immunecell	CD163	P41	scene1	immunecell_CD163_P41_scene1
A6NHR9	20240301_OA1_ThNo_SA_N756_mDIAscar_W40_F-40_Evo12_8Th16ms_Ref10_lmd7wellC13_P40_scene1_CD163_evotipwellG7_immunecells_target8	10.8637	immunecell	CD163	P40	scene1	immunecell_CD163_P40_scene1
A6NHR9	20240301_OA1_ThNo_SA_N756_mDIAscar_W40_F-40_Evo12_8Th16ms_Ref10_lmd7wellC15_P22_scene1_CD45_evotipwellG11_immunecells_target8	11.653	immunecell	CD45	P22	scene1	immunecell_CD45_P22_scene1
A6NHR9	20240301_OA1_ThNo_SA_N756_mDIAscar_W40_F-40_Evo12_8Th16ms_Ref10_lmd7wellC17_P25_scene1_CD45_evotipwellH5_immunecells_target8	10.7142	immunecell	CD45	P25	scene1	immunecell_CD45_P25_scene1
A6NHR9	20240301_OA1_ThNo_SA_N756_mDIAscar_W40_F-40_Evo12_8Th16ms_Ref10_lmd7wellC3_P09_scene1and3_CD4_evotipwellE1_immunecells_target8	12.2814	immunecell	CD4	P09	scene1	immunecell_CD4_P09_scene1
A6NHR9	20240301_OA1_ThNo_SA_N756_mDIAscar_W40_F-40_Evo12_8Th16ms_Ref10_lmd7wellC5_P37_scene2_CD4_evotipwellE7_immunecells_target8	11.5797	immunecell	CD4	P37	scene2	immunecell_CD4_P37_scene2
A6NHR9	20240301_OA1_ThNo_SA_N756_mDIAscar_W40_F-40_Evo12_8Th16ms_Ref10_lmd7wellC7_P38_scene1_CD4_evotipwellF1_immunecells_target8		immunecell	CD4	P38	scene1	immunecell_CD4_P38_scene1
A6NHR9	20240301_OA1_ThNo_SA_N756_mDIAscar_W40_F-40_Evo12_8Th16ms_Ref10_lmd7wellC9_P42_scene1_CD4_evotipwellF7_immunecells_target8		immunecell	CD4	P42	scene1	immunecell_CD4_P42_scene1
A6NHR9	20240301_OA1_ThNo_SA_N756_mDIAscar_W40_F-40_Evo12_8Th16ms_Ref10_lmd7wellE11_P06_scene1and2_CD4_evotipwellG2_immunecells_target8	10.7728	immunecell	CD4	P06	scene1	immunecell_CD4_P06_scene1
A6NHR9	20240301_OA1_ThNo_SA_N756_mDIAscar_W40_F-40_Evo12_8Th16ms_Ref10_lmd7wellE13_P31_scene1and2_CD4_evotipwellG8_immunecells_target8	11.194	immunecell	CD4	P31	scene1	immunecell_CD4_P31_scene1
A6NHR9	20240301_OA1_ThNo_SA_N756_mDIAscar_W40_F-40_Evo12_8Th16ms_Ref10_lmd7wellE15_P50_scene1_CD45_evotipwellG12_immunecells_target8	12.1754	immunecell	CD45	P50	scene1	immunecell_CD45_P50_scene1
A6NHR9	20240301_OA1_ThNo_SA_N756_mDIAscar_W40_F-40_Evo12_8Th16ms_Ref10_lmd7wellE17_P25_scene2_CD45_evotipwellH6_immunecells_target8	10.6989	immunecell	CD45	P25	scene2	immunecell_CD45_P25_scene2
A6NHR9	20240301_OA1_ThNo_SA_N756_mDIAscar_W40_F-40_Evo12_8Th16ms_Ref10_lmd7wellE3_P09_scene1_CD8_evotipwellE2_immunecells_target8	11.7484	immunecell	CD8	P09	scene1	immunecell_CD8_P09_scene1
A6NHR9	20240301_OA1_ThNo_SA_N756_mDIAscar_W40_F-40_Evo12_8Th16ms_Ref10_lmd7wellE5_P37_scene2_CD8_evotipwellE8_immunecells_target8	11.2186	immunecell	CD8	P37	scene2	immunecell_CD8_P37_scene2
A6NHR9	20240301_OA1_ThNo_SA_N756_mDIAscar_W40_F-40_Evo12_8Th16ms_Ref10_lmd7wellE7_P38_scene1_CD8_evotipwellF2_immunecells_target8		immunecell	CD8	P38	scene1	immunecell_CD8_P38_scene1
A6NHR9	20240301_OA1_ThNo_SA_N756_mDIAscar_W40_F-40_Evo12_8Th16ms_Ref10_lmd7wellE9_P42_scene1and2_CD8_evotipwellF8_immunecells_target8	11.5405	immunecell	CD8	P42	scene1	immunecell_CD8_P42_scene1
A6NHR9	20240301_OA1_ThNo_SA_N756_mDIAscar_W40_F-40_Evo12_8Th16ms_Ref10_lmd7wellG11_P06_scene1and2_CD8_evotipwellG3_immunecells_target8	11.9638	immunecell	CD8	P06	scene1	immunecell_CD8_P06_scene1
A6NHR9	20240301_OA1_ThNo_SA_N756_mDIAscar_W40_F-40_Evo12_8Th16ms_Ref10_lmd7wellG13_P31_scene1and2_CD8_evotipwellG9_immunecells_target8	12.2741	immunecell	CD8	P31	scene1	immunecell_CD8_P31_scene1
A6NHR9	20240301_OA1_ThNo_SA_N756_mDIAscar_W40_F-40_Evo12_8Th16ms_Ref10_lmd7wellG15_P24_scene1_CD45_evotipwellH1_immunecells_target8	9.36574	immunecell	CD45	P24	scene1	immunecell_CD45_P24_scene1
A6NHR9	20240301_OA1_ThNo_SA_N756_mDIAscar_W40_F-40_Evo12_8Th16ms_Ref10_lmd7wellG17_P51_scene1_CD45_evotipwellH7_immunecells_target8	10.4956	immunecell	CD45	P51	scene1	immunecell_CD45_P51_scene1
A6NHR9	20240301_OA1_ThNo_SA_N756_mDIAscar_W40_F-40_Evo12_8Th16ms_Ref10_lmd7wellG3_P09_scene1_CD163_evotipwellE3_immunecells_target8	12.9938	immunecell	CD163	P09	scene1	immunecell_CD163_P09_scene1
A6NHR9	20240301_OA1_ThNo_SA_N756_mDIAscar_W40_F-40_Evo12_8Th16ms_Ref10_lmd7wellG5_P37_scene2_CD163_evotipwellE9_immunecells_target8	12.5726	immunecell	CD163	P37	scene2	immunecell_CD163_P37_scene2
A6NHR9	20240301_OA1_ThNo_SA_N756_mDIAscar_W40_F-40_Evo12_8Th16ms_Ref10_lmd7wellG7_P38_scene1_CD163_evotipwellF3_immunecells_target8		immunecell	CD163	P38	scene1	immunecell_CD163_P38_scene1
A6NHR9	20240301_OA1_ThNo_SA_N756_mDIAscar_W40_F-40_Evo12_8Th16ms_Ref10_lmd7wellG9_P42_scene1_CD163_evotipwellF9_immunecells_target8	11.3468	immunecell	CD163	P42	scene1	immunecell_CD163_P42_scene1
A6NHR9	20240301_OA1_ThNo_SA_N756_mDIAscar_W40_F-40_Evo12_8Th16ms_Ref10_lmd7wellI11_P06_scene1_CD163_evotipwellG4_immunecells_target8		immunecell	CD163	P06	scene1	immunecell_CD163_P06_scene1
A6NHR9	20240301_OA1_ThNo_SA_N756_mDIAscar_W40_F-40_Evo12_8Th16ms_Ref10_lmd7wellI13_P31_scene1and2_CD163_evotipwellG10_immunecells_target8	12.0599	immunecell	CD163	P31	scene1	immunecell_CD163_P31_scene1
A6NHR9	20240301_OA1_ThNo_SA_N756_mDIAscar_W40_F-40_Evo12_8Th16ms_Ref10_lmd7wellI15_P24_scene2_CD45_evotipwellH2_immunecells_target8	9.96668	immunecell	CD45	P24	scene2	immunecell_CD45_P24_scene2
A6NHR9	20240301_OA1_ThNo_SA_N756_mDIAscar_W40_F-40_Evo12_8Th16ms_Ref10_lmd7wellI17_P52_scene1_CD45_evotipwellH8_immunecells_target8	11.706	immunecell	CD45	P52	scene1	immunecell_CD45_P52_scene1
A6NHR9	20240301_OA1_ThNo_SA_N756_mDIAscar_W40_F-40_Evo12_8Th16ms_Ref10_lmd7wellI3_P34_scene1_CD4_evotipwellE4_immunecells_target8	10.9918	immunecell	CD4	P34	scene1	immunecell_CD4_P34_scene1
A6NHR9	20240301_OA1_ThNo_SA_N756_mDIAscar_W40_F-40_Evo12_8Th16ms_Ref10_lmd7wellI5_P07_scene2_CD4_evotipwellE10_immunecells_target8	12.591	immunecell	CD4	P07	scene2	immunecell_CD4_P07_scene2
A6NHR9	20240301_OA1_ThNo_SA_N756_mDIAscar_W40_F-40_Evo12_8Th16ms_Ref10_lmd7wellI7_P35_scene1and2_CD4_evotipwellF4_immunecells_target8		immunecell	CD4	P35	scene1	immunecell_CD4_P35_scene1
A6NHR9	20240301_OA1_ThNo_SA_N756_mDIAscar_W40_F-40_Evo12_8Th16ms_Ref10_lmd7wellI9_P32_scene2_CD163_evotipwellF10_immunecells_target8	13.5671	immunecell	CD163	P32	scene2	immunecell_CD163_P32_scene2
A6NHR9	20240301_OA1_ThNo_SA_N756_mDIAscar_W40_F-40_Evo12_8Th16ms_Ref10_lmd7wellK15_P21_scene1_CD45_evotipwellH3_immunecells_target8		immunecell	CD45	P21	scene1	immunecell_CD45_P21_scene1
A6NHR9	20240301_OA1_ThNo_SA_N756_mDIAscar_W40_F-40_Evo12_8Th16ms_Ref10_lmd7wellK3_P34_scene1_CD8_evotipwellE5_immunecells_target8	11.6746	immunecell	CD8	P34	scene1	immunecell_CD8_P34_scene1
A6NHR9	20240301_OA1_ThNo_SA_N756_mDIAscar_W40_F-40_Evo12_8Th16ms_Ref10_lmd7wellK5_P07_scene2_CD8_evotipwellE11_immunecells_target8	11.1173	immunecell	CD8	P07	scene2	immunecell_CD8_P07_scene2
A6NHR9	20240301_OA1_ThNo_SA_N756_mDIAscar_W40_F-40_Evo12_8Th16ms_Ref10_lmd7wellK7_P35_scene1and2_CD8_evotipwellF5_immunecells_target8	11.7719	immunecell	CD8	P35	scene1	immunecell_CD8_P35_scene1
A6NHR9	20240301_OA1_ThNo_SA_N756_mDIAscar_W40_F-40_Evo12_8Th16ms_Ref10_lmd7wellK9_P41_scene1_CD4_evotipwellF11_immunecells_target8	12.1438	immunecell	CD4	P41	scene1	immunecell_CD4_P41_scene1
A6NHR9	20240301_OA1_ThNo_SA_N756_mDIAscar_W40_F-40_Evo12_8Th16ms_Ref10_lmd7wellM3_P34_scene1_CD163_evotipwellE6_immunecells_target8	11.1662	immunecell	CD163	P34	scene1	immunecell_CD163_P34_scene1
A6NHR9	20240301_OA1_ThNo_SA_N756_mDIAscar_W40_F-40_Evo12_8Th16ms_Ref10_lmd7wellM5_P07_scene2_CD163_evotipwellE12_immunecells_target8	11.6107	immunecell	CD163	P07	scene2	immunecell_CD163_P07_scene2
A6NHR9	20240301_OA1_ThNo_SA_N756_mDIAscar_W40_F-40_Evo12_8Th16ms_Ref10_lmd7wellM7_P35_scene1_CD163_evotipwellF6_immunecells_target8	12.9285	immunecell	CD163	P35	scene1	immunecell_CD163_P35_scene1
A6NHR9	20240301_OA1_ThNo_SA_N756_mDIAscar_W40_F-40_Evo12_8Th16ms_Ref10_lmd7wellM9_P41_scene1_CD8_evotipwellF12_immunecells_target8	12.2695	immunecell	CD8	P41	scene1	immunecell_CD8_P41_scene1
A6NI72	20240301_OA1_ThNo_SA_N756_mDIAscar_W40_F-40_Evo12_8Th16ms_Ref10_lmd7wellC11_P41_scene1_CD163_evotipwellG1_immunecells_target8	11.8956	immunecell	CD163	P41	scene1	immunecell_CD163_P41_scene1
A6NI72	20240301_OA1_ThNo_SA_N756_mDIAscar_W40_F-40_Evo12_8Th16ms_Ref10_lmd7wellC13_P40_scene1_CD163_evotipwellG7_immunecells_target8	11.2652	immunecell	CD163	P40	scene1	immunecell_CD163_P40_scene1
A6NI72	20240301_OA1_ThNo_SA_N756_mDIAscar_W40_F-40_Evo12_8Th16ms_Ref10_lmd7wellC15_P22_scene1_CD45_evotipwellG11_immunecells_target8	11.3513	immunecell	CD45	P22	scene1	immunecell_CD45_P22_scene1
A6NI72	20240301_OA1_ThNo_SA_N756_mDIAscar_W40_F-40_Evo12_8Th16ms_Ref10_lmd7wellC17_P25_scene1_CD45_evotipwellH5_immunecells_target8	13.9502	immunecell	CD45	P25	scene1	immunecell_CD45_P25_scene1
A6NI72	20240301_OA1_ThNo_SA_N756_mDIAscar_W40_F-40_Evo12_8Th16ms_Ref10_lmd7wellC3_P09_scene1and3_CD4_evotipwellE1_immunecells_target8		immunecell	CD4	P09	scene1	immunecell_CD4_P09_scene1
A6NI72	20240301_OA1_ThNo_SA_N756_mDIAscar_W40_F-40_Evo12_8Th16ms_Ref10_lmd7wellC5_P37_scene2_CD4_evotipwellE7_immunecells_target8	12.5013	immunecell	CD4	P37	scene2	immunecell_CD4_P37_scene2
A6NI72	20240301_OA1_ThNo_SA_N756_mDIAscar_W40_F-40_Evo12_8Th16ms_Ref10_lmd7wellC7_P38_scene1_CD4_evotipwellF1_immunecells_target8		immunecell	CD4	P38	scene1	immunecell_CD4_P38_scene1
A6NI72	20240301_OA1_ThNo_SA_N756_mDIAscar_W40_F-40_Evo12_8Th16ms_Ref10_lmd7wellC9_P42_scene1_CD4_evotipwellF7_immunecells_target8		immunecell	CD4	P42	scene1	immunecell_CD4_P42_scene1
A6NI72	20240301_OA1_ThNo_SA_N756_mDIAscar_W40_F-40_Evo12_8Th16ms_Ref10_lmd7wellE11_P06_scene1and2_CD4_evotipwellG2_immunecells_target8	12.0483	immunecell	CD4	P06	scene1	immunecell_CD4_P06_scene1
A6NI72	20240301_OA1_ThNo_SA_N756_mDIAscar_W40_F-40_Evo12_8Th16ms_Ref10_lmd7wellE13_P31_scene1and2_CD4_evotipwellG8_immunecells_target8		immunecell	CD4	P31	scene1	immunecell_CD4_P31_scene1
A6NI72	20240301_OA1_ThNo_SA_N756_mDIAscar_W40_F-40_Evo12_8Th16ms_Ref10_lmd7wellE15_P50_scene1_CD45_evotipwellG12_immunecells_target8	10.9302	immunecell	CD45	P50	scene1	immunecell_CD45_P50_scene1
A6NI72	20240301_OA1_ThNo_SA_N756_mDIAscar_W40_F-40_Evo12_8Th16ms_Ref10_lmd7wellE17_P25_scene2_CD45_evotipwellH6_immunecells_target8	9.46869	immunecell	CD45	P25	scene2	immunecell_CD45_P25_scene2
A6NI72	20240301_OA1_ThNo_SA_N756_mDIAscar_W40_F-40_Evo12_8Th16ms_Ref10_lmd7wellE3_P09_scene1_CD8_evotipwellE2_immunecells_target8	11.9813	immunecell	CD8	P09	scene1	immunecell_CD8_P09_scene1
A6NI72	20240301_OA1_ThNo_SA_N756_mDIAscar_W40_F-40_Evo12_8Th16ms_Ref10_lmd7wellE5_P37_scene2_CD8_evotipwellE8_immunecells_target8	9.21079	immunecell	CD8	P37	scene2	immunecell_CD8_P37_scene2
A6NI72	20240301_OA1_ThNo_SA_N756_mDIAscar_W40_F-40_Evo12_8Th16ms_Ref10_lmd7wellE7_P38_scene1_CD8_evotipwellF2_immunecells_target8		immunecell	CD8	P38	scene1	immunecell_CD8_P38_scene1
A6NI72	20240301_OA1_ThNo_SA_N756_mDIAscar_W40_F-40_Evo12_8Th16ms_Ref10_lmd7wellE9_P42_scene1and2_CD8_evotipwellF8_immunecells_target8		immunecell	CD8	P42	scene1	immunecell_CD8_P42_scene1
A6NI72	20240301_OA1_ThNo_SA_N756_mDIAscar_W40_F-40_Evo12_8Th16ms_Ref10_lmd7wellG11_P06_scene1and2_CD8_evotipwellG3_immunecells_target8	10.2781	immunecell	CD8	P06	scene1	immunecell_CD8_P06_scene1
A6NI72	20240301_OA1_ThNo_SA_N756_mDIAscar_W40_F-40_Evo12_8Th16ms_Ref10_lmd7wellG13_P31_scene1and2_CD8_evotipwellG9_immunecells_target8		immunecell	CD8	P31	scene1	immunecell_CD8_P31_scene1
A6NI72	20240301_OA1_ThNo_SA_N756_mDIAscar_W40_F-40_Evo12_8Th16ms_Ref10_lmd7wellG15_P24_scene1_CD45_evotipwellH1_immunecells_target8	7.98301	immunecell	CD45	P24	scene1	immunecell_CD45_P24_scene1
A6NI72	20240301_OA1_ThNo_SA_N756_mDIAscar_W40_F-40_Evo12_8Th16ms_Ref10_lmd7wellG17_P51_scene1_CD45_evotipwellH7_immunecells_target8		immunecell	CD45	P51	scene1	immunecell_CD45_P51_scene1
A6NI72	20240301_OA1_ThNo_SA_N756_mDIAscar_W40_F-40_Evo12_8Th16ms_Ref10_lmd7wellG3_P09_scene1_CD163_evotipwellE3_immunecells_target8	12.062	immunecell	CD163	P09	scene1	immunecell_CD163_P09_scene1
A6NI72	20240301_OA1_ThNo_SA_N756_mDIAscar_W40_F-40_Evo12_8Th16ms_Ref10_lmd7wellG5_P37_scene2_CD163_evotipwellE9_immunecells_target8	12.1409	immunecell	CD163	P37	scene2	immunecell_CD163_P37_scene2
A6NI72	20240301_OA1_ThNo_SA_N756_mDIAscar_W40_F-40_Evo12_8Th16ms_Ref10_lmd7wellG7_P38_scene1_CD163_evotipwellF3_immunecells_target8	12.1026	immunecell	CD163	P38	scene1	immunecell_CD163_P38_scene1
A6NI72	20240301_OA1_ThNo_SA_N756_mDIAscar_W40_F-40_Evo12_8Th16ms_Ref10_lmd7wellG9_P42_scene1_CD163_evotipwellF9_immunecells_target8	11.7998	immunecell	CD163	P42	scene1	immunecell_CD163_P42_scene1
A6NI72	20240301_OA1_ThNo_SA_N756_mDIAscar_W40_F-40_Evo12_8Th16ms_Ref10_lmd7wellI11_P06_scene1_CD163_evotipwellG4_immunecells_target8	12.6724	immunecell	CD163	P06	scene1	immunecell_CD163_P06_scene1
A6NI72	20240301_OA1_ThNo_SA_N756_mDIAscar_W40_F-40_Evo12_8Th16ms_Ref10_lmd7wellI13_P31_scene1and2_CD163_evotipwellG10_immunecells_target8	12.4016	immunecell	CD163	P31	scene1	immunecell_CD163_P31_scene1
A6NI72	20240301_OA1_ThNo_SA_N756_mDIAscar_W40_F-40_Evo12_8Th16ms_Ref10_lmd7wellI15_P24_scene2_CD45_evotipwellH2_immunecells_target8		immunecell	CD45	P24	scene2	immunecell_CD45_P24_scene2
A6NI72	20240301_OA1_ThNo_SA_N756_mDIAscar_W40_F-40_Evo12_8Th16ms_Ref10_lmd7wellI17_P52_scene1_CD45_evotipwellH8_immunecells_target8		immunecell	CD45	P52	scene1	immunecell_CD45_P52_scene1
A6NI72	20240301_OA1_ThNo_SA_N756_mDIAscar_W40_F-40_Evo12_8Th16ms_Ref10_lmd7wellI3_P34_scene1_CD4_evotipwellE4_immunecells_target8	13.6259	immunecell	CD4	P34	scene1	immunecell_CD4_P34_scene1
A6NI72	20240301_OA1_ThNo_SA_N756_mDIAscar_W40_F-40_Evo12_8Th16ms_Ref10_lmd7wellI5_P07_scene2_CD4_evotipwellE10_immunecells_target8	13.2737	immunecell	CD4	P07	scene2	immunecell_CD4_P07_scene2
A6NI72	20240301_OA1_ThNo_SA_N756_mDIAscar_W40_F-40_Evo12_8Th16ms_Ref10_lmd7wellI7_P35_scene1and2_CD4_evotipwellF4_immunecells_target8		immunecell	CD4	P35	scene1	immunecell_CD4_P35_scene1
A6NI72	20240301_OA1_ThNo_SA_N756_mDIAscar_W40_F-40_Evo12_8Th16ms_Ref10_lmd7wellI9_P32_scene2_CD163_evotipwellF10_immunecells_target8	12.5431	immunecell	CD163	P32	scene2	immunecell_CD163_P32_scene2
A6NI72	20240301_OA1_ThNo_SA_N756_mDIAscar_W40_F-40_Evo12_8Th16ms_Ref10_lmd7wellK15_P21_scene1_CD45_evotipwellH3_immunecells_target8		immunecell	CD45	P21	scene1	immunecell_CD45_P21_scene1
A6NI72	20240301_OA1_ThNo_SA_N756_mDIAscar_W40_F-40_Evo12_8Th16ms_Ref10_lmd7wellK3_P34_scene1_CD8_evotipwellE5_immunecells_target8	10.4365	immunecell	CD8	P34	scene1	immunecell_CD8_P34_scene1
A6NI72	20240301_OA1_ThNo_SA_N756_mDIAscar_W40_F-40_Evo12_8Th16ms_Ref10_lmd7wellK5_P07_scene2_CD8_evotipwellE11_immunecells_target8		immunecell	CD8	P07	scene2	immunecell_CD8_P07_scene2
A6NI72	20240301_OA1_ThNo_SA_N756_mDIAscar_W40_F-40_Evo12_8Th16ms_Ref10_lmd7wellK7_P35_scene1and2_CD8_evotipwellF5_immunecells_target8	11.0592	immunecell	CD8	P35	scene1	immunecell_CD8_P35_scene1
A6NI72	20240301_OA1_ThNo_SA_N756_mDIAscar_W40_F-40_Evo12_8Th16ms_Ref10_lmd7wellK9_P41_scene1_CD4_evotipwellF11_immunecells_target8	11.6214	immunecell	CD4	P41	scene1	immunecell_CD4_P41_scene1
A6NI72	20240301_OA1_ThNo_SA_N756_mDIAscar_W40_F-40_Evo12_8Th16ms_Ref10_lmd7wellM3_P34_scene1_CD163_evotipwellE6_immunecells_target8	11.8703	immunecell	CD163	P34	scene1	immunecell_CD163_P34_scene1
A6NI72	20240301_OA1_ThNo_SA_N756_mDIAscar_W40_F-40_Evo12_8Th16ms_Ref10_lmd7wellM5_P07_scene2_CD163_evotipwellE12_immunecells_target8	12.6248	immunecell	CD163	P07	scene2	immunecell_CD163_P07_scene2
A6NI72	20240301_OA1_ThNo_SA_N756_mDIAscar_W40_F-40_Evo12_8Th16ms_Ref10_lmd7wellM7_P35_scene1_CD163_evotipwellF6_immunecells_target8	12.3773	immunecell	CD163	P35	scene1	immunecell_CD163_P35_scene1
A6NI72	20240301_OA1_ThNo_SA_N756_mDIAscar_W40_F-40_Evo12_8Th16ms_Ref10_lmd7wellM9_P41_scene1_CD8_evotipwellF12_immunecells_target8	11.9328	immunecell	CD8	P41	scene1	immunecell_CD8_P41_scene1
A8K2U0	20240301_OA1_ThNo_SA_N756_mDIAscar_W40_F-40_Evo12_8Th16ms_Ref10_lmd7wellC11_P41_scene1_CD163_evotipwellG1_immunecells_target8	10.1185	immunecell	CD163	P41	scene1	immunecell_CD163_P41_scene1
A8K2U0	20240301_OA1_ThNo_SA_N756_mDIAscar_W40_F-40_Evo12_8Th16ms_Ref10_lmd7wellC13_P40_scene1_CD163_evotipwellG7_immunecells_target8		immunecell	CD163	P40	scene1	immunecell_CD163_P40_scene1
A8K2U0	20240301_OA1_ThNo_SA_N756_mDIAscar_W40_F-40_Evo12_8Th16ms_Ref10_lmd7wellC15_P22_scene1_CD45_evotipwellG11_immunecells_target8	12.0019	immunecell	CD45	P22	scene1	immunecell_CD45_P22_scene1
A8K2U0	20240301_OA1_ThNo_SA_N756_mDIAscar_W40_F-40_Evo12_8Th16ms_Ref10_lmd7wellC17_P25_scene1_CD45_evotipwellH5_immunecells_target8	9.65347	immunecell	CD45	P25	scene1	immunecell_CD45_P25_scene1
A8K2U0	20240301_OA1_ThNo_SA_N756_mDIAscar_W40_F-40_Evo12_8Th16ms_Ref10_lmd7wellC3_P09_scene1and3_CD4_evotipwellE1_immunecells_target8	10.6316	immunecell	CD4	P09	scene1	immunecell_CD4_P09_scene1
A8K2U0	20240301_OA1_ThNo_SA_N756_mDIAscar_W40_F-40_Evo12_8Th16ms_Ref10_lmd7wellC5_P37_scene2_CD4_evotipwellE7_immunecells_target8		immunecell	CD4	P37	scene2	immunecell_CD4_P37_scene2
A8K2U0	20240301_OA1_ThNo_SA_N756_mDIAscar_W40_F-40_Evo12_8Th16ms_Ref10_lmd7wellC7_P38_scene1_CD4_evotipwellF1_immunecells_target8		immunecell	CD4	P38	scene1	immunecell_CD4_P38_scene1
A8K2U0	20240301_OA1_ThNo_SA_N756_mDIAscar_W40_F-40_Evo12_8Th16ms_Ref10_lmd7wellC9_P42_scene1_CD4_evotipwellF7_immunecells_target8		immunecell	CD4	P42	scene1	immunecell_CD4_P42_scene1
A8K2U0	20240301_OA1_ThNo_SA_N756_mDIAscar_W40_F-40_Evo12_8Th16ms_Ref10_lmd7wellE11_P06_scene1and2_CD4_evotipwellG2_immunecells_target8	10.5574	immunecell	CD4	P06	scene1	immunecell_CD4_P06_scene1
A8K2U0	20240301_OA1_ThNo_SA_N756_mDIAscar_W40_F-40_Evo12_8Th16ms_Ref10_lmd7wellE13_P31_scene1and2_CD4_evotipwellG8_immunecells_target8	11.582	immunecell	CD4	P31	scene1	immunecell_CD4_P31_scene1
A8K2U0	20240301_OA1_ThNo_SA_N756_mDIAscar_W40_F-40_Evo12_8Th16ms_Ref10_lmd7wellE15_P50_scene1_CD45_evotipwellG12_immunecells_target8	9.54145	immunecell	CD45	P50	scene1	immunecell_CD45_P50_scene1
A8K2U0	20240301_OA1_ThNo_SA_N756_mDIAscar_W40_F-40_Evo12_8Th16ms_Ref10_lmd7wellE17_P25_scene2_CD45_evotipwellH6_immunecells_target8	12.3457	immunecell	CD45	P25	scene2	immunecell_CD45_P25_scene2
A8K2U0	20240301_OA1_ThNo_SA_N756_mDIAscar_W40_F-40_Evo12_8Th16ms_Ref10_lmd7wellE3_P09_scene1_CD8_evotipwellE2_immunecells_target8	11.0268	immunecell	CD8	P09	scene1	immunecell_CD8_P09_scene1
A8K2U0	20240301_OA1_ThNo_SA_N756_mDIAscar_W40_F-40_Evo12_8Th16ms_Ref10_lmd7wellE5_P37_scene2_CD8_evotipwellE8_immunecells_target8		immunecell	CD8	P37	scene2	immunecell_CD8_P37_scene2
A8K2U0	20240301_OA1_ThNo_SA_N756_mDIAscar_W40_F-40_Evo12_8Th16ms_Ref10_lmd7wellE7_P38_scene1_CD8_evotipwellF2_immunecells_target8	10.6374	immunecell	CD8	P38	scene1	immunecell_CD8_P38_scene1
A8K2U0	20240301_OA1_ThNo_SA_N756_mDIAscar_W40_F-40_Evo12_8Th16ms_Ref10_lmd7wellE9_P42_scene1and2_CD8_evotipwellF8_immunecells_target8	8.83644	immunecell	CD8	P42	scene1	immunecell_CD8_P42_scene1
A8K2U0	20240301_OA1_ThNo_SA_N756_mDIAscar_W40_F-40_Evo12_8Th16ms_Ref10_lmd7wellG11_P06_scene1and2_CD8_evotipwellG3_immunecells_target8		immunecell	CD8	P06	scene1	immunecell_CD8_P06_scene1
A8K2U0	20240301_OA1_ThNo_SA_N756_mDIAscar_W40_F-40_Evo12_8Th16ms_Ref10_lmd7wellG13_P31_scene1and2_CD8_evotipwellG9_immunecells_target8	13.9176	immunecell	CD8	P31	scene1	immunecell_CD8_P31_scene1
A8K2U0	20240301_OA1_ThNo_SA_N756_mDIAscar_W40_F-40_Evo12_8Th16ms_Ref10_lmd7wellG15_P24_scene1_CD45_evotipwellH1_immunecells_target8	10.0674	immunecell	CD45	P24	scene1	immunecell_CD45_P24_scene1
A8K2U0	20240301_OA1_ThNo_SA_N756_mDIAscar_W40_F-40_Evo12_8Th16ms_Ref10_lmd7wellG17_P51_scene1_CD45_evotipwellH7_immunecells_target8	10.8404	immunecell	CD45	P51	scene1	immunecell_CD45_P51_scene1
A8K2U0	20240301_OA1_ThNo_SA_N756_mDIAscar_W40_F-40_Evo12_8Th16ms_Ref10_lmd7wellG3_P09_scene1_CD163_evotipwellE3_immunecells_target8	10.5973	immunecell	CD163	P09	scene1	immunecell_CD163_P09_scene1
A8K2U0	20240301_OA1_ThNo_SA_N756_mDIAscar_W40_F-40_Evo12_8Th16ms_Ref10_lmd7wellG5_P37_scene2_CD163_evotipwellE9_immunecells_target8		immunecell	CD163	P37	scene2	immunecell_CD163_P37_scene2
A8K2U0	20240301_OA1_ThNo_SA_N756_mDIAscar_W40_F-40_Evo12_8Th16ms_Ref10_lmd7wellG7_P38_scene1_CD163_evotipwellF3_immunecells_target8	10.5208	immunecell	CD163	P38	scene1	immunecell_CD163_P38_scene1
A8K2U0	20240301_OA1_ThNo_SA_N756_mDIAscar_W40_F-40_Evo12_8Th16ms_Ref10_lmd7wellG9_P42_scene1_CD163_evotipwellF9_immunecells_target8		immunecell	CD163	P42	scene1	immunecell_CD163_P42_scene1
A8K2U0	20240301_OA1_ThNo_SA_N756_mDIAscar_W40_F-40_Evo12_8Th16ms_Ref10_lmd7wellI11_P06_scene1_CD163_evotipwellG4_immunecells_target8	9.34985	immunecell	CD163	P06	scene1	immunecell_CD163_P06_scene1
A8K2U0	20240301_OA1_ThNo_SA_N756_mDIAscar_W40_F-40_Evo12_8Th16ms_Ref10_lmd7wellI13_P31_scene1and2_CD163_evotipwellG10_immunecells_target8	9.13507	immunecell	CD163	P31	scene1	immunecell_CD163_P31_scene1
A8K2U0	20240301_OA1_ThNo_SA_N756_mDIAscar_W40_F-40_Evo12_8Th16ms_Ref10_lmd7wellI15_P24_scene2_CD45_evotipwellH2_immunecells_target8		immunecell	CD45	P24	scene2	immunecell_CD45_P24_scene2
A8K2U0	20240301_OA1_ThNo_SA_N756_mDIAscar_W40_F-40_Evo12_8Th16ms_Ref10_lmd7wellI17_P52_scene1_CD45_evotipwellH8_immunecells_target8		immunecell	CD45	P52	scene1	immunecell_CD45_P52_scene1
A8K2U0	20240301_OA1_ThNo_SA_N756_mDIAscar_W40_F-40_Evo12_8Th16ms_Ref10_lmd7wellI3_P34_scene1_CD4_evotipwellE4_immunecells_target8		immunecell	CD4	P34	scene1	immunecell_CD4_P34_scene1
A8K2U0	20240301_OA1_ThNo_SA_N756_mDIAscar_W40_F-40_Evo12_8Th16ms_Ref10_lmd7wellI5_P07_scene2_CD4_evotipwellE10_immunecells_target8	9.37221	immunecell	CD4	P07	scene2	immunecell_CD4_P07_scene2
A8K2U0	20240301_OA1_ThNo_SA_N756_mDIAscar_W40_F-40_Evo12_8Th16ms_Ref10_lmd7wellI7_P35_scene1and2_CD4_evotipwellF4_immunecells_target8		immunecell	CD4	P35	scene1	immunecell_CD4_P35_scene1
A8K2U0	20240301_OA1_ThNo_SA_N756_mDIAscar_W40_F-40_Evo12_8Th16ms_Ref10_lmd7wellI9_P32_scene2_CD163_evotipwellF10_immunecells_target8		immunecell	CD163	P32	scene2	immunecell_CD163_P32_scene2
A8K2U0	20240301_OA1_ThNo_SA_N756_mDIAscar_W40_F-40_Evo12_8Th16ms_Ref10_lmd7wellK15_P21_scene1_CD45_evotipwellH3_immunecells_target8	12.3551	immunecell	CD45	P21	scene1	immunecell_CD45_P21_scene1
A8K2U0	20240301_OA1_ThNo_SA_N756_mDIAscar_W40_F-40_Evo12_8Th16ms_Ref10_lmd7wellK3_P34_scene1_CD8_evotipwellE5_immunecells_target8	9.91464	immunecell	CD8	P34	scene1	immunecell_CD8_P34_scene1
A8K2U0	20240301_OA1_ThNo_SA_N756_mDIAscar_W40_F-40_Evo12_8Th16ms_Ref10_lmd7wellK5_P07_scene2_CD8_evotipwellE11_immunecells_target8	11.6299	immunecell	CD8	P07	scene2	immunecell_CD8_P07_scene2
A8K2U0	20240301_OA1_ThNo_SA_N756_mDIAscar_W40_F-40_Evo12_8Th16ms_Ref10_lmd7wellK7_P35_scene1and2_CD8_evotipwellF5_immunecells_target8		immunecell	CD8	P35	scene1	immunecell_CD8_P35_scene1
A8K2U0	20240301_OA1_ThNo_SA_N756_mDIAscar_W40_F-40_Evo12_8Th16ms_Ref10_lmd7wellK9_P41_scene1_CD4_evotipwellF11_immunecells_target8		immunecell	CD4	P41	scene1	immunecell_CD4_P41_scene1
A8K2U0	20240301_OA1_ThNo_SA_N756_mDIAscar_W40_F-40_Evo12_8Th16ms_Ref10_lmd7wellM3_P34_scene1_CD163_evotipwellE6_immunecells_target8	10.1335	immunecell	CD163	P34	scene1	immunecell_CD163_P34_scene1
A8K2U0	20240301_OA1_ThNo_SA_N756_mDIAscar_W40_F-40_Evo12_8Th16ms_Ref10_lmd7wellM5_P07_scene2_CD163_evotipwellE12_immunecells_target8	10.3781	immunecell	CD163	P07	scene2	immunecell_CD163_P07_scene2
A8K2U0	20240301_OA1_ThNo_SA_N756_mDIAscar_W40_F-40_Evo12_8Th16ms_Ref10_lmd7wellM7_P35_scene1_CD163_evotipwellF6_immunecells_target8		immunecell	CD163	P35	scene1	immunecell_CD163_P35_scene1
A8K2U0	20240301_OA1_ThNo_SA_N756_mDIAscar_W40_F-40_Evo12_8Th16ms_Ref10_lmd7wellM9_P41_scene1_CD8_evotipwellF12_immunecells_target8		immunecell	CD8	P41	scene1	immunecell_CD8_P41_scene1
A8MWD9	20240301_OA1_ThNo_SA_N756_mDIAscar_W40_F-40_Evo12_8Th16ms_Ref10_lmd7wellC11_P41_scene1_CD163_evotipwellG1_immunecells_target8	11.982	immunecell	CD163	P41	scene1	immunecell_CD163_P41_scene1
A8MWD9	20240301_OA1_ThNo_SA_N756_mDIAscar_W40_F-40_Evo12_8Th16ms_Ref10_lmd7wellC13_P40_scene1_CD163_evotipwellG7_immunecells_target8	11.47	immunecell	CD163	P40	scene1	immunecell_CD163_P40_scene1
A8MWD9	20240301_OA1_ThNo_SA_N756_mDIAscar_W40_F-40_Evo12_8Th16ms_Ref10_lmd7wellC15_P22_scene1_CD45_evotipwellG11_immunecells_target8	12.6581	immunecell	CD45	P22	scene1	immunecell_CD45_P22_scene1
A8MWD9	20240301_OA1_ThNo_SA_N756_mDIAscar_W40_F-40_Evo12_8Th16ms_Ref10_lmd7wellC17_P25_scene1_CD45_evotipwellH5_immunecells_target8	12.0201	immunecell	CD45	P25	scene1	immunecell_CD45_P25_scene1
A8MWD9	20240301_OA1_ThNo_SA_N756_mDIAscar_W40_F-40_Evo12_8Th16ms_Ref10_lmd7wellC3_P09_scene1and3_CD4_evotipwellE1_immunecells_target8	11.1812	immunecell	CD4	P09	scene1	immunecell_CD4_P09_scene1
A8MWD9	20240301_OA1_ThNo_SA_N756_mDIAscar_W40_F-40_Evo12_8Th16ms_Ref10_lmd7wellC5_P37_scene2_CD4_evotipwellE7_immunecells_target8	13.0669	immunecell	CD4	P37	scene2	immunecell_CD4_P37_scene2
A8MWD9	20240301_OA1_ThNo_SA_N756_mDIAscar_W40_F-40_Evo12_8Th16ms_Ref10_lmd7wellC7_P38_scene1_CD4_evotipwellF1_immunecells_target8		immunecell	CD4	P38	scene1	immunecell_CD4_P38_scene1
A8MWD9	20240301_OA1_ThNo_SA_N756_mDIAscar_W40_F-40_Evo12_8Th16ms_Ref10_lmd7wellC9_P42_scene1_CD4_evotipwellF7_immunecells_target8		immunecell	CD4	P42	scene1	immunecell_CD4_P42_scene1
A8MWD9	20240301_OA1_ThNo_SA_N756_mDIAscar_W40_F-40_Evo12_8Th16ms_Ref10_lmd7wellE11_P06_scene1and2_CD4_evotipwellG2_immunecells_target8	12.1809	immunecell	CD4	P06	scene1	immunecell_CD4_P06_scene1
A8MWD9	20240301_OA1_ThNo_SA_N756_mDIAscar_W40_F-40_Evo12_8Th16ms_Ref10_lmd7wellE13_P31_scene1and2_CD4_evotipwellG8_immunecells_target8	11.0415	immunecell	CD4	P31	scene1	immunecell_CD4_P31_scene1
A8MWD9	20240301_OA1_ThNo_SA_N756_mDIAscar_W40_F-40_Evo12_8Th16ms_Ref10_lmd7wellE15_P50_scene1_CD45_evotipwellG12_immunecells_target8	11.2348	immunecell	CD45	P50	scene1	immunecell_CD45_P50_scene1
A8MWD9	20240301_OA1_ThNo_SA_N756_mDIAscar_W40_F-40_Evo12_8Th16ms_Ref10_lmd7wellE17_P25_scene2_CD45_evotipwellH6_immunecells_target8	13.0531	immunecell	CD45	P25	scene2	immunecell_CD45_P25_scene2
A8MWD9	20240301_OA1_ThNo_SA_N756_mDIAscar_W40_F-40_Evo12_8Th16ms_Ref10_lmd7wellE3_P09_scene1_CD8_evotipwellE2_immunecells_target8	12.8971	immunecell	CD8	P09	scene1	immunecell_CD8_P09_scene1
A8MWD9	20240301_OA1_ThNo_SA_N756_mDIAscar_W40_F-40_Evo12_8Th16ms_Ref10_lmd7wellE5_P37_scene2_CD8_evotipwellE8_immunecells_target8	13.5952	immunecell	CD8	P37	scene2	immunecell_CD8_P37_scene2
A8MWD9	20240301_OA1_ThNo_SA_N756_mDIAscar_W40_F-40_Evo12_8Th16ms_Ref10_lmd7wellE7_P38_scene1_CD8_evotipwellF2_immunecells_target8	12.7492	immunecell	CD8	P38	scene1	immunecell_CD8_P38_scene1
A8MWD9	20240301_OA1_ThNo_SA_N756_mDIAscar_W40_F-40_Evo12_8Th16ms_Ref10_lmd7wellE9_P42_scene1and2_CD8_evotipwellF8_immunecells_target8	12.5416	immunecell	CD8	P42	scene1	immunecell_CD8_P42_scene1
A8MWD9	20240301_OA1_ThNo_SA_N756_mDIAscar_W40_F-40_Evo12_8Th16ms_Ref10_lmd7wellG11_P06_scene1and2_CD8_evotipwellG3_immunecells_target8	11.6951	immunecell	CD8	P06	scene1	immunecell_CD8_P06_scene1
A8MWD9	20240301_OA1_ThNo_SA_N756_mDIAscar_W40_F-40_Evo12_8Th16ms_Ref10_lmd7wellG13_P31_scene1and2_CD8_evotipwellG9_immunecells_target8	12.2736	immunecell	CD8	P31	scene1	immunecell_CD8_P31_scene1
A8MWD9	20240301_OA1_ThNo_SA_N756_mDIAscar_W40_F-40_Evo12_8Th16ms_Ref10_lmd7wellG15_P24_scene1_CD45_evotipwellH1_immunecells_target8	12.5563	immunecell	CD45	P24	scene1	immunecell_CD45_P24_scene1
A8MWD9	20240301_OA1_ThNo_SA_N756_mDIAscar_W40_F-40_Evo12_8Th16ms_Ref10_lmd7wellG17_P51_scene1_CD45_evotipwellH7_immunecells_target8	10.9236	immunecell	CD45	P51	scene1	immunecell_CD45_P51_scene1
A8MWD9	20240301_OA1_ThNo_SA_N756_mDIAscar_W40_F-40_Evo12_8Th16ms_Ref10_lmd7wellG3_P09_scene1_CD163_evotipwellE3_immunecells_target8	13.2251	immunecell	CD163	P09	scene1	immunecell_CD163_P09_scene1
A8MWD9	20240301_OA1_ThNo_SA_N756_mDIAscar_W40_F-40_Evo12_8Th16ms_Ref10_lmd7wellG5_P37_scene2_CD163_evotipwellE9_immunecells_target8	13.0801	immunecell	CD163	P37	scene2	immunecell_CD163_P37_scene2
A8MWD9	20240301_OA1_ThNo_SA_N756_mDIAscar_W40_F-40_Evo12_8Th16ms_Ref10_lmd7wellG7_P38_scene1_CD163_evotipwellF3_immunecells_target8	12.5552	immunecell	CD163	P38	scene1	immunecell_CD163_P38_scene1
A8MWD9	20240301_OA1_ThNo_SA_N756_mDIAscar_W40_F-40_Evo12_8Th16ms_Ref10_lmd7wellG9_P42_scene1_CD163_evotipwellF9_immunecells_target8	10.6117	immunecell	CD163	P42	scene1	immunecell_CD163_P42_scene1
A8MWD9	20240301_OA1_ThNo_SA_N756_mDIAscar_W40_F-40_Evo12_8Th16ms_Ref10_lmd7wellI11_P06_scene1_CD163_evotipwellG4_immunecells_target8	11.375	immunecell	CD163	P06	scene1	immunecell_CD163_P06_scene1
A8MWD9	20240301_OA1_ThNo_SA_N756_mDIAscar_W40_F-40_Evo12_8Th16ms_Ref10_lmd7wellI13_P31_scene1and2_CD163_evotipwellG10_immunecells_target8	12.6603	immunecell	CD163	P31	scene1	immunecell_CD163_P31_scene1
A8MWD9	20240301_OA1_ThNo_SA_N756_mDIAscar_W40_F-40_Evo12_8Th16ms_Ref10_lmd7wellI15_P24_scene2_CD45_evotipwellH2_immunecells_target8		immunecell	CD45	P24	scene2	immunecell_CD45_P24_scene2
A8MWD9	20240301_OA1_ThNo_SA_N756_mDIAscar_W40_F-40_Evo12_8Th16ms_Ref10_lmd7wellI17_P52_scene1_CD45_evotipwellH8_immunecells_target8	11.6252	immunecell	CD45	P52	scene1	immunecell_CD45_P52_scene1
A8MWD9	20240301_OA1_ThNo_SA_N756_mDIAscar_W40_F-40_Evo12_8Th16ms_Ref10_lmd7wellI3_P34_scene1_CD4_evotipwellE4_immunecells_target8	12.0226	immunecell	CD4	P34	scene1	immunecell_CD4_P34_scene1
A8MWD9	20240301_OA1_ThNo_SA_N756_mDIAscar_W40_F-40_Evo12_8Th16ms_Ref10_lmd7wellI5_P07_scene2_CD4_evotipwellE10_immunecells_target8	12.7264	immunecell	CD4	P07	scene2	immunecell_CD4_P07_scene2
A8MWD9	20240301_OA1_ThNo_SA_N756_mDIAscar_W40_F-40_Evo12_8Th16ms_Ref10_lmd7wellI7_P35_scene1and2_CD4_evotipwellF4_immunecells_target8		immunecell	CD4	P35	scene1	immunecell_CD4_P35_scene1
A8MWD9	20240301_OA1_ThNo_SA_N756_mDIAscar_W40_F-40_Evo12_8Th16ms_Ref10_lmd7wellI9_P32_scene2_CD163_evotipwellF10_immunecells_target8	12.7824	immunecell	CD163	P32	scene2	immunecell_CD163_P32_scene2
A8MWD9	20240301_OA1_ThNo_SA_N756_mDIAscar_W40_F-40_Evo12_8Th16ms_Ref10_lmd7wellK15_P21_scene1_CD45_evotipwellH3_immunecells_target8		immunecell	CD45	P21	scene1	immunecell_CD45_P21_scene1
A8MWD9	20240301_OA1_ThNo_SA_N756_mDIAscar_W40_F-40_Evo12_8Th16ms_Ref10_lmd7wellK3_P34_scene1_CD8_evotipwellE5_immunecells_target8	10.7812	immunecell	CD8	P34	scene1	immunecell_CD8_P34_scene1
A8MWD9	20240301_OA1_ThNo_SA_N756_mDIAscar_W40_F-40_Evo12_8Th16ms_Ref10_lmd7wellK5_P07_scene2_CD8_evotipwellE11_immunecells_target8	13.123	immunecell	CD8	P07	scene2	immunecell_CD8_P07_scene2
A8MWD9	20240301_OA1_ThNo_SA_N756_mDIAscar_W40_F-40_Evo12_8Th16ms_Ref10_lmd7wellK7_P35_scene1and2_CD8_evotipwellF5_immunecells_target8	12.8847	immunecell	CD8	P35	scene1	immunecell_CD8_P35_scene1
A8MWD9	20240301_OA1_ThNo_SA_N756_mDIAscar_W40_F-40_Evo12_8Th16ms_Ref10_lmd7wellK9_P41_scene1_CD4_evotipwellF11_immunecells_target8	12.6735	immunecell	CD4	P41	scene1	immunecell_CD4_P41_scene1
A8MWD9	20240301_OA1_ThNo_SA_N756_mDIAscar_W40_F-40_Evo12_8Th16ms_Ref10_lmd7wellM3_P34_scene1_CD163_evotipwellE6_immunecells_target8	12.3653	immunecell	CD163	P34	scene1	immunecell_CD163_P34_scene1
A8MWD9	20240301_OA1_ThNo_SA_N756_mDIAscar_W40_F-40_Evo12_8Th16ms_Ref10_lmd7wellM5_P07_scene2_CD163_evotipwellE12_immunecells_target8	12.8215	immunecell	CD163	P07	scene2	immunecell_CD163_P07_scene2
A8MWD9	20240301_OA1_ThNo_SA_N756_mDIAscar_W40_F-40_Evo12_8Th16ms_Ref10_lmd7wellM7_P35_scene1_CD163_evotipwellF6_immunecells_target8	13.7038	immunecell	CD163	P35	scene1	immunecell_CD163_P35_scene1
A8MWD9	20240301_OA1_ThNo_SA_N756_mDIAscar_W40_F-40_Evo12_8Th16ms_Ref10_lmd7wellM9_P41_scene1_CD8_evotipwellF12_immunecells_target8	13.9742	immunecell	CD8	P41	scene1	immunecell_CD8_P41_scene1
A8MXV4	20240301_OA1_ThNo_SA_N756_mDIAscar_W40_F-40_Evo12_8Th16ms_Ref10_lmd7wellC11_P41_scene1_CD163_evotipwellG1_immunecells_target8	9.71837	immunecell	CD163	P41	scene1	immunecell_CD163_P41_scene1
A8MXV4	20240301_OA1_ThNo_SA_N756_mDIAscar_W40_F-40_Evo12_8Th16ms_Ref10_lmd7wellC13_P40_scene1_CD163_evotipwellG7_immunecells_target8	11.2078	immunecell	CD163	P40	scene1	immunecell_CD163_P40_scene1
A8MXV4	20240301_OA1_ThNo_SA_N756_mDIAscar_W40_F-40_Evo12_8Th16ms_Ref10_lmd7wellC15_P22_scene1_CD45_evotipwellG11_immunecells_target8	11.3234	immunecell	CD45	P22	scene1	immunecell_CD45_P22_scene1
A8MXV4	20240301_OA1_ThNo_SA_N756_mDIAscar_W40_F-40_Evo12_8Th16ms_Ref10_lmd7wellC17_P25_scene1_CD45_evotipwellH5_immunecells_target8	10.9281	immunecell	CD45	P25	scene1	immunecell_CD45_P25_scene1
A8MXV4	20240301_OA1_ThNo_SA_N756_mDIAscar_W40_F-40_Evo12_8Th16ms_Ref10_lmd7wellC3_P09_scene1and3_CD4_evotipwellE1_immunecells_target8	10.514	immunecell	CD4	P09	scene1	immunecell_CD4_P09_scene1
A8MXV4	20240301_OA1_ThNo_SA_N756_mDIAscar_W40_F-40_Evo12_8Th16ms_Ref10_lmd7wellC5_P37_scene2_CD4_evotipwellE7_immunecells_target8	12.0037	immunecell	CD4	P37	scene2	immunecell_CD4_P37_scene2
A8MXV4	20240301_OA1_ThNo_SA_N756_mDIAscar_W40_F-40_Evo12_8Th16ms_Ref10_lmd7wellC7_P38_scene1_CD4_evotipwellF1_immunecells_target8		immunecell	CD4	P38	scene1	immunecell_CD4_P38_scene1
A8MXV4	20240301_OA1_ThNo_SA_N756_mDIAscar_W40_F-40_Evo12_8Th16ms_Ref10_lmd7wellC9_P42_scene1_CD4_evotipwellF7_immunecells_target8		immunecell	CD4	P42	scene1	immunecell_CD4_P42_scene1
A8MXV4	20240301_OA1_ThNo_SA_N756_mDIAscar_W40_F-40_Evo12_8Th16ms_Ref10_lmd7wellE11_P06_scene1and2_CD4_evotipwellG2_immunecells_target8		immunecell	CD4	P06	scene1	immunecell_CD4_P06_scene1
A8MXV4	20240301_OA1_ThNo_SA_N756_mDIAscar_W40_F-40_Evo12_8Th16ms_Ref10_lmd7wellE13_P31_scene1and2_CD4_evotipwellG8_immunecells_target8		immunecell	CD4	P31	scene1	immunecell_CD4_P31_scene1
A8MXV4	20240301_OA1_ThNo_SA_N756_mDIAscar_W40_F-40_Evo12_8Th16ms_Ref10_lmd7wellE15_P50_scene1_CD45_evotipwellG12_immunecells_target8	11.1573	immunecell	CD45	P50	scene1	immunecell_CD45_P50_scene1
A8MXV4	20240301_OA1_ThNo_SA_N756_mDIAscar_W40_F-40_Evo12_8Th16ms_Ref10_lmd7wellE17_P25_scene2_CD45_evotipwellH6_immunecells_target8		immunecell	CD45	P25	scene2	immunecell_CD45_P25_scene2
A8MXV4	20240301_OA1_ThNo_SA_N756_mDIAscar_W40_F-40_Evo12_8Th16ms_Ref10_lmd7wellE3_P09_scene1_CD8_evotipwellE2_immunecells_target8	12.0243	immunecell	CD8	P09	scene1	immunecell_CD8_P09_scene1
A8MXV4	20240301_OA1_ThNo_SA_N756_mDIAscar_W40_F-40_Evo12_8Th16ms_Ref10_lmd7wellE5_P37_scene2_CD8_evotipwellE8_immunecells_target8	9.59814	immunecell	CD8	P37	scene2	immunecell_CD8_P37_scene2
A8MXV4	20240301_OA1_ThNo_SA_N756_mDIAscar_W40_F-40_Evo12_8Th16ms_Ref10_lmd7wellE7_P38_scene1_CD8_evotipwellF2_immunecells_target8		immunecell	CD8	P38	scene1	immunecell_CD8_P38_scene1
A8MXV4	20240301_OA1_ThNo_SA_N756_mDIAscar_W40_F-40_Evo12_8Th16ms_Ref10_lmd7wellE9_P42_scene1and2_CD8_evotipwellF8_immunecells_target8		immunecell	CD8	P42	scene1	immunecell_CD8_P42_scene1
A8MXV4	20240301_OA1_ThNo_SA_N756_mDIAscar_W40_F-40_Evo12_8Th16ms_Ref10_lmd7wellG11_P06_scene1and2_CD8_evotipwellG3_immunecells_target8		immunecell	CD8	P06	scene1	immunecell_CD8_P06_scene1
A8MXV4	20240301_OA1_ThNo_SA_N756_mDIAscar_W40_F-40_Evo12_8Th16ms_Ref10_lmd7wellG13_P31_scene1and2_CD8_evotipwellG9_immunecells_target8		immunecell	CD8	P31	scene1	immunecell_CD8_P31_scene1
A8MXV4	20240301_OA1_ThNo_SA_N756_mDIAscar_W40_F-40_Evo12_8Th16ms_Ref10_lmd7wellG15_P24_scene1_CD45_evotipwellH1_immunecells_target8	12.5812	immunecell	CD45	P24	scene1	immunecell_CD45_P24_scene1
A8MXV4	20240301_OA1_ThNo_SA_N756_mDIAscar_W40_F-40_Evo12_8Th16ms_Ref10_lmd7wellG17_P51_scene1_CD45_evotipwellH7_immunecells_target8		immunecell	CD45	P51	scene1	immunecell_CD45_P51_scene1
A8MXV4	20240301_OA1_ThNo_SA_N756_mDIAscar_W40_F-40_Evo12_8Th16ms_Ref10_lmd7wellG3_P09_scene1_CD163_evotipwellE3_immunecells_target8	10.9	immunecell	CD163	P09	scene1	immunecell_CD163_P09_scene1
A8MXV4	20240301_OA1_ThNo_SA_N756_mDIAscar_W40_F-40_Evo12_8Th16ms_Ref10_lmd7wellG5_P37_scene2_CD163_evotipwellE9_immunecells_target8	12.4902	immunecell	CD163	P37	scene2	immunecell_CD163_P37_scene2
A8MXV4	20240301_OA1_ThNo_SA_N756_mDIAscar_W40_F-40_Evo12_8Th16ms_Ref10_lmd7wellG7_P38_scene1_CD163_evotipwellF3_immunecells_target8		immunecell	CD163	P38	scene1	immunecell_CD163_P38_scene1
A8MXV4	20240301_OA1_ThNo_SA_N756_mDIAscar_W40_F-40_Evo12_8Th16ms_Ref10_lmd7wellG9_P42_scene1_CD163_evotipwellF9_immunecells_target8		immunecell	CD163	P42	scene1	immunecell_CD163_P42_scene1
A8MXV4	20240301_OA1_ThNo_SA_N756_mDIAscar_W40_F-40_Evo12_8Th16ms_Ref10_lmd7wellI11_P06_scene1_CD163_evotipwellG4_immunecells_target8	10.9941	immunecell	CD163	P06	scene1	immunecell_CD163_P06_scene1
A8MXV4	20240301_OA1_ThNo_SA_N756_mDIAscar_W40_F-40_Evo12_8Th16ms_Ref10_lmd7wellI13_P31_scene1and2_CD163_evotipwellG10_immunecells_target8		immunecell	CD163	P31	scene1	immunecell_CD163_P31_scene1
A8MXV4	20240301_OA1_ThNo_SA_N756_mDIAscar_W40_F-40_Evo12_8Th16ms_Ref10_lmd7wellI15_P24_scene2_CD45_evotipwellH2_immunecells_target8		immunecell	CD45	P24	scene2	immunecell_CD45_P24_scene2
A8MXV4	20240301_OA1_ThNo_SA_N756_mDIAscar_W40_F-40_Evo12_8Th16ms_Ref10_lmd7wellI17_P52_scene1_CD45_evotipwellH8_immunecells_target8	10.482	immunecell	CD45	P52	scene1	immunecell_CD45_P52_scene1
A8MXV4	20240301_OA1_ThNo_SA_N756_mDIAscar_W40_F-40_Evo12_8Th16ms_Ref10_lmd7wellI3_P34_scene1_CD4_evotipwellE4_immunecells_target8		immunecell	CD4	P34	scene1	immunecell_CD4_P34_scene1
A8MXV4	20240301_OA1_ThNo_SA_N756_mDIAscar_W40_F-40_Evo12_8Th16ms_Ref10_lmd7wellI5_P07_scene2_CD4_evotipwellE10_immunecells_target8		immunecell	CD4	P07	scene2	immunecell_CD4_P07_scene2
A8MXV4	20240301_OA1_ThNo_SA_N756_mDIAscar_W40_F-40_Evo12_8Th16ms_Ref10_lmd7wellI7_P35_scene1and2_CD4_evotipwellF4_immunecells_target8		immunecell	CD4	P35	scene1	immunecell_CD4_P35_scene1
A8MXV4	20240301_OA1_ThNo_SA_N756_mDIAscar_W40_F-40_Evo12_8Th16ms_Ref10_lmd7wellI9_P32_scene2_CD163_evotipwellF10_immunecells_target8	9.80873	immunecell	CD163	P32	scene2	immunecell_CD163_P32_scene2
A8MXV4	20240301_OA1_ThNo_SA_N756_mDIAscar_W40_F-40_Evo12_8Th16ms_Ref10_lmd7wellK15_P21_scene1_CD45_evotipwellH3_immunecells_target8		immunecell	CD45	P21	scene1	immunecell_CD45_P21_scene1
A8MXV4	20240301_OA1_ThNo_SA_N756_mDIAscar_W40_F-40_Evo12_8Th16ms_Ref10_lmd7wellK3_P34_scene1_CD8_evotipwellE5_immunecells_target8	10.5364	immunecell	CD8	P34	scene1	immunecell_CD8_P34_scene1
A8MXV4	20240301_OA1_ThNo_SA_N756_mDIAscar_W40_F-40_Evo12_8Th16ms_Ref10_lmd7wellK5_P07_scene2_CD8_evotipwellE11_immunecells_target8		immunecell	CD8	P07	scene2	immunecell_CD8_P07_scene2
A8MXV4	20240301_OA1_ThNo_SA_N756_mDIAscar_W40_F-40_Evo12_8Th16ms_Ref10_lmd7wellK7_P35_scene1and2_CD8_evotipwellF5_immunecells_target8		immunecell	CD8	P35	scene1	immunecell_CD8_P35_scene1
A8MXV4	20240301_OA1_ThNo_SA_N756_mDIAscar_W40_F-40_Evo12_8Th16ms_Ref10_lmd7wellK9_P41_scene1_CD4_evotipwellF11_immunecells_target8		immunecell	CD4	P41	scene1	immunecell_CD4_P41_scene1
A8MXV4	20240301_OA1_ThNo_SA_N756_mDIAscar_W40_F-40_Evo12_8Th16ms_Ref10_lmd7wellM3_P34_scene1_CD163_evotipwellE6_immunecells_target8	11.0981	immunecell	CD163	P34	scene1	immunecell_CD163_P34_scene1
A8MXV4	20240301_OA1_ThNo_SA_N756_mDIAscar_W40_F-40_Evo12_8Th16ms_Ref10_lmd7wellM5_P07_scene2_CD163_evotipwellE12_immunecells_target8		immunecell	CD163	P07	scene2	immunecell_CD163_P07_scene2
A8MXV4	20240301_OA1_ThNo_SA_N756_mDIAscar_W40_F-40_Evo12_8Th16ms_Ref10_lmd7wellM7_P35_scene1_CD163_evotipwellF6_immunecells_target8		immunecell	CD163	P35	scene1	immunecell_CD163_P35_scene1
A8MXV4	20240301_OA1_ThNo_SA_N756_mDIAscar_W40_F-40_Evo12_8Th16ms_Ref10_lmd7wellM9_P41_scene1_CD8_evotipwellF12_immunecells_target8	12.8479	immunecell	CD8	P41	scene1	immunecell_CD8_P41_scene1
B0I1T2	20240301_OA1_ThNo_SA_N756_mDIAscar_W40_F-40_Evo12_8Th16ms_Ref10_lmd7wellC11_P41_scene1_CD163_evotipwellG1_immunecells_target8	11.3907	immunecell	CD163	P41	scene1	immunecell_CD163_P41_scene1
B0I1T2	20240301_OA1_ThNo_SA_N756_mDIAscar_W40_F-40_Evo12_8Th16ms_Ref10_lmd7wellC13_P40_scene1_CD163_evotipwellG7_immunecells_target8	11.6242	immunecell	CD163	P40	scene1	immunecell_CD163_P40_scene1
B0I1T2	20240301_OA1_ThNo_SA_N756_mDIAscar_W40_F-40_Evo12_8Th16ms_Ref10_lmd7wellC15_P22_scene1_CD45_evotipwellG11_immunecells_target8	13.6363	immunecell	CD45	P22	scene1	immunecell_CD45_P22_scene1
B0I1T2	20240301_OA1_ThNo_SA_N756_mDIAscar_W40_F-40_Evo12_8Th16ms_Ref10_lmd7wellC17_P25_scene1_CD45_evotipwellH5_immunecells_target8	11.64	immunecell	CD45	P25	scene1	immunecell_CD45_P25_scene1
B0I1T2	20240301_OA1_ThNo_SA_N756_mDIAscar_W40_F-40_Evo12_8Th16ms_Ref10_lmd7wellC3_P09_scene1and3_CD4_evotipwellE1_immunecells_target8	10.9943	immunecell	CD4	P09	scene1	immunecell_CD4_P09_scene1
B0I1T2	20240301_OA1_ThNo_SA_N756_mDIAscar_W40_F-40_Evo12_8Th16ms_Ref10_lmd7wellC5_P37_scene2_CD4_evotipwellE7_immunecells_target8	12.2827	immunecell	CD4	P37	scene2	immunecell_CD4_P37_scene2
B0I1T2	20240301_OA1_ThNo_SA_N756_mDIAscar_W40_F-40_Evo12_8Th16ms_Ref10_lmd7wellC7_P38_scene1_CD4_evotipwellF1_immunecells_target8		immunecell	CD4	P38	scene1	immunecell_CD4_P38_scene1
B0I1T2	20240301_OA1_ThNo_SA_N756_mDIAscar_W40_F-40_Evo12_8Th16ms_Ref10_lmd7wellC9_P42_scene1_CD4_evotipwellF7_immunecells_target8	12.0958	immunecell	CD4	P42	scene1	immunecell_CD4_P42_scene1
B0I1T2	20240301_OA1_ThNo_SA_N756_mDIAscar_W40_F-40_Evo12_8Th16ms_Ref10_lmd7wellE11_P06_scene1and2_CD4_evotipwellG2_immunecells_target8	12.168	immunecell	CD4	P06	scene1	immunecell_CD4_P06_scene1
B0I1T2	20240301_OA1_ThNo_SA_N756_mDIAscar_W40_F-40_Evo12_8Th16ms_Ref10_lmd7wellE13_P31_scene1and2_CD4_evotipwellG8_immunecells_target8		immunecell	CD4	P31	scene1	immunecell_CD4_P31_scene1
B0I1T2	20240301_OA1_ThNo_SA_N756_mDIAscar_W40_F-40_Evo12_8Th16ms_Ref10_lmd7wellE15_P50_scene1_CD45_evotipwellG12_immunecells_target8	12.2028	immunecell	CD45	P50	scene1	immunecell_CD45_P50_scene1
B0I1T2	20240301_OA1_ThNo_SA_N756_mDIAscar_W40_F-40_Evo12_8Th16ms_Ref10_lmd7wellE17_P25_scene2_CD45_evotipwellH6_immunecells_target8	11.346	immunecell	CD45	P25	scene2	immunecell_CD45_P25_scene2
B0I1T2	20240301_OA1_ThNo_SA_N756_mDIAscar_W40_F-40_Evo12_8Th16ms_Ref10_lmd7wellE3_P09_scene1_CD8_evotipwellE2_immunecells_target8	13.4481	immunecell	CD8	P09	scene1	immunecell_CD8_P09_scene1
B0I1T2	20240301_OA1_ThNo_SA_N756_mDIAscar_W40_F-40_Evo12_8Th16ms_Ref10_lmd7wellE5_P37_scene2_CD8_evotipwellE8_immunecells_target8	12.4322	immunecell	CD8	P37	scene2	immunecell_CD8_P37_scene2
B0I1T2	20240301_OA1_ThNo_SA_N756_mDIAscar_W40_F-40_Evo12_8Th16ms_Ref10_lmd7wellE7_P38_scene1_CD8_evotipwellF2_immunecells_target8	13.4374	immunecell	CD8	P38	scene1	immunecell_CD8_P38_scene1
B0I1T2	20240301_OA1_ThNo_SA_N756_mDIAscar_W40_F-40_Evo12_8Th16ms_Ref10_lmd7wellE9_P42_scene1and2_CD8_evotipwellF8_immunecells_target8	10.9563	immunecell	CD8	P42	scene1	immunecell_CD8_P42_scene1
B0I1T2	20240301_OA1_ThNo_SA_N756_mDIAscar_W40_F-40_Evo12_8Th16ms_Ref10_lmd7wellG11_P06_scene1and2_CD8_evotipwellG3_immunecells_target8	12.3498	immunecell	CD8	P06	scene1	immunecell_CD8_P06_scene1
B0I1T2	20240301_OA1_ThNo_SA_N756_mDIAscar_W40_F-40_Evo12_8Th16ms_Ref10_lmd7wellG13_P31_scene1and2_CD8_evotipwellG9_immunecells_target8	11.9791	immunecell	CD8	P31	scene1	immunecell_CD8_P31_scene1
B0I1T2	20240301_OA1_ThNo_SA_N756_mDIAscar_W40_F-40_Evo12_8Th16ms_Ref10_lmd7wellG15_P24_scene1_CD45_evotipwellH1_immunecells_target8	12.5979	immunecell	CD45	P24	scene1	immunecell_CD45_P24_scene1
B0I1T2	20240301_OA1_ThNo_SA_N756_mDIAscar_W40_F-40_Evo12_8Th16ms_Ref10_lmd7wellG17_P51_scene1_CD45_evotipwellH7_immunecells_target8	10.0773	immunecell	CD45	P51	scene1	immunecell_CD45_P51_scene1
B0I1T2	20240301_OA1_ThNo_SA_N756_mDIAscar_W40_F-40_Evo12_8Th16ms_Ref10_lmd7wellG3_P09_scene1_CD163_evotipwellE3_immunecells_target8	12.0449	immunecell	CD163	P09	scene1	immunecell_CD163_P09_scene1
B0I1T2	20240301_OA1_ThNo_SA_N756_mDIAscar_W40_F-40_Evo12_8Th16ms_Ref10_lmd7wellG5_P37_scene2_CD163_evotipwellE9_immunecells_target8	11.1894	immunecell	CD163	P37	scene2	immunecell_CD163_P37_scene2
B0I1T2	20240301_OA1_ThNo_SA_N756_mDIAscar_W40_F-40_Evo12_8Th16ms_Ref10_lmd7wellG7_P38_scene1_CD163_evotipwellF3_immunecells_target8	12.4775	immunecell	CD163	P38	scene1	immunecell_CD163_P38_scene1
B0I1T2	20240301_OA1_ThNo_SA_N756_mDIAscar_W40_F-40_Evo12_8Th16ms_Ref10_lmd7wellG9_P42_scene1_CD163_evotipwellF9_immunecells_target8	12.3354	immunecell	CD163	P42	scene1	immunecell_CD163_P42_scene1
B0I1T2	20240301_OA1_ThNo_SA_N756_mDIAscar_W40_F-40_Evo12_8Th16ms_Ref10_lmd7wellI11_P06_scene1_CD163_evotipwellG4_immunecells_target8	11.5488	immunecell	CD163	P06	scene1	immunecell_CD163_P06_scene1
B0I1T2	20240301_OA1_ThNo_SA_N756_mDIAscar_W40_F-40_Evo12_8Th16ms_Ref10_lmd7wellI13_P31_scene1and2_CD163_evotipwellG10_immunecells_target8	11.3257	immunecell	CD163	P31	scene1	immunecell_CD163_P31_scene1
B0I1T2	20240301_OA1_ThNo_SA_N756_mDIAscar_W40_F-40_Evo12_8Th16ms_Ref10_lmd7wellI15_P24_scene2_CD45_evotipwellH2_immunecells_target8	10.6066	immunecell	CD45	P24	scene2	immunecell_CD45_P24_scene2
B0I1T2	20240301_OA1_ThNo_SA_N756_mDIAscar_W40_F-40_Evo12_8Th16ms_Ref10_lmd7wellI17_P52_scene1_CD45_evotipwellH8_immunecells_target8	12.3592	immunecell	CD45	P52	scene1	immunecell_CD45_P52_scene1
B0I1T2	20240301_OA1_ThNo_SA_N756_mDIAscar_W40_F-40_Evo12_8Th16ms_Ref10_lmd7wellI3_P34_scene1_CD4_evotipwellE4_immunecells_target8	11.7397	immunecell	CD4	P34	scene1	immunecell_CD4_P34_scene1
B0I1T2	20240301_OA1_ThNo_SA_N756_mDIAscar_W40_F-40_Evo12_8Th16ms_Ref10_lmd7wellI5_P07_scene2_CD4_evotipwellE10_immunecells_target8	12.7467	immunecell	CD4	P07	scene2	immunecell_CD4_P07_scene2
B0I1T2	20240301_OA1_ThNo_SA_N756_mDIAscar_W40_F-40_Evo12_8Th16ms_Ref10_lmd7wellI7_P35_scene1and2_CD4_evotipwellF4_immunecells_target8		immunecell	CD4	P35	scene1	immunecell_CD4_P35_scene1
B0I1T2	20240301_OA1_ThNo_SA_N756_mDIAscar_W40_F-40_Evo12_8Th16ms_Ref10_lmd7wellI9_P32_scene2_CD163_evotipwellF10_immunecells_target8	11.7868	immunecell	CD163	P32	scene2	immunecell_CD163_P32_scene2
B0I1T2	20240301_OA1_ThNo_SA_N756_mDIAscar_W40_F-40_Evo12_8Th16ms_Ref10_lmd7wellK15_P21_scene1_CD45_evotipwellH3_immunecells_target8	11.1131	immunecell	CD45	P21	scene1	immunecell_CD45_P21_scene1
B0I1T2	20240301_OA1_ThNo_SA_N756_mDIAscar_W40_F-40_Evo12_8Th16ms_Ref10_lmd7wellK3_P34_scene1_CD8_evotipwellE5_immunecells_target8	11.5775	immunecell	CD8	P34	scene1	immunecell_CD8_P34_scene1
B0I1T2	20240301_OA1_ThNo_SA_N756_mDIAscar_W40_F-40_Evo12_8Th16ms_Ref10_lmd7wellK5_P07_scene2_CD8_evotipwellE11_immunecells_target8	11.1225	immunecell	CD8	P07	scene2	immunecell_CD8_P07_scene2
B0I1T2	20240301_OA1_ThNo_SA_N756_mDIAscar_W40_F-40_Evo12_8Th16ms_Ref10_lmd7wellK7_P35_scene1and2_CD8_evotipwellF5_immunecells_target8	12.4143	immunecell	CD8	P35	scene1	immunecell_CD8_P35_scene1
B0I1T2	20240301_OA1_ThNo_SA_N756_mDIAscar_W40_F-40_Evo12_8Th16ms_Ref10_lmd7wellK9_P41_scene1_CD4_evotipwellF11_immunecells_target8	12.6816	immunecell	CD4	P41	scene1	immunecell_CD4_P41_scene1
B0I1T2	20240301_OA1_ThNo_SA_N756_mDIAscar_W40_F-40_Evo12_8Th16ms_Ref10_lmd7wellM3_P34_scene1_CD163_evotipwellE6_immunecells_target8	11.5346	immunecell	CD163	P34	scene1	immunecell_CD163_P34_scene1
B0I1T2	20240301_OA1_ThNo_SA_N756_mDIAscar_W40_F-40_Evo12_8Th16ms_Ref10_lmd7wellM5_P07_scene2_CD163_evotipwellE12_immunecells_target8	11.9743	immunecell	CD163	P07	scene2	immunecell_CD163_P07_scene2
B0I1T2	20240301_OA1_ThNo_SA_N756_mDIAscar_W40_F-40_Evo12_8Th16ms_Ref10_lmd7wellM7_P35_scene1_CD163_evotipwellF6_immunecells_target8	11.9379	immunecell	CD163	P35	scene1	immunecell_CD163_P35_scene1
B0I1T2	20240301_OA1_ThNo_SA_N756_mDIAscar_W40_F-40_Evo12_8Th16ms_Ref10_lmd7wellM9_P41_scene1_CD8_evotipwellF12_immunecells_target8	13.6409	immunecell	CD8	P41	scene1	immunecell_CD8_P41_scene1
B5ME19	20240301_OA1_ThNo_SA_N756_mDIAscar_W40_F-40_Evo12_8Th16ms_Ref10_lmd7wellC11_P41_scene1_CD163_evotipwellG1_immunecells_target8	11.2726	immunecell	CD163	P41	scene1	immunecell_CD163_P41_scene1
B5ME19	20240301_OA1_ThNo_SA_N756_mDIAscar_W40_F-40_Evo12_8Th16ms_Ref10_lmd7wellC13_P40_scene1_CD163_evotipwellG7_immunecells_target8	11.8987	immunecell	CD163	P40	scene1	immunecell_CD163_P40_scene1
B5ME19	20240301_OA1_ThNo_SA_N756_mDIAscar_W40_F-40_Evo12_8Th16ms_Ref10_lmd7wellC15_P22_scene1_CD45_evotipwellG11_immunecells_target8	12.819	immunecell	CD45	P22	scene1	immunecell_CD45_P22_scene1
B5ME19	20240301_OA1_ThNo_SA_N756_mDIAscar_W40_F-40_Evo12_8Th16ms_Ref10_lmd7wellC17_P25_scene1_CD45_evotipwellH5_immunecells_target8	9.0625	immunecell	CD45	P25	scene1	immunecell_CD45_P25_scene1
B5ME19	20240301_OA1_ThNo_SA_N756_mDIAscar_W40_F-40_Evo12_8Th16ms_Ref10_lmd7wellC3_P09_scene1and3_CD4_evotipwellE1_immunecells_target8	11.2632	immunecell	CD4	P09	scene1	immunecell_CD4_P09_scene1
B5ME19	20240301_OA1_ThNo_SA_N756_mDIAscar_W40_F-40_Evo12_8Th16ms_Ref10_lmd7wellC5_P37_scene2_CD4_evotipwellE7_immunecells_target8	11.826	immunecell	CD4	P37	scene2	immunecell_CD4_P37_scene2
B5ME19	20240301_OA1_ThNo_SA_N756_mDIAscar_W40_F-40_Evo12_8Th16ms_Ref10_lmd7wellC7_P38_scene1_CD4_evotipwellF1_immunecells_target8	10.2603	immunecell	CD4	P38	scene1	immunecell_CD4_P38_scene1
B5ME19	20240301_OA1_ThNo_SA_N756_mDIAscar_W40_F-40_Evo12_8Th16ms_Ref10_lmd7wellC9_P42_scene1_CD4_evotipwellF7_immunecells_target8	10.6649	immunecell	CD4	P42	scene1	immunecell_CD4_P42_scene1
B5ME19	20240301_OA1_ThNo_SA_N756_mDIAscar_W40_F-40_Evo12_8Th16ms_Ref10_lmd7wellE11_P06_scene1and2_CD4_evotipwellG2_immunecells_target8	11.4389	immunecell	CD4	P06	scene1	immunecell_CD4_P06_scene1
B5ME19	20240301_OA1_ThNo_SA_N756_mDIAscar_W40_F-40_Evo12_8Th16ms_Ref10_lmd7wellE13_P31_scene1and2_CD4_evotipwellG8_immunecells_target8	10.5542	immunecell	CD4	P31	scene1	immunecell_CD4_P31_scene1
B5ME19	20240301_OA1_ThNo_SA_N756_mDIAscar_W40_F-40_Evo12_8Th16ms_Ref10_lmd7wellE15_P50_scene1_CD45_evotipwellG12_immunecells_target8	10.7773	immunecell	CD45	P50	scene1	immunecell_CD45_P50_scene1
B5ME19	20240301_OA1_ThNo_SA_N756_mDIAscar_W40_F-40_Evo12_8Th16ms_Ref10_lmd7wellE17_P25_scene2_CD45_evotipwellH6_immunecells_target8		immunecell	CD45	P25	scene2	immunecell_CD45_P25_scene2
B5ME19	20240301_OA1_ThNo_SA_N756_mDIAscar_W40_F-40_Evo12_8Th16ms_Ref10_lmd7wellE3_P09_scene1_CD8_evotipwellE2_immunecells_target8	12.0704	immunecell	CD8	P09	scene1	immunecell_CD8_P09_scene1
B5ME19	20240301_OA1_ThNo_SA_N756_mDIAscar_W40_F-40_Evo12_8Th16ms_Ref10_lmd7wellE5_P37_scene2_CD8_evotipwellE8_immunecells_target8	11.7264	immunecell	CD8	P37	scene2	immunecell_CD8_P37_scene2
B5ME19	20240301_OA1_ThNo_SA_N756_mDIAscar_W40_F-40_Evo12_8Th16ms_Ref10_lmd7wellE7_P38_scene1_CD8_evotipwellF2_immunecells_target8	12.0878	immunecell	CD8	P38	scene1	immunecell_CD8_P38_scene1
B5ME19	20240301_OA1_ThNo_SA_N756_mDIAscar_W40_F-40_Evo12_8Th16ms_Ref10_lmd7wellE9_P42_scene1and2_CD8_evotipwellF8_immunecells_target8	11.1436	immunecell	CD8	P42	scene1	immunecell_CD8_P42_scene1
B5ME19	20240301_OA1_ThNo_SA_N756_mDIAscar_W40_F-40_Evo12_8Th16ms_Ref10_lmd7wellG11_P06_scene1and2_CD8_evotipwellG3_immunecells_target8	11.0199	immunecell	CD8	P06	scene1	immunecell_CD8_P06_scene1
B5ME19	20240301_OA1_ThNo_SA_N756_mDIAscar_W40_F-40_Evo12_8Th16ms_Ref10_lmd7wellG13_P31_scene1and2_CD8_evotipwellG9_immunecells_target8	11.4975	immunecell	CD8	P31	scene1	immunecell_CD8_P31_scene1
B5ME19	20240301_OA1_ThNo_SA_N756_mDIAscar_W40_F-40_Evo12_8Th16ms_Ref10_lmd7wellG15_P24_scene1_CD45_evotipwellH1_immunecells_target8	11.4188	immunecell	CD45	P24	scene1	immunecell_CD45_P24_scene1
B5ME19	20240301_OA1_ThNo_SA_N756_mDIAscar_W40_F-40_Evo12_8Th16ms_Ref10_lmd7wellG17_P51_scene1_CD45_evotipwellH7_immunecells_target8		immunecell	CD45	P51	scene1	immunecell_CD45_P51_scene1
B5ME19	20240301_OA1_ThNo_SA_N756_mDIAscar_W40_F-40_Evo12_8Th16ms_Ref10_lmd7wellG3_P09_scene1_CD163_evotipwellE3_immunecells_target8	11.5922	immunecell	CD163	P09	scene1	immunecell_CD163_P09_scene1
B5ME19	20240301_OA1_ThNo_SA_N756_mDIAscar_W40_F-40_Evo12_8Th16ms_Ref10_lmd7wellG5_P37_scene2_CD163_evotipwellE9_immunecells_target8	13.1188	immunecell	CD163	P37	scene2	immunecell_CD163_P37_scene2
B5ME19	20240301_OA1_ThNo_SA_N756_mDIAscar_W40_F-40_Evo12_8Th16ms_Ref10_lmd7wellG7_P38_scene1_CD163_evotipwellF3_immunecells_target8	12.2067	immunecell	CD163	P38	scene1	immunecell_CD163_P38_scene1
B5ME19	20240301_OA1_ThNo_SA_N756_mDIAscar_W40_F-40_Evo12_8Th16ms_Ref10_lmd7wellG9_P42_scene1_CD163_evotipwellF9_immunecells_target8	12.162	immunecell	CD163	P42	scene1	immunecell_CD163_P42_scene1
B5ME19	20240301_OA1_ThNo_SA_N756_mDIAscar_W40_F-40_Evo12_8Th16ms_Ref10_lmd7wellI11_P06_scene1_CD163_evotipwellG4_immunecells_target8	11.4127	immunecell	CD163	P06	scene1	immunecell_CD163_P06_scene1
B5ME19	20240301_OA1_ThNo_SA_N756_mDIAscar_W40_F-40_Evo12_8Th16ms_Ref10_lmd7wellI13_P31_scene1and2_CD163_evotipwellG10_immunecells_target8	12.0815	immunecell	CD163	P31	scene1	immunecell_CD163_P31_scene1
B5ME19	20240301_OA1_ThNo_SA_N756_mDIAscar_W40_F-40_Evo12_8Th16ms_Ref10_lmd7wellI15_P24_scene2_CD45_evotipwellH2_immunecells_target8		immunecell	CD45	P24	scene2	immunecell_CD45_P24_scene2
B5ME19	20240301_OA1_ThNo_SA_N756_mDIAscar_W40_F-40_Evo12_8Th16ms_Ref10_lmd7wellI17_P52_scene1_CD45_evotipwellH8_immunecells_target8	11.7385	immunecell	CD45	P52	scene1	immunecell_CD45_P52_scene1
B5ME19	20240301_OA1_ThNo_SA_N756_mDIAscar_W40_F-40_Evo12_8Th16ms_Ref10_lmd7wellI3_P34_scene1_CD4_evotipwellE4_immunecells_target8	11.1653	immunecell	CD4	P34	scene1	immunecell_CD4_P34_scene1
B5ME19	20240301_OA1_ThNo_SA_N756_mDIAscar_W40_F-40_Evo12_8Th16ms_Ref10_lmd7wellI5_P07_scene2_CD4_evotipwellE10_immunecells_target8	10.7036	immunecell	CD4	P07	scene2	immunecell_CD4_P07_scene2
B5ME19	20240301_OA1_ThNo_SA_N756_mDIAscar_W40_F-40_Evo12_8Th16ms_Ref10_lmd7wellI7_P35_scene1and2_CD4_evotipwellF4_immunecells_target8	14.1477	immunecell	CD4	P35	scene1	immunecell_CD4_P35_scene1
B5ME19	20240301_OA1_ThNo_SA_N756_mDIAscar_W40_F-40_Evo12_8Th16ms_Ref10_lmd7wellI9_P32_scene2_CD163_evotipwellF10_immunecells_target8	11.7507	immunecell	CD163	P32	scene2	immunecell_CD163_P32_scene2
B5ME19	20240301_OA1_ThNo_SA_N756_mDIAscar_W40_F-40_Evo12_8Th16ms_Ref10_lmd7wellK15_P21_scene1_CD45_evotipwellH3_immunecells_target8	9.83491	immunecell	CD45	P21	scene1	immunecell_CD45_P21_scene1
B5ME19	20240301_OA1_ThNo_SA_N756_mDIAscar_W40_F-40_Evo12_8Th16ms_Ref10_lmd7wellK3_P34_scene1_CD8_evotipwellE5_immunecells_target8	11.3828	immunecell	CD8	P34	scene1	immunecell_CD8_P34_scene1
B5ME19	20240301_OA1_ThNo_SA_N756_mDIAscar_W40_F-40_Evo12_8Th16ms_Ref10_lmd7wellK5_P07_scene2_CD8_evotipwellE11_immunecells_target8	11.7342	immunecell	CD8	P07	scene2	immunecell_CD8_P07_scene2
B5ME19	20240301_OA1_ThNo_SA_N756_mDIAscar_W40_F-40_Evo12_8Th16ms_Ref10_lmd7wellK7_P35_scene1and2_CD8_evotipwellF5_immunecells_target8	12.1479	immunecell	CD8	P35	scene1	immunecell_CD8_P35_scene1
B5ME19	20240301_OA1_ThNo_SA_N756_mDIAscar_W40_F-40_Evo12_8Th16ms_Ref10_lmd7wellK9_P41_scene1_CD4_evotipwellF11_immunecells_target8	11.6957	immunecell	CD4	P41	scene1	immunecell_CD4_P41_scene1
B5ME19	20240301_OA1_ThNo_SA_N756_mDIAscar_W40_F-40_Evo12_8Th16ms_Ref10_lmd7wellM3_P34_scene1_CD163_evotipwellE6_immunecells_target8	11.9855	immunecell	CD163	P34	scene1	immunecell_CD163_P34_scene1
B5ME19	20240301_OA1_ThNo_SA_N756_mDIAscar_W40_F-40_Evo12_8Th16ms_Ref10_lmd7wellM5_P07_scene2_CD163_evotipwellE12_immunecells_target8		immunecell	CD163	P07	scene2	immunecell_CD163_P07_scene2
B5ME19	20240301_OA1_ThNo_SA_N756_mDIAscar_W40_F-40_Evo12_8Th16ms_Ref10_lmd7wellM7_P35_scene1_CD163_evotipwellF6_immunecells_target8	11.6987	immunecell	CD163	P35	scene1	immunecell_CD163_P35_scene1
B5ME19	20240301_OA1_ThNo_SA_N756_mDIAscar_W40_F-40_Evo12_8Th16ms_Ref10_lmd7wellM9_P41_scene1_CD8_evotipwellF12_immunecells_target8	12.9923	immunecell	CD8	P41	scene1	immunecell_CD8_P41_scene1
B7ZW38	20240301_OA1_ThNo_SA_N756_mDIAscar_W40_F-40_Evo12_8Th16ms_Ref10_lmd7wellC11_P41_scene1_CD163_evotipwellG1_immunecells_target8	17.1975	immunecell	CD163	P41	scene1	immunecell_CD163_P41_scene1
B7ZW38	20240301_OA1_ThNo_SA_N756_mDIAscar_W40_F-40_Evo12_8Th16ms_Ref10_lmd7wellC13_P40_scene1_CD163_evotipwellG7_immunecells_target8		immunecell	CD163	P40	scene1	immunecell_CD163_P40_scene1
B7ZW38	20240301_OA1_ThNo_SA_N756_mDIAscar_W40_F-40_Evo12_8Th16ms_Ref10_lmd7wellC15_P22_scene1_CD45_evotipwellG11_immunecells_target8		immunecell	CD45	P22	scene1	immunecell_CD45_P22_scene1
B7ZW38	20240301_OA1_ThNo_SA_N756_mDIAscar_W40_F-40_Evo12_8Th16ms_Ref10_lmd7wellC17_P25_scene1_CD45_evotipwellH5_immunecells_target8		immunecell	CD45	P25	scene1	immunecell_CD45_P25_scene1
B7ZW38	20240301_OA1_ThNo_SA_N756_mDIAscar_W40_F-40_Evo12_8Th16ms_Ref10_lmd7wellC3_P09_scene1and3_CD4_evotipwellE1_immunecells_target8		immunecell	CD4	P09	scene1	immunecell_CD4_P09_scene1
B7ZW38	20240301_OA1_ThNo_SA_N756_mDIAscar_W40_F-40_Evo12_8Th16ms_Ref10_lmd7wellC5_P37_scene2_CD4_evotipwellE7_immunecells_target8		immunecell	CD4	P37	scene2	immunecell_CD4_P37_scene2
B7ZW38	20240301_OA1_ThNo_SA_N756_mDIAscar_W40_F-40_Evo12_8Th16ms_Ref10_lmd7wellC7_P38_scene1_CD4_evotipwellF1_immunecells_target8		immunecell	CD4	P38	scene1	immunecell_CD4_P38_scene1
B7ZW38	20240301_OA1_ThNo_SA_N756_mDIAscar_W40_F-40_Evo12_8Th16ms_Ref10_lmd7wellC9_P42_scene1_CD4_evotipwellF7_immunecells_target8		immunecell	CD4	P42	scene1	immunecell_CD4_P42_scene1
B7ZW38	20240301_OA1_ThNo_SA_N756_mDIAscar_W40_F-40_Evo12_8Th16ms_Ref10_lmd7wellE11_P06_scene1and2_CD4_evotipwellG2_immunecells_target8		immunecell	CD4	P06	scene1	immunecell_CD4_P06_scene1
B7ZW38	20240301_OA1_ThNo_SA_N756_mDIAscar_W40_F-40_Evo12_8Th16ms_Ref10_lmd7wellE13_P31_scene1and2_CD4_evotipwellG8_immunecells_target8		immunecell	CD4	P31	scene1	immunecell_CD4_P31_scene1
B7ZW38	20240301_OA1_ThNo_SA_N756_mDIAscar_W40_F-40_Evo12_8Th16ms_Ref10_lmd7wellE15_P50_scene1_CD45_evotipwellG12_immunecells_target8		immunecell	CD45	P50	scene1	immunecell_CD45_P50_scene1
B7ZW38	20240301_OA1_ThNo_SA_N756_mDIAscar_W40_F-40_Evo12_8Th16ms_Ref10_lmd7wellE17_P25_scene2_CD45_evotipwellH6_immunecells_target8		immunecell	CD45	P25	scene2	immunecell_CD45_P25_scene2
B7ZW38	20240301_OA1_ThNo_SA_N756_mDIAscar_W40_F-40_Evo12_8Th16ms_Ref10_lmd7wellE3_P09_scene1_CD8_evotipwellE2_immunecells_target8	16.5089	immunecell	CD8	P09	scene1	immunecell_CD8_P09_scene1
B7ZW38	20240301_OA1_ThNo_SA_N756_mDIAscar_W40_F-40_Evo12_8Th16ms_Ref10_lmd7wellE5_P37_scene2_CD8_evotipwellE8_immunecells_target8	17.6272	immunecell	CD8	P37	scene2	immunecell_CD8_P37_scene2
B7ZW38	20240301_OA1_ThNo_SA_N756_mDIAscar_W40_F-40_Evo12_8Th16ms_Ref10_lmd7wellE7_P38_scene1_CD8_evotipwellF2_immunecells_target8		immunecell	CD8	P38	scene1	immunecell_CD8_P38_scene1
B7ZW38	20240301_OA1_ThNo_SA_N756_mDIAscar_W40_F-40_Evo12_8Th16ms_Ref10_lmd7wellE9_P42_scene1and2_CD8_evotipwellF8_immunecells_target8		immunecell	CD8	P42	scene1	immunecell_CD8_P42_scene1
B7ZW38	20240301_OA1_ThNo_SA_N756_mDIAscar_W40_F-40_Evo12_8Th16ms_Ref10_lmd7wellG11_P06_scene1and2_CD8_evotipwellG3_immunecells_target8		immunecell	CD8	P06	scene1	immunecell_CD8_P06_scene1
B7ZW38	20240301_OA1_ThNo_SA_N756_mDIAscar_W40_F-40_Evo12_8Th16ms_Ref10_lmd7wellG13_P31_scene1and2_CD8_evotipwellG9_immunecells_target8		immunecell	CD8	P31	scene1	immunecell_CD8_P31_scene1
B7ZW38	20240301_OA1_ThNo_SA_N756_mDIAscar_W40_F-40_Evo12_8Th16ms_Ref10_lmd7wellG15_P24_scene1_CD45_evotipwellH1_immunecells_target8	16.3276	immunecell	CD45	P24	scene1	immunecell_CD45_P24_scene1
B7ZW38	20240301_OA1_ThNo_SA_N756_mDIAscar_W40_F-40_Evo12_8Th16ms_Ref10_lmd7wellG17_P51_scene1_CD45_evotipwellH7_immunecells_target8		immunecell	CD45	P51	scene1	immunecell_CD45_P51_scene1
B7ZW38	20240301_OA1_ThNo_SA_N756_mDIAscar_W40_F-40_Evo12_8Th16ms_Ref10_lmd7wellG3_P09_scene1_CD163_evotipwellE3_immunecells_target8	17.6363	immunecell	CD163	P09	scene1	immunecell_CD163_P09_scene1
B7ZW38	20240301_OA1_ThNo_SA_N756_mDIAscar_W40_F-40_Evo12_8Th16ms_Ref10_lmd7wellG5_P37_scene2_CD163_evotipwellE9_immunecells_target8		immunecell	CD163	P37	scene2	immunecell_CD163_P37_scene2
B7ZW38	20240301_OA1_ThNo_SA_N756_mDIAscar_W40_F-40_Evo12_8Th16ms_Ref10_lmd7wellG7_P38_scene1_CD163_evotipwellF3_immunecells_target8		immunecell	CD163	P38	scene1	immunecell_CD163_P38_scene1
B7ZW38	20240301_OA1_ThNo_SA_N756_mDIAscar_W40_F-40_Evo12_8Th16ms_Ref10_lmd7wellG9_P42_scene1_CD163_evotipwellF9_immunecells_target8		immunecell	CD163	P42	scene1	immunecell_CD163_P42_scene1
B7ZW38	20240301_OA1_ThNo_SA_N756_mDIAscar_W40_F-40_Evo12_8Th16ms_Ref10_lmd7wellI11_P06_scene1_CD163_evotipwellG4_immunecells_target8	16.5206	immunecell	CD163	P06	scene1	immunecell_CD163_P06_scene1
B7ZW38	20240301_OA1_ThNo_SA_N756_mDIAscar_W40_F-40_Evo12_8Th16ms_Ref10_lmd7wellI13_P31_scene1and2_CD163_evotipwellG10_immunecells_target8		immunecell	CD163	P31	scene1	immunecell_CD163_P31_scene1
B7ZW38	20240301_OA1_ThNo_SA_N756_mDIAscar_W40_F-40_Evo12_8Th16ms_Ref10_lmd7wellI15_P24_scene2_CD45_evotipwellH2_immunecells_target8	15.6644	immunecell	CD45	P24	scene2	immunecell_CD45_P24_scene2
B7ZW38	20240301_OA1_ThNo_SA_N756_mDIAscar_W40_F-40_Evo12_8Th16ms_Ref10_lmd7wellI17_P52_scene1_CD45_evotipwellH8_immunecells_target8	15.3552	immunecell	CD45	P52	scene1	immunecell_CD45_P52_scene1
B7ZW38	20240301_OA1_ThNo_SA_N756_mDIAscar_W40_F-40_Evo12_8Th16ms_Ref10_lmd7wellI3_P34_scene1_CD4_evotipwellE4_immunecells_target8		immunecell	CD4	P34	scene1	immunecell_CD4_P34_scene1
B7ZW38	20240301_OA1_ThNo_SA_N756_mDIAscar_W40_F-40_Evo12_8Th16ms_Ref10_lmd7wellI5_P07_scene2_CD4_evotipwellE10_immunecells_target8		immunecell	CD4	P07	scene2	immunecell_CD4_P07_scene2
B7ZW38	20240301_OA1_ThNo_SA_N756_mDIAscar_W40_F-40_Evo12_8Th16ms_Ref10_lmd7wellI7_P35_scene1and2_CD4_evotipwellF4_immunecells_target8	13.2408	immunecell	CD4	P35	scene1	immunecell_CD4_P35_scene1
B7ZW38	20240301_OA1_ThNo_SA_N756_mDIAscar_W40_F-40_Evo12_8Th16ms_Ref10_lmd7wellI9_P32_scene2_CD163_evotipwellF10_immunecells_target8		immunecell	CD163	P32	scene2	immunecell_CD163_P32_scene2
B7ZW38	20240301_OA1_ThNo_SA_N756_mDIAscar_W40_F-40_Evo12_8Th16ms_Ref10_lmd7wellK15_P21_scene1_CD45_evotipwellH3_immunecells_target8		immunecell	CD45	P21	scene1	immunecell_CD45_P21_scene1
B7ZW38	20240301_OA1_ThNo_SA_N756_mDIAscar_W40_F-40_Evo12_8Th16ms_Ref10_lmd7wellK3_P34_scene1_CD8_evotipwellE5_immunecells_target8	17.1112	immunecell	CD8	P34	scene1	immunecell_CD8_P34_scene1
B7ZW38	20240301_OA1_ThNo_SA_N756_mDIAscar_W40_F-40_Evo12_8Th16ms_Ref10_lmd7wellK5_P07_scene2_CD8_evotipwellE11_immunecells_target8		immunecell	CD8	P07	scene2	immunecell_CD8_P07_scene2
B7ZW38	20240301_OA1_ThNo_SA_N756_mDIAscar_W40_F-40_Evo12_8Th16ms_Ref10_lmd7wellK7_P35_scene1and2_CD8_evotipwellF5_immunecells_target8		immunecell	CD8	P35	scene1	immunecell_CD8_P35_scene1
B7ZW38	20240301_OA1_ThNo_SA_N756_mDIAscar_W40_F-40_Evo12_8Th16ms_Ref10_lmd7wellK9_P41_scene1_CD4_evotipwellF11_immunecells_target8		immunecell	CD4	P41	scene1	immunecell_CD4_P41_scene1
B7ZW38	20240301_OA1_ThNo_SA_N756_mDIAscar_W40_F-40_Evo12_8Th16ms_Ref10_lmd7wellM3_P34_scene1_CD163_evotipwellE6_immunecells_target8		immunecell	CD163	P34	scene1	immunecell_CD163_P34_scene1
B7ZW38	20240301_OA1_ThNo_SA_N756_mDIAscar_W40_F-40_Evo12_8Th16ms_Ref10_lmd7wellM5_P07_scene2_CD163_evotipwellE12_immunecells_target8		immunecell	CD163	P07	scene2	immunecell_CD163_P07_scene2
B7ZW38	20240301_OA1_ThNo_SA_N756_mDIAscar_W40_F-40_Evo12_8Th16ms_Ref10_lmd7wellM7_P35_scene1_CD163_evotipwellF6_immunecells_target8		immunecell	CD163	P35	scene1	immunecell_CD163_P35_scene1
B7ZW38	20240301_OA1_ThNo_SA_N756_mDIAscar_W40_F-40_Evo12_8Th16ms_Ref10_lmd7wellM9_P41_scene1_CD8_evotipwellF12_immunecells_target8		immunecell	CD8	P41	scene1	immunecell_CD8_P41_scene1
O00116	20240301_OA1_ThNo_SA_N756_mDIAscar_W40_F-40_Evo12_8Th16ms_Ref10_lmd7wellC11_P41_scene1_CD163_evotipwellG1_immunecells_target8	11.9934	immunecell	CD163	P41	scene1	immunecell_CD163_P41_scene1
O00116	20240301_OA1_ThNo_SA_N756_mDIAscar_W40_F-40_Evo12_8Th16ms_Ref10_lmd7wellC13_P40_scene1_CD163_evotipwellG7_immunecells_target8	11.8401	immunecell	CD163	P40	scene1	immunecell_CD163_P40_scene1
O00116	20240301_OA1_ThNo_SA_N756_mDIAscar_W40_F-40_Evo12_8Th16ms_Ref10_lmd7wellC15_P22_scene1_CD45_evotipwellG11_immunecells_target8		immunecell	CD45	P22	scene1	immunecell_CD45_P22_scene1
O00116	20240301_OA1_ThNo_SA_N756_mDIAscar_W40_F-40_Evo12_8Th16ms_Ref10_lmd7wellC17_P25_scene1_CD45_evotipwellH5_immunecells_target8	10.5784	immunecell	CD45	P25	scene1	immunecell_CD45_P25_scene1
O00116	20240301_OA1_ThNo_SA_N756_mDIAscar_W40_F-40_Evo12_8Th16ms_Ref10_lmd7wellC3_P09_scene1and3_CD4_evotipwellE1_immunecells_target8	10.6675	immunecell	CD4	P09	scene1	immunecell_CD4_P09_scene1
O00116	20240301_OA1_ThNo_SA_N756_mDIAscar_W40_F-40_Evo12_8Th16ms_Ref10_lmd7wellC5_P37_scene2_CD4_evotipwellE7_immunecells_target8	11.5395	immunecell	CD4	P37	scene2	immunecell_CD4_P37_scene2
O00116	20240301_OA1_ThNo_SA_N756_mDIAscar_W40_F-40_Evo12_8Th16ms_Ref10_lmd7wellC7_P38_scene1_CD4_evotipwellF1_immunecells_target8		immunecell	CD4	P38	scene1	immunecell_CD4_P38_scene1
O00116	20240301_OA1_ThNo_SA_N756_mDIAscar_W40_F-40_Evo12_8Th16ms_Ref10_lmd7wellC9_P42_scene1_CD4_evotipwellF7_immunecells_target8	9.91437	immunecell	CD4	P42	scene1	immunecell_CD4_P42_scene1
O00116	20240301_OA1_ThNo_SA_N756_mDIAscar_W40_F-40_Evo12_8Th16ms_Ref10_lmd7wellE11_P06_scene1and2_CD4_evotipwellG2_immunecells_target8	11.2361	immunecell	CD4	P06	scene1	immunecell_CD4_P06_scene1
O00116	20240301_OA1_ThNo_SA_N756_mDIAscar_W40_F-40_Evo12_8Th16ms_Ref10_lmd7wellE13_P31_scene1and2_CD4_evotipwellG8_immunecells_target8		immunecell	CD4	P31	scene1	immunecell_CD4_P31_scene1
O00116	20240301_OA1_ThNo_SA_N756_mDIAscar_W40_F-40_Evo12_8Th16ms_Ref10_lmd7wellE15_P50_scene1_CD45_evotipwellG12_immunecells_target8		immunecell	CD45	P50	scene1	immunecell_CD45_P50_scene1
O00116	20240301_OA1_ThNo_SA_N756_mDIAscar_W40_F-40_Evo12_8Th16ms_Ref10_lmd7wellE17_P25_scene2_CD45_evotipwellH6_immunecells_target8	10.6043	immunecell	CD45	P25	scene2	immunecell_CD45_P25_scene2
O00116	20240301_OA1_ThNo_SA_N756_mDIAscar_W40_F-40_Evo12_8Th16ms_Ref10_lmd7wellE3_P09_scene1_CD8_evotipwellE2_immunecells_target8	10.964	immunecell	CD8	P09	scene1	immunecell_CD8_P09_scene1
O00116	20240301_OA1_ThNo_SA_N756_mDIAscar_W40_F-40_Evo12_8Th16ms_Ref10_lmd7wellE5_P37_scene2_CD8_evotipwellE8_immunecells_target8	10.3718	immunecell	CD8	P37	scene2	immunecell_CD8_P37_scene2
O00116	20240301_OA1_ThNo_SA_N756_mDIAscar_W40_F-40_Evo12_8Th16ms_Ref10_lmd7wellE7_P38_scene1_CD8_evotipwellF2_immunecells_target8	12.7273	immunecell	CD8	P38	scene1	immunecell_CD8_P38_scene1
O00116	20240301_OA1_ThNo_SA_N756_mDIAscar_W40_F-40_Evo12_8Th16ms_Ref10_lmd7wellE9_P42_scene1and2_CD8_evotipwellF8_immunecells_target8	11.3939	immunecell	CD8	P42	scene1	immunecell_CD8_P42_scene1
O00116	20240301_OA1_ThNo_SA_N756_mDIAscar_W40_F-40_Evo12_8Th16ms_Ref10_lmd7wellG11_P06_scene1and2_CD8_evotipwellG3_immunecells_target8	10.8871	immunecell	CD8	P06	scene1	immunecell_CD8_P06_scene1
O00116	20240301_OA1_ThNo_SA_N756_mDIAscar_W40_F-40_Evo12_8Th16ms_Ref10_lmd7wellG13_P31_scene1and2_CD8_evotipwellG9_immunecells_target8	10.9338	immunecell	CD8	P31	scene1	immunecell_CD8_P31_scene1
O00116	20240301_OA1_ThNo_SA_N756_mDIAscar_W40_F-40_Evo12_8Th16ms_Ref10_lmd7wellG15_P24_scene1_CD45_evotipwellH1_immunecells_target8	11.0069	immunecell	CD45	P24	scene1	immunecell_CD45_P24_scene1
O00116	20240301_OA1_ThNo_SA_N756_mDIAscar_W40_F-40_Evo12_8Th16ms_Ref10_lmd7wellG17_P51_scene1_CD45_evotipwellH7_immunecells_target8		immunecell	CD45	P51	scene1	immunecell_CD45_P51_scene1
O00116	20240301_OA1_ThNo_SA_N756_mDIAscar_W40_F-40_Evo12_8Th16ms_Ref10_lmd7wellG3_P09_scene1_CD163_evotipwellE3_immunecells_target8	11.5594	immunecell	CD163	P09	scene1	immunecell_CD163_P09_scene1
O00116	20240301_OA1_ThNo_SA_N756_mDIAscar_W40_F-40_Evo12_8Th16ms_Ref10_lmd7wellG5_P37_scene2_CD163_evotipwellE9_immunecells_target8	11.232	immunecell	CD163	P37	scene2	immunecell_CD163_P37_scene2
O00116	20240301_OA1_ThNo_SA_N756_mDIAscar_W40_F-40_Evo12_8Th16ms_Ref10_lmd7wellG7_P38_scene1_CD163_evotipwellF3_immunecells_target8	11.6064	immunecell	CD163	P38	scene1	immunecell_CD163_P38_scene1
O00116	20240301_OA1_ThNo_SA_N756_mDIAscar_W40_F-40_Evo12_8Th16ms_Ref10_lmd7wellG9_P42_scene1_CD163_evotipwellF9_immunecells_target8	12.136	immunecell	CD163	P42	scene1	immunecell_CD163_P42_scene1
O00116	20240301_OA1_ThNo_SA_N756_mDIAscar_W40_F-40_Evo12_8Th16ms_Ref10_lmd7wellI11_P06_scene1_CD163_evotipwellG4_immunecells_target8	10.7188	immunecell	CD163	P06	scene1	immunecell_CD163_P06_scene1
O00116	20240301_OA1_ThNo_SA_N756_mDIAscar_W40_F-40_Evo12_8Th16ms_Ref10_lmd7wellI13_P31_scene1and2_CD163_evotipwellG10_immunecells_target8	12.5736	immunecell	CD163	P31	scene1	immunecell_CD163_P31_scene1
O00116	20240301_OA1_ThNo_SA_N756_mDIAscar_W40_F-40_Evo12_8Th16ms_Ref10_lmd7wellI15_P24_scene2_CD45_evotipwellH2_immunecells_target8	11.4274	immunecell	CD45	P24	scene2	immunecell_CD45_P24_scene2
O00116	20240301_OA1_ThNo_SA_N756_mDIAscar_W40_F-40_Evo12_8Th16ms_Ref10_lmd7wellI17_P52_scene1_CD45_evotipwellH8_immunecells_target8		immunecell	CD45	P52	scene1	immunecell_CD45_P52_scene1
O00116	20240301_OA1_ThNo_SA_N756_mDIAscar_W40_F-40_Evo12_8Th16ms_Ref10_lmd7wellI3_P34_scene1_CD4_evotipwellE4_immunecells_target8	11.6676	immunecell	CD4	P34	scene1	immunecell_CD4_P34_scene1
O00116	20240301_OA1_ThNo_SA_N756_mDIAscar_W40_F-40_Evo12_8Th16ms_Ref10_lmd7wellI5_P07_scene2_CD4_evotipwellE10_immunecells_target8	9.98379	immunecell	CD4	P07	scene2	immunecell_CD4_P07_scene2
O00116	20240301_OA1_ThNo_SA_N756_mDIAscar_W40_F-40_Evo12_8Th16ms_Ref10_lmd7wellI7_P35_scene1and2_CD4_evotipwellF4_immunecells_target8		immunecell	CD4	P35	scene1	immunecell_CD4_P35_scene1
O00116	20240301_OA1_ThNo_SA_N756_mDIAscar_W40_F-40_Evo12_8Th16ms_Ref10_lmd7wellI9_P32_scene2_CD163_evotipwellF10_immunecells_target8	11.0112	immunecell	CD163	P32	scene2	immunecell_CD163_P32_scene2
O00116	20240301_OA1_ThNo_SA_N756_mDIAscar_W40_F-40_Evo12_8Th16ms_Ref10_lmd7wellK15_P21_scene1_CD45_evotipwellH3_immunecells_target8	10.5048	immunecell	CD45	P21	scene1	immunecell_CD45_P21_scene1
O00116	20240301_OA1_ThNo_SA_N756_mDIAscar_W40_F-40_Evo12_8Th16ms_Ref10_lmd7wellK3_P34_scene1_CD8_evotipwellE5_immunecells_target8	12.0875	immunecell	CD8	P34	scene1	immunecell_CD8_P34_scene1
O00116	20240301_OA1_ThNo_SA_N756_mDIAscar_W40_F-40_Evo12_8Th16ms_Ref10_lmd7wellK5_P07_scene2_CD8_evotipwellE11_immunecells_target8		immunecell	CD8	P07	scene2	immunecell_CD8_P07_scene2
O00116	20240301_OA1_ThNo_SA_N756_mDIAscar_W40_F-40_Evo12_8Th16ms_Ref10_lmd7wellK7_P35_scene1and2_CD8_evotipwellF5_immunecells_target8	11.6154	immunecell	CD8	P35	scene1	immunecell_CD8_P35_scene1
O00116	20240301_OA1_ThNo_SA_N756_mDIAscar_W40_F-40_Evo12_8Th16ms_Ref10_lmd7wellK9_P41_scene1_CD4_evotipwellF11_immunecells_target8	11.6939	immunecell	CD4	P41	scene1	immunecell_CD4_P41_scene1
O00116	20240301_OA1_ThNo_SA_N756_mDIAscar_W40_F-40_Evo12_8Th16ms_Ref10_lmd7wellM3_P34_scene1_CD163_evotipwellE6_immunecells_target8	11.7	immunecell	CD163	P34	scene1	immunecell_CD163_P34_scene1
O00116	20240301_OA1_ThNo_SA_N756_mDIAscar_W40_F-40_Evo12_8Th16ms_Ref10_lmd7wellM5_P07_scene2_CD163_evotipwellE12_immunecells_target8	12.614	immunecell	CD163	P07	scene2	immunecell_CD163_P07_scene2
O00116	20240301_OA1_ThNo_SA_N756_mDIAscar_W40_F-40_Evo12_8Th16ms_Ref10_lmd7wellM7_P35_scene1_CD163_evotipwellF6_immunecells_target8	11.9667	immunecell	CD163	P35	scene1	immunecell_CD163_P35_scene1
O00116	20240301_OA1_ThNo_SA_N756_mDIAscar_W40_F-40_Evo12_8Th16ms_Ref10_lmd7wellM9_P41_scene1_CD8_evotipwellF12_immunecells_target8	9.98707	immunecell	CD8	P41	scene1	immunecell_CD8_P41_scene1
O00148	20240301_OA1_ThNo_SA_N756_mDIAscar_W40_F-40_Evo12_8Th16ms_Ref10_lmd7wellC11_P41_scene1_CD163_evotipwellG1_immunecells_target8	9.58755	immunecell	CD163	P41	scene1	immunecell_CD163_P41_scene1
O00148	20240301_OA1_ThNo_SA_N756_mDIAscar_W40_F-40_Evo12_8Th16ms_Ref10_lmd7wellC13_P40_scene1_CD163_evotipwellG7_immunecells_target8	11.0488	immunecell	CD163	P40	scene1	immunecell_CD163_P40_scene1
O00148	20240301_OA1_ThNo_SA_N756_mDIAscar_W40_F-40_Evo12_8Th16ms_Ref10_lmd7wellC15_P22_scene1_CD45_evotipwellG11_immunecells_target8	12.5204	immunecell	CD45	P22	scene1	immunecell_CD45_P22_scene1
O00148	20240301_OA1_ThNo_SA_N756_mDIAscar_W40_F-40_Evo12_8Th16ms_Ref10_lmd7wellC17_P25_scene1_CD45_evotipwellH5_immunecells_target8	9.75066	immunecell	CD45	P25	scene1	immunecell_CD45_P25_scene1
O00148	20240301_OA1_ThNo_SA_N756_mDIAscar_W40_F-40_Evo12_8Th16ms_Ref10_lmd7wellC3_P09_scene1and3_CD4_evotipwellE1_immunecells_target8	10.8579	immunecell	CD4	P09	scene1	immunecell_CD4_P09_scene1
O00148	20240301_OA1_ThNo_SA_N756_mDIAscar_W40_F-40_Evo12_8Th16ms_Ref10_lmd7wellC5_P37_scene2_CD4_evotipwellE7_immunecells_target8	11.6917	immunecell	CD4	P37	scene2	immunecell_CD4_P37_scene2
O00148	20240301_OA1_ThNo_SA_N756_mDIAscar_W40_F-40_Evo12_8Th16ms_Ref10_lmd7wellC7_P38_scene1_CD4_evotipwellF1_immunecells_target8		immunecell	CD4	P38	scene1	immunecell_CD4_P38_scene1
O00148	20240301_OA1_ThNo_SA_N756_mDIAscar_W40_F-40_Evo12_8Th16ms_Ref10_lmd7wellC9_P42_scene1_CD4_evotipwellF7_immunecells_target8	9.53044	immunecell	CD4	P42	scene1	immunecell_CD4_P42_scene1
O00148	20240301_OA1_ThNo_SA_N756_mDIAscar_W40_F-40_Evo12_8Th16ms_Ref10_lmd7wellE11_P06_scene1and2_CD4_evotipwellG2_immunecells_target8		immunecell	CD4	P06	scene1	immunecell_CD4_P06_scene1
O00148	20240301_OA1_ThNo_SA_N756_mDIAscar_W40_F-40_Evo12_8Th16ms_Ref10_lmd7wellE13_P31_scene1and2_CD4_evotipwellG8_immunecells_target8	10.2717	immunecell	CD4	P31	scene1	immunecell_CD4_P31_scene1
O00148	20240301_OA1_ThNo_SA_N756_mDIAscar_W40_F-40_Evo12_8Th16ms_Ref10_lmd7wellE15_P50_scene1_CD45_evotipwellG12_immunecells_target8	9.03789	immunecell	CD45	P50	scene1	immunecell_CD45_P50_scene1
O00148	20240301_OA1_ThNo_SA_N756_mDIAscar_W40_F-40_Evo12_8Th16ms_Ref10_lmd7wellE17_P25_scene2_CD45_evotipwellH6_immunecells_target8	11.0624	immunecell	CD45	P25	scene2	immunecell_CD45_P25_scene2
O00148	20240301_OA1_ThNo_SA_N756_mDIAscar_W40_F-40_Evo12_8Th16ms_Ref10_lmd7wellE3_P09_scene1_CD8_evotipwellE2_immunecells_target8	11.5471	immunecell	CD8	P09	scene1	immunecell_CD8_P09_scene1
O00148	20240301_OA1_ThNo_SA_N756_mDIAscar_W40_F-40_Evo12_8Th16ms_Ref10_lmd7wellE5_P37_scene2_CD8_evotipwellE8_immunecells_target8	12.1193	immunecell	CD8	P37	scene2	immunecell_CD8_P37_scene2
O00148	20240301_OA1_ThNo_SA_N756_mDIAscar_W40_F-40_Evo12_8Th16ms_Ref10_lmd7wellE7_P38_scene1_CD8_evotipwellF2_immunecells_target8	11.735	immunecell	CD8	P38	scene1	immunecell_CD8_P38_scene1
O00148	20240301_OA1_ThNo_SA_N756_mDIAscar_W40_F-40_Evo12_8Th16ms_Ref10_lmd7wellE9_P42_scene1and2_CD8_evotipwellF8_immunecells_target8	11.1521	immunecell	CD8	P42	scene1	immunecell_CD8_P42_scene1
O00148	20240301_OA1_ThNo_SA_N756_mDIAscar_W40_F-40_Evo12_8Th16ms_Ref10_lmd7wellG11_P06_scene1and2_CD8_evotipwellG3_immunecells_target8		immunecell	CD8	P06	scene1	immunecell_CD8_P06_scene1
O00148	20240301_OA1_ThNo_SA_N756_mDIAscar_W40_F-40_Evo12_8Th16ms_Ref10_lmd7wellG13_P31_scene1and2_CD8_evotipwellG9_immunecells_target8	11.4131	immunecell	CD8	P31	scene1	immunecell_CD8_P31_scene1
O00148	20240301_OA1_ThNo_SA_N756_mDIAscar_W40_F-40_Evo12_8Th16ms_Ref10_lmd7wellG15_P24_scene1_CD45_evotipwellH1_immunecells_target8	11.2767	immunecell	CD45	P24	scene1	immunecell_CD45_P24_scene1
O00148	20240301_OA1_ThNo_SA_N756_mDIAscar_W40_F-40_Evo12_8Th16ms_Ref10_lmd7wellG17_P51_scene1_CD45_evotipwellH7_immunecells_target8	9.13215	immunecell	CD45	P51	scene1	immunecell_CD45_P51_scene1
O00148	20240301_OA1_ThNo_SA_N756_mDIAscar_W40_F-40_Evo12_8Th16ms_Ref10_lmd7wellG3_P09_scene1_CD163_evotipwellE3_immunecells_target8	11.2658	immunecell	CD163	P09	scene1	immunecell_CD163_P09_scene1
O00148	20240301_OA1_ThNo_SA_N756_mDIAscar_W40_F-40_Evo12_8Th16ms_Ref10_lmd7wellG5_P37_scene2_CD163_evotipwellE9_immunecells_target8	12.3531	immunecell	CD163	P37	scene2	immunecell_CD163_P37_scene2
O00148	20240301_OA1_ThNo_SA_N756_mDIAscar_W40_F-40_Evo12_8Th16ms_Ref10_lmd7wellG7_P38_scene1_CD163_evotipwellF3_immunecells_target8	11.7795	immunecell	CD163	P38	scene1	immunecell_CD163_P38_scene1
O00148	20240301_OA1_ThNo_SA_N756_mDIAscar_W40_F-40_Evo12_8Th16ms_Ref10_lmd7wellG9_P42_scene1_CD163_evotipwellF9_immunecells_target8	10.8414	immunecell	CD163	P42	scene1	immunecell_CD163_P42_scene1
O00148	20240301_OA1_ThNo_SA_N756_mDIAscar_W40_F-40_Evo12_8Th16ms_Ref10_lmd7wellI11_P06_scene1_CD163_evotipwellG4_immunecells_target8	10.1467	immunecell	CD163	P06	scene1	immunecell_CD163_P06_scene1
O00148	20240301_OA1_ThNo_SA_N756_mDIAscar_W40_F-40_Evo12_8Th16ms_Ref10_lmd7wellI13_P31_scene1and2_CD163_evotipwellG10_immunecells_target8	10.6899	immunecell	CD163	P31	scene1	immunecell_CD163_P31_scene1
O00148	20240301_OA1_ThNo_SA_N756_mDIAscar_W40_F-40_Evo12_8Th16ms_Ref10_lmd7wellI15_P24_scene2_CD45_evotipwellH2_immunecells_target8	9.70993	immunecell	CD45	P24	scene2	immunecell_CD45_P24_scene2
O00148	20240301_OA1_ThNo_SA_N756_mDIAscar_W40_F-40_Evo12_8Th16ms_Ref10_lmd7wellI17_P52_scene1_CD45_evotipwellH8_immunecells_target8	11.4313	immunecell	CD45	P52	scene1	immunecell_CD45_P52_scene1
O00148	20240301_OA1_ThNo_SA_N756_mDIAscar_W40_F-40_Evo12_8Th16ms_Ref10_lmd7wellI3_P34_scene1_CD4_evotipwellE4_immunecells_target8	11.9028	immunecell	CD4	P34	scene1	immunecell_CD4_P34_scene1
O00148	20240301_OA1_ThNo_SA_N756_mDIAscar_W40_F-40_Evo12_8Th16ms_Ref10_lmd7wellI5_P07_scene2_CD4_evotipwellE10_immunecells_target8	11.4725	immunecell	CD4	P07	scene2	immunecell_CD4_P07_scene2
O00148	20240301_OA1_ThNo_SA_N756_mDIAscar_W40_F-40_Evo12_8Th16ms_Ref10_lmd7wellI7_P35_scene1and2_CD4_evotipwellF4_immunecells_target8		immunecell	CD4	P35	scene1	immunecell_CD4_P35_scene1
O00148	20240301_OA1_ThNo_SA_N756_mDIAscar_W40_F-40_Evo12_8Th16ms_Ref10_lmd7wellI9_P32_scene2_CD163_evotipwellF10_immunecells_target8	11.7606	immunecell	CD163	P32	scene2	immunecell_CD163_P32_scene2
O00148	20240301_OA1_ThNo_SA_N756_mDIAscar_W40_F-40_Evo12_8Th16ms_Ref10_lmd7wellK15_P21_scene1_CD45_evotipwellH3_immunecells_target8	10.2275	immunecell	CD45	P21	scene1	immunecell_CD45_P21_scene1
O00148	20240301_OA1_ThNo_SA_N756_mDIAscar_W40_F-40_Evo12_8Th16ms_Ref10_lmd7wellK3_P34_scene1_CD8_evotipwellE5_immunecells_target8	10.9063	immunecell	CD8	P34	scene1	immunecell_CD8_P34_scene1
O00148	20240301_OA1_ThNo_SA_N756_mDIAscar_W40_F-40_Evo12_8Th16ms_Ref10_lmd7wellK5_P07_scene2_CD8_evotipwellE11_immunecells_target8	9.75755	immunecell	CD8	P07	scene2	immunecell_CD8_P07_scene2
O00148	20240301_OA1_ThNo_SA_N756_mDIAscar_W40_F-40_Evo12_8Th16ms_Ref10_lmd7wellK7_P35_scene1and2_CD8_evotipwellF5_immunecells_target8	12.2118	immunecell	CD8	P35	scene1	immunecell_CD8_P35_scene1
O00148	20240301_OA1_ThNo_SA_N756_mDIAscar_W40_F-40_Evo12_8Th16ms_Ref10_lmd7wellK9_P41_scene1_CD4_evotipwellF11_immunecells_target8	11.8465	immunecell	CD4	P41	scene1	immunecell_CD4_P41_scene1
O00148	20240301_OA1_ThNo_SA_N756_mDIAscar_W40_F-40_Evo12_8Th16ms_Ref10_lmd7wellM3_P34_scene1_CD163_evotipwellE6_immunecells_target8	11.0247	immunecell	CD163	P34	scene1	immunecell_CD163_P34_scene1
O00148	20240301_OA1_ThNo_SA_N756_mDIAscar_W40_F-40_Evo12_8Th16ms_Ref10_lmd7wellM5_P07_scene2_CD163_evotipwellE12_immunecells_target8		immunecell	CD163	P07	scene2	immunecell_CD163_P07_scene2
O00148	20240301_OA1_ThNo_SA_N756_mDIAscar_W40_F-40_Evo12_8Th16ms_Ref10_lmd7wellM7_P35_scene1_CD163_evotipwellF6_immunecells_target8	12.2704	immunecell	CD163	P35	scene1	immunecell_CD163_P35_scene1
O00148	20240301_OA1_ThNo_SA_N756_mDIAscar_W40_F-40_Evo12_8Th16ms_Ref10_lmd7wellM9_P41_scene1_CD8_evotipwellF12_immunecells_target8	11.34	immunecell	CD8	P41	scene1	immunecell_CD8_P41_scene1
O00151	20240301_OA1_ThNo_SA_N756_mDIAscar_W40_F-40_Evo12_8Th16ms_Ref10_lmd7wellC11_P41_scene1_CD163_evotipwellG1_immunecells_target8	10.4278	immunecell	CD163	P41	scene1	immunecell_CD163_P41_scene1
O00151	20240301_OA1_ThNo_SA_N756_mDIAscar_W40_F-40_Evo12_8Th16ms_Ref10_lmd7wellC13_P40_scene1_CD163_evotipwellG7_immunecells_target8	10.9585	immunecell	CD163	P40	scene1	immunecell_CD163_P40_scene1
O00151	20240301_OA1_ThNo_SA_N756_mDIAscar_W40_F-40_Evo12_8Th16ms_Ref10_lmd7wellC15_P22_scene1_CD45_evotipwellG11_immunecells_target8	11.7169	immunecell	CD45	P22	scene1	immunecell_CD45_P22_scene1
O00151	20240301_OA1_ThNo_SA_N756_mDIAscar_W40_F-40_Evo12_8Th16ms_Ref10_lmd7wellC17_P25_scene1_CD45_evotipwellH5_immunecells_target8	9.88219	immunecell	CD45	P25	scene1	immunecell_CD45_P25_scene1
O00151	20240301_OA1_ThNo_SA_N756_mDIAscar_W40_F-40_Evo12_8Th16ms_Ref10_lmd7wellC3_P09_scene1and3_CD4_evotipwellE1_immunecells_target8	10.4749	immunecell	CD4	P09	scene1	immunecell_CD4_P09_scene1
O00151	20240301_OA1_ThNo_SA_N756_mDIAscar_W40_F-40_Evo12_8Th16ms_Ref10_lmd7wellC5_P37_scene2_CD4_evotipwellE7_immunecells_target8	10.0083	immunecell	CD4	P37	scene2	immunecell_CD4_P37_scene2
O00151	20240301_OA1_ThNo_SA_N756_mDIAscar_W40_F-40_Evo12_8Th16ms_Ref10_lmd7wellC7_P38_scene1_CD4_evotipwellF1_immunecells_target8		immunecell	CD4	P38	scene1	immunecell_CD4_P38_scene1
O00151	20240301_OA1_ThNo_SA_N756_mDIAscar_W40_F-40_Evo12_8Th16ms_Ref10_lmd7wellC9_P42_scene1_CD4_evotipwellF7_immunecells_target8		immunecell	CD4	P42	scene1	immunecell_CD4_P42_scene1
O00151	20240301_OA1_ThNo_SA_N756_mDIAscar_W40_F-40_Evo12_8Th16ms_Ref10_lmd7wellE11_P06_scene1and2_CD4_evotipwellG2_immunecells_target8	10.5704	immunecell	CD4	P06	scene1	immunecell_CD4_P06_scene1
O00151	20240301_OA1_ThNo_SA_N756_mDIAscar_W40_F-40_Evo12_8Th16ms_Ref10_lmd7wellE13_P31_scene1and2_CD4_evotipwellG8_immunecells_target8		immunecell	CD4	P31	scene1	immunecell_CD4_P31_scene1
O00151	20240301_OA1_ThNo_SA_N756_mDIAscar_W40_F-40_Evo12_8Th16ms_Ref10_lmd7wellE15_P50_scene1_CD45_evotipwellG12_immunecells_target8	12.1412	immunecell	CD45	P50	scene1	immunecell_CD45_P50_scene1
O00151	20240301_OA1_ThNo_SA_N756_mDIAscar_W40_F-40_Evo12_8Th16ms_Ref10_lmd7wellE17_P25_scene2_CD45_evotipwellH6_immunecells_target8	10.0203	immunecell	CD45	P25	scene2	immunecell_CD45_P25_scene2
O00151	20240301_OA1_ThNo_SA_N756_mDIAscar_W40_F-40_Evo12_8Th16ms_Ref10_lmd7wellE3_P09_scene1_CD8_evotipwellE2_immunecells_target8	10.9114	immunecell	CD8	P09	scene1	immunecell_CD8_P09_scene1
O00151	20240301_OA1_ThNo_SA_N756_mDIAscar_W40_F-40_Evo12_8Th16ms_Ref10_lmd7wellE5_P37_scene2_CD8_evotipwellE8_immunecells_target8	11.9605	immunecell	CD8	P37	scene2	immunecell_CD8_P37_scene2
O00151	20240301_OA1_ThNo_SA_N756_mDIAscar_W40_F-40_Evo12_8Th16ms_Ref10_lmd7wellE7_P38_scene1_CD8_evotipwellF2_immunecells_target8	12.3161	immunecell	CD8	P38	scene1	immunecell_CD8_P38_scene1
O00151	20240301_OA1_ThNo_SA_N756_mDIAscar_W40_F-40_Evo12_8Th16ms_Ref10_lmd7wellE9_P42_scene1and2_CD8_evotipwellF8_immunecells_target8	11.0807	immunecell	CD8	P42	scene1	immunecell_CD8_P42_scene1
O00151	20240301_OA1_ThNo_SA_N756_mDIAscar_W40_F-40_Evo12_8Th16ms_Ref10_lmd7wellG11_P06_scene1and2_CD8_evotipwellG3_immunecells_target8	11.265	immunecell	CD8	P06	scene1	immunecell_CD8_P06_scene1
O00151	20240301_OA1_ThNo_SA_N756_mDIAscar_W40_F-40_Evo12_8Th16ms_Ref10_lmd7wellG13_P31_scene1and2_CD8_evotipwellG9_immunecells_target8	10.5169	immunecell	CD8	P31	scene1	immunecell_CD8_P31_scene1
O00151	20240301_OA1_ThNo_SA_N756_mDIAscar_W40_F-40_Evo12_8Th16ms_Ref10_lmd7wellG15_P24_scene1_CD45_evotipwellH1_immunecells_target8	11.3416	immunecell	CD45	P24	scene1	immunecell_CD45_P24_scene1
O00151	20240301_OA1_ThNo_SA_N756_mDIAscar_W40_F-40_Evo12_8Th16ms_Ref10_lmd7wellG17_P51_scene1_CD45_evotipwellH7_immunecells_target8	11.5888	immunecell	CD45	P51	scene1	immunecell_CD45_P51_scene1
O00151	20240301_OA1_ThNo_SA_N756_mDIAscar_W40_F-40_Evo12_8Th16ms_Ref10_lmd7wellG3_P09_scene1_CD163_evotipwellE3_immunecells_target8	11.9897	immunecell	CD163	P09	scene1	immunecell_CD163_P09_scene1
O00151	20240301_OA1_ThNo_SA_N756_mDIAscar_W40_F-40_Evo12_8Th16ms_Ref10_lmd7wellG5_P37_scene2_CD163_evotipwellE9_immunecells_target8		immunecell	CD163	P37	scene2	immunecell_CD163_P37_scene2
O00151	20240301_OA1_ThNo_SA_N756_mDIAscar_W40_F-40_Evo12_8Th16ms_Ref10_lmd7wellG7_P38_scene1_CD163_evotipwellF3_immunecells_target8	10.3762	immunecell	CD163	P38	scene1	immunecell_CD163_P38_scene1
O00151	20240301_OA1_ThNo_SA_N756_mDIAscar_W40_F-40_Evo12_8Th16ms_Ref10_lmd7wellG9_P42_scene1_CD163_evotipwellF9_immunecells_target8	10.1931	immunecell	CD163	P42	scene1	immunecell_CD163_P42_scene1
O00151	20240301_OA1_ThNo_SA_N756_mDIAscar_W40_F-40_Evo12_8Th16ms_Ref10_lmd7wellI11_P06_scene1_CD163_evotipwellG4_immunecells_target8	10.6956	immunecell	CD163	P06	scene1	immunecell_CD163_P06_scene1
O00151	20240301_OA1_ThNo_SA_N756_mDIAscar_W40_F-40_Evo12_8Th16ms_Ref10_lmd7wellI13_P31_scene1and2_CD163_evotipwellG10_immunecells_target8	10.6182	immunecell	CD163	P31	scene1	immunecell_CD163_P31_scene1
O00151	20240301_OA1_ThNo_SA_N756_mDIAscar_W40_F-40_Evo12_8Th16ms_Ref10_lmd7wellI15_P24_scene2_CD45_evotipwellH2_immunecells_target8		immunecell	CD45	P24	scene2	immunecell_CD45_P24_scene2
O00151	20240301_OA1_ThNo_SA_N756_mDIAscar_W40_F-40_Evo12_8Th16ms_Ref10_lmd7wellI17_P52_scene1_CD45_evotipwellH8_immunecells_target8	10.8352	immunecell	CD45	P52	scene1	immunecell_CD45_P52_scene1
O00151	20240301_OA1_ThNo_SA_N756_mDIAscar_W40_F-40_Evo12_8Th16ms_Ref10_lmd7wellI3_P34_scene1_CD4_evotipwellE4_immunecells_target8	11.3399	immunecell	CD4	P34	scene1	immunecell_CD4_P34_scene1
O00151	20240301_OA1_ThNo_SA_N756_mDIAscar_W40_F-40_Evo12_8Th16ms_Ref10_lmd7wellI5_P07_scene2_CD4_evotipwellE10_immunecells_target8	10.6724	immunecell	CD4	P07	scene2	immunecell_CD4_P07_scene2
O00151	20240301_OA1_ThNo_SA_N756_mDIAscar_W40_F-40_Evo12_8Th16ms_Ref10_lmd7wellI7_P35_scene1and2_CD4_evotipwellF4_immunecells_target8	10.5696	immunecell	CD4	P35	scene1	immunecell_CD4_P35_scene1
O00151	20240301_OA1_ThNo_SA_N756_mDIAscar_W40_F-40_Evo12_8Th16ms_Ref10_lmd7wellI9_P32_scene2_CD163_evotipwellF10_immunecells_target8	10.3884	immunecell	CD163	P32	scene2	immunecell_CD163_P32_scene2
O00151	20240301_OA1_ThNo_SA_N756_mDIAscar_W40_F-40_Evo12_8Th16ms_Ref10_lmd7wellK15_P21_scene1_CD45_evotipwellH3_immunecells_target8		immunecell	CD45	P21	scene1	immunecell_CD45_P21_scene1
O00151	20240301_OA1_ThNo_SA_N756_mDIAscar_W40_F-40_Evo12_8Th16ms_Ref10_lmd7wellK3_P34_scene1_CD8_evotipwellE5_immunecells_target8	10.4566	immunecell	CD8	P34	scene1	immunecell_CD8_P34_scene1
O00151	20240301_OA1_ThNo_SA_N756_mDIAscar_W40_F-40_Evo12_8Th16ms_Ref10_lmd7wellK5_P07_scene2_CD8_evotipwellE11_immunecells_target8	12.5428	immunecell	CD8	P07	scene2	immunecell_CD8_P07_scene2
O00151	20240301_OA1_ThNo_SA_N756_mDIAscar_W40_F-40_Evo12_8Th16ms_Ref10_lmd7wellK7_P35_scene1and2_CD8_evotipwellF5_immunecells_target8	11.1283	immunecell	CD8	P35	scene1	immunecell_CD8_P35_scene1
O00151	20240301_OA1_ThNo_SA_N756_mDIAscar_W40_F-40_Evo12_8Th16ms_Ref10_lmd7wellK9_P41_scene1_CD4_evotipwellF11_immunecells_target8	9.88857	immunecell	CD4	P41	scene1	immunecell_CD4_P41_scene1
O00151	20240301_OA1_ThNo_SA_N756_mDIAscar_W40_F-40_Evo12_8Th16ms_Ref10_lmd7wellM3_P34_scene1_CD163_evotipwellE6_immunecells_target8	10.0356	immunecell	CD163	P34	scene1	immunecell_CD163_P34_scene1
O00151	20240301_OA1_ThNo_SA_N756_mDIAscar_W40_F-40_Evo12_8Th16ms_Ref10_lmd7wellM5_P07_scene2_CD163_evotipwellE12_immunecells_target8	10.4711	immunecell	CD163	P07	scene2	immunecell_CD163_P07_scene2
O00151	20240301_OA1_ThNo_SA_N756_mDIAscar_W40_F-40_Evo12_8Th16ms_Ref10_lmd7wellM7_P35_scene1_CD163_evotipwellF6_immunecells_target8	10.9116	immunecell	CD163	P35	scene1	immunecell_CD163_P35_scene1
O00151	20240301_OA1_ThNo_SA_N756_mDIAscar_W40_F-40_Evo12_8Th16ms_Ref10_lmd7wellM9_P41_scene1_CD8_evotipwellF12_immunecells_target8	11.5227	immunecell	CD8	P41	scene1	immunecell_CD8_P41_scene1
O00154	20240301_OA1_ThNo_SA_N756_mDIAscar_W40_F-40_Evo12_8Th16ms_Ref10_lmd7wellC11_P41_scene1_CD163_evotipwellG1_immunecells_target8	10.4857	immunecell	CD163	P41	scene1	immunecell_CD163_P41_scene1
O00154	20240301_OA1_ThNo_SA_N756_mDIAscar_W40_F-40_Evo12_8Th16ms_Ref10_lmd7wellC13_P40_scene1_CD163_evotipwellG7_immunecells_target8	11.2594	immunecell	CD163	P40	scene1	immunecell_CD163_P40_scene1
O00154	20240301_OA1_ThNo_SA_N756_mDIAscar_W40_F-40_Evo12_8Th16ms_Ref10_lmd7wellC15_P22_scene1_CD45_evotipwellG11_immunecells_target8	11.5855	immunecell	CD45	P22	scene1	immunecell_CD45_P22_scene1
O00154	20240301_OA1_ThNo_SA_N756_mDIAscar_W40_F-40_Evo12_8Th16ms_Ref10_lmd7wellC17_P25_scene1_CD45_evotipwellH5_immunecells_target8		immunecell	CD45	P25	scene1	immunecell_CD45_P25_scene1
O00154	20240301_OA1_ThNo_SA_N756_mDIAscar_W40_F-40_Evo12_8Th16ms_Ref10_lmd7wellC3_P09_scene1and3_CD4_evotipwellE1_immunecells_target8		immunecell	CD4	P09	scene1	immunecell_CD4_P09_scene1
O00154	20240301_OA1_ThNo_SA_N756_mDIAscar_W40_F-40_Evo12_8Th16ms_Ref10_lmd7wellC5_P37_scene2_CD4_evotipwellE7_immunecells_target8		immunecell	CD4	P37	scene2	immunecell_CD4_P37_scene2
O00154	20240301_OA1_ThNo_SA_N756_mDIAscar_W40_F-40_Evo12_8Th16ms_Ref10_lmd7wellC7_P38_scene1_CD4_evotipwellF1_immunecells_target8		immunecell	CD4	P38	scene1	immunecell_CD4_P38_scene1
O00154	20240301_OA1_ThNo_SA_N756_mDIAscar_W40_F-40_Evo12_8Th16ms_Ref10_lmd7wellC9_P42_scene1_CD4_evotipwellF7_immunecells_target8		immunecell	CD4	P42	scene1	immunecell_CD4_P42_scene1
O00154	20240301_OA1_ThNo_SA_N756_mDIAscar_W40_F-40_Evo12_8Th16ms_Ref10_lmd7wellE11_P06_scene1and2_CD4_evotipwellG2_immunecells_target8		immunecell	CD4	P06	scene1	immunecell_CD4_P06_scene1
O00154	20240301_OA1_ThNo_SA_N756_mDIAscar_W40_F-40_Evo12_8Th16ms_Ref10_lmd7wellE13_P31_scene1and2_CD4_evotipwellG8_immunecells_target8		immunecell	CD4	P31	scene1	immunecell_CD4_P31_scene1
O00154	20240301_OA1_ThNo_SA_N756_mDIAscar_W40_F-40_Evo12_8Th16ms_Ref10_lmd7wellE15_P50_scene1_CD45_evotipwellG12_immunecells_target8		immunecell	CD45	P50	scene1	immunecell_CD45_P50_scene1
O00154	20240301_OA1_ThNo_SA_N756_mDIAscar_W40_F-40_Evo12_8Th16ms_Ref10_lmd7wellE17_P25_scene2_CD45_evotipwellH6_immunecells_target8		immunecell	CD45	P25	scene2	immunecell_CD45_P25_scene2
O00154	20240301_OA1_ThNo_SA_N756_mDIAscar_W40_F-40_Evo12_8Th16ms_Ref10_lmd7wellE3_P09_scene1_CD8_evotipwellE2_immunecells_target8	11.4578	immunecell	CD8	P09	scene1	immunecell_CD8_P09_scene1
O00154	20240301_OA1_ThNo_SA_N756_mDIAscar_W40_F-40_Evo12_8Th16ms_Ref10_lmd7wellE5_P37_scene2_CD8_evotipwellE8_immunecells_target8	11.9928	immunecell	CD8	P37	scene2	immunecell_CD8_P37_scene2
O00154	20240301_OA1_ThNo_SA_N756_mDIAscar_W40_F-40_Evo12_8Th16ms_Ref10_lmd7wellE7_P38_scene1_CD8_evotipwellF2_immunecells_target8	11.5953	immunecell	CD8	P38	scene1	immunecell_CD8_P38_scene1
O00154	20240301_OA1_ThNo_SA_N756_mDIAscar_W40_F-40_Evo12_8Th16ms_Ref10_lmd7wellE9_P42_scene1and2_CD8_evotipwellF8_immunecells_target8	10.5009	immunecell	CD8	P42	scene1	immunecell_CD8_P42_scene1
O00154	20240301_OA1_ThNo_SA_N756_mDIAscar_W40_F-40_Evo12_8Th16ms_Ref10_lmd7wellG11_P06_scene1and2_CD8_evotipwellG3_immunecells_target8		immunecell	CD8	P06	scene1	immunecell_CD8_P06_scene1
O00154	20240301_OA1_ThNo_SA_N756_mDIAscar_W40_F-40_Evo12_8Th16ms_Ref10_lmd7wellG13_P31_scene1and2_CD8_evotipwellG9_immunecells_target8	10.7926	immunecell	CD8	P31	scene1	immunecell_CD8_P31_scene1
O00154	20240301_OA1_ThNo_SA_N756_mDIAscar_W40_F-40_Evo12_8Th16ms_Ref10_lmd7wellG15_P24_scene1_CD45_evotipwellH1_immunecells_target8		immunecell	CD45	P24	scene1	immunecell_CD45_P24_scene1
O00154	20240301_OA1_ThNo_SA_N756_mDIAscar_W40_F-40_Evo12_8Th16ms_Ref10_lmd7wellG17_P51_scene1_CD45_evotipwellH7_immunecells_target8		immunecell	CD45	P51	scene1	immunecell_CD45_P51_scene1
O00154	20240301_OA1_ThNo_SA_N756_mDIAscar_W40_F-40_Evo12_8Th16ms_Ref10_lmd7wellG3_P09_scene1_CD163_evotipwellE3_immunecells_target8	11.0904	immunecell	CD163	P09	scene1	immunecell_CD163_P09_scene1
O00154	20240301_OA1_ThNo_SA_N756_mDIAscar_W40_F-40_Evo12_8Th16ms_Ref10_lmd7wellG5_P37_scene2_CD163_evotipwellE9_immunecells_target8	10.423	immunecell	CD163	P37	scene2	immunecell_CD163_P37_scene2
O00154	20240301_OA1_ThNo_SA_N756_mDIAscar_W40_F-40_Evo12_8Th16ms_Ref10_lmd7wellG7_P38_scene1_CD163_evotipwellF3_immunecells_target8	9.14898	immunecell	CD163	P38	scene1	immunecell_CD163_P38_scene1
O00154	20240301_OA1_ThNo_SA_N756_mDIAscar_W40_F-40_Evo12_8Th16ms_Ref10_lmd7wellG9_P42_scene1_CD163_evotipwellF9_immunecells_target8	14.057	immunecell	CD163	P42	scene1	immunecell_CD163_P42_scene1
O00154	20240301_OA1_ThNo_SA_N756_mDIAscar_W40_F-40_Evo12_8Th16ms_Ref10_lmd7wellI11_P06_scene1_CD163_evotipwellG4_immunecells_target8		immunecell	CD163	P06	scene1	immunecell_CD163_P06_scene1
O00154	20240301_OA1_ThNo_SA_N756_mDIAscar_W40_F-40_Evo12_8Th16ms_Ref10_lmd7wellI13_P31_scene1and2_CD163_evotipwellG10_immunecells_target8	11.0049	immunecell	CD163	P31	scene1	immunecell_CD163_P31_scene1
O00154	20240301_OA1_ThNo_SA_N756_mDIAscar_W40_F-40_Evo12_8Th16ms_Ref10_lmd7wellI15_P24_scene2_CD45_evotipwellH2_immunecells_target8		immunecell	CD45	P24	scene2	immunecell_CD45_P24_scene2
O00154	20240301_OA1_ThNo_SA_N756_mDIAscar_W40_F-40_Evo12_8Th16ms_Ref10_lmd7wellI17_P52_scene1_CD45_evotipwellH8_immunecells_target8		immunecell	CD45	P52	scene1	immunecell_CD45_P52_scene1
O00154	20240301_OA1_ThNo_SA_N756_mDIAscar_W40_F-40_Evo12_8Th16ms_Ref10_lmd7wellI3_P34_scene1_CD4_evotipwellE4_immunecells_target8	12.3444	immunecell	CD4	P34	scene1	immunecell_CD4_P34_scene1
O00154	20240301_OA1_ThNo_SA_N756_mDIAscar_W40_F-40_Evo12_8Th16ms_Ref10_lmd7wellI5_P07_scene2_CD4_evotipwellE10_immunecells_target8		immunecell	CD4	P07	scene2	immunecell_CD4_P07_scene2
O00154	20240301_OA1_ThNo_SA_N756_mDIAscar_W40_F-40_Evo12_8Th16ms_Ref10_lmd7wellI7_P35_scene1and2_CD4_evotipwellF4_immunecells_target8		immunecell	CD4	P35	scene1	immunecell_CD4_P35_scene1
O00154	20240301_OA1_ThNo_SA_N756_mDIAscar_W40_F-40_Evo12_8Th16ms_Ref10_lmd7wellI9_P32_scene2_CD163_evotipwellF10_immunecells_target8	10.0838	immunecell	CD163	P32	scene2	immunecell_CD163_P32_scene2
O00154	20240301_OA1_ThNo_SA_N756_mDIAscar_W40_F-40_Evo12_8Th16ms_Ref10_lmd7wellK15_P21_scene1_CD45_evotipwellH3_immunecells_target8		immunecell	CD45	P21	scene1	immunecell_CD45_P21_scene1
O00154	20240301_OA1_ThNo_SA_N756_mDIAscar_W40_F-40_Evo12_8Th16ms_Ref10_lmd7wellK3_P34_scene1_CD8_evotipwellE5_immunecells_target8	11.4177	immunecell	CD8	P34	scene1	immunecell_CD8_P34_scene1
O00154	20240301_OA1_ThNo_SA_N756_mDIAscar_W40_F-40_Evo12_8Th16ms_Ref10_lmd7wellK5_P07_scene2_CD8_evotipwellE11_immunecells_target8	10.7865	immunecell	CD8	P07	scene2	immunecell_CD8_P07_scene2
O00154	20240301_OA1_ThNo_SA_N756_mDIAscar_W40_F-40_Evo12_8Th16ms_Ref10_lmd7wellK7_P35_scene1and2_CD8_evotipwellF5_immunecells_target8	11.9437	immunecell	CD8	P35	scene1	immunecell_CD8_P35_scene1
O00154	20240301_OA1_ThNo_SA_N756_mDIAscar_W40_F-40_Evo12_8Th16ms_Ref10_lmd7wellK9_P41_scene1_CD4_evotipwellF11_immunecells_target8	12.531	immunecell	CD4	P41	scene1	immunecell_CD4_P41_scene1
O00154	20240301_OA1_ThNo_SA_N756_mDIAscar_W40_F-40_Evo12_8Th16ms_Ref10_lmd7wellM3_P34_scene1_CD163_evotipwellE6_immunecells_target8	11.4582	immunecell	CD163	P34	scene1	immunecell_CD163_P34_scene1
O00154	20240301_OA1_ThNo_SA_N756_mDIAscar_W40_F-40_Evo12_8Th16ms_Ref10_lmd7wellM5_P07_scene2_CD163_evotipwellE12_immunecells_target8	11.41	immunecell	CD163	P07	scene2	immunecell_CD163_P07_scene2
O00154	20240301_OA1_ThNo_SA_N756_mDIAscar_W40_F-40_Evo12_8Th16ms_Ref10_lmd7wellM7_P35_scene1_CD163_evotipwellF6_immunecells_target8	9.149	immunecell	CD163	P35	scene1	immunecell_CD163_P35_scene1
O00154	20240301_OA1_ThNo_SA_N756_mDIAscar_W40_F-40_Evo12_8Th16ms_Ref10_lmd7wellM9_P41_scene1_CD8_evotipwellF12_immunecells_target8	11.2859	immunecell	CD8	P41	scene1	immunecell_CD8_P41_scene1
O00159	20240301_OA1_ThNo_SA_N756_mDIAscar_W40_F-40_Evo12_8Th16ms_Ref10_lmd7wellC11_P41_scene1_CD163_evotipwellG1_immunecells_target8	9.56845	immunecell	CD163	P41	scene1	immunecell_CD163_P41_scene1
O00159	20240301_OA1_ThNo_SA_N756_mDIAscar_W40_F-40_Evo12_8Th16ms_Ref10_lmd7wellC13_P40_scene1_CD163_evotipwellG7_immunecells_target8	9.96597	immunecell	CD163	P40	scene1	immunecell_CD163_P40_scene1
O00159	20240301_OA1_ThNo_SA_N756_mDIAscar_W40_F-40_Evo12_8Th16ms_Ref10_lmd7wellC15_P22_scene1_CD45_evotipwellG11_immunecells_target8	12.4409	immunecell	CD45	P22	scene1	immunecell_CD45_P22_scene1
O00159	20240301_OA1_ThNo_SA_N756_mDIAscar_W40_F-40_Evo12_8Th16ms_Ref10_lmd7wellC17_P25_scene1_CD45_evotipwellH5_immunecells_target8	9.75963	immunecell	CD45	P25	scene1	immunecell_CD45_P25_scene1
O00159	20240301_OA1_ThNo_SA_N756_mDIAscar_W40_F-40_Evo12_8Th16ms_Ref10_lmd7wellC3_P09_scene1and3_CD4_evotipwellE1_immunecells_target8	10.0821	immunecell	CD4	P09	scene1	immunecell_CD4_P09_scene1
O00159	20240301_OA1_ThNo_SA_N756_mDIAscar_W40_F-40_Evo12_8Th16ms_Ref10_lmd7wellC5_P37_scene2_CD4_evotipwellE7_immunecells_target8	10.6502	immunecell	CD4	P37	scene2	immunecell_CD4_P37_scene2
O00159	20240301_OA1_ThNo_SA_N756_mDIAscar_W40_F-40_Evo12_8Th16ms_Ref10_lmd7wellC7_P38_scene1_CD4_evotipwellF1_immunecells_target8		immunecell	CD4	P38	scene1	immunecell_CD4_P38_scene1
O00159	20240301_OA1_ThNo_SA_N756_mDIAscar_W40_F-40_Evo12_8Th16ms_Ref10_lmd7wellC9_P42_scene1_CD4_evotipwellF7_immunecells_target8		immunecell	CD4	P42	scene1	immunecell_CD4_P42_scene1
O00159	20240301_OA1_ThNo_SA_N756_mDIAscar_W40_F-40_Evo12_8Th16ms_Ref10_lmd7wellE11_P06_scene1and2_CD4_evotipwellG2_immunecells_target8	10.4998	immunecell	CD4	P06	scene1	immunecell_CD4_P06_scene1
O00159	20240301_OA1_ThNo_SA_N756_mDIAscar_W40_F-40_Evo12_8Th16ms_Ref10_lmd7wellE13_P31_scene1and2_CD4_evotipwellG8_immunecells_target8		immunecell	CD4	P31	scene1	immunecell_CD4_P31_scene1
O00159	20240301_OA1_ThNo_SA_N756_mDIAscar_W40_F-40_Evo12_8Th16ms_Ref10_lmd7wellE15_P50_scene1_CD45_evotipwellG12_immunecells_target8	11.8871	immunecell	CD45	P50	scene1	immunecell_CD45_P50_scene1
O00159	20240301_OA1_ThNo_SA_N756_mDIAscar_W40_F-40_Evo12_8Th16ms_Ref10_lmd7wellE17_P25_scene2_CD45_evotipwellH6_immunecells_target8	10.5898	immunecell	CD45	P25	scene2	immunecell_CD45_P25_scene2
O00159	20240301_OA1_ThNo_SA_N756_mDIAscar_W40_F-40_Evo12_8Th16ms_Ref10_lmd7wellE3_P09_scene1_CD8_evotipwellE2_immunecells_target8	10.9906	immunecell	CD8	P09	scene1	immunecell_CD8_P09_scene1
O00159	20240301_OA1_ThNo_SA_N756_mDIAscar_W40_F-40_Evo12_8Th16ms_Ref10_lmd7wellE5_P37_scene2_CD8_evotipwellE8_immunecells_target8	11.0299	immunecell	CD8	P37	scene2	immunecell_CD8_P37_scene2
O00159	20240301_OA1_ThNo_SA_N756_mDIAscar_W40_F-40_Evo12_8Th16ms_Ref10_lmd7wellE7_P38_scene1_CD8_evotipwellF2_immunecells_target8	10.6813	immunecell	CD8	P38	scene1	immunecell_CD8_P38_scene1
O00159	20240301_OA1_ThNo_SA_N756_mDIAscar_W40_F-40_Evo12_8Th16ms_Ref10_lmd7wellE9_P42_scene1and2_CD8_evotipwellF8_immunecells_target8	11.6354	immunecell	CD8	P42	scene1	immunecell_CD8_P42_scene1
O00159	20240301_OA1_ThNo_SA_N756_mDIAscar_W40_F-40_Evo12_8Th16ms_Ref10_lmd7wellG11_P06_scene1and2_CD8_evotipwellG3_immunecells_target8	10.0833	immunecell	CD8	P06	scene1	immunecell_CD8_P06_scene1
O00159	20240301_OA1_ThNo_SA_N756_mDIAscar_W40_F-40_Evo12_8Th16ms_Ref10_lmd7wellG13_P31_scene1and2_CD8_evotipwellG9_immunecells_target8	9.46756	immunecell	CD8	P31	scene1	immunecell_CD8_P31_scene1
O00159	20240301_OA1_ThNo_SA_N756_mDIAscar_W40_F-40_Evo12_8Th16ms_Ref10_lmd7wellG15_P24_scene1_CD45_evotipwellH1_immunecells_target8	11.292	immunecell	CD45	P24	scene1	immunecell_CD45_P24_scene1
O00159	20240301_OA1_ThNo_SA_N756_mDIAscar_W40_F-40_Evo12_8Th16ms_Ref10_lmd7wellG17_P51_scene1_CD45_evotipwellH7_immunecells_target8	10.6805	immunecell	CD45	P51	scene1	immunecell_CD45_P51_scene1
O00159	20240301_OA1_ThNo_SA_N756_mDIAscar_W40_F-40_Evo12_8Th16ms_Ref10_lmd7wellG3_P09_scene1_CD163_evotipwellE3_immunecells_target8	10.489	immunecell	CD163	P09	scene1	immunecell_CD163_P09_scene1
O00159	20240301_OA1_ThNo_SA_N756_mDIAscar_W40_F-40_Evo12_8Th16ms_Ref10_lmd7wellG5_P37_scene2_CD163_evotipwellE9_immunecells_target8	10.9195	immunecell	CD163	P37	scene2	immunecell_CD163_P37_scene2
O00159	20240301_OA1_ThNo_SA_N756_mDIAscar_W40_F-40_Evo12_8Th16ms_Ref10_lmd7wellG7_P38_scene1_CD163_evotipwellF3_immunecells_target8	10.925	immunecell	CD163	P38	scene1	immunecell_CD163_P38_scene1
O00159	20240301_OA1_ThNo_SA_N756_mDIAscar_W40_F-40_Evo12_8Th16ms_Ref10_lmd7wellG9_P42_scene1_CD163_evotipwellF9_immunecells_target8	10.0203	immunecell	CD163	P42	scene1	immunecell_CD163_P42_scene1
O00159	20240301_OA1_ThNo_SA_N756_mDIAscar_W40_F-40_Evo12_8Th16ms_Ref10_lmd7wellI11_P06_scene1_CD163_evotipwellG4_immunecells_target8	10.1039	immunecell	CD163	P06	scene1	immunecell_CD163_P06_scene1
O00159	20240301_OA1_ThNo_SA_N756_mDIAscar_W40_F-40_Evo12_8Th16ms_Ref10_lmd7wellI13_P31_scene1and2_CD163_evotipwellG10_immunecells_target8	10.8822	immunecell	CD163	P31	scene1	immunecell_CD163_P31_scene1
O00159	20240301_OA1_ThNo_SA_N756_mDIAscar_W40_F-40_Evo12_8Th16ms_Ref10_lmd7wellI15_P24_scene2_CD45_evotipwellH2_immunecells_target8	10.9335	immunecell	CD45	P24	scene2	immunecell_CD45_P24_scene2
O00159	20240301_OA1_ThNo_SA_N756_mDIAscar_W40_F-40_Evo12_8Th16ms_Ref10_lmd7wellI17_P52_scene1_CD45_evotipwellH8_immunecells_target8	10.4896	immunecell	CD45	P52	scene1	immunecell_CD45_P52_scene1
O00159	20240301_OA1_ThNo_SA_N756_mDIAscar_W40_F-40_Evo12_8Th16ms_Ref10_lmd7wellI3_P34_scene1_CD4_evotipwellE4_immunecells_target8		immunecell	CD4	P34	scene1	immunecell_CD4_P34_scene1
O00159	20240301_OA1_ThNo_SA_N756_mDIAscar_W40_F-40_Evo12_8Th16ms_Ref10_lmd7wellI5_P07_scene2_CD4_evotipwellE10_immunecells_target8	9.00549	immunecell	CD4	P07	scene2	immunecell_CD4_P07_scene2
O00159	20240301_OA1_ThNo_SA_N756_mDIAscar_W40_F-40_Evo12_8Th16ms_Ref10_lmd7wellI7_P35_scene1and2_CD4_evotipwellF4_immunecells_target8		immunecell	CD4	P35	scene1	immunecell_CD4_P35_scene1
O00159	20240301_OA1_ThNo_SA_N756_mDIAscar_W40_F-40_Evo12_8Th16ms_Ref10_lmd7wellI9_P32_scene2_CD163_evotipwellF10_immunecells_target8	9.67572	immunecell	CD163	P32	scene2	immunecell_CD163_P32_scene2
O00159	20240301_OA1_ThNo_SA_N756_mDIAscar_W40_F-40_Evo12_8Th16ms_Ref10_lmd7wellK15_P21_scene1_CD45_evotipwellH3_immunecells_target8	10.4728	immunecell	CD45	P21	scene1	immunecell_CD45_P21_scene1
O00159	20240301_OA1_ThNo_SA_N756_mDIAscar_W40_F-40_Evo12_8Th16ms_Ref10_lmd7wellK3_P34_scene1_CD8_evotipwellE5_immunecells_target8	10.3916	immunecell	CD8	P34	scene1	immunecell_CD8_P34_scene1
O00159	20240301_OA1_ThNo_SA_N756_mDIAscar_W40_F-40_Evo12_8Th16ms_Ref10_lmd7wellK5_P07_scene2_CD8_evotipwellE11_immunecells_target8	11.9687	immunecell	CD8	P07	scene2	immunecell_CD8_P07_scene2
O00159	20240301_OA1_ThNo_SA_N756_mDIAscar_W40_F-40_Evo12_8Th16ms_Ref10_lmd7wellK7_P35_scene1and2_CD8_evotipwellF5_immunecells_target8	9.93283	immunecell	CD8	P35	scene1	immunecell_CD8_P35_scene1
O00159	20240301_OA1_ThNo_SA_N756_mDIAscar_W40_F-40_Evo12_8Th16ms_Ref10_lmd7wellK9_P41_scene1_CD4_evotipwellF11_immunecells_target8	10.9241	immunecell	CD4	P41	scene1	immunecell_CD4_P41_scene1
O00159	20240301_OA1_ThNo_SA_N756_mDIAscar_W40_F-40_Evo12_8Th16ms_Ref10_lmd7wellM3_P34_scene1_CD163_evotipwellE6_immunecells_target8	10.3284	immunecell	CD163	P34	scene1	immunecell_CD163_P34_scene1
O00159	20240301_OA1_ThNo_SA_N756_mDIAscar_W40_F-40_Evo12_8Th16ms_Ref10_lmd7wellM5_P07_scene2_CD163_evotipwellE12_immunecells_target8	11.4955	immunecell	CD163	P07	scene2	immunecell_CD163_P07_scene2
O00159	20240301_OA1_ThNo_SA_N756_mDIAscar_W40_F-40_Evo12_8Th16ms_Ref10_lmd7wellM7_P35_scene1_CD163_evotipwellF6_immunecells_target8	10.3613	immunecell	CD163	P35	scene1	immunecell_CD163_P35_scene1
O00159	20240301_OA1_ThNo_SA_N756_mDIAscar_W40_F-40_Evo12_8Th16ms_Ref10_lmd7wellM9_P41_scene1_CD8_evotipwellF12_immunecells_target8	9.88021	immunecell	CD8	P41	scene1	immunecell_CD8_P41_scene1
O00160	20240301_OA1_ThNo_SA_N756_mDIAscar_W40_F-40_Evo12_8Th16ms_Ref10_lmd7wellC11_P41_scene1_CD163_evotipwellG1_immunecells_target8	10.2272	immunecell	CD163	P41	scene1	immunecell_CD163_P41_scene1
O00160	20240301_OA1_ThNo_SA_N756_mDIAscar_W40_F-40_Evo12_8Th16ms_Ref10_lmd7wellC13_P40_scene1_CD163_evotipwellG7_immunecells_target8		immunecell	CD163	P40	scene1	immunecell_CD163_P40_scene1
O00160	20240301_OA1_ThNo_SA_N756_mDIAscar_W40_F-40_Evo12_8Th16ms_Ref10_lmd7wellC15_P22_scene1_CD45_evotipwellG11_immunecells_target8	9.81077	immunecell	CD45	P22	scene1	immunecell_CD45_P22_scene1
O00160	20240301_OA1_ThNo_SA_N756_mDIAscar_W40_F-40_Evo12_8Th16ms_Ref10_lmd7wellC17_P25_scene1_CD45_evotipwellH5_immunecells_target8		immunecell	CD45	P25	scene1	immunecell_CD45_P25_scene1
O00160	20240301_OA1_ThNo_SA_N756_mDIAscar_W40_F-40_Evo12_8Th16ms_Ref10_lmd7wellC3_P09_scene1and3_CD4_evotipwellE1_immunecells_target8		immunecell	CD4	P09	scene1	immunecell_CD4_P09_scene1
O00160	20240301_OA1_ThNo_SA_N756_mDIAscar_W40_F-40_Evo12_8Th16ms_Ref10_lmd7wellC5_P37_scene2_CD4_evotipwellE7_immunecells_target8	10.1849	immunecell	CD4	P37	scene2	immunecell_CD4_P37_scene2
O00160	20240301_OA1_ThNo_SA_N756_mDIAscar_W40_F-40_Evo12_8Th16ms_Ref10_lmd7wellC7_P38_scene1_CD4_evotipwellF1_immunecells_target8		immunecell	CD4	P38	scene1	immunecell_CD4_P38_scene1
O00160	20240301_OA1_ThNo_SA_N756_mDIAscar_W40_F-40_Evo12_8Th16ms_Ref10_lmd7wellC9_P42_scene1_CD4_evotipwellF7_immunecells_target8		immunecell	CD4	P42	scene1	immunecell_CD4_P42_scene1
O00160	20240301_OA1_ThNo_SA_N756_mDIAscar_W40_F-40_Evo12_8Th16ms_Ref10_lmd7wellE11_P06_scene1and2_CD4_evotipwellG2_immunecells_target8	11.4061	immunecell	CD4	P06	scene1	immunecell_CD4_P06_scene1
O00160	20240301_OA1_ThNo_SA_N756_mDIAscar_W40_F-40_Evo12_8Th16ms_Ref10_lmd7wellE13_P31_scene1and2_CD4_evotipwellG8_immunecells_target8		immunecell	CD4	P31	scene1	immunecell_CD4_P31_scene1
O00160	20240301_OA1_ThNo_SA_N756_mDIAscar_W40_F-40_Evo12_8Th16ms_Ref10_lmd7wellE15_P50_scene1_CD45_evotipwellG12_immunecells_target8		immunecell	CD45	P50	scene1	immunecell_CD45_P50_scene1
O00160	20240301_OA1_ThNo_SA_N756_mDIAscar_W40_F-40_Evo12_8Th16ms_Ref10_lmd7wellE17_P25_scene2_CD45_evotipwellH6_immunecells_target8	10.0929	immunecell	CD45	P25	scene2	immunecell_CD45_P25_scene2
O00160	20240301_OA1_ThNo_SA_N756_mDIAscar_W40_F-40_Evo12_8Th16ms_Ref10_lmd7wellE3_P09_scene1_CD8_evotipwellE2_immunecells_target8	11.5259	immunecell	CD8	P09	scene1	immunecell_CD8_P09_scene1
O00160	20240301_OA1_ThNo_SA_N756_mDIAscar_W40_F-40_Evo12_8Th16ms_Ref10_lmd7wellE5_P37_scene2_CD8_evotipwellE8_immunecells_target8	10.7543	immunecell	CD8	P37	scene2	immunecell_CD8_P37_scene2
O00160	20240301_OA1_ThNo_SA_N756_mDIAscar_W40_F-40_Evo12_8Th16ms_Ref10_lmd7wellE7_P38_scene1_CD8_evotipwellF2_immunecells_target8	10.0385	immunecell	CD8	P38	scene1	immunecell_CD8_P38_scene1
O00160	20240301_OA1_ThNo_SA_N756_mDIAscar_W40_F-40_Evo12_8Th16ms_Ref10_lmd7wellE9_P42_scene1and2_CD8_evotipwellF8_immunecells_target8	10.3321	immunecell	CD8	P42	scene1	immunecell_CD8_P42_scene1
O00160	20240301_OA1_ThNo_SA_N756_mDIAscar_W40_F-40_Evo12_8Th16ms_Ref10_lmd7wellG11_P06_scene1and2_CD8_evotipwellG3_immunecells_target8		immunecell	CD8	P06	scene1	immunecell_CD8_P06_scene1
O00160	20240301_OA1_ThNo_SA_N756_mDIAscar_W40_F-40_Evo12_8Th16ms_Ref10_lmd7wellG13_P31_scene1and2_CD8_evotipwellG9_immunecells_target8		immunecell	CD8	P31	scene1	immunecell_CD8_P31_scene1
O00160	20240301_OA1_ThNo_SA_N756_mDIAscar_W40_F-40_Evo12_8Th16ms_Ref10_lmd7wellG15_P24_scene1_CD45_evotipwellH1_immunecells_target8	11.8374	immunecell	CD45	P24	scene1	immunecell_CD45_P24_scene1
O00160	20240301_OA1_ThNo_SA_N756_mDIAscar_W40_F-40_Evo12_8Th16ms_Ref10_lmd7wellG17_P51_scene1_CD45_evotipwellH7_immunecells_target8		immunecell	CD45	P51	scene1	immunecell_CD45_P51_scene1
O00160	20240301_OA1_ThNo_SA_N756_mDIAscar_W40_F-40_Evo12_8Th16ms_Ref10_lmd7wellG3_P09_scene1_CD163_evotipwellE3_immunecells_target8	10.2537	immunecell	CD163	P09	scene1	immunecell_CD163_P09_scene1
O00160	20240301_OA1_ThNo_SA_N756_mDIAscar_W40_F-40_Evo12_8Th16ms_Ref10_lmd7wellG5_P37_scene2_CD163_evotipwellE9_immunecells_target8	10.1789	immunecell	CD163	P37	scene2	immunecell_CD163_P37_scene2
O00160	20240301_OA1_ThNo_SA_N756_mDIAscar_W40_F-40_Evo12_8Th16ms_Ref10_lmd7wellG7_P38_scene1_CD163_evotipwellF3_immunecells_target8	9.34613	immunecell	CD163	P38	scene1	immunecell_CD163_P38_scene1
O00160	20240301_OA1_ThNo_SA_N756_mDIAscar_W40_F-40_Evo12_8Th16ms_Ref10_lmd7wellG9_P42_scene1_CD163_evotipwellF9_immunecells_target8		immunecell	CD163	P42	scene1	immunecell_CD163_P42_scene1
O00160	20240301_OA1_ThNo_SA_N756_mDIAscar_W40_F-40_Evo12_8Th16ms_Ref10_lmd7wellI11_P06_scene1_CD163_evotipwellG4_immunecells_target8		immunecell	CD163	P06	scene1	immunecell_CD163_P06_scene1
O00160	20240301_OA1_ThNo_SA_N756_mDIAscar_W40_F-40_Evo12_8Th16ms_Ref10_lmd7wellI13_P31_scene1and2_CD163_evotipwellG10_immunecells_target8		immunecell	CD163	P31	scene1	immunecell_CD163_P31_scene1
O00160	20240301_OA1_ThNo_SA_N756_mDIAscar_W40_F-40_Evo12_8Th16ms_Ref10_lmd7wellI15_P24_scene2_CD45_evotipwellH2_immunecells_target8		immunecell	CD45	P24	scene2	immunecell_CD45_P24_scene2
O00160	20240301_OA1_ThNo_SA_N756_mDIAscar_W40_F-40_Evo12_8Th16ms_Ref10_lmd7wellI17_P52_scene1_CD45_evotipwellH8_immunecells_target8		immunecell	CD45	P52	scene1	immunecell_CD45_P52_scene1
O00160	20240301_OA1_ThNo_SA_N756_mDIAscar_W40_F-40_Evo12_8Th16ms_Ref10_lmd7wellI3_P34_scene1_CD4_evotipwellE4_immunecells_target8	11.149	immunecell	CD4	P34	scene1	immunecell_CD4_P34_scene1
O00160	20240301_OA1_ThNo_SA_N756_mDIAscar_W40_F-40_Evo12_8Th16ms_Ref10_lmd7wellI5_P07_scene2_CD4_evotipwellE10_immunecells_target8		immunecell	CD4	P07	scene2	immunecell_CD4_P07_scene2
O00160	20240301_OA1_ThNo_SA_N756_mDIAscar_W40_F-40_Evo12_8Th16ms_Ref10_lmd7wellI7_P35_scene1and2_CD4_evotipwellF4_immunecells_target8		immunecell	CD4	P35	scene1	immunecell_CD4_P35_scene1
O00160	20240301_OA1_ThNo_SA_N756_mDIAscar_W40_F-40_Evo12_8Th16ms_Ref10_lmd7wellI9_P32_scene2_CD163_evotipwellF10_immunecells_target8	10.8804	immunecell	CD163	P32	scene2	immunecell_CD163_P32_scene2
O00160	20240301_OA1_ThNo_SA_N756_mDIAscar_W40_F-40_Evo12_8Th16ms_Ref10_lmd7wellK15_P21_scene1_CD45_evotipwellH3_immunecells_target8		immunecell	CD45	P21	scene1	immunecell_CD45_P21_scene1
O00160	20240301_OA1_ThNo_SA_N756_mDIAscar_W40_F-40_Evo12_8Th16ms_Ref10_lmd7wellK3_P34_scene1_CD8_evotipwellE5_immunecells_target8	8.85513	immunecell	CD8	P34	scene1	immunecell_CD8_P34_scene1
O00160	20240301_OA1_ThNo_SA_N756_mDIAscar_W40_F-40_Evo12_8Th16ms_Ref10_lmd7wellK5_P07_scene2_CD8_evotipwellE11_immunecells_target8		immunecell	CD8	P07	scene2	immunecell_CD8_P07_scene2
O00160	20240301_OA1_ThNo_SA_N756_mDIAscar_W40_F-40_Evo12_8Th16ms_Ref10_lmd7wellK7_P35_scene1and2_CD8_evotipwellF5_immunecells_target8		immunecell	CD8	P35	scene1	immunecell_CD8_P35_scene1
O00160	20240301_OA1_ThNo_SA_N756_mDIAscar_W40_F-40_Evo12_8Th16ms_Ref10_lmd7wellK9_P41_scene1_CD4_evotipwellF11_immunecells_target8	9.89751	immunecell	CD4	P41	scene1	immunecell_CD4_P41_scene1
O00160	20240301_OA1_ThNo_SA_N756_mDIAscar_W40_F-40_Evo12_8Th16ms_Ref10_lmd7wellM3_P34_scene1_CD163_evotipwellE6_immunecells_target8		immunecell	CD163	P34	scene1	immunecell_CD163_P34_scene1
O00160	20240301_OA1_ThNo_SA_N756_mDIAscar_W40_F-40_Evo12_8Th16ms_Ref10_lmd7wellM5_P07_scene2_CD163_evotipwellE12_immunecells_target8		immunecell	CD163	P07	scene2	immunecell_CD163_P07_scene2
O00160	20240301_OA1_ThNo_SA_N756_mDIAscar_W40_F-40_Evo12_8Th16ms_Ref10_lmd7wellM7_P35_scene1_CD163_evotipwellF6_immunecells_target8	11.4219	immunecell	CD163	P35	scene1	immunecell_CD163_P35_scene1
O00160	20240301_OA1_ThNo_SA_N756_mDIAscar_W40_F-40_Evo12_8Th16ms_Ref10_lmd7wellM9_P41_scene1_CD8_evotipwellF12_immunecells_target8		immunecell	CD8	P41	scene1	immunecell_CD8_P41_scene1
O00161	20240301_OA1_ThNo_SA_N756_mDIAscar_W40_F-40_Evo12_8Th16ms_Ref10_lmd7wellC11_P41_scene1_CD163_evotipwellG1_immunecells_target8	11.3367	immunecell	CD163	P41	scene1	immunecell_CD163_P41_scene1
O00161	20240301_OA1_ThNo_SA_N756_mDIAscar_W40_F-40_Evo12_8Th16ms_Ref10_lmd7wellC13_P40_scene1_CD163_evotipwellG7_immunecells_target8	11.429	immunecell	CD163	P40	scene1	immunecell_CD163_P40_scene1
O00161	20240301_OA1_ThNo_SA_N756_mDIAscar_W40_F-40_Evo12_8Th16ms_Ref10_lmd7wellC15_P22_scene1_CD45_evotipwellG11_immunecells_target8		immunecell	CD45	P22	scene1	immunecell_CD45_P22_scene1
O00161	20240301_OA1_ThNo_SA_N756_mDIAscar_W40_F-40_Evo12_8Th16ms_Ref10_lmd7wellC17_P25_scene1_CD45_evotipwellH5_immunecells_target8	8.80841	immunecell	CD45	P25	scene1	immunecell_CD45_P25_scene1
O00161	20240301_OA1_ThNo_SA_N756_mDIAscar_W40_F-40_Evo12_8Th16ms_Ref10_lmd7wellC3_P09_scene1and3_CD4_evotipwellE1_immunecells_target8	9.30575	immunecell	CD4	P09	scene1	immunecell_CD4_P09_scene1
O00161	20240301_OA1_ThNo_SA_N756_mDIAscar_W40_F-40_Evo12_8Th16ms_Ref10_lmd7wellC5_P37_scene2_CD4_evotipwellE7_immunecells_target8	11.068	immunecell	CD4	P37	scene2	immunecell_CD4_P37_scene2
O00161	20240301_OA1_ThNo_SA_N756_mDIAscar_W40_F-40_Evo12_8Th16ms_Ref10_lmd7wellC7_P38_scene1_CD4_evotipwellF1_immunecells_target8		immunecell	CD4	P38	scene1	immunecell_CD4_P38_scene1
O00161	20240301_OA1_ThNo_SA_N756_mDIAscar_W40_F-40_Evo12_8Th16ms_Ref10_lmd7wellC9_P42_scene1_CD4_evotipwellF7_immunecells_target8		immunecell	CD4	P42	scene1	immunecell_CD4_P42_scene1
O00161	20240301_OA1_ThNo_SA_N756_mDIAscar_W40_F-40_Evo12_8Th16ms_Ref10_lmd7wellE11_P06_scene1and2_CD4_evotipwellG2_immunecells_target8		immunecell	CD4	P06	scene1	immunecell_CD4_P06_scene1
O00161	20240301_OA1_ThNo_SA_N756_mDIAscar_W40_F-40_Evo12_8Th16ms_Ref10_lmd7wellE13_P31_scene1and2_CD4_evotipwellG8_immunecells_target8		immunecell	CD4	P31	scene1	immunecell_CD4_P31_scene1
O00161	20240301_OA1_ThNo_SA_N756_mDIAscar_W40_F-40_Evo12_8Th16ms_Ref10_lmd7wellE15_P50_scene1_CD45_evotipwellG12_immunecells_target8		immunecell	CD45	P50	scene1	immunecell_CD45_P50_scene1
O00161	20240301_OA1_ThNo_SA_N756_mDIAscar_W40_F-40_Evo12_8Th16ms_Ref10_lmd7wellE17_P25_scene2_CD45_evotipwellH6_immunecells_target8	10.0554	immunecell	CD45	P25	scene2	immunecell_CD45_P25_scene2
O00161	20240301_OA1_ThNo_SA_N756_mDIAscar_W40_F-40_Evo12_8Th16ms_Ref10_lmd7wellE3_P09_scene1_CD8_evotipwellE2_immunecells_target8		immunecell	CD8	P09	scene1	immunecell_CD8_P09_scene1
O00161	20240301_OA1_ThNo_SA_N756_mDIAscar_W40_F-40_Evo12_8Th16ms_Ref10_lmd7wellE5_P37_scene2_CD8_evotipwellE8_immunecells_target8	11.8957	immunecell	CD8	P37	scene2	immunecell_CD8_P37_scene2
O00161	20240301_OA1_ThNo_SA_N756_mDIAscar_W40_F-40_Evo12_8Th16ms_Ref10_lmd7wellE7_P38_scene1_CD8_evotipwellF2_immunecells_target8	11.3958	immunecell	CD8	P38	scene1	immunecell_CD8_P38_scene1
O00161	20240301_OA1_ThNo_SA_N756_mDIAscar_W40_F-40_Evo12_8Th16ms_Ref10_lmd7wellE9_P42_scene1and2_CD8_evotipwellF8_immunecells_target8		immunecell	CD8	P42	scene1	immunecell_CD8_P42_scene1
O00161	20240301_OA1_ThNo_SA_N756_mDIAscar_W40_F-40_Evo12_8Th16ms_Ref10_lmd7wellG11_P06_scene1and2_CD8_evotipwellG3_immunecells_target8	10.2245	immunecell	CD8	P06	scene1	immunecell_CD8_P06_scene1
O00161	20240301_OA1_ThNo_SA_N756_mDIAscar_W40_F-40_Evo12_8Th16ms_Ref10_lmd7wellG13_P31_scene1and2_CD8_evotipwellG9_immunecells_target8		immunecell	CD8	P31	scene1	immunecell_CD8_P31_scene1
O00161	20240301_OA1_ThNo_SA_N756_mDIAscar_W40_F-40_Evo12_8Th16ms_Ref10_lmd7wellG15_P24_scene1_CD45_evotipwellH1_immunecells_target8		immunecell	CD45	P24	scene1	immunecell_CD45_P24_scene1
O00161	20240301_OA1_ThNo_SA_N756_mDIAscar_W40_F-40_Evo12_8Th16ms_Ref10_lmd7wellG17_P51_scene1_CD45_evotipwellH7_immunecells_target8		immunecell	CD45	P51	scene1	immunecell_CD45_P51_scene1
O00161	20240301_OA1_ThNo_SA_N756_mDIAscar_W40_F-40_Evo12_8Th16ms_Ref10_lmd7wellG3_P09_scene1_CD163_evotipwellE3_immunecells_target8	11.1916	immunecell	CD163	P09	scene1	immunecell_CD163_P09_scene1
O00161	20240301_OA1_ThNo_SA_N756_mDIAscar_W40_F-40_Evo12_8Th16ms_Ref10_lmd7wellG5_P37_scene2_CD163_evotipwellE9_immunecells_target8	11.8789	immunecell	CD163	P37	scene2	immunecell_CD163_P37_scene2
O00161	20240301_OA1_ThNo_SA_N756_mDIAscar_W40_F-40_Evo12_8Th16ms_Ref10_lmd7wellG7_P38_scene1_CD163_evotipwellF3_immunecells_target8	11.3712	immunecell	CD163	P38	scene1	immunecell_CD163_P38_scene1
O00161	20240301_OA1_ThNo_SA_N756_mDIAscar_W40_F-40_Evo12_8Th16ms_Ref10_lmd7wellG9_P42_scene1_CD163_evotipwellF9_immunecells_target8	10.7599	immunecell	CD163	P42	scene1	immunecell_CD163_P42_scene1
O00161	20240301_OA1_ThNo_SA_N756_mDIAscar_W40_F-40_Evo12_8Th16ms_Ref10_lmd7wellI11_P06_scene1_CD163_evotipwellG4_immunecells_target8	10.3975	immunecell	CD163	P06	scene1	immunecell_CD163_P06_scene1
O00161	20240301_OA1_ThNo_SA_N756_mDIAscar_W40_F-40_Evo12_8Th16ms_Ref10_lmd7wellI13_P31_scene1and2_CD163_evotipwellG10_immunecells_target8	10.962	immunecell	CD163	P31	scene1	immunecell_CD163_P31_scene1
O00161	20240301_OA1_ThNo_SA_N756_mDIAscar_W40_F-40_Evo12_8Th16ms_Ref10_lmd7wellI15_P24_scene2_CD45_evotipwellH2_immunecells_target8	8.60774	immunecell	CD45	P24	scene2	immunecell_CD45_P24_scene2
O00161	20240301_OA1_ThNo_SA_N756_mDIAscar_W40_F-40_Evo12_8Th16ms_Ref10_lmd7wellI17_P52_scene1_CD45_evotipwellH8_immunecells_target8	9.05355	immunecell	CD45	P52	scene1	immunecell_CD45_P52_scene1
O00161	20240301_OA1_ThNo_SA_N756_mDIAscar_W40_F-40_Evo12_8Th16ms_Ref10_lmd7wellI3_P34_scene1_CD4_evotipwellE4_immunecells_target8	10.3839	immunecell	CD4	P34	scene1	immunecell_CD4_P34_scene1
O00161	20240301_OA1_ThNo_SA_N756_mDIAscar_W40_F-40_Evo12_8Th16ms_Ref10_lmd7wellI5_P07_scene2_CD4_evotipwellE10_immunecells_target8		immunecell	CD4	P07	scene2	immunecell_CD4_P07_scene2
O00161	20240301_OA1_ThNo_SA_N756_mDIAscar_W40_F-40_Evo12_8Th16ms_Ref10_lmd7wellI7_P35_scene1and2_CD4_evotipwellF4_immunecells_target8		immunecell	CD4	P35	scene1	immunecell_CD4_P35_scene1
O00161	20240301_OA1_ThNo_SA_N756_mDIAscar_W40_F-40_Evo12_8Th16ms_Ref10_lmd7wellI9_P32_scene2_CD163_evotipwellF10_immunecells_target8	11.0233	immunecell	CD163	P32	scene2	immunecell_CD163_P32_scene2
O00161	20240301_OA1_ThNo_SA_N756_mDIAscar_W40_F-40_Evo12_8Th16ms_Ref10_lmd7wellK15_P21_scene1_CD45_evotipwellH3_immunecells_target8		immunecell	CD45	P21	scene1	immunecell_CD45_P21_scene1
O00161	20240301_OA1_ThNo_SA_N756_mDIAscar_W40_F-40_Evo12_8Th16ms_Ref10_lmd7wellK3_P34_scene1_CD8_evotipwellE5_immunecells_target8		immunecell	CD8	P34	scene1	immunecell_CD8_P34_scene1
O00161	20240301_OA1_ThNo_SA_N756_mDIAscar_W40_F-40_Evo12_8Th16ms_Ref10_lmd7wellK5_P07_scene2_CD8_evotipwellE11_immunecells_target8		immunecell	CD8	P07	scene2	immunecell_CD8_P07_scene2
O00161	20240301_OA1_ThNo_SA_N756_mDIAscar_W40_F-40_Evo12_8Th16ms_Ref10_lmd7wellK7_P35_scene1and2_CD8_evotipwellF5_immunecells_target8	10.8098	immunecell	CD8	P35	scene1	immunecell_CD8_P35_scene1
O00161	20240301_OA1_ThNo_SA_N756_mDIAscar_W40_F-40_Evo12_8Th16ms_Ref10_lmd7wellK9_P41_scene1_CD4_evotipwellF11_immunecells_target8		immunecell	CD4	P41	scene1	immunecell_CD4_P41_scene1
O00161	20240301_OA1_ThNo_SA_N756_mDIAscar_W40_F-40_Evo12_8Th16ms_Ref10_lmd7wellM3_P34_scene1_CD163_evotipwellE6_immunecells_target8	11.9027	immunecell	CD163	P34	scene1	immunecell_CD163_P34_scene1
O00161	20240301_OA1_ThNo_SA_N756_mDIAscar_W40_F-40_Evo12_8Th16ms_Ref10_lmd7wellM5_P07_scene2_CD163_evotipwellE12_immunecells_target8	11.9782	immunecell	CD163	P07	scene2	immunecell_CD163_P07_scene2
O00161	20240301_OA1_ThNo_SA_N756_mDIAscar_W40_F-40_Evo12_8Th16ms_Ref10_lmd7wellM7_P35_scene1_CD163_evotipwellF6_immunecells_target8	11.8471	immunecell	CD163	P35	scene1	immunecell_CD163_P35_scene1
O00161	20240301_OA1_ThNo_SA_N756_mDIAscar_W40_F-40_Evo12_8Th16ms_Ref10_lmd7wellM9_P41_scene1_CD8_evotipwellF12_immunecells_target8	11.8389	immunecell	CD8	P41	scene1	immunecell_CD8_P41_scene1
O00170	20240301_OA1_ThNo_SA_N756_mDIAscar_W40_F-40_Evo12_8Th16ms_Ref10_lmd7wellC11_P41_scene1_CD163_evotipwellG1_immunecells_target8	9.27048	immunecell	CD163	P41	scene1	immunecell_CD163_P41_scene1
O00170	20240301_OA1_ThNo_SA_N756_mDIAscar_W40_F-40_Evo12_8Th16ms_Ref10_lmd7wellC13_P40_scene1_CD163_evotipwellG7_immunecells_target8	11.3614	immunecell	CD163	P40	scene1	immunecell_CD163_P40_scene1
O00170	20240301_OA1_ThNo_SA_N756_mDIAscar_W40_F-40_Evo12_8Th16ms_Ref10_lmd7wellC15_P22_scene1_CD45_evotipwellG11_immunecells_target8	13.5125	immunecell	CD45	P22	scene1	immunecell_CD45_P22_scene1
O00170	20240301_OA1_ThNo_SA_N756_mDIAscar_W40_F-40_Evo12_8Th16ms_Ref10_lmd7wellC17_P25_scene1_CD45_evotipwellH5_immunecells_target8	10.9712	immunecell	CD45	P25	scene1	immunecell_CD45_P25_scene1
O00170	20240301_OA1_ThNo_SA_N756_mDIAscar_W40_F-40_Evo12_8Th16ms_Ref10_lmd7wellC3_P09_scene1and3_CD4_evotipwellE1_immunecells_target8	10.9238	immunecell	CD4	P09	scene1	immunecell_CD4_P09_scene1
O00170	20240301_OA1_ThNo_SA_N756_mDIAscar_W40_F-40_Evo12_8Th16ms_Ref10_lmd7wellC5_P37_scene2_CD4_evotipwellE7_immunecells_target8	10.8087	immunecell	CD4	P37	scene2	immunecell_CD4_P37_scene2
O00170	20240301_OA1_ThNo_SA_N756_mDIAscar_W40_F-40_Evo12_8Th16ms_Ref10_lmd7wellC7_P38_scene1_CD4_evotipwellF1_immunecells_target8	9.80286	immunecell	CD4	P38	scene1	immunecell_CD4_P38_scene1
O00170	20240301_OA1_ThNo_SA_N756_mDIAscar_W40_F-40_Evo12_8Th16ms_Ref10_lmd7wellC9_P42_scene1_CD4_evotipwellF7_immunecells_target8		immunecell	CD4	P42	scene1	immunecell_CD4_P42_scene1
O00170	20240301_OA1_ThNo_SA_N756_mDIAscar_W40_F-40_Evo12_8Th16ms_Ref10_lmd7wellE11_P06_scene1and2_CD4_evotipwellG2_immunecells_target8	11.471	immunecell	CD4	P06	scene1	immunecell_CD4_P06_scene1
O00170	20240301_OA1_ThNo_SA_N756_mDIAscar_W40_F-40_Evo12_8Th16ms_Ref10_lmd7wellE13_P31_scene1and2_CD4_evotipwellG8_immunecells_target8	10.744	immunecell	CD4	P31	scene1	immunecell_CD4_P31_scene1
O00170	20240301_OA1_ThNo_SA_N756_mDIAscar_W40_F-40_Evo12_8Th16ms_Ref10_lmd7wellE15_P50_scene1_CD45_evotipwellG12_immunecells_target8	11.0769	immunecell	CD45	P50	scene1	immunecell_CD45_P50_scene1
O00170	20240301_OA1_ThNo_SA_N756_mDIAscar_W40_F-40_Evo12_8Th16ms_Ref10_lmd7wellE17_P25_scene2_CD45_evotipwellH6_immunecells_target8	11.0116	immunecell	CD45	P25	scene2	immunecell_CD45_P25_scene2
O00170	20240301_OA1_ThNo_SA_N756_mDIAscar_W40_F-40_Evo12_8Th16ms_Ref10_lmd7wellE3_P09_scene1_CD8_evotipwellE2_immunecells_target8	11.3995	immunecell	CD8	P09	scene1	immunecell_CD8_P09_scene1
O00170	20240301_OA1_ThNo_SA_N756_mDIAscar_W40_F-40_Evo12_8Th16ms_Ref10_lmd7wellE5_P37_scene2_CD8_evotipwellE8_immunecells_target8	13.3204	immunecell	CD8	P37	scene2	immunecell_CD8_P37_scene2
O00170	20240301_OA1_ThNo_SA_N756_mDIAscar_W40_F-40_Evo12_8Th16ms_Ref10_lmd7wellE7_P38_scene1_CD8_evotipwellF2_immunecells_target8	12.2759	immunecell	CD8	P38	scene1	immunecell_CD8_P38_scene1
O00170	20240301_OA1_ThNo_SA_N756_mDIAscar_W40_F-40_Evo12_8Th16ms_Ref10_lmd7wellE9_P42_scene1and2_CD8_evotipwellF8_immunecells_target8	11.024	immunecell	CD8	P42	scene1	immunecell_CD8_P42_scene1
O00170	20240301_OA1_ThNo_SA_N756_mDIAscar_W40_F-40_Evo12_8Th16ms_Ref10_lmd7wellG11_P06_scene1and2_CD8_evotipwellG3_immunecells_target8	11.727	immunecell	CD8	P06	scene1	immunecell_CD8_P06_scene1
O00170	20240301_OA1_ThNo_SA_N756_mDIAscar_W40_F-40_Evo12_8Th16ms_Ref10_lmd7wellG13_P31_scene1and2_CD8_evotipwellG9_immunecells_target8	12.1696	immunecell	CD8	P31	scene1	immunecell_CD8_P31_scene1
O00170	20240301_OA1_ThNo_SA_N756_mDIAscar_W40_F-40_Evo12_8Th16ms_Ref10_lmd7wellG15_P24_scene1_CD45_evotipwellH1_immunecells_target8	12.6142	immunecell	CD45	P24	scene1	immunecell_CD45_P24_scene1
O00170	20240301_OA1_ThNo_SA_N756_mDIAscar_W40_F-40_Evo12_8Th16ms_Ref10_lmd7wellG17_P51_scene1_CD45_evotipwellH7_immunecells_target8	8.81717	immunecell	CD45	P51	scene1	immunecell_CD45_P51_scene1
O00170	20240301_OA1_ThNo_SA_N756_mDIAscar_W40_F-40_Evo12_8Th16ms_Ref10_lmd7wellG3_P09_scene1_CD163_evotipwellE3_immunecells_target8	12.4018	immunecell	CD163	P09	scene1	immunecell_CD163_P09_scene1
O00170	20240301_OA1_ThNo_SA_N756_mDIAscar_W40_F-40_Evo12_8Th16ms_Ref10_lmd7wellG5_P37_scene2_CD163_evotipwellE9_immunecells_target8	11.901	immunecell	CD163	P37	scene2	immunecell_CD163_P37_scene2
O00170	20240301_OA1_ThNo_SA_N756_mDIAscar_W40_F-40_Evo12_8Th16ms_Ref10_lmd7wellG7_P38_scene1_CD163_evotipwellF3_immunecells_target8	12.375	immunecell	CD163	P38	scene1	immunecell_CD163_P38_scene1
O00170	20240301_OA1_ThNo_SA_N756_mDIAscar_W40_F-40_Evo12_8Th16ms_Ref10_lmd7wellG9_P42_scene1_CD163_evotipwellF9_immunecells_target8		immunecell	CD163	P42	scene1	immunecell_CD163_P42_scene1
O00170	20240301_OA1_ThNo_SA_N756_mDIAscar_W40_F-40_Evo12_8Th16ms_Ref10_lmd7wellI11_P06_scene1_CD163_evotipwellG4_immunecells_target8	10.9557	immunecell	CD163	P06	scene1	immunecell_CD163_P06_scene1
O00170	20240301_OA1_ThNo_SA_N756_mDIAscar_W40_F-40_Evo12_8Th16ms_Ref10_lmd7wellI13_P31_scene1and2_CD163_evotipwellG10_immunecells_target8	11.1919	immunecell	CD163	P31	scene1	immunecell_CD163_P31_scene1
O00170	20240301_OA1_ThNo_SA_N756_mDIAscar_W40_F-40_Evo12_8Th16ms_Ref10_lmd7wellI15_P24_scene2_CD45_evotipwellH2_immunecells_target8		immunecell	CD45	P24	scene2	immunecell_CD45_P24_scene2
O00170	20240301_OA1_ThNo_SA_N756_mDIAscar_W40_F-40_Evo12_8Th16ms_Ref10_lmd7wellI17_P52_scene1_CD45_evotipwellH8_immunecells_target8	11.7037	immunecell	CD45	P52	scene1	immunecell_CD45_P52_scene1
O00170	20240301_OA1_ThNo_SA_N756_mDIAscar_W40_F-40_Evo12_8Th16ms_Ref10_lmd7wellI3_P34_scene1_CD4_evotipwellE4_immunecells_target8	12.8018	immunecell	CD4	P34	scene1	immunecell_CD4_P34_scene1
O00170	20240301_OA1_ThNo_SA_N756_mDIAscar_W40_F-40_Evo12_8Th16ms_Ref10_lmd7wellI5_P07_scene2_CD4_evotipwellE10_immunecells_target8	12.242	immunecell	CD4	P07	scene2	immunecell_CD4_P07_scene2
O00170	20240301_OA1_ThNo_SA_N756_mDIAscar_W40_F-40_Evo12_8Th16ms_Ref10_lmd7wellI7_P35_scene1and2_CD4_evotipwellF4_immunecells_target8		immunecell	CD4	P35	scene1	immunecell_CD4_P35_scene1
O00170	20240301_OA1_ThNo_SA_N756_mDIAscar_W40_F-40_Evo12_8Th16ms_Ref10_lmd7wellI9_P32_scene2_CD163_evotipwellF10_immunecells_target8	12.4878	immunecell	CD163	P32	scene2	immunecell_CD163_P32_scene2
O00170	20240301_OA1_ThNo_SA_N756_mDIAscar_W40_F-40_Evo12_8Th16ms_Ref10_lmd7wellK15_P21_scene1_CD45_evotipwellH3_immunecells_target8	9.58789	immunecell	CD45	P21	scene1	immunecell_CD45_P21_scene1
O00170	20240301_OA1_ThNo_SA_N756_mDIAscar_W40_F-40_Evo12_8Th16ms_Ref10_lmd7wellK3_P34_scene1_CD8_evotipwellE5_immunecells_target8	11.4453	immunecell	CD8	P34	scene1	immunecell_CD8_P34_scene1
O00170	20240301_OA1_ThNo_SA_N756_mDIAscar_W40_F-40_Evo12_8Th16ms_Ref10_lmd7wellK5_P07_scene2_CD8_evotipwellE11_immunecells_target8	12.1399	immunecell	CD8	P07	scene2	immunecell_CD8_P07_scene2
O00170	20240301_OA1_ThNo_SA_N756_mDIAscar_W40_F-40_Evo12_8Th16ms_Ref10_lmd7wellK7_P35_scene1and2_CD8_evotipwellF5_immunecells_target8	12.5228	immunecell	CD8	P35	scene1	immunecell_CD8_P35_scene1
O00170	20240301_OA1_ThNo_SA_N756_mDIAscar_W40_F-40_Evo12_8Th16ms_Ref10_lmd7wellK9_P41_scene1_CD4_evotipwellF11_immunecells_target8	12.6646	immunecell	CD4	P41	scene1	immunecell_CD4_P41_scene1
O00170	20240301_OA1_ThNo_SA_N756_mDIAscar_W40_F-40_Evo12_8Th16ms_Ref10_lmd7wellM3_P34_scene1_CD163_evotipwellE6_immunecells_target8	11.9123	immunecell	CD163	P34	scene1	immunecell_CD163_P34_scene1
O00170	20240301_OA1_ThNo_SA_N756_mDIAscar_W40_F-40_Evo12_8Th16ms_Ref10_lmd7wellM5_P07_scene2_CD163_evotipwellE12_immunecells_target8		immunecell	CD163	P07	scene2	immunecell_CD163_P07_scene2
O00170	20240301_OA1_ThNo_SA_N756_mDIAscar_W40_F-40_Evo12_8Th16ms_Ref10_lmd7wellM7_P35_scene1_CD163_evotipwellF6_immunecells_target8	10.9532	immunecell	CD163	P35	scene1	immunecell_CD163_P35_scene1
O00170	20240301_OA1_ThNo_SA_N756_mDIAscar_W40_F-40_Evo12_8Th16ms_Ref10_lmd7wellM9_P41_scene1_CD8_evotipwellF12_immunecells_target8	11.802	immunecell	CD8	P41	scene1	immunecell_CD8_P41_scene1
O00182	20240301_OA1_ThNo_SA_N756_mDIAscar_W40_F-40_Evo12_8Th16ms_Ref10_lmd7wellC11_P41_scene1_CD163_evotipwellG1_immunecells_target8	11.051	immunecell	CD163	P41	scene1	immunecell_CD163_P41_scene1
O00182	20240301_OA1_ThNo_SA_N756_mDIAscar_W40_F-40_Evo12_8Th16ms_Ref10_lmd7wellC13_P40_scene1_CD163_evotipwellG7_immunecells_target8		immunecell	CD163	P40	scene1	immunecell_CD163_P40_scene1
O00182	20240301_OA1_ThNo_SA_N756_mDIAscar_W40_F-40_Evo12_8Th16ms_Ref10_lmd7wellC15_P22_scene1_CD45_evotipwellG11_immunecells_target8		immunecell	CD45	P22	scene1	immunecell_CD45_P22_scene1
O00182	20240301_OA1_ThNo_SA_N756_mDIAscar_W40_F-40_Evo12_8Th16ms_Ref10_lmd7wellC17_P25_scene1_CD45_evotipwellH5_immunecells_target8		immunecell	CD45	P25	scene1	immunecell_CD45_P25_scene1
O00182	20240301_OA1_ThNo_SA_N756_mDIAscar_W40_F-40_Evo12_8Th16ms_Ref10_lmd7wellC3_P09_scene1and3_CD4_evotipwellE1_immunecells_target8	7.05704	immunecell	CD4	P09	scene1	immunecell_CD4_P09_scene1
O00182	20240301_OA1_ThNo_SA_N756_mDIAscar_W40_F-40_Evo12_8Th16ms_Ref10_lmd7wellC5_P37_scene2_CD4_evotipwellE7_immunecells_target8	11.3664	immunecell	CD4	P37	scene2	immunecell_CD4_P37_scene2
O00182	20240301_OA1_ThNo_SA_N756_mDIAscar_W40_F-40_Evo12_8Th16ms_Ref10_lmd7wellC7_P38_scene1_CD4_evotipwellF1_immunecells_target8		immunecell	CD4	P38	scene1	immunecell_CD4_P38_scene1
O00182	20240301_OA1_ThNo_SA_N756_mDIAscar_W40_F-40_Evo12_8Th16ms_Ref10_lmd7wellC9_P42_scene1_CD4_evotipwellF7_immunecells_target8		immunecell	CD4	P42	scene1	immunecell_CD4_P42_scene1
O00182	20240301_OA1_ThNo_SA_N756_mDIAscar_W40_F-40_Evo12_8Th16ms_Ref10_lmd7wellE11_P06_scene1and2_CD4_evotipwellG2_immunecells_target8		immunecell	CD4	P06	scene1	immunecell_CD4_P06_scene1
O00182	20240301_OA1_ThNo_SA_N756_mDIAscar_W40_F-40_Evo12_8Th16ms_Ref10_lmd7wellE13_P31_scene1and2_CD4_evotipwellG8_immunecells_target8		immunecell	CD4	P31	scene1	immunecell_CD4_P31_scene1
O00182	20240301_OA1_ThNo_SA_N756_mDIAscar_W40_F-40_Evo12_8Th16ms_Ref10_lmd7wellE15_P50_scene1_CD45_evotipwellG12_immunecells_target8		immunecell	CD45	P50	scene1	immunecell_CD45_P50_scene1
O00182	20240301_OA1_ThNo_SA_N756_mDIAscar_W40_F-40_Evo12_8Th16ms_Ref10_lmd7wellE17_P25_scene2_CD45_evotipwellH6_immunecells_target8		immunecell	CD45	P25	scene2	immunecell_CD45_P25_scene2
O00182	20240301_OA1_ThNo_SA_N756_mDIAscar_W40_F-40_Evo12_8Th16ms_Ref10_lmd7wellE3_P09_scene1_CD8_evotipwellE2_immunecells_target8		immunecell	CD8	P09	scene1	immunecell_CD8_P09_scene1
O00182	20240301_OA1_ThNo_SA_N756_mDIAscar_W40_F-40_Evo12_8Th16ms_Ref10_lmd7wellE5_P37_scene2_CD8_evotipwellE8_immunecells_target8	10.9217	immunecell	CD8	P37	scene2	immunecell_CD8_P37_scene2
O00182	20240301_OA1_ThNo_SA_N756_mDIAscar_W40_F-40_Evo12_8Th16ms_Ref10_lmd7wellE7_P38_scene1_CD8_evotipwellF2_immunecells_target8		immunecell	CD8	P38	scene1	immunecell_CD8_P38_scene1
O00182	20240301_OA1_ThNo_SA_N756_mDIAscar_W40_F-40_Evo12_8Th16ms_Ref10_lmd7wellE9_P42_scene1and2_CD8_evotipwellF8_immunecells_target8		immunecell	CD8	P42	scene1	immunecell_CD8_P42_scene1
O00182	20240301_OA1_ThNo_SA_N756_mDIAscar_W40_F-40_Evo12_8Th16ms_Ref10_lmd7wellG11_P06_scene1and2_CD8_evotipwellG3_immunecells_target8	11.0111	immunecell	CD8	P06	scene1	immunecell_CD8_P06_scene1
O00182	20240301_OA1_ThNo_SA_N756_mDIAscar_W40_F-40_Evo12_8Th16ms_Ref10_lmd7wellG13_P31_scene1and2_CD8_evotipwellG9_immunecells_target8		immunecell	CD8	P31	scene1	immunecell_CD8_P31_scene1
O00182	20240301_OA1_ThNo_SA_N756_mDIAscar_W40_F-40_Evo12_8Th16ms_Ref10_lmd7wellG15_P24_scene1_CD45_evotipwellH1_immunecells_target8		immunecell	CD45	P24	scene1	immunecell_CD45_P24_scene1
O00182	20240301_OA1_ThNo_SA_N756_mDIAscar_W40_F-40_Evo12_8Th16ms_Ref10_lmd7wellG17_P51_scene1_CD45_evotipwellH7_immunecells_target8		immunecell	CD45	P51	scene1	immunecell_CD45_P51_scene1
O00182	20240301_OA1_ThNo_SA_N756_mDIAscar_W40_F-40_Evo12_8Th16ms_Ref10_lmd7wellG3_P09_scene1_CD163_evotipwellE3_immunecells_target8		immunecell	CD163	P09	scene1	immunecell_CD163_P09_scene1
O00182	20240301_OA1_ThNo_SA_N756_mDIAscar_W40_F-40_Evo12_8Th16ms_Ref10_lmd7wellG5_P37_scene2_CD163_evotipwellE9_immunecells_target8		immunecell	CD163	P37	scene2	immunecell_CD163_P37_scene2
O00182	20240301_OA1_ThNo_SA_N756_mDIAscar_W40_F-40_Evo12_8Th16ms_Ref10_lmd7wellG7_P38_scene1_CD163_evotipwellF3_immunecells_target8		immunecell	CD163	P38	scene1	immunecell_CD163_P38_scene1
O00182	20240301_OA1_ThNo_SA_N756_mDIAscar_W40_F-40_Evo12_8Th16ms_Ref10_lmd7wellG9_P42_scene1_CD163_evotipwellF9_immunecells_target8	9.58281	immunecell	CD163	P42	scene1	immunecell_CD163_P42_scene1
O00182	20240301_OA1_ThNo_SA_N756_mDIAscar_W40_F-40_Evo12_8Th16ms_Ref10_lmd7wellI11_P06_scene1_CD163_evotipwellG4_immunecells_target8		immunecell	CD163	P06	scene1	immunecell_CD163_P06_scene1
O00182	20240301_OA1_ThNo_SA_N756_mDIAscar_W40_F-40_Evo12_8Th16ms_Ref10_lmd7wellI13_P31_scene1and2_CD163_evotipwellG10_immunecells_target8		immunecell	CD163	P31	scene1	immunecell_CD163_P31_scene1
O00182	20240301_OA1_ThNo_SA_N756_mDIAscar_W40_F-40_Evo12_8Th16ms_Ref10_lmd7wellI15_P24_scene2_CD45_evotipwellH2_immunecells_target8		immunecell	CD45	P24	scene2	immunecell_CD45_P24_scene2
O00182	20240301_OA1_ThNo_SA_N756_mDIAscar_W40_F-40_Evo12_8Th16ms_Ref10_lmd7wellI17_P52_scene1_CD45_evotipwellH8_immunecells_target8		immunecell	CD45	P52	scene1	immunecell_CD45_P52_scene1
O00182	20240301_OA1_ThNo_SA_N756_mDIAscar_W40_F-40_Evo12_8Th16ms_Ref10_lmd7wellI3_P34_scene1_CD4_evotipwellE4_immunecells_target8		immunecell	CD4	P34	scene1	immunecell_CD4_P34_scene1
O00182	20240301_OA1_ThNo_SA_N756_mDIAscar_W40_F-40_Evo12_8Th16ms_Ref10_lmd7wellI5_P07_scene2_CD4_evotipwellE10_immunecells_target8		immunecell	CD4	P07	scene2	immunecell_CD4_P07_scene2
O00182	20240301_OA1_ThNo_SA_N756_mDIAscar_W40_F-40_Evo12_8Th16ms_Ref10_lmd7wellI7_P35_scene1and2_CD4_evotipwellF4_immunecells_target8		immunecell	CD4	P35	scene1	immunecell_CD4_P35_scene1
O00182	20240301_OA1_ThNo_SA_N756_mDIAscar_W40_F-40_Evo12_8Th16ms_Ref10_lmd7wellI9_P32_scene2_CD163_evotipwellF10_immunecells_target8	10.6211	immunecell	CD163	P32	scene2	immunecell_CD163_P32_scene2
O00182	20240301_OA1_ThNo_SA_N756_mDIAscar_W40_F-40_Evo12_8Th16ms_Ref10_lmd7wellK15_P21_scene1_CD45_evotipwellH3_immunecells_target8		immunecell	CD45	P21	scene1	immunecell_CD45_P21_scene1
O00182	20240301_OA1_ThNo_SA_N756_mDIAscar_W40_F-40_Evo12_8Th16ms_Ref10_lmd7wellK3_P34_scene1_CD8_evotipwellE5_immunecells_target8	7.74382	immunecell	CD8	P34	scene1	immunecell_CD8_P34_scene1
O00182	20240301_OA1_ThNo_SA_N756_mDIAscar_W40_F-40_Evo12_8Th16ms_Ref10_lmd7wellK5_P07_scene2_CD8_evotipwellE11_immunecells_target8		immunecell	CD8	P07	scene2	immunecell_CD8_P07_scene2
O00182	20240301_OA1_ThNo_SA_N756_mDIAscar_W40_F-40_Evo12_8Th16ms_Ref10_lmd7wellK7_P35_scene1and2_CD8_evotipwellF5_immunecells_target8		immunecell	CD8	P35	scene1	immunecell_CD8_P35_scene1
O00182	20240301_OA1_ThNo_SA_N756_mDIAscar_W40_F-40_Evo12_8Th16ms_Ref10_lmd7wellK9_P41_scene1_CD4_evotipwellF11_immunecells_target8		immunecell	CD4	P41	scene1	immunecell_CD4_P41_scene1
O00182	20240301_OA1_ThNo_SA_N756_mDIAscar_W40_F-40_Evo12_8Th16ms_Ref10_lmd7wellM3_P34_scene1_CD163_evotipwellE6_immunecells_target8	12.9399	immunecell	CD163	P34	scene1	immunecell_CD163_P34_scene1
O00182	20240301_OA1_ThNo_SA_N756_mDIAscar_W40_F-40_Evo12_8Th16ms_Ref10_lmd7wellM5_P07_scene2_CD163_evotipwellE12_immunecells_target8	11.0318	immunecell	CD163	P07	scene2	immunecell_CD163_P07_scene2
O00182	20240301_OA1_ThNo_SA_N756_mDIAscar_W40_F-40_Evo12_8Th16ms_Ref10_lmd7wellM7_P35_scene1_CD163_evotipwellF6_immunecells_target8	12.0318	immunecell	CD163	P35	scene1	immunecell_CD163_P35_scene1
O00182	20240301_OA1_ThNo_SA_N756_mDIAscar_W40_F-40_Evo12_8Th16ms_Ref10_lmd7wellM9_P41_scene1_CD8_evotipwellF12_immunecells_target8	9.96472	immunecell	CD8	P41	scene1	immunecell_CD8_P41_scene1
O00186	20240301_OA1_ThNo_SA_N756_mDIAscar_W40_F-40_Evo12_8Th16ms_Ref10_lmd7wellC11_P41_scene1_CD163_evotipwellG1_immunecells_target8	9.47587	immunecell	CD163	P41	scene1	immunecell_CD163_P41_scene1
O00186	20240301_OA1_ThNo_SA_N756_mDIAscar_W40_F-40_Evo12_8Th16ms_Ref10_lmd7wellC13_P40_scene1_CD163_evotipwellG7_immunecells_target8		immunecell	CD163	P40	scene1	immunecell_CD163_P40_scene1
O00186	20240301_OA1_ThNo_SA_N756_mDIAscar_W40_F-40_Evo12_8Th16ms_Ref10_lmd7wellC15_P22_scene1_CD45_evotipwellG11_immunecells_target8	9.4932	immunecell	CD45	P22	scene1	immunecell_CD45_P22_scene1
O00186	20240301_OA1_ThNo_SA_N756_mDIAscar_W40_F-40_Evo12_8Th16ms_Ref10_lmd7wellC17_P25_scene1_CD45_evotipwellH5_immunecells_target8		immunecell	CD45	P25	scene1	immunecell_CD45_P25_scene1
O00186	20240301_OA1_ThNo_SA_N756_mDIAscar_W40_F-40_Evo12_8Th16ms_Ref10_lmd7wellC3_P09_scene1and3_CD4_evotipwellE1_immunecells_target8	9.03463	immunecell	CD4	P09	scene1	immunecell_CD4_P09_scene1
O00186	20240301_OA1_ThNo_SA_N756_mDIAscar_W40_F-40_Evo12_8Th16ms_Ref10_lmd7wellC5_P37_scene2_CD4_evotipwellE7_immunecells_target8		immunecell	CD4	P37	scene2	immunecell_CD4_P37_scene2
O00186	20240301_OA1_ThNo_SA_N756_mDIAscar_W40_F-40_Evo12_8Th16ms_Ref10_lmd7wellC7_P38_scene1_CD4_evotipwellF1_immunecells_target8		immunecell	CD4	P38	scene1	immunecell_CD4_P38_scene1
O00186	20240301_OA1_ThNo_SA_N756_mDIAscar_W40_F-40_Evo12_8Th16ms_Ref10_lmd7wellC9_P42_scene1_CD4_evotipwellF7_immunecells_target8		immunecell	CD4	P42	scene1	immunecell_CD4_P42_scene1
O00186	20240301_OA1_ThNo_SA_N756_mDIAscar_W40_F-40_Evo12_8Th16ms_Ref10_lmd7wellE11_P06_scene1and2_CD4_evotipwellG2_immunecells_target8	8.43363	immunecell	CD4	P06	scene1	immunecell_CD4_P06_scene1
O00186	20240301_OA1_ThNo_SA_N756_mDIAscar_W40_F-40_Evo12_8Th16ms_Ref10_lmd7wellE13_P31_scene1and2_CD4_evotipwellG8_immunecells_target8		immunecell	CD4	P31	scene1	immunecell_CD4_P31_scene1
O00186	20240301_OA1_ThNo_SA_N756_mDIAscar_W40_F-40_Evo12_8Th16ms_Ref10_lmd7wellE15_P50_scene1_CD45_evotipwellG12_immunecells_target8		immunecell	CD45	P50	scene1	immunecell_CD45_P50_scene1
O00186	20240301_OA1_ThNo_SA_N756_mDIAscar_W40_F-40_Evo12_8Th16ms_Ref10_lmd7wellE17_P25_scene2_CD45_evotipwellH6_immunecells_target8		immunecell	CD45	P25	scene2	immunecell_CD45_P25_scene2
O00186	20240301_OA1_ThNo_SA_N756_mDIAscar_W40_F-40_Evo12_8Th16ms_Ref10_lmd7wellE3_P09_scene1_CD8_evotipwellE2_immunecells_target8		immunecell	CD8	P09	scene1	immunecell_CD8_P09_scene1
O00186	20240301_OA1_ThNo_SA_N756_mDIAscar_W40_F-40_Evo12_8Th16ms_Ref10_lmd7wellE5_P37_scene2_CD8_evotipwellE8_immunecells_target8	9.44752	immunecell	CD8	P37	scene2	immunecell_CD8_P37_scene2
O00186	20240301_OA1_ThNo_SA_N756_mDIAscar_W40_F-40_Evo12_8Th16ms_Ref10_lmd7wellE7_P38_scene1_CD8_evotipwellF2_immunecells_target8	8.51691	immunecell	CD8	P38	scene1	immunecell_CD8_P38_scene1
O00186	20240301_OA1_ThNo_SA_N756_mDIAscar_W40_F-40_Evo12_8Th16ms_Ref10_lmd7wellE9_P42_scene1and2_CD8_evotipwellF8_immunecells_target8		immunecell	CD8	P42	scene1	immunecell_CD8_P42_scene1
O00186	20240301_OA1_ThNo_SA_N756_mDIAscar_W40_F-40_Evo12_8Th16ms_Ref10_lmd7wellG11_P06_scene1and2_CD8_evotipwellG3_immunecells_target8		immunecell	CD8	P06	scene1	immunecell_CD8_P06_scene1
O00186	20240301_OA1_ThNo_SA_N756_mDIAscar_W40_F-40_Evo12_8Th16ms_Ref10_lmd7wellG13_P31_scene1and2_CD8_evotipwellG9_immunecells_target8		immunecell	CD8	P31	scene1	immunecell_CD8_P31_scene1
O00186	20240301_OA1_ThNo_SA_N756_mDIAscar_W40_F-40_Evo12_8Th16ms_Ref10_lmd7wellG15_P24_scene1_CD45_evotipwellH1_immunecells_target8		immunecell	CD45	P24	scene1	immunecell_CD45_P24_scene1
O00186	20240301_OA1_ThNo_SA_N756_mDIAscar_W40_F-40_Evo12_8Th16ms_Ref10_lmd7wellG17_P51_scene1_CD45_evotipwellH7_immunecells_target8		immunecell	CD45	P51	scene1	immunecell_CD45_P51_scene1
O00186	20240301_OA1_ThNo_SA_N756_mDIAscar_W40_F-40_Evo12_8Th16ms_Ref10_lmd7wellG3_P09_scene1_CD163_evotipwellE3_immunecells_target8	9.87865	immunecell	CD163	P09	scene1	immunecell_CD163_P09_scene1
O00186	20240301_OA1_ThNo_SA_N756_mDIAscar_W40_F-40_Evo12_8Th16ms_Ref10_lmd7wellG5_P37_scene2_CD163_evotipwellE9_immunecells_target8		immunecell	CD163	P37	scene2	immunecell_CD163_P37_scene2
O00186	20240301_OA1_ThNo_SA_N756_mDIAscar_W40_F-40_Evo12_8Th16ms_Ref10_lmd7wellG7_P38_scene1_CD163_evotipwellF3_immunecells_target8		immunecell	CD163	P38	scene1	immunecell_CD163_P38_scene1
O00186	20240301_OA1_ThNo_SA_N756_mDIAscar_W40_F-40_Evo12_8Th16ms_Ref10_lmd7wellG9_P42_scene1_CD163_evotipwellF9_immunecells_target8		immunecell	CD163	P42	scene1	immunecell_CD163_P42_scene1
O00186	20240301_OA1_ThNo_SA_N756_mDIAscar_W40_F-40_Evo12_8Th16ms_Ref10_lmd7wellI11_P06_scene1_CD163_evotipwellG4_immunecells_target8		immunecell	CD163	P06	scene1	immunecell_CD163_P06_scene1
O00186	20240301_OA1_ThNo_SA_N756_mDIAscar_W40_F-40_Evo12_8Th16ms_Ref10_lmd7wellI13_P31_scene1and2_CD163_evotipwellG10_immunecells_target8	9.02928	immunecell	CD163	P31	scene1	immunecell_CD163_P31_scene1
O00186	20240301_OA1_ThNo_SA_N756_mDIAscar_W40_F-40_Evo12_8Th16ms_Ref10_lmd7wellI15_P24_scene2_CD45_evotipwellH2_immunecells_target8		immunecell	CD45	P24	scene2	immunecell_CD45_P24_scene2
O00186	20240301_OA1_ThNo_SA_N756_mDIAscar_W40_F-40_Evo12_8Th16ms_Ref10_lmd7wellI17_P52_scene1_CD45_evotipwellH8_immunecells_target8		immunecell	CD45	P52	scene1	immunecell_CD45_P52_scene1
O00186	20240301_OA1_ThNo_SA_N756_mDIAscar_W40_F-40_Evo12_8Th16ms_Ref10_lmd7wellI3_P34_scene1_CD4_evotipwellE4_immunecells_target8		immunecell	CD4	P34	scene1	immunecell_CD4_P34_scene1
O00186	20240301_OA1_ThNo_SA_N756_mDIAscar_W40_F-40_Evo12_8Th16ms_Ref10_lmd7wellI5_P07_scene2_CD4_evotipwellE10_immunecells_target8		immunecell	CD4	P07	scene2	immunecell_CD4_P07_scene2
O00186	20240301_OA1_ThNo_SA_N756_mDIAscar_W40_F-40_Evo12_8Th16ms_Ref10_lmd7wellI7_P35_scene1and2_CD4_evotipwellF4_immunecells_target8		immunecell	CD4	P35	scene1	immunecell_CD4_P35_scene1
O00186	20240301_OA1_ThNo_SA_N756_mDIAscar_W40_F-40_Evo12_8Th16ms_Ref10_lmd7wellI9_P32_scene2_CD163_evotipwellF10_immunecells_target8		immunecell	CD163	P32	scene2	immunecell_CD163_P32_scene2
O00186	20240301_OA1_ThNo_SA_N756_mDIAscar_W40_F-40_Evo12_8Th16ms_Ref10_lmd7wellK15_P21_scene1_CD45_evotipwellH3_immunecells_target8		immunecell	CD45	P21	scene1	immunecell_CD45_P21_scene1
O00186	20240301_OA1_ThNo_SA_N756_mDIAscar_W40_F-40_Evo12_8Th16ms_Ref10_lmd7wellK3_P34_scene1_CD8_evotipwellE5_immunecells_target8		immunecell	CD8	P34	scene1	immunecell_CD8_P34_scene1
O00186	20240301_OA1_ThNo_SA_N756_mDIAscar_W40_F-40_Evo12_8Th16ms_Ref10_lmd7wellK5_P07_scene2_CD8_evotipwellE11_immunecells_target8		immunecell	CD8	P07	scene2	immunecell_CD8_P07_scene2
O00186	20240301_OA1_ThNo_SA_N756_mDIAscar_W40_F-40_Evo12_8Th16ms_Ref10_lmd7wellK7_P35_scene1and2_CD8_evotipwellF5_immunecells_target8		immunecell	CD8	P35	scene1	immunecell_CD8_P35_scene1
O00186	20240301_OA1_ThNo_SA_N756_mDIAscar_W40_F-40_Evo12_8Th16ms_Ref10_lmd7wellK9_P41_scene1_CD4_evotipwellF11_immunecells_target8		immunecell	CD4	P41	scene1	immunecell_CD4_P41_scene1
O00186	20240301_OA1_ThNo_SA_N756_mDIAscar_W40_F-40_Evo12_8Th16ms_Ref10_lmd7wellM3_P34_scene1_CD163_evotipwellE6_immunecells_target8	9.21773	immunecell	CD163	P34	scene1	immunecell_CD163_P34_scene1
O00186	20240301_OA1_ThNo_SA_N756_mDIAscar_W40_F-40_Evo12_8Th16ms_Ref10_lmd7wellM5_P07_scene2_CD163_evotipwellE12_immunecells_target8	9.10155	immunecell	CD163	P07	scene2	immunecell_CD163_P07_scene2
O00186	20240301_OA1_ThNo_SA_N756_mDIAscar_W40_F-40_Evo12_8Th16ms_Ref10_lmd7wellM7_P35_scene1_CD163_evotipwellF6_immunecells_target8		immunecell	CD163	P35	scene1	immunecell_CD163_P35_scene1
O00186	20240301_OA1_ThNo_SA_N756_mDIAscar_W40_F-40_Evo12_8Th16ms_Ref10_lmd7wellM9_P41_scene1_CD8_evotipwellF12_immunecells_target8	8.59831	immunecell	CD8	P41	scene1	immunecell_CD8_P41_scene1
O00203	20240301_OA1_ThNo_SA_N756_mDIAscar_W40_F-40_Evo12_8Th16ms_Ref10_lmd7wellC11_P41_scene1_CD163_evotipwellG1_immunecells_target8	10.2262	immunecell	CD163	P41	scene1	immunecell_CD163_P41_scene1
O00203	20240301_OA1_ThNo_SA_N756_mDIAscar_W40_F-40_Evo12_8Th16ms_Ref10_lmd7wellC13_P40_scene1_CD163_evotipwellG7_immunecells_target8	10.2987	immunecell	CD163	P40	scene1	immunecell_CD163_P40_scene1
O00203	20240301_OA1_ThNo_SA_N756_mDIAscar_W40_F-40_Evo12_8Th16ms_Ref10_lmd7wellC15_P22_scene1_CD45_evotipwellG11_immunecells_target8	10.4293	immunecell	CD45	P22	scene1	immunecell_CD45_P22_scene1
O00203	20240301_OA1_ThNo_SA_N756_mDIAscar_W40_F-40_Evo12_8Th16ms_Ref10_lmd7wellC17_P25_scene1_CD45_evotipwellH5_immunecells_target8		immunecell	CD45	P25	scene1	immunecell_CD45_P25_scene1
O00203	20240301_OA1_ThNo_SA_N756_mDIAscar_W40_F-40_Evo12_8Th16ms_Ref10_lmd7wellC3_P09_scene1and3_CD4_evotipwellE1_immunecells_target8	11.861	immunecell	CD4	P09	scene1	immunecell_CD4_P09_scene1
O00203	20240301_OA1_ThNo_SA_N756_mDIAscar_W40_F-40_Evo12_8Th16ms_Ref10_lmd7wellC5_P37_scene2_CD4_evotipwellE7_immunecells_target8		immunecell	CD4	P37	scene2	immunecell_CD4_P37_scene2
O00203	20240301_OA1_ThNo_SA_N756_mDIAscar_W40_F-40_Evo12_8Th16ms_Ref10_lmd7wellC7_P38_scene1_CD4_evotipwellF1_immunecells_target8		immunecell	CD4	P38	scene1	immunecell_CD4_P38_scene1
O00203	20240301_OA1_ThNo_SA_N756_mDIAscar_W40_F-40_Evo12_8Th16ms_Ref10_lmd7wellC9_P42_scene1_CD4_evotipwellF7_immunecells_target8	9.48063	immunecell	CD4	P42	scene1	immunecell_CD4_P42_scene1
O00203	20240301_OA1_ThNo_SA_N756_mDIAscar_W40_F-40_Evo12_8Th16ms_Ref10_lmd7wellE11_P06_scene1and2_CD4_evotipwellG2_immunecells_target8	10.4286	immunecell	CD4	P06	scene1	immunecell_CD4_P06_scene1
O00203	20240301_OA1_ThNo_SA_N756_mDIAscar_W40_F-40_Evo12_8Th16ms_Ref10_lmd7wellE13_P31_scene1and2_CD4_evotipwellG8_immunecells_target8		immunecell	CD4	P31	scene1	immunecell_CD4_P31_scene1
O00203	20240301_OA1_ThNo_SA_N756_mDIAscar_W40_F-40_Evo12_8Th16ms_Ref10_lmd7wellE15_P50_scene1_CD45_evotipwellG12_immunecells_target8	11.2146	immunecell	CD45	P50	scene1	immunecell_CD45_P50_scene1
O00203	20240301_OA1_ThNo_SA_N756_mDIAscar_W40_F-40_Evo12_8Th16ms_Ref10_lmd7wellE17_P25_scene2_CD45_evotipwellH6_immunecells_target8	12.0374	immunecell	CD45	P25	scene2	immunecell_CD45_P25_scene2
O00203	20240301_OA1_ThNo_SA_N756_mDIAscar_W40_F-40_Evo12_8Th16ms_Ref10_lmd7wellE3_P09_scene1_CD8_evotipwellE2_immunecells_target8	11.0129	immunecell	CD8	P09	scene1	immunecell_CD8_P09_scene1
O00203	20240301_OA1_ThNo_SA_N756_mDIAscar_W40_F-40_Evo12_8Th16ms_Ref10_lmd7wellE5_P37_scene2_CD8_evotipwellE8_immunecells_target8	9.45811	immunecell	CD8	P37	scene2	immunecell_CD8_P37_scene2
O00203	20240301_OA1_ThNo_SA_N756_mDIAscar_W40_F-40_Evo12_8Th16ms_Ref10_lmd7wellE7_P38_scene1_CD8_evotipwellF2_immunecells_target8	9.77261	immunecell	CD8	P38	scene1	immunecell_CD8_P38_scene1
O00203	20240301_OA1_ThNo_SA_N756_mDIAscar_W40_F-40_Evo12_8Th16ms_Ref10_lmd7wellE9_P42_scene1and2_CD8_evotipwellF8_immunecells_target8		immunecell	CD8	P42	scene1	immunecell_CD8_P42_scene1
O00203	20240301_OA1_ThNo_SA_N756_mDIAscar_W40_F-40_Evo12_8Th16ms_Ref10_lmd7wellG11_P06_scene1and2_CD8_evotipwellG3_immunecells_target8		immunecell	CD8	P06	scene1	immunecell_CD8_P06_scene1
O00203	20240301_OA1_ThNo_SA_N756_mDIAscar_W40_F-40_Evo12_8Th16ms_Ref10_lmd7wellG13_P31_scene1and2_CD8_evotipwellG9_immunecells_target8		immunecell	CD8	P31	scene1	immunecell_CD8_P31_scene1
O00203	20240301_OA1_ThNo_SA_N756_mDIAscar_W40_F-40_Evo12_8Th16ms_Ref10_lmd7wellG15_P24_scene1_CD45_evotipwellH1_immunecells_target8	8.75628	immunecell	CD45	P24	scene1	immunecell_CD45_P24_scene1
O00203	20240301_OA1_ThNo_SA_N756_mDIAscar_W40_F-40_Evo12_8Th16ms_Ref10_lmd7wellG17_P51_scene1_CD45_evotipwellH7_immunecells_target8		immunecell	CD45	P51	scene1	immunecell_CD45_P51_scene1
O00203	20240301_OA1_ThNo_SA_N756_mDIAscar_W40_F-40_Evo12_8Th16ms_Ref10_lmd7wellG3_P09_scene1_CD163_evotipwellE3_immunecells_target8	10.0439	immunecell	CD163	P09	scene1	immunecell_CD163_P09_scene1
O00203	20240301_OA1_ThNo_SA_N756_mDIAscar_W40_F-40_Evo12_8Th16ms_Ref10_lmd7wellG5_P37_scene2_CD163_evotipwellE9_immunecells_target8	11.7035	immunecell	CD163	P37	scene2	immunecell_CD163_P37_scene2
O00203	20240301_OA1_ThNo_SA_N756_mDIAscar_W40_F-40_Evo12_8Th16ms_Ref10_lmd7wellG7_P38_scene1_CD163_evotipwellF3_immunecells_target8	10.961	immunecell	CD163	P38	scene1	immunecell_CD163_P38_scene1
O00203	20240301_OA1_ThNo_SA_N756_mDIAscar_W40_F-40_Evo12_8Th16ms_Ref10_lmd7wellG9_P42_scene1_CD163_evotipwellF9_immunecells_target8		immunecell	CD163	P42	scene1	immunecell_CD163_P42_scene1
O00203	20240301_OA1_ThNo_SA_N756_mDIAscar_W40_F-40_Evo12_8Th16ms_Ref10_lmd7wellI11_P06_scene1_CD163_evotipwellG4_immunecells_target8	9.87602	immunecell	CD163	P06	scene1	immunecell_CD163_P06_scene1
O00203	20240301_OA1_ThNo_SA_N756_mDIAscar_W40_F-40_Evo12_8Th16ms_Ref10_lmd7wellI13_P31_scene1and2_CD163_evotipwellG10_immunecells_target8	11.2368	immunecell	CD163	P31	scene1	immunecell_CD163_P31_scene1
O00203	20240301_OA1_ThNo_SA_N756_mDIAscar_W40_F-40_Evo12_8Th16ms_Ref10_lmd7wellI15_P24_scene2_CD45_evotipwellH2_immunecells_target8		immunecell	CD45	P24	scene2	immunecell_CD45_P24_scene2
O00203	20240301_OA1_ThNo_SA_N756_mDIAscar_W40_F-40_Evo12_8Th16ms_Ref10_lmd7wellI17_P52_scene1_CD45_evotipwellH8_immunecells_target8		immunecell	CD45	P52	scene1	immunecell_CD45_P52_scene1
O00203	20240301_OA1_ThNo_SA_N756_mDIAscar_W40_F-40_Evo12_8Th16ms_Ref10_lmd7wellI3_P34_scene1_CD4_evotipwellE4_immunecells_target8	10.3311	immunecell	CD4	P34	scene1	immunecell_CD4_P34_scene1
O00203	20240301_OA1_ThNo_SA_N756_mDIAscar_W40_F-40_Evo12_8Th16ms_Ref10_lmd7wellI5_P07_scene2_CD4_evotipwellE10_immunecells_target8		immunecell	CD4	P07	scene2	immunecell_CD4_P07_scene2
O00203	20240301_OA1_ThNo_SA_N756_mDIAscar_W40_F-40_Evo12_8Th16ms_Ref10_lmd7wellI7_P35_scene1and2_CD4_evotipwellF4_immunecells_target8		immunecell	CD4	P35	scene1	immunecell_CD4_P35_scene1
[truncated: 227,970+ more rows]
