# Supplementary material for: Spatial proteomics identifies JAKi as treatment for a lethal skin disease
Source: Nature. 2024 Oct 16;635(8040):1001–9. doi: 10.1038/s41586-024-08061-0 (PMC11602713; doi:10.1038/s41586-024-08061-0)
Supplement: Supplementary file 3 — Supplementary Tables 1–14 [file 41586_2024_8061_MOESM3_ESM.zip › 2023-09-16426F-s3/Supplemental_Table_5.xlsx]

## Sheet: Supplementary Table 5
Supplementary Table 5 | Baseline characteristics of patients treated with JAK inhibitors
Patient number	1	2	3	4	5	6	7
Sex
	Male	Male	Female	Male	Female	Male	Male
Age
	59	67	72	18	67	45	64
PD-1 inhibition
	+	+	-	-	-	-	+
	Serplulimab	Tislelizumab					Zimberelimab
Culprit drug
	Etoposide, Carboplatin	Oxaliplatin, Lenvatinib, Fluorouracil	Allopurinol	Allopurinol	Metronidazole	Aspirin, Warfarin, Levofloxacin, Cefixime	Carboplatin
Malignancy
	Small cell lung cancer	Hepatocellular carcinoma	N	N	N	N	Laryngeal squamous cell carcinoma
TBSA
	35	35	10	12	35	25	30
Time to reepithelization after JAK inhibition
	5	6	5	5	6	0	0
Clinical outcome after 1-month follow-up
	Survived	Survived	Survived	Survived	Survived	Survived	Survived
SCORTEN components
Age＞40 y	1	1	1	0	1	1	1
Heart rate	0	0	0	0	0	1	0
＞120 beats/min
Malignancy	1	1	0	0	0	0	1
BSA%＞10%	1	1	1	1	1	1	1
Serum urea	0	0	0	0	0	1	0
＞10 mmol/L
Serum bicarbonate	0	0	0	0	0	0	0
＞20 mmol/L
Serum glucose level ＞14 mmol/L	1	0	0	0	0	1	0
SCORTEN score	4	3	2	1	2	5	3
